# Supplementary material for: Information management for high content live cell imaging
Source: BMC Bioinformatics. 2009 Jul 21;10:226. doi: 10.1186/1471-2105-10-226 (PMC2723092; doi:10.1186/1471-2105-10-226)
Supplement: Additional file 2 — Data model XML schema. This XSD document describes the data model used to capture the data relating to imaging experiments for the database. [file 1471-2105-10-226-S2.zip]

Archive with 1 entries (1 files):
- sup2.xsd
