# Supplementary material for: Information management for high content live cell imaging
Source: BMC Bioinformatics. 2009 Jul 21;10:226. doi: 10.1186/1471-2105-10-226 (PMC2723092; doi:10.1186/1471-2105-10-226)
Supplement: Additional file 2 — Data model XML schema. This XSD document describes the data model used to capture the data relating to imaging experiments for the database. [file 1471-2105-10-226-S2.zip › sup2.xsd]

<?xml version = "1.0" encoding = "UTF-8"?>
<xs:schema jaxb:extensionBindingPrefixes = "xjc" jaxb:version = "1.0" xmlns:gml = "http://www.opengis.net/gml" xmlns:ino = "http://namespaces.softwareag.com/tamino/response2" xmlns:jaxb = "http://java.sun.com/xml/ns/jaxb" xmlns:tsd = "http://namespaces.softwareag.com/tamino/TaminoSchemaDefinition" xmlns:xjc = "http://java.sun.com/xml/ns/jaxb/xjc" xmlns:xs = "http://www.w3.org/2001/XMLSchema">
  <xs:annotation>
    <xs:appinfo>
      <tsd:schemaInfo name = "Experiment">
        <tsd:collection name = "experiments"></tsd:collection>
        <tsd:doctype name = "Experiment">
          <tsd:logical>
            <tsd:content>closed</tsd:content>
          </tsd:logical>
        </tsd:doctype>
        <tsd:adminInfo>
          <tsd:server>4.4.1.1</tsd:server>
          <tsd:modified>2008-09-24T12:26:37.740+01:00</tsd:modified>
          <tsd:created>2007-10-15T14:29:46.571+00:00</tsd:created>
          <tsd:version>TSD4.4</tsd:version>
        </tsd:adminInfo>
      </tsd:schemaInfo>
    </xs:appinfo>
  </xs:annotation>
  <xs:element name = "AnalysedCell">
    <xs:complexType>
      <xs:sequence>
        <xs:element name = "CellName" type = "xs:string"></xs:element>
        <xs:element ref = "AnalysedChannel" maxOccurs = "unbounded"></xs:element>
        <xs:element name = "PreStimPeriod" type = "xs:double" minOccurs = "0"></xs:element>
      </xs:sequence>
    </xs:complexType>
  </xs:element>
  <xs:element name = "AnalysedChannel">
    <xs:complexType>
      <xs:sequence>
        <xs:element name = "ChannelName" type = "xs:string"></xs:element>
        <xs:element name = "PlasmidName" type = "xs:string"></xs:element>
        <xs:element ref = "Peak" minOccurs = "0" maxOccurs = "unbounded"></xs:element>
        <xs:element name = "MaxPeak" type = "xs:double" minOccurs = "0"></xs:element>
        <xs:element name = "Period" type = "xs:double" minOccurs = "0">
          <xs:annotation>
            <xs:appinfo>
              <tsd:elementInfo>
                <tsd:physical>
                  <tsd:native>
                    <tsd:index>
                      <tsd:standard></tsd:standard>
                    </tsd:index>
                  </tsd:native>
                </tsd:physical>
              </tsd:elementInfo>
            </xs:appinfo>
          </xs:annotation>
        </xs:element>
        <xs:element name = "PeriodStdDev" type = "xs:double" minOccurs = "0"></xs:element>
        <xs:element name = "DecayRate" type = "xs:double" minOccurs = "0">
          <xs:annotation>
            <xs:appinfo>
              <tsd:elementInfo>
                <tsd:physical>
                  <tsd:native>
                    <tsd:index>
                      <tsd:standard></tsd:standard>
                    </tsd:index>
                  </tsd:native>
                </tsd:physical>
              </tsd:elementInfo>
            </xs:appinfo>
          </xs:annotation>
        </xs:element>
        <xs:element name = "FirstPeakTime" type = "xs:double" minOccurs = "0"></xs:element>
      </xs:sequence>
    </xs:complexType>
  </xs:element>
  <xs:element name = "AnalysisResults">
    <xs:complexType>
      <xs:sequence>
        <xs:element ref = "AnalysedCell" maxOccurs = "unbounded"></xs:element>
      </xs:sequence>
    </xs:complexType>
  </xs:element>
  <xs:element name = "Antibody">
    <xs:complexType>
      <xs:sequence>
        <xs:element name = "name">
          <xs:simpleType>
            <xs:restriction base = "xs:string">
              <xs:enumeration value = "a-IkBa"></xs:enumeration>
              <xs:enumeration value = "a-Phopho-IkBa-S32-36"></xs:enumeration>
              <xs:enumeration value = "a-Phospho-IkBa-S32"></xs:enumeration>
              <xs:enumeration value = "a-phospho-IkBa-S36"></xs:enumeration>
              <xs:enumeration value = "a-p65"></xs:enumeration>
              <xs:enumeration value = "a-phospho-p65-S535-536"></xs:enumeration>
              <xs:enumeration value = "a-IKK1"></xs:enumeration>
              <xs:enumeration value = "a-phospho-H2A.X6"></xs:enumeration>
              <xs:enumeration value = "a-p38"></xs:enumeration>
              <xs:enumeration value = "a-phospho-p38"></xs:enumeration>
            </xs:restriction>
          </xs:simpleType>
        </xs:element>
        <xs:element name = "order" type = "xs:string" minOccurs = "0"></xs:element>
        <xs:element name = "dilution_factor" type = "xs:string" minOccurs = "0"></xs:element>
        <xs:element ref = "concentration" minOccurs = "0"></xs:element>
        <xs:element ref = "incubation_time" minOccurs = "0"></xs:element>
        <xs:element name = "physical_dye_name" type = "xs:string" minOccurs = "0"></xs:element>
        <xs:element ref = "Compound" minOccurs = "0"></xs:element>
      </xs:sequence>
    </xs:complexType>
  </xs:element>
  <xs:element name = "Arc">
    <xs:annotation>
      <xs:documentation>non-on Zeiss</xs:documentation>
    </xs:annotation>
    <xs:complexType>
      <xs:sequence maxOccurs = "unbounded">
        <xs:element ref = "Excitation_Measurement"></xs:element>
      </xs:sequence>
    </xs:complexType>
  </xs:element>
  <xs:element name = "Experimental_details">
    <xs:annotation>
      <xs:documentation>plugins: GAL reader, equipment</xs:documentation>
    </xs:annotation>
    <xs:complexType>
      <xs:sequence>
        <xs:element name = "technique">
          <xs:simpleType>
            <xs:restriction base = "xs:string">
              <xs:enumeration value = "confocal"></xs:enumeration>
              <xs:enumeration value = "wide_field"></xs:enumeration>
            </xs:restriction>
          </xs:simpleType>
        </xs:element>
        <xs:element name = "type">
          <xs:simpleType>
            <xs:restriction base = "xs:string">
              <xs:enumeration value = "Fluorescence-Lifetime"></xs:enumeration>
              <xs:enumeration value = "Fluorescence"></xs:enumeration>
              <xs:enumeration value = "Luminescence"></xs:enumeration>
              <xs:enumeration value = "Colocalization"></xs:enumeration>
              <xs:enumeration value = "FISH"></xs:enumeration>
              <xs:enumeration value = "FRET"></xs:enumeration>
            </xs:restriction>
          </xs:simpleType>
        </xs:element>
        <xs:element name = "equipment_file_name" type = "xs:anyURI" minOccurs = "0">
          <xs:annotation>
            <xs:documentation>mdb file</xs:documentation>
          </xs:annotation>
        </xs:element>
        <xs:element name = "numberOfDishes" type = "xs:integer"></xs:element>
        <xs:element ref = "Dish" maxOccurs = "unbounded"></xs:element>
        <xs:element ref = "Camera" minOccurs = "0"></xs:element>
        <xs:element name = "spotter_file_name" type = "xs:anyURI" minOccurs = "0">
          <xs:annotation>
            <xs:documentation>gal file</xs:documentation>
          </xs:annotation>
        </xs:element>
        <xs:element name = "spotterEquipmentInfo" type = "xs:string" minOccurs = "0"></xs:element>
      </xs:sequence>
    </xs:complexType>
  </xs:element>
  <xs:element name = "BeamSplitter">
    <xs:complexType>
      <xs:sequence>
        <xs:element name = "name" type = "xs:string"></xs:element>
        <xs:element name = "id_filter_name" type = "xs:string" minOccurs = "0"></xs:element>
        <xs:element name = "track_no" type = "xs:string"></xs:element>
      </xs:sequence>
    </xs:complexType>
  </xs:element>
  <xs:element name = "BioMaterialSource">
    <xs:complexType>
      <xs:sequence>
        <xs:element name = "institution" type = "xs:string" minOccurs = "0"></xs:element>
        <xs:element name = "address" type = "xs:string" minOccurs = "0"></xs:element>
        <xs:element name = "country" type = "xs:string" minOccurs = "0"></xs:element>
        <xs:element name = "contact_person" type = "xs:string" minOccurs = "0"></xs:element>
        <xs:element name = "phone" type = "xs:string" minOccurs = "0"></xs:element>
        <xs:element name = "email" type = "xs:string" minOccurs = "0"></xs:element>
      </xs:sequence>
    </xs:complexType>
  </xs:element>
  <xs:element name = "BioSample">
    <xs:complexType>
      <xs:sequence>
        <xs:element name = "nameID" type = "xs:string"></xs:element>
        <xs:element name = "material_type">
          <xs:simpleType>
            <xs:restriction base = "xs:string">
              <xs:enumeration value = "DNA"></xs:enumeration>
              <xs:enumeration value = "cell"></xs:enumeration>
              <xs:enumeration value = "cell_lysate"></xs:enumeration>
              <xs:enumeration value = "cytoplasmic_RNA"></xs:enumeration>
              <xs:enumeration value = "genomic_DNA"></xs:enumeration>
              <xs:enumeration value = "molecular_mixture"></xs:enumeration>
              <xs:enumeration value = "nuclear_RNA"></xs:enumeration>
              <xs:enumeration value = "organellar_DNA"></xs:enumeration>
              <xs:enumeration value = "organellar_RNA"></xs:enumeration>
              <xs:enumeration value = "organism_part"></xs:enumeration>
              <xs:enumeration value = "polyA_RNA"></xs:enumeration>
              <xs:enumeration value = "protein"></xs:enumeration>
              <xs:enumeration value = "synthetic_DNA"></xs:enumeration>
              <xs:enumeration value = "synthetic_RNA"></xs:enumeration>
              <xs:enumeration value = "total_RNA"></xs:enumeration>
              <xs:enumeration value = "virus"></xs:enumeration>
              <xs:enumeration value = "whole_organism"></xs:enumeration>
            </xs:restriction>
          </xs:simpleType>
        </xs:element>
        <xs:element ref = "Cell_Characteristics" minOccurs = "0"></xs:element>
        <xs:element ref = "Treatment" minOccurs = "0" maxOccurs = "unbounded"></xs:element>
        <xs:element ref = "Plasmid" minOccurs = "0" maxOccurs = "unbounded"></xs:element>
        <xs:element ref = "Antibody" minOccurs = "0" maxOccurs = "unbounded"></xs:element>
        <xs:element ref = "Physical_Dye" minOccurs = "0" maxOccurs = "unbounded"></xs:element>
        <xs:element ref = "SampleSource" minOccurs = "0" maxOccurs = "unbounded"></xs:element>
        <xs:element name = "description" type = "xs:string" minOccurs = "0"></xs:element>
      </xs:sequence>
    </xs:complexType>
  </xs:element>
  <xs:element name = "Camera">
    <xs:annotation>
      <xs:documentation>hamamatsu -- user MUST enter outside MDB file</xs:documentation>
    </xs:annotation>
    <xs:complexType>
      <xs:sequence>
        <xs:element name = "name">
          <xs:annotation>
            <xs:appinfo>
              <tsd:elementInfo>
                <tsd:physical>
                  <tsd:native>
                    <tsd:index>
                      <tsd:standard></tsd:standard>
                      <tsd:text></tsd:text>
                    </tsd:index>
                  </tsd:native>
                </tsd:physical>
              </tsd:elementInfo>
            </xs:appinfo>
          </xs:annotation>
          <xs:simpleType>
            <xs:restriction base = "xs:string">
              <xs:enumeration value = "EBCCD GAs"></xs:enumeration>
              <xs:enumeration value = "EBCCD GAsP"></xs:enumeration>
              <xs:enumeration value = "Orca2"></xs:enumeration>
              <xs:enumeration value = "Orca2ER"></xs:enumeration>
              <xs:enumeration value = "VIM"></xs:enumeration>
              <xs:enumeration value = "LN2"></xs:enumeration>
              <xs:enumeration value = "CA2"></xs:enumeration>
            </xs:restriction>
          </xs:simpleType>
        </xs:element>
        <xs:element ref = "exposure_time" minOccurs = "0"></xs:element>
        <xs:element name = "binning" minOccurs = "0">
          <xs:simpleType>
            <xs:restriction base = "xs:string">
              <xs:enumeration value = "4x4"></xs:enumeration>
              <xs:enumeration value = "3x3"></xs:enumeration>
              <xs:enumeration value = "2x2"></xs:enumeration>
              <xs:enumeration value = "1x1"></xs:enumeration>
            </xs:restriction>
          </xs:simpleType>
        </xs:element>
        <xs:element name = "gain" minOccurs = "0">
          <xs:simpleType>
            <xs:restriction base = "xs:string">
              <xs:enumeration value = "super high"></xs:enumeration>
              <xs:enumeration value = "high"></xs:enumeration>
              <xs:enumeration value = "medium"></xs:enumeration>
              <xs:enumeration value = "normal"></xs:enumeration>
            </xs:restriction>
          </xs:simpleType>
        </xs:element>
        <xs:element name = "hv_gain" minOccurs = "0">
          <xs:simpleType>
            <xs:restriction base = "xs:string">
              <xs:enumeration value = "1"></xs:enumeration>
              <xs:enumeration value = "2"></xs:enumeration>
              <xs:enumeration value = "3"></xs:enumeration>
              <xs:enumeration value = "4"></xs:enumeration>
              <xs:enumeration value = "5"></xs:enumeration>
              <xs:enumeration value = "6"></xs:enumeration>
              <xs:enumeration value = "7"></xs:enumeration>
              <xs:enumeration value = "8"></xs:enumeration>
              <xs:enumeration value = "9"></xs:enumeration>
              <xs:enumeration value = "10"></xs:enumeration>
              <xs:enumeration value = "11"></xs:enumeration>
              <xs:enumeration value = "12"></xs:enumeration>
              <xs:enumeration value = "13"></xs:enumeration>
              <xs:enumeration value = "14"></xs:enumeration>
              <xs:enumeration value = "15"></xs:enumeration>
              <xs:enumeration value = "16"></xs:enumeration>
            </xs:restriction>
          </xs:simpleType>
        </xs:element>
        <xs:element name = "c_mount" minOccurs = "0">
          <xs:simpleType>
            <xs:restriction base = "xs:string">
              <xs:enumeration value = "1"></xs:enumeration>
              <xs:enumeration value = "0.64"></xs:enumeration>
              <xs:enumeration value = "0.5"></xs:enumeration>
              <xs:enumeration value = "0.4"></xs:enumeration>
            </xs:restriction>
          </xs:simpleType>
        </xs:element>
        <xs:element name = "optivar" minOccurs = "0">
          <xs:simpleType>
            <xs:restriction base = "xs:string">
              <xs:enumeration value = "2"></xs:enumeration>
              <xs:enumeration value = "1.5"></xs:enumeration>
              <xs:enumeration value = "1.0"></xs:enumeration>
            </xs:restriction>
          </xs:simpleType>
        </xs:element>
      </xs:sequence>
    </xs:complexType>
  </xs:element>
  <xs:element name = "CellProperty">
    <xs:complexType>
      <xs:sequence>
        <xs:element name = "property_name" type = "xs:string"></xs:element>
        <xs:element name = "Channel" maxOccurs = "unbounded">
          <xs:complexType>
            <xs:sequence>
              <xs:element name = "channel_name" type = "xs:string"></xs:element>
              <xs:element name = "channel_intensity" type = "xs:double"></xs:element>
            </xs:sequence>
          </xs:complexType>
        </xs:element>
      </xs:sequence>
    </xs:complexType>
  </xs:element>
  <xs:element name = "Cell_Characteristics">
    <xs:complexType>
      <xs:sequence>
        <xs:element name = "cell_line" type = "xs:string"></xs:element>
        <xs:element name = "freezer_location" type = "xs:string" minOccurs = "0"></xs:element>
        <xs:element name = "sex" minOccurs = "0">
          <xs:simpleType>
            <xs:restriction base = "xs:string">
              <xs:enumeration value = "F+"></xs:enumeration>
              <xs:enumeration value = "F-"></xs:enumeration>
              <xs:enumeration value = "female"></xs:enumeration>
              <xs:enumeration value = "hermaphrodite"></xs:enumeration>
              <xs:enumeration value = "male"></xs:enumeration>
              <xs:enumeration value = "mating_type_a"></xs:enumeration>
              <xs:enumeration value = "mating_type_alpha"></xs:enumeration>
              <xs:enumeration value = "mixed_sex"></xs:enumeration>
              <xs:enumeration value = "unknown_sex"></xs:enumeration>
            </xs:restriction>
          </xs:simpleType>
        </xs:element>
        <xs:element name = "age" type = "xs:string" minOccurs = "0"></xs:element>
        <xs:element name = "passage_number" type = "xs:string" minOccurs = "0"></xs:element>
        <xs:element name = "cell_type" type = "xs:string" minOccurs = "0"></xs:element>
        <xs:element name = "bedding" type = "xs:string" minOccurs = "0"></xs:element>
        <xs:element name = "biometrics" type = "xs:string" minOccurs = "0"></xs:element>
        <xs:element name = "organism" type = "xs:string"></xs:element>
        <xs:element name = "organism_part" type = "xs:string" minOccurs = "0"></xs:element>
        <xs:element name = "chromosomal_aberration_classification" type = "xs:string" minOccurs = "0"></xs:element>
        <xs:element name = "clinical_information" type = "xs:string" minOccurs = "0"></xs:element>
        <xs:element name = "clinical_treatment" type = "xs:string" minOccurs = "0"></xs:element>
        <xs:element name = "developmental_stage" type = "xs:string" minOccurs = "0"></xs:element>
        <xs:element name = "disease_staging" type = "xs:string" minOccurs = "0"></xs:element>
        <xs:element name = "disease_state" type = "xs:string" minOccurs = "0"></xs:element>
        <xs:element name = "environmental_history" type = "xs:string" minOccurs = "0"></xs:element>
        <xs:element name = "genetic_modification" type = "xs:string" minOccurs = "0"></xs:element>
        <xs:element name = "histology" type = "xs:string" minOccurs = "0"></xs:element>
        <xs:element name = "individual" type = "xs:string" minOccurs = "0"></xs:element>
        <xs:element name = "individual_genetic_characteristic" type = "xs:string" minOccurs = "0"></xs:element>
        <xs:element name = "organism_status" type = "xs:string" minOccurs = "0"></xs:element>
        <xs:element name = "phenotype" type = "xs:string" minOccurs = "0"></xs:element>
        <xs:element name = "strain_or_line" type = "xs:string" minOccurs = "0"></xs:element>
        <xs:element name = "targeted_cell_type" type = "xs:string" minOccurs = "0"></xs:element>
        <xs:element name = "tumor_grading" type = "xs:string" minOccurs = "0"></xs:element>
      </xs:sequence>
    </xs:complexType>
  </xs:element>
  <xs:element name = "Compound">
    <xs:complexType>
      <xs:sequence>
        <xs:element name = "name" type = "xs:string">
          <xs:annotation>
            <xs:appinfo>
              <tsd:elementInfo>
                <tsd:physical>
                  <tsd:native>
                    <tsd:index>
                      <tsd:standard></tsd:standard>
                      <tsd:text></tsd:text>
                    </tsd:index>
                  </tsd:native>
                </tsd:physical>
              </tsd:elementInfo>
            </xs:appinfo>
          </xs:annotation>
        </xs:element>
        <xs:element name = "MerckIndex" type = "xs:string" minOccurs = "0">
          <xs:annotation>
            <xs:appinfo>
              <tsd:elementInfo>
                <tsd:physical>
                  <tsd:native>
                    <tsd:index>
                      <tsd:standard></tsd:standard>
                    </tsd:index>
                  </tsd:native>
                </tsd:physical>
              </tsd:elementInfo>
            </xs:appinfo>
          </xs:annotation>
        </xs:element>
        <xs:element name = "ExternalLIMS" type = "xs:string" minOccurs = "0"></xs:element>
      </xs:sequence>
    </xs:complexType>
  </xs:element>
  <xs:element name = "concentration">
    <xs:complexType>
      <xs:sequence>
        <xs:element ref = "Concentration_Measurement"></xs:element>
      </xs:sequence>
    </xs:complexType>
  </xs:element>
  <xs:element name = "Concentration_Measurement">
    <xs:complexType>
      <xs:sequence>
        <xs:element name = "value" type = "xs:string"></xs:element>
        <xs:element name = "type" minOccurs = "0">
          <xs:simpleType>
            <xs:restriction base = "xs:string">
              <xs:enumeration value = "absolute"></xs:enumeration>
              <xs:enumeration value = "change"></xs:enumeration>
            </xs:restriction>
          </xs:simpleType>
        </xs:element>
        <xs:element name = "unit">
          <xs:simpleType>
            <xs:restriction base = "xs:string">
              <xs:enumeration value = "uM"></xs:enumeration>
              <xs:enumeration value = "nM"></xs:enumeration>
              <xs:enumeration value = "ng_per_ml"></xs:enumeration>
            </xs:restriction>
          </xs:simpleType>
        </xs:element>
      </xs:sequence>
    </xs:complexType>
  </xs:element>
  <xs:element name = "Dichroic">
    <xs:complexType>
      <xs:sequence>
        <xs:element name = "name">
          <xs:simpleType>
            <xs:restriction base = "xs:string">
              <xs:enumeration value = "name_a"></xs:enumeration>
            </xs:restriction>
          </xs:simpleType>
        </xs:element>
        <xs:element name = "wavelength" type = "xs:string" maxOccurs = "unbounded"></xs:element>
      </xs:sequence>
    </xs:complexType>
  </xs:element>
  <xs:element name = "Dish">
    <xs:complexType>
      <xs:sequence>
        <xs:element name = "dishNumber" type = "xs:integer"></xs:element>
        <xs:element ref = "Microscope"></xs:element>
        <xs:element ref = "Treatment" maxOccurs = "unbounded"></xs:element>
        <xs:element ref = "Physical_Dye" minOccurs = "0" maxOccurs = "unbounded"></xs:element>
        <xs:element ref = "Antibody" minOccurs = "0" maxOccurs = "unbounded"></xs:element>
        <xs:element ref = "Cell_Characteristics"></xs:element>
        <xs:element name = "cell_concentration" type = "xs:string" minOccurs = "0"></xs:element>
        <xs:element ref = "Plasmid" minOccurs = "0" maxOccurs = "unbounded"></xs:element>
        <xs:element ref = "Compound" minOccurs = "0" maxOccurs = "unbounded"></xs:element>
        <xs:element ref = "LocationReading" maxOccurs = "unbounded"></xs:element>
        <xs:element name = "numberOfRows" type = "xs:integer" minOccurs = "0"></xs:element>
        <xs:element name = "numberOfColumns" type = "xs:integer" minOccurs = "0"></xs:element>
        <xs:element name = "columnInterSpotGap" type = "xs:integer" minOccurs = "0"></xs:element>
        <xs:element name = "rowInterSpotGap" type = "xs:integer" minOccurs = "0"></xs:element>
        <xs:element name = "xOffset" type = "xs:integer" minOccurs = "0"></xs:element>
        <xs:element name = "yOffset" type = "xs:integer" minOccurs = "0"></xs:element>
        <xs:element name = "zLevel" type = "xs:integer" minOccurs = "0"></xs:element>
      </xs:sequence>
    </xs:complexType>
  </xs:element>
  <xs:element name = "Distance_Measurement">
    <xs:complexType>
      <xs:sequence>
        <xs:element name = "value" type = "xs:string"></xs:element>
        <xs:element name = "type" minOccurs = "0">
          <xs:simpleType>
            <xs:restriction base = "xs:string">
              <xs:enumeration value = "absolute"></xs:enumeration>
              <xs:enumeration value = "change"></xs:enumeration>
            </xs:restriction>
          </xs:simpleType>
        </xs:element>
        <xs:element name = "unit">
          <xs:simpleType>
            <xs:restriction base = "xs:string">
              <xs:enumeration value = "um"></xs:enumeration>
            </xs:restriction>
          </xs:simpleType>
        </xs:element>
      </xs:sequence>
    </xs:complexType>
  </xs:element>
  <xs:element name = "Excitation">
    <xs:complexType>
      <xs:choice>
        <xs:element ref = "Laser"></xs:element>
        <xs:element ref = "Arc"></xs:element>
      </xs:choice>
    </xs:complexType>
  </xs:element>
  <xs:element name = "Excitation_Measurement">
    <xs:complexType>
      <xs:sequence>
        <xs:element name = "value" type = "xs:double"></xs:element>
        <xs:element name = "type" type = "xs:string" minOccurs = "0"></xs:element>
        <xs:element name = "unit">
          <xs:simpleType>
            <xs:restriction base = "xs:string">
              <xs:enumeration value = "nM"></xs:enumeration>
            </xs:restriction>
          </xs:simpleType>
        </xs:element>
      </xs:sequence>
    </xs:complexType>
  </xs:element>
  <xs:element name = "Experiment">
    <xs:complexType>
      <xs:sequence>
        <xs:element name = "titleID" type = "xs:string">
          <xs:annotation>
            <xs:appinfo>
              <tsd:elementInfo>
                <tsd:physical>
                  <tsd:native>
                    <tsd:index>
                      <tsd:standard></tsd:standard>
                      <tsd:text></tsd:text>
                    </tsd:index>
                  </tsd:native>
                </tsd:physical>
              </tsd:elementInfo>
            </xs:appinfo>
          </xs:annotation>
        </xs:element>
        <xs:element name = "start_date" type = "xs:date">
          <xs:annotation>
            <xs:appinfo>
              <tsd:elementInfo>
                <tsd:physical>
                  <tsd:native>
                    <tsd:index>
                      <tsd:standard></tsd:standard>
                    </tsd:index>
                  </tsd:native>
                </tsd:physical>
              </tsd:elementInfo>
            </xs:appinfo>
          </xs:annotation>
        </xs:element>
        <xs:element name = "end_date" type = "xs:date" minOccurs = "0">
          <xs:annotation>
            <xs:appinfo>
              <tsd:elementInfo>
                <tsd:physical>
                  <tsd:native>
                    <tsd:index>
                      <tsd:standard></tsd:standard>
                    </tsd:index>
                  </tsd:native>
                </tsd:physical>
              </tsd:elementInfo>
            </xs:appinfo>
          </xs:annotation>
        </xs:element>
        <xs:element name = "hypothesis" type = "xs:string" minOccurs = "0">
          <xs:annotation>
            <xs:appinfo>
              <tsd:elementInfo>
                <tsd:physical>
                  <tsd:native>
                    <tsd:index>
                      <tsd:standard></tsd:standard>
                      <tsd:text></tsd:text>
                    </tsd:index>
                  </tsd:native>
                </tsd:physical>
              </tsd:elementInfo>
            </xs:appinfo>
          </xs:annotation>
        </xs:element>
        <xs:element name = "keywords" type = "xs:string" minOccurs = "0">
          <xs:annotation>
            <xs:appinfo>
              <tsd:elementInfo>
                <tsd:physical>
                  <tsd:native>
                    <tsd:index>
                      <tsd:standard></tsd:standard>
                      <tsd:text></tsd:text>
                    </tsd:index>
                  </tsd:native>
                </tsd:physical>
              </tsd:elementInfo>
            </xs:appinfo>
          </xs:annotation>
        </xs:element>
        <xs:element name = "publications" type = "xs:string" minOccurs = "0">
          <xs:annotation>
            <xs:appinfo>
              <tsd:elementInfo>
                <tsd:physical>
                  <tsd:native>
                    <tsd:index>
                      <tsd:standard></tsd:standard>
                      <tsd:text></tsd:text>
                    </tsd:index>
                  </tsd:native>
                </tsd:physical>
              </tsd:elementInfo>
            </xs:appinfo>
          </xs:annotation>
        </xs:element>
        <xs:element name = "bibliographic_references" type = "xs:string" minOccurs = "0"></xs:element>
        <xs:element ref = "Person" maxOccurs = "unbounded"></xs:element>
        <xs:element ref = "Experimental_details"></xs:element>
        <xs:element ref = "Project" minOccurs = "0"></xs:element>
        <xs:element name = "related_experiments" type = "xs:string" minOccurs = "0"></xs:element>
      </xs:sequence>
    </xs:complexType>
  </xs:element>
  <xs:element name = "Person">
    <xs:complexType>
      <xs:sequence>
        <xs:element name = "firstName" type = "xs:string">
          <xs:annotation>
            <xs:appinfo>
              <tsd:elementInfo>
                <tsd:physical>
                  <tsd:native>
                    <tsd:index>
                      <tsd:standard></tsd:standard>
                    </tsd:index>
                  </tsd:native>
                </tsd:physical>
              </tsd:elementInfo>
            </xs:appinfo>
          </xs:annotation>
        </xs:element>
        <xs:element name = "midInitials" type = "xs:string" minOccurs = "0"></xs:element>
        <xs:element name = "lastName" type = "xs:string">
          <xs:annotation>
            <xs:appinfo>
              <tsd:elementInfo>
                <tsd:physical>
                  <tsd:native>
                    <tsd:index>
                      <tsd:standard></tsd:standard>
                      <tsd:text></tsd:text>
                    </tsd:index>
                  </tsd:native>
                </tsd:physical>
              </tsd:elementInfo>
            </xs:appinfo>
          </xs:annotation>
        </xs:element>
        <xs:element name = "address" type = "xs:string" minOccurs = "0"></xs:element>
        <xs:element name = "phone" type = "xs:string" minOccurs = "0"></xs:element>
        <xs:element name = "email" type = "xs:string">
          <xs:annotation>
            <xs:appinfo>
              <tsd:elementInfo>
                <tsd:physical>
                  <tsd:native>
                    <tsd:index>
                      <tsd:standard></tsd:standard>
                      <tsd:text></tsd:text>
                    </tsd:index>
                  </tsd:native>
                </tsd:physical>
              </tsd:elementInfo>
            </xs:appinfo>
          </xs:annotation>
        </xs:element>
        <xs:element name = "fax" type = "xs:string" minOccurs = "0"></xs:element>
        <xs:element ref = "Research_Group" maxOccurs = "unbounded"></xs:element>
      </xs:sequence>
    </xs:complexType>
  </xs:element>
  <xs:element name = "exposure_time">
    <xs:complexType>
      <xs:sequence>
        <xs:element ref = "Time_Measurement"></xs:element>
      </xs:sequence>
    </xs:complexType>
  </xs:element>
  <xs:element name = "File_Info">
    <xs:complexType>
      <xs:sequence>
        <xs:element name = "FileName" type = "xs:anyURI"></xs:element>
        <xs:element name = "Scan_Mode" type = "xs:string" minOccurs = "0"></xs:element>
        <xs:element name = "Stack_Size" type = "xs:string" minOccurs = "0"></xs:element>
        <xs:element name = "Scaling" type = "xs:string" minOccurs = "0"></xs:element>
        <xs:element name = "Zoom" type = "xs:string" minOccurs = "0"></xs:element>
        <xs:element name = "Position" type = "xs:string" minOccurs = "0"></xs:element>
        <xs:element name = "Objective" type = "xs:string" minOccurs = "0"></xs:element>
        <xs:element name = "Pixel_Time" type = "xs:string" minOccurs = "0"></xs:element>
        <xs:element name = "Pinhole" minOccurs = "0">
          <xs:complexType>
            <xs:sequence>
              <xs:element ref = "Item" minOccurs = "0" maxOccurs = "unbounded"></xs:element>
            </xs:sequence>
          </xs:complexType>
        </xs:element>
        <xs:element name = "Filters" minOccurs = "0">
          <xs:complexType>
            <xs:sequence>
              <xs:element ref = "Item" minOccurs = "0" maxOccurs = "unbounded"></xs:element>
            </xs:sequence>
          </xs:complexType>
        </xs:element>
        <xs:element name = "Beam_Splitters" minOccurs = "0">
          <xs:complexType>
            <xs:sequence>
              <xs:element ref = "Item" minOccurs = "0" maxOccurs = "unbounded"></xs:element>
            </xs:sequence>
          </xs:complexType>
        </xs:element>
        <xs:element name = "Wavelength" minOccurs = "0">
          <xs:complexType>
            <xs:sequence>
              <xs:element ref = "Item" minOccurs = "0" maxOccurs = "unbounded"></xs:element>
            </xs:sequence>
          </xs:complexType>
        </xs:element>
      </xs:sequence>
    </xs:complexType>
  </xs:element>
  <xs:element name = "incubation_time">
    <xs:complexType>
      <xs:sequence>
        <xs:element ref = "Time_Measurement"></xs:element>
      </xs:sequence>
    </xs:complexType>
  </xs:element>
  <xs:element name = "Item">
    <xs:complexType>
      <xs:sequence>
        <xs:element name = "value" type = "xs:string"></xs:element>
      </xs:sequence>
    </xs:complexType>
  </xs:element>
  <xs:element name = "Laser">
    <xs:complexType>
      <xs:sequence>
        <xs:element ref = "Excitation_Measurement"></xs:element>
        <xs:element name = "id" type = "xs:string"></xs:element>
      </xs:sequence>
    </xs:complexType>
  </xs:element>
  <xs:element name = "Mass_Measurement">
    <xs:complexType>
      <xs:sequence>
        <xs:element name = "value" type = "xs:string"></xs:element>
        <xs:element name = "type" minOccurs = "0">
          <xs:simpleType>
            <xs:restriction base = "xs:string">
              <xs:enumeration value = "absolute"></xs:enumeration>
              <xs:enumeration value = "change"></xs:enumeration>
            </xs:restriction>
          </xs:simpleType>
        </xs:element>
        <xs:element name = "unit">
          <xs:simpleType>
            <xs:restriction base = "xs:string">
              <xs:enumeration value = "ug"></xs:enumeration>
            </xs:restriction>
          </xs:simpleType>
        </xs:element>
      </xs:sequence>
    </xs:complexType>
  </xs:element>
  <xs:element name = "Measurement">
    <xs:complexType>
      <xs:choice>
        <xs:element ref = "Time_Measurement"></xs:element>
        <xs:element ref = "Distance_Measurement"></xs:element>
        <xs:element ref = "Temperature_Measurement"></xs:element>
        <xs:element ref = "Quantity_Measurement"></xs:element>
        <xs:element ref = "Mass_Measurement"></xs:element>
        <xs:element ref = "Volume_Measurement"></xs:element>
        <xs:element ref = "Concentration_Measurement"></xs:element>
        <xs:element ref = "Power_Measurement"></xs:element>
      </xs:choice>
    </xs:complexType>
  </xs:element>
  <xs:element name = "Microscope">
    <xs:complexType>
      <xs:sequence>
        <xs:element name = "Microscope_Name" type = "xs:string"></xs:element>
        <xs:element ref = "Objective_Details"></xs:element>
      </xs:sequence>
    </xs:complexType>
  </xs:element>
  <xs:element name = "Objective_Details">
    <xs:complexType>
      <xs:sequence>
        <xs:element name = "name" type = "xs:string">
          <xs:annotation>
            <xs:documentation>E.g., Recordings.IDAvailableObjective, i.e., F-Fluar Oil</xs:documentation>
          </xs:annotation>
        </xs:element>
        <xs:element name = "lensNA" type = "xs:string">
          <xs:annotation>
            <xs:documentation>E.g., Recordings.IDAvailableObjective, i.e., 1.4</xs:documentation>
          </xs:annotation>
        </xs:element>
        <xs:element name = "magnification" type = "xs:string">
          <xs:annotation>
            <xs:documentation>E.g., Recordings.IDAvailableObjective, i.e., 40x</xs:documentation>
          </xs:annotation>
        </xs:element>
      </xs:sequence>
    </xs:complexType>
  </xs:element>
  <xs:element name = "Peak">
    <xs:complexType>
      <xs:sequence>
        <xs:element name = "time" type = "xs:double"></xs:element>
        <xs:element name = "value" type = "xs:double"></xs:element>
      </xs:sequence>
    </xs:complexType>
  </xs:element>
  <xs:element name = "Physical_Dye">
    <xs:complexType>
      <xs:sequence>
        <xs:element name = "name">
          <xs:annotation>
            <xs:appinfo>
              <tsd:elementInfo>
                <tsd:physical>
                  <tsd:native>
                    <tsd:index>
                      <tsd:standard></tsd:standard>
                      <tsd:text></tsd:text>
                    </tsd:index>
                  </tsd:native>
                </tsd:physical>
              </tsd:elementInfo>
            </xs:appinfo>
          </xs:annotation>
          <xs:simpleType>
            <xs:restriction base = "xs:string">
              <xs:enumeration value = "33P"></xs:enumeration>
              <xs:enumeration value = "Cy3"></xs:enumeration>
              <xs:enumeration value = "Cy5"></xs:enumeration>
              <xs:enumeration value = "alexa_350"></xs:enumeration>
              <xs:enumeration value = "alexa_430"></xs:enumeration>
              <xs:enumeration value = "alexa_488"></xs:enumeration>
              <xs:enumeration value = "alexa_532"></xs:enumeration>
              <xs:enumeration value = "alexa_546"></xs:enumeration>
              <xs:enumeration value = "alexa_568"></xs:enumeration>
              <xs:enumeration value = "alexa_594"></xs:enumeration>
              <xs:enumeration value = "alexa_633"></xs:enumeration>
              <xs:enumeration value = "alexa_660"></xs:enumeration>
              <xs:enumeration value = "alexa_680"></xs:enumeration>
              <xs:enumeration value = "biotin"></xs:enumeration>
            </xs:restriction>
          </xs:simpleType>
        </xs:element>
        <xs:element name = "order" type = "xs:string" minOccurs = "0"></xs:element>
        <xs:element name = "dilution_factor" type = "xs:string" minOccurs = "0"></xs:element>
        <xs:element ref = "concentration" minOccurs = "0"></xs:element>
        <xs:element ref = "incubation_time" minOccurs = "0"></xs:element>
        <xs:element ref = "Compound" minOccurs = "0"></xs:element>
      </xs:sequence>
    </xs:complexType>
  </xs:element>
  <xs:element name = "Plasmid">
    <xs:complexType>
      <xs:sequence>
        <xs:element name = "name" type = "xs:string">
          <xs:annotation>
            <xs:appinfo>
              <tsd:elementInfo>
                <tsd:physical>
                  <tsd:native>
                    <tsd:index>
                      <tsd:text></tsd:text>
                      <tsd:standard></tsd:standard>
                    </tsd:index>
                  </tsd:native>
                </tsd:physical>
              </tsd:elementInfo>
            </xs:appinfo>
            <xs:documentation>corresponds to GAL 'Name'</xs:documentation>
          </xs:annotation>
        </xs:element>
        <xs:element name = "accessionNumber" type = "xs:string" minOccurs = "0"></xs:element>
        <xs:element name = "dataFile" type = "xs:anyURI" minOccurs = "0"></xs:element>
        <xs:element name = "material_type" minOccurs = "0">
          <xs:simpleType>
            <xs:restriction base = "xs:string">
              <xs:enumeration value = "DNA"></xs:enumeration>
              <xs:enumeration value = "cell"></xs:enumeration>
              <xs:enumeration value = "cell_lysate"></xs:enumeration>
              <xs:enumeration value = "cytoplasmic_RNA"></xs:enumeration>
              <xs:enumeration value = "genomic_DNA"></xs:enumeration>
              <xs:enumeration value = "molecular_mixture"></xs:enumeration>
              <xs:enumeration value = "nuclear_RNA"></xs:enumeration>
              <xs:enumeration value = "organellar_DNA"></xs:enumeration>
              <xs:enumeration value = "organellar_RNA"></xs:enumeration>
              <xs:enumeration value = "organism_part"></xs:enumeration>
              <xs:enumeration value = "polyA_RNA"></xs:enumeration>
              <xs:enumeration value = "protein"></xs:enumeration>
              <xs:enumeration value = "synthetic_DNA"></xs:enumeration>
              <xs:enumeration value = "synthetic_RNA"></xs:enumeration>
              <xs:enumeration value = "total_RNA"></xs:enumeration>
              <xs:enumeration value = "virus"></xs:enumeration>
              <xs:enumeration value = "whole_organism"></xs:enumeration>
            </xs:restriction>
          </xs:simpleType>
        </xs:element>
        <xs:element name = "type" minOccurs = "0">
          <xs:simpleType>
            <xs:restriction base = "xs:string">
              <xs:enumeration value = "transfection"></xs:enumeration>
              <xs:enumeration value = "reverse_transfection"></xs:enumeration>
              <xs:enumeration value = "stable_integrated"></xs:enumeration>
            </xs:restriction>
          </xs:simpleType>
        </xs:element>
        <xs:element name = "Transfection_reagent" type = "xs:string" minOccurs = "0"></xs:element>
        <xs:element name = "DNA_transfection_ratio" type = "xs:string" minOccurs = "0"></xs:element>
        <xs:element ref = "SampleSource" minOccurs = "0"></xs:element>
      </xs:sequence>
    </xs:complexType>
  </xs:element>
  <xs:element name = "PMT">
    <xs:complexType>
      <xs:sequence>
        <xs:element name = "PMT_Channel">
          <xs:complexType>
            <xs:sequence>
              <xs:element name = "name" type = "xs:string"></xs:element>
            </xs:sequence>
          </xs:complexType>
        </xs:element>
      </xs:sequence>
    </xs:complexType>
  </xs:element>
  <xs:element name = "Power_Measurement">
    <xs:complexType>
      <xs:sequence>
        <xs:element name = "value" type = "xs:double"></xs:element>
        <xs:element name = "type" minOccurs = "0">
          <xs:simpleType>
            <xs:restriction base = "xs:string">
              <xs:enumeration value = "absolute"></xs:enumeration>
              <xs:enumeration value = "change"></xs:enumeration>
            </xs:restriction>
          </xs:simpleType>
        </xs:element>
        <xs:element name = "unit">
          <xs:simpleType>
            <xs:restriction base = "xs:string">
              <xs:enumeration value = "mW"></xs:enumeration>
            </xs:restriction>
          </xs:simpleType>
        </xs:element>
      </xs:sequence>
    </xs:complexType>
  </xs:element>
  <xs:element name = "Project">
    <xs:complexType>
      <xs:sequence>
        <xs:element name = "name" type = "xs:string">
          <xs:annotation>
            <xs:appinfo>
              <tsd:elementInfo>
                <tsd:physical>
                  <tsd:native>
                    <tsd:index>
                      <tsd:standard></tsd:standard>
                      <tsd:text></tsd:text>
                    </tsd:index>
                  </tsd:native>
                </tsd:physical>
              </tsd:elementInfo>
            </xs:appinfo>
          </xs:annotation>
        </xs:element>
        <xs:element ref = "Person"></xs:element>
        <xs:element name = "s_Date" type = "xs:date" minOccurs = "0">
          <xs:annotation>
            <xs:appinfo>
              <tsd:elementInfo>
                <tsd:physical>
                  <tsd:native>
                    <tsd:index>
                      <tsd:standard></tsd:standard>
                    </tsd:index>
                  </tsd:native>
                </tsd:physical>
              </tsd:elementInfo>
            </xs:appinfo>
          </xs:annotation>
        </xs:element>
        <xs:element name = "e_Date" type = "xs:date" minOccurs = "0">
          <xs:annotation>
            <xs:appinfo>
              <tsd:elementInfo>
                <tsd:physical>
                  <tsd:native>
                    <tsd:index>
                      <tsd:standard></tsd:standard>
                    </tsd:index>
                  </tsd:native>
                </tsd:physical>
              </tsd:elementInfo>
            </xs:appinfo>
          </xs:annotation>
        </xs:element>
        <xs:element name = "description" type = "xs:string" minOccurs = "0">
          <xs:annotation>
            <xs:appinfo>
              <tsd:elementInfo>
                <tsd:physical>
                  <tsd:native>
                    <tsd:index>
                      <tsd:standard></tsd:standard>
                      <tsd:text></tsd:text>
                    </tsd:index>
                  </tsd:native>
                </tsd:physical>
              </tsd:elementInfo>
            </xs:appinfo>
          </xs:annotation>
        </xs:element>
      </xs:sequence>
    </xs:complexType>
  </xs:element>
  <xs:element name = "Protocol">
    <xs:complexType>
      <xs:sequence>
        <xs:element name = "description" type = "xs:string">
          <xs:annotation>
            <xs:appinfo>
              <tsd:elementInfo>
                <tsd:physical>
                  <tsd:native>
                    <tsd:index>
                      <tsd:standard></tsd:standard>
                      <tsd:text></tsd:text>
                    </tsd:index>
                  </tsd:native>
                </tsd:physical>
              </tsd:elementInfo>
            </xs:appinfo>
          </xs:annotation>
        </xs:element>
        <xs:element ref = "Protocol_Step" maxOccurs = "unbounded"></xs:element>
      </xs:sequence>
    </xs:complexType>
  </xs:element>
  <xs:element name = "Protocol_Step" type = "xs:string"></xs:element>
  <xs:element name = "Quantity_Measurement">
    <xs:complexType>
      <xs:sequence>
        <xs:element name = "value" type = "xs:string"></xs:element>
        <xs:element name = "type" minOccurs = "0">
          <xs:simpleType>
            <xs:restriction base = "xs:string">
              <xs:enumeration value = "absolute"></xs:enumeration>
              <xs:enumeration value = "change"></xs:enumeration>
            </xs:restriction>
          </xs:simpleType>
        </xs:element>
        <xs:element name = "unit">
          <xs:simpleType>
            <xs:restriction base = "xs:string">
              <xs:enumeration value = "umol"></xs:enumeration>
            </xs:restriction>
          </xs:simpleType>
        </xs:element>
      </xs:sequence>
    </xs:complexType>
  </xs:element>
  <xs:element name = "Research_Group">
    <xs:complexType>
      <xs:sequence>
        <xs:element name = "institution" type = "xs:string">
          <xs:annotation>
            <xs:appinfo>
              <tsd:elementInfo>
                <tsd:physical>
                  <tsd:native>
                    <tsd:index>
                      <tsd:standard></tsd:standard>
                      <tsd:text></tsd:text>
                    </tsd:index>
                  </tsd:native>
                </tsd:physical>
              </tsd:elementInfo>
            </xs:appinfo>
          </xs:annotation>
        </xs:element>
        <xs:element name = "name" type = "xs:string">
          <xs:annotation>
            <xs:appinfo>
              <tsd:elementInfo>
                <tsd:physical>
                  <tsd:native>
                    <tsd:index>
                      <tsd:standard></tsd:standard>
                      <tsd:text></tsd:text>
                    </tsd:index>
                  </tsd:native>
                </tsd:physical>
              </tsd:elementInfo>
            </xs:appinfo>
          </xs:annotation>
        </xs:element>
      </xs:sequence>
    </xs:complexType>
  </xs:element>
  <xs:element name = "Result">
    <xs:complexType>
      <xs:sequence>
        <xs:element name = "name" type = "xs:string" minOccurs = "0">
          <xs:annotation>
            <xs:appinfo>
              <tsd:elementInfo>
                <tsd:physical>
                  <tsd:native>
                    <tsd:index>
                      <tsd:standard></tsd:standard>
                    </tsd:index>
                  </tsd:native>
                </tsd:physical>
              </tsd:elementInfo>
            </xs:appinfo>
          </xs:annotation>
        </xs:element>
        <xs:element name = "comment" type = "xs:string" minOccurs = "0"></xs:element>
        <xs:element name = "tracker_session_file" type = "xs:anyURI" minOccurs = "0"></xs:element>
        <xs:element name = "results_file" type = "xs:anyURI"></xs:element>
        <xs:element ref = "File_Info" minOccurs = "0"></xs:element>
        <xs:element ref = "ResultTimeSeries" minOccurs = "0"></xs:element>
        <xs:element ref = "AnalysisResults" minOccurs = "0"></xs:element>
      </xs:sequence>
    </xs:complexType>
  </xs:element>
  <xs:element name = "SampleSource">
    <xs:complexType>
      <xs:sequence>
        <xs:element ref = "BioMaterialSource"></xs:element>
      </xs:sequence>
    </xs:complexType>
  </xs:element>
  <xs:element name = "LocationReading">
    <xs:complexType>
      <xs:sequence>
        <xs:element ref = "LocationSample" maxOccurs = "unbounded"></xs:element>
        <xs:element ref = "Track" minOccurs = "0" maxOccurs = "unbounded"></xs:element>
        <xs:element ref = "Excitation" minOccurs = "0" maxOccurs = "unbounded"></xs:element>
        <xs:element ref = "Result" minOccurs = "0" maxOccurs = "unbounded"></xs:element>
        <xs:element name = "acquisition_time" type = "xs:string" minOccurs = "0"></xs:element>
        <xs:element name = "row" type = "xs:integer" minOccurs = "0"></xs:element>
        <xs:element name = "column" type = "xs:integer" minOccurs = "0"></xs:element>
      </xs:sequence>
    </xs:complexType>
  </xs:element>
  <xs:element name = "LocationSample">
    <xs:complexType>
      <xs:sequence>
        <xs:element ref = "Plasmid" minOccurs = "0" maxOccurs = "unbounded"></xs:element>
        <xs:element ref = "Compound" minOccurs = "0" maxOccurs = "unbounded"></xs:element>
        <xs:element name = "description" type = "xs:string" minOccurs = "0"></xs:element>
      </xs:sequence>
    </xs:complexType>
  </xs:element>
  <xs:element name = "Temperature_Measurement">
    <xs:complexType>
      <xs:sequence>
        <xs:element name = "value" type = "xs:string"></xs:element>
        <xs:element name = "type" minOccurs = "0">
          <xs:simpleType>
            <xs:restriction base = "xs:string">
              <xs:enumeration value = "absolute"></xs:enumeration>
              <xs:enumeration value = "change"></xs:enumeration>
            </xs:restriction>
          </xs:simpleType>
        </xs:element>
        <xs:element name = "unit">
          <xs:simpleType>
            <xs:restriction base = "xs:string">
              <xs:enumeration value = "degree_C"></xs:enumeration>
            </xs:restriction>
          </xs:simpleType>
        </xs:element>
      </xs:sequence>
    </xs:complexType>
  </xs:element>
  <xs:element name = "Time_Measurement">
    <xs:complexType>
      <xs:sequence>
        <xs:element name = "value" type = "xs:string"></xs:element>
        <xs:element name = "type" minOccurs = "0">
          <xs:simpleType>
            <xs:restriction base = "xs:string">
              <xs:enumeration value = "absolute"></xs:enumeration>
              <xs:enumeration value = "change"></xs:enumeration>
            </xs:restriction>
          </xs:simpleType>
        </xs:element>
        <xs:element name = "unit">
          <xs:simpleType>
            <xs:restriction base = "xs:string">
              <xs:enumeration value = "s"></xs:enumeration>
            </xs:restriction>
          </xs:simpleType>
        </xs:element>
      </xs:sequence>
    </xs:complexType>
  </xs:element>
  <xs:element name = "Treatment">
    <xs:complexType>
      <xs:sequence>
        <xs:element ref = "Protocol"></xs:element>
        <xs:element name = "environmental_treatment" minOccurs = "0">
          <xs:simpleType>
            <xs:restriction base = "xs:string">
              <xs:enumeration value = "add"></xs:enumeration>
              <xs:enumeration value = "change_humidity"></xs:enumeration>
              <xs:enumeration value = "change_light"></xs:enumeration>
              <xs:enumeration value = "change_temperature"></xs:enumeration>
              <xs:enumeration value = "remove"></xs:enumeration>
              <xs:enumeration value = "set_temperature"></xs:enumeration>
            </xs:restriction>
          </xs:simpleType>
        </xs:element>
        <xs:element name = "pertubation" minOccurs = "0">
          <xs:simpleType>
            <xs:restriction base = "xs:string">
              <xs:enumeration value = "add_agonist"></xs:enumeration>
              <xs:enumeration value = "add_antagonist"></xs:enumeration>
              <xs:enumeration value = "change_biomaterial_characteristics"></xs:enumeration>
              <xs:enumeration value = "genetic_modification"></xs:enumeration>
              <xs:enumeration value = "incubate"></xs:enumeration>
              <xs:enumeration value = "infect"></xs:enumeration>
              <xs:enumeration value = "irradiate"></xs:enumeration>
              <xs:enumeration value = "split"></xs:enumeration>
              <xs:enumeration value = "starvation"></xs:enumeration>
              <xs:enumeration value = "transfect"></xs:enumeration>
              <xs:enumeration value = "wash"></xs:enumeration>
            </xs:restriction>
          </xs:simpleType>
        </xs:element>
        <xs:element name = "order" type = "xs:string" minOccurs = "0"></xs:element>
        <xs:element ref = "Measurement" minOccurs = "0"></xs:element>
        <xs:element ref = "Compound" minOccurs = "0"></xs:element>
      </xs:sequence>
    </xs:complexType>
  </xs:element>
  <xs:element name = "Track">
    <xs:complexType>
      <xs:sequence>
        <xs:element name = "id" type = "xs:integer"></xs:element>
        <xs:element name = "name" type = "xs:string"></xs:element>
        <xs:element ref = "PMT" minOccurs = "0"></xs:element>
      </xs:sequence>
    </xs:complexType>
  </xs:element>
  <xs:element name = "Volume_Measurement">
    <xs:complexType>
      <xs:sequence>
        <xs:element name = "value" type = "xs:string"></xs:element>
        <xs:element name = "type" minOccurs = "0" default = "absolute">
          <xs:simpleType>
            <xs:restriction base = "xs:string">
              <xs:enumeration value = "absolute"></xs:enumeration>
              <xs:enumeration value = "change"></xs:enumeration>
            </xs:restriction>
          </xs:simpleType>
        </xs:element>
        <xs:element name = "unit">
          <xs:simpleType>
            <xs:restriction base = "xs:string">
              <xs:enumeration value = "uL"></xs:enumeration>
            </xs:restriction>
          </xs:simpleType>
        </xs:element>
      </xs:sequence>
    </xs:complexType>
  </xs:element>
  <xs:element name = "ResultTimeSeries">
    <xs:complexType>
      <xs:sequence>
        <xs:element ref = "ResultState" maxOccurs = "unbounded"></xs:element>
      </xs:sequence>
    </xs:complexType>
  </xs:element>
  <xs:element name = "ResultState">
    <xs:complexType>
      <xs:sequence>
        <xs:element name = "TimeStamp" type = "xs:double"></xs:element>
        <xs:element ref = "Cell" minOccurs = "0" maxOccurs = "unbounded"></xs:element>
      </xs:sequence>
    </xs:complexType>
  </xs:element>
  <xs:element name = "Cell">
    <xs:complexType>
      <xs:sequence>
        <xs:element name = "name" type = "xs:string"></xs:element>
        <xs:element ref = "CellularCompartment" maxOccurs = "unbounded"></xs:element>
        <xs:element ref = "CellProperty" minOccurs = "0" maxOccurs = "unbounded"></xs:element>
        <xs:element name = "TrackerInformation" minOccurs = "0">
          <xs:complexType>
            <xs:sequence>
              <xs:element name = "TrackerProperty" maxOccurs = "unbounded">
                <xs:complexType>
                  <xs:sequence>
                    <xs:element name = "PropertyName" type = "xs:string"></xs:element>
                    <xs:element name = "Description" type = "xs:string" minOccurs = "0"></xs:element>
                    <xs:sequence>
                      <xs:element name = "Parameter" minOccurs = "0" maxOccurs = "unbounded">
                        <xs:complexType>
                          <xs:sequence>
                            <xs:element name = "Name" type = "xs:string"></xs:element>
                            <xs:element name = "Value" type = "xs:string"></xs:element>
                          </xs:sequence>
                        </xs:complexType>
                      </xs:element>
                    </xs:sequence>
                  </xs:sequence>
                </xs:complexType>
              </xs:element>
            </xs:sequence>
          </xs:complexType>
        </xs:element>
      </xs:sequence>
    </xs:complexType>
  </xs:element>
  <xs:element name = "CellularCompartment">
    <xs:complexType>
      <xs:sequence>
        <xs:element name = "name" type = "xs:string"></xs:element>
        <xs:element ref = "CellProperty" minOccurs = "0" maxOccurs = "unbounded"></xs:element>
        <xs:element name = "Centroid" type = "xs:string" minOccurs = "0"></xs:element>
        <xs:element name = "Polygon" minOccurs = "0">
          <xs:complexType>
            <xs:sequence>
              <xs:element name = "exterior">
                <xs:complexType>
                  <xs:sequence>
                    <xs:element name = "LinearRing">
                      <xs:complexType>
                        <xs:sequence>
                          <xs:element name = "coordinates" type = "xs:string"></xs:element>
                        </xs:sequence>
                      </xs:complexType>
                    </xs:element>
                  </xs:sequence>
                </xs:complexType>
              </xs:element>
            </xs:sequence>
          </xs:complexType>
        </xs:element>
      </xs:sequence>
    </xs:complexType>
  </xs:element>
</xs:schema>
