# Supplementary material for: Information management for high content live cell imaging
Source: BMC Bioinformatics. 2009 Jul 21;10:226. doi: 10.1186/1471-2105-10-226 (PMC2723092; doi:10.1186/1471-2105-10-226)
Supplement: Additional file 3 — Sample experiment XML files. This file contains both a minimal experimental annotation and a complete annotation which includes results in XML format that may be uploaded to the database. The complete.xml file in the zip archive also contains CellTracker output XML within the <Result> tags. [file 1471-2105-10-226-S3.zip]

Archive with 2 entries (2 files):
- complete.xml
- small.xml
