# Supplementary material for: Information management for high content live cell imaging
Source: BMC Bioinformatics. 2009 Jul 21;10:226. doi: 10.1186/1471-2105-10-226 (PMC2723092; doi:10.1186/1471-2105-10-226)
Supplement: Additional file 3 — Sample experiment XML files. This file contains both a minimal experimental annotation and a complete annotation which includes results in XML format that may be uploaded to the database. The complete.xml file in the zip archive also contains CellTracker output XML within the <Result> tags. [file 1471-2105-10-226-S3.zip › complete.xml]

<?xml version = "1.0" encoding = "UTF-8"?>
<Experiment>
	<titleID>Stimulated Cells</titleID>
	<start_date>2008-007-01</start_date>
	<end_date>2008-08-27</end_date>
	<Person>
		<firstName>Daniel</firstName>
		<lastName>Jameson</lastName>
		<email>daniel.jameson@manchester.ac.uk</email>
		<Research_Group>
			<institution>University of Manchester</institution>
			<name>MCISB</name>
		</Research_Group>

	</Person>

	<Experimental_details>
		<technique>confocal</technique>
		<type>Fluorescence</type>
		<equipment_file_name>c:\experiment.mdb</equipment_file_name>
		<numberOfDishes>1</numberOfDishes>
		<Dish>
			<dishNumber>1</dishNumber>
			<Microscope>
				<Microscope_Name>Pascal 1</Microscope_Name>
				<Objective_Details>
					<name>Plan-Apochromat Oil DIC</name>
					<lensNA>1.4</lensNA>
					<magnification>63x</magnification>
				</Objective_Details>

			</Microscope>

			<Treatment>
				<Protocol>
					<description>Standard Stimulation</description>
					<Protocol_Step>
						Set up microscope and incubator.
					</Protocol_Step>

					<Protocol_Step>
Run prestimulation, add agonist.					</Protocol_Step>

					<Protocol_Step>
						Immediately after stimulation pause experiment.
					</Protocol_Step>

					<Protocol_Step>
Wash dish.					</Protocol_Step>

					<Protocol_Step>
						After three washes, replace with 3 ml fresh, warm media and resume experiment
					</Protocol_Step>

				</Protocol>

				<environmental_treatment>add</environmental_treatment>
				<pertubation>add_agonist</pertubation>
				<Measurement>
					<Concentration_Measurement>
						<value>61</value>
						<type>absolute</type>
						<unit>ng_per_ml</unit>
					</Concentration_Measurement>

				</Measurement>

				<Compound>
					<name>agonist compound</name>
				</Compound>

			</Treatment>

			<Cell_Characteristics>
				<cell_line>SK-N-AS</cell_line>
				<organism>Human</organism>
			</Cell_Characteristics>

			<cell_concentration>160000/l</cell_concentration>
			<Plasmid>
				<name>red</name>
				<material_type>DNA</material_type>
				<type>transfection</type>
				<Transfection_reagent>reagent 1</Transfection_reagent>
				<DNA_transfection_ratio>1:1</DNA_transfection_ratio>
			</Plasmid>

			<Plasmid>
				<name>green</name>
				<material_type>DNA</material_type>
				<type>transfection</type>
				<Transfection_reagent>reagent 1</Transfection_reagent>
				<DNA_transfection_ratio>1:1</DNA_transfection_ratio>
			</Plasmid>

			<LocationReading>
				<LocationSample/>

				<Track>
					<id>1</id>
					<name>Red</name>
				</Track>

				<Track>
					<id>2</id>
					<name>Green</name>
				</Track>

				<Track>
					<id>3</id>
					<name>Bleach1</name>
				</Track>

				<Track>
					<id>4</id>
					<name>Ratio1</name>
				</Track>

				<Excitation>
					<Laser>
						<Excitation_Measurement>
							<value>25.0</value>
							<unit>nM</unit>
						</Excitation_Measurement>

						<id>Argon</id>
					</Laser>

				</Excitation>

				<Excitation>
					<Laser>
						<Excitation_Measurement>
							<value>1.0</value>
							<unit>nM</unit>
						</Excitation_Measurement>

						<id>HeNe1</id>
					</Laser>

				</Excitation>

				<Result>
					<results_file>c:\L1.xml</results_file>
					<File_Info>
						<FileName>08-08-271ngmlPulse(R1)_L1.lsm</FileName>
						<Scan_Mode>Plane</Scan_Mode>
						<Stack_Size>1024x1024(146.2um x 146.2um)</Stack_Size>
						<Scaling>0.143um x 0.143um</Scaling>
						<Zoom>1 1 1</Zoom>
						<Position>X: 0.00um,Y: 0.00um,Z: 0.00um</Position>
						<Objective>Plan-Apochromat 63x/1.4 Oil DIC</Objective>
						<Pixel_Time>0.80 us  0.80 us</Pixel_Time>
						<Pinhole>
							<Item>
								<value>Ch1: 412um</value>
							</Item>

							<Item>
								<value>Ch2: 412um</value>
							</Item>

						</Pinhole>

						<Filters>
							<Item>
								<value>Ch1: LP 560</value>
							</Item>

							<Item>
								<value>Ch2: BP 505-530</value>
							</Item>

						</Filters>

						<Beam_Splitters>
							<Item>
								<value>Track 1</value>
							</Item>

							<Item>
								<value>MBS: HFT 488/543</value>
							</Item>

							<Item>
								<value>DBS1: NFT 545</value>
							</Item>

							<Item>
								<value>DBS2:</value>
							</Item>

							<Item>
								<value>DBS3:</value>
							</Item>

							<Item>
								<value>FW1: None</value>
							</Item>

						</Beam_Splitters>

						<Wavelength>
							<Item>
								<value>Track 1</value>
							</Item>

							<Item>
								<value>543, 13.0%</value>
							</Item>

						</Wavelength>

					</File_Info>

					<ResultTimeSeries>
						<ResultState>
							<TimeStamp>0.0</TimeStamp>
							<Cell>
								<name>unnamed2</name>
								<CellularCompartment>
									<name>Cytoplasm</name>
									<CellProperty>
										<property_name>Cyto intensity(Int)</property_name>
										<Channel>
											<channel_name>Ch1-T1</channel_name>
											<channel_intensity>8371944.0</channel_intensity>
										</Channel>

										<Channel>
											<channel_name>ChD-T1</channel_name>
											<channel_intensity>43518651.0</channel_intensity>
										</Channel>

										<Channel>
											<channel_name>Ch2-T2</channel_name>
											<channel_intensity>26989667.0</channel_intensity>
										</Channel>

									</CellProperty>

									<CellProperty>
										<property_name>Cyto intensity(Avg)</property_name>
										<Channel>
											<channel_name>Ch1-T1</channel_name>
											<channel_intensity>258.1</channel_intensity>
										</Channel>

										<Channel>
											<channel_name>ChD-T1</channel_name>
											<channel_intensity>1341.6</channel_intensity>
										</Channel>

										<Channel>
											<channel_name>Ch2-T2</channel_name>
											<channel_intensity>832.0</channel_intensity>
										</Channel>

									</CellProperty>

									<CellProperty>
										<property_name>Cell intensity(Int)</property_name>
										<Channel>
											<channel_name>Ch1-T1</channel_name>
											<channel_intensity>8825462.0</channel_intensity>
										</Channel>

										<Channel>
											<channel_name>ChD-T1</channel_name>
											<channel_intensity>55190712.0</channel_intensity>
										</Channel>

										<Channel>
											<channel_name>Ch2-T2</channel_name>
											<channel_intensity>35789878.0</channel_intensity>
										</Channel>

									</CellProperty>

									<CellProperty>
										<property_name>Cell intensity(Avg)</property_name>
										<Channel>
											<channel_name>Ch1-T1</channel_name>
											<channel_intensity>214.9</channel_intensity>
										</Channel>

										<Channel>
											<channel_name>ChD-T1</channel_name>
											<channel_intensity>1344.1</channel_intensity>
										</Channel>

										<Channel>
											<channel_name>Ch2-T2</channel_name>
											<channel_intensity>871.6</channel_intensity>
										</Channel>

									</CellProperty>

									<CellProperty>
										<property_name>Nuc intensity(Int)</property_name>
										<Channel>
											<channel_name>Ch1-T1</channel_name>
											<channel_intensity>453518.0</channel_intensity>
										</Channel>

										<Channel>
											<channel_name>ChD-T1</channel_name>
											<channel_intensity>11672061.0</channel_intensity>
										</Channel>

										<Channel>
											<channel_name>Ch2-T2</channel_name>
											<channel_intensity>8800211.0</channel_intensity>
										</Channel>

									</CellProperty>

									<CellProperty>
										<property_name>Nuc intensity(Avg)</property_name>
										<Channel>
											<channel_name>Ch1-T1</channel_name>
											<channel_intensity>52.6</channel_intensity>
										</Channel>

										<Channel>
											<channel_name>ChD-T1</channel_name>
											<channel_intensity>1353.7</channel_intensity>
										</Channel>

										<Channel>
											<channel_name>Ch2-T2</channel_name>
											<channel_intensity>1020.6</channel_intensity>
										</Channel>

									</CellProperty>

									<CellProperty>
										<property_name>Nuc/Cyto ratio(Int)</property_name>
										<Channel>
											<channel_name>Ch1-T1</channel_name>
											<channel_intensity>0.1</channel_intensity>
										</Channel>

										<Channel>
											<channel_name>ChD-T1</channel_name>
											<channel_intensity>0.3</channel_intensity>
										</Channel>

										<Channel>
											<channel_name>Ch2-T2</channel_name>
											<channel_intensity>0.3</channel_intensity>
										</Channel>

									</CellProperty>

									<CellProperty>
										<property_name>Nuc/Cyto ratio(Avg)</property_name>
										<Channel>
											<channel_name>Ch1-T1</channel_name>
											<channel_intensity>0.2</channel_intensity>
										</Channel>

										<Channel>
											<channel_name>ChD-T1</channel_name>
											<channel_intensity>1.0</channel_intensity>
										</Channel>

										<Channel>
											<channel_name>Ch2-T2</channel_name>
											<channel_intensity>1.2</channel_intensity>
										</Channel>

									</CellProperty>

									<Centroid>513.2,522.5</Centroid>
									<Polygon>
										<exterior>
											<LinearRing>
												<coordinates>407.0,529.8 406.7,525.8 406.4,521.8 406.0,517.8 405.7,513.9 405.4,510.0 405.1,506.2 404.9,502.3 404.7,498.5 404.6,494.6 404.6,490.8 404.6,486.9 404.8,483.1 405.1,479.2 405.6,475.4 406.3,471.7 407.1,468.0 408.3,464.5 409.7,461.0 411.3,457.7 413.4,454.6 415.7,451.6 418.4,448.8 421.4,446.2 424.7,443.8 428.2,441.6 432.1,439.6 436.2,437.9 440.5,436.4 445.0,435.1 449.8,434.0 454.7,433.3 459.8,432.7 465.2,432.4 470.8,432.2 476.6,432.2 482.6,432.2 489.0,432.4 495.6,432.6 502.5,432.9 509.7,433.1 517.2,433.4 524.9,433.6 532.8,433.7 540.7,433.9 548.7,433.9 556.5,433.9 564.3,433.7 571.8,433.5 579.1,433.1 586.0,432.6 592.5,432.0 598.6,431.4 604.4,430.7 609.8,430.1 615.0,429.6 619.9,429.3 624.6,429.3 629.0,429.6 633.3,430.2 637.4,431.2 641.3,432.7 645.0,434.7 648.5,437.1 651.7,440.0 654.6,443.3 657.2,447.1 659.3,451.2 661.0,455.9 662.2,460.9 662.9,466.3 663.0,472.2 662.6,478.3 661.7,484.5 660.2,490.9 658.2,497.3 655.6,503.6 652.4,509.7 648.8,515.5 644.5,521.0 639.7,526.0 634.5,530.5 628.8,534.6 622.8,538.3 616.6,541.7 610.3,544.9 604.1,547.9 597.9,550.7 592.0,553.6 586.3,556.4 581.1,559.3 576.4,562.4 572.0,565.5 568.0,568.6 564.3,571.9 560.9,575.2 557.7,578.6 554.7,582.0 551.9,585.4 549.1,588.9 546.5,592.4 543.9,595.8 541.3,599.3 538.8,602.6 536.3,606.0 533.8,609.2 531.4,612.3 529.0,615.3 526.6,618.1 524.2,620.7 521.8,623.1 519.4,625.3 516.9,627.3 514.5,629.1 512.0,630.7 509.4,632.1 506.8,633.4 504.1,634.5 501.3,635.5 498.4,636.3 495.3,636.9 492.2,637.5 488.9,637.9 485.5,638.3 482.0,638.7 478.3,639.1 474.5,639.5 470.6,640.0 466.5,640.5 462.3,641.3 457.9,642.1 453.4,643.1 448.9,644.1 444.3,645.1 439.8,646.0 435.4,646.8 431.0,647.4 426.9,647.7 422.9,647.7 419.3,647.2 415.9,646.4 412.8,645.0 410.1,643.3 407.7,641.1 405.6,638.6 403.9,635.7 402.5,632.5 401.4,629.0 400.6,625.2 400.2,621.2 400.1,617.0 400.3,612.5 400.8,607.9 401.4,603.2 402.2,598.4 403.0,593.5 403.9,588.6 404.8,583.7 405.7,578.8 406.4,574.0 407.0,569.2 407.4,564.5 407.7,559.9 407.8,555.4 407.9,551.0 407.8,546.6 407.7,542.3 407.5,538.1 407.3,533.9 407.0,529.8</coordinates>
											</LinearRing>

										</exterior>

									</Polygon>

								</CellularCompartment>

								<CellularCompartment>
									<name>Neucleus</name>
									<CellProperty>
										<property_name>Cyto intensity(Int)</property_name>
										<Channel>
											<channel_name>Ch1-T1</channel_name>
											<channel_intensity>8371944.0</channel_intensity>
										</Channel>

										<Channel>
											<channel_name>ChD-T1</channel_name>
											<channel_intensity>43518651.0</channel_intensity>
										</Channel>

										<Channel>
											<channel_name>Ch2-T2</channel_name>
											<channel_intensity>26989667.0</channel_intensity>
										</Channel>

									</CellProperty>

									<CellProperty>
										<property_name>Cyto intensity(Avg)</property_name>
										<Channel>
											<channel_name>Ch1-T1</channel_name>
											<channel_intensity>258.1</channel_intensity>
										</Channel>

										<Channel>
											<channel_name>ChD-T1</channel_name>
											<channel_intensity>1341.6</channel_intensity>
										</Channel>

										<Channel>
											<channel_name>Ch2-T2</channel_name>
											<channel_intensity>832.0</channel_intensity>
										</Channel>

									</CellProperty>

									<CellProperty>
										<property_name>Cell intensity(Int)</property_name>
										<Channel>
											<channel_name>Ch1-T1</channel_name>
											<channel_intensity>8825462.0</channel_intensity>
										</Channel>

										<Channel>
											<channel_name>ChD-T1</channel_name>
											<channel_intensity>55190712.0</channel_intensity>
										</Channel>

										<Channel>
											<channel_name>Ch2-T2</channel_name>
											<channel_intensity>35789878.0</channel_intensity>
										</Channel>

									</CellProperty>

									<CellProperty>
										<property_name>Cell intensity(Avg)</property_name>
										<Channel>
											<channel_name>Ch1-T1</channel_name>
											<channel_intensity>214.9</channel_intensity>
										</Channel>

										<Channel>
											<channel_name>ChD-T1</channel_name>
											<channel_intensity>1344.1</channel_intensity>
										</Channel>

										<Channel>
											<channel_name>Ch2-T2</channel_name>
											<channel_intensity>871.6</channel_intensity>
										</Channel>

									</CellProperty>

									<CellProperty>
										<property_name>Nuc intensity(Int)</property_name>
										<Channel>
											<channel_name>Ch1-T1</channel_name>
											<channel_intensity>453518.0</channel_intensity>
										</Channel>

										<Channel>
											<channel_name>ChD-T1</channel_name>
											<channel_intensity>11672061.0</channel_intensity>
										</Channel>

										<Channel>
											<channel_name>Ch2-T2</channel_name>
											<channel_intensity>8800211.0</channel_intensity>
										</Channel>

									</CellProperty>

									<CellProperty>
										<property_name>Nuc intensity(Avg)</property_name>
										<Channel>
											<channel_name>Ch1-T1</channel_name>
											<channel_intensity>52.6</channel_intensity>
										</Channel>

										<Channel>
											<channel_name>ChD-T1</channel_name>
											<channel_intensity>1353.7</channel_intensity>
										</Channel>

										<Channel>
											<channel_name>Ch2-T2</channel_name>
											<channel_intensity>1020.6</channel_intensity>
										</Channel>

									</CellProperty>

									<CellProperty>
										<property_name>Nuc/Cyto ratio(Int)</property_name>
										<Channel>
											<channel_name>Ch1-T1</channel_name>
											<channel_intensity>0.1</channel_intensity>
										</Channel>

										<Channel>
											<channel_name>ChD-T1</channel_name>
											<channel_intensity>0.3</channel_intensity>
										</Channel>

										<Channel>
											<channel_name>Ch2-T2</channel_name>
											<channel_intensity>0.3</channel_intensity>
										</Channel>

									</CellProperty>

									<CellProperty>
										<property_name>Nuc/Cyto ratio(Avg)</property_name>
										<Channel>
											<channel_name>Ch1-T1</channel_name>
											<channel_intensity>0.2</channel_intensity>
										</Channel>

										<Channel>
											<channel_name>ChD-T1</channel_name>
											<channel_intensity>1.0</channel_intensity>
										</Channel>

										<Channel>
											<channel_name>Ch2-T2</channel_name>
											<channel_intensity>1.2</channel_intensity>
										</Channel>

									</CellProperty>

									<Centroid>455.5,499.1</Centroid>
									<Polygon>
										<exterior>
											<LinearRing>
												<coordinates>496.9,454.1 494.7,452.2 492.2,450.3 489.5,448.4 486.5,446.7 483.4,445.1 480.1,443.6 476.8,442.3 473.4,441.4 469.9,440.7 466.5,440.3 463.0,440.3 459.6,440.7 456.3,441.3 453.0,442.3 449.8,443.5 446.6,445.0 443.5,446.7 440.4,448.6 437.5,450.6 434.5,452.8 431.7,455.2 429.0,457.6 426.4,460.3 423.9,463.0 421.6,466.0 419.4,469.2 417.5,472.6 415.7,476.2 414.2,480.1 412.9,484.2 411.8,488.6 411.0,493.1 410.5,497.9 410.2,502.7 410.1,507.6 410.3,512.5 410.7,517.3 411.3,522.0 412.2,526.6 413.3,531.0 414.6,535.1 416.1,539.0 417.8,542.6 419.7,546.0 421.8,549.1 424.0,551.9 426.3,554.4 428.8,556.7 431.4,558.6 434.1,560.3 436.8,561.6 439.6,562.6 442.4,563.3 445.3,563.7 448.2,563.7 451.0,563.4 453.8,562.8 456.6,561.9 459.2,560.6 461.8,559.1 464.3,557.2 466.6,555.0 468.9,552.6 471.2,550.0 473.3,547.1 475.4,544.2 477.5,541.1 479.5,538.0 481.4,534.7 483.3,531.5 485.2,528.3 487.1,525.0 488.9,521.8 490.7,518.6 492.3,515.3 493.9,512.1 495.5,508.9 496.9,505.8 498.2,502.6 499.4,499.5 500.5,496.4 501.5,493.3 502.4,490.3 503.1,487.4 503.8,484.5 504.3,481.8 504.7,479.1 505.0,476.5 505.1,474.1 505.2,471.8 505.1,469.6 504.8,467.5 504.4,465.4 503.7,463.5 502.9,461.6 501.8,459.7 500.4,457.8 498.8,456.0 496.9,454.1</coordinates>
											</LinearRing>

										</exterior>

									</Polygon>

								</CellularCompartment>

							</Cell>

						</ResultState>

						<ResultState>
							<TimeStamp>277.7</TimeStamp>
							<Cell>
								<name>unnamed2</name>
								<CellularCompartment>
									<name>Cytoplasm</name>
									<CellProperty>
										<property_name>Cyto intensity(Int)</property_name>
										<Channel>
											<channel_name>Ch1-T1</channel_name>
											<channel_intensity>8320762.0</channel_intensity>
										</Channel>

										<Channel>
											<channel_name>ChD-T1</channel_name>
											<channel_intensity>46177807.0</channel_intensity>
										</Channel>

										<Channel>
											<channel_name>Ch2-T2</channel_name>
											<channel_intensity>27503630.0</channel_intensity>
										</Channel>

									</CellProperty>

									<CellProperty>
										<property_name>Cyto intensity(Avg)</property_name>
										<Channel>
											<channel_name>Ch1-T1</channel_name>
											<channel_intensity>245.9</channel_intensity>
										</Channel>

										<Channel>
											<channel_name>ChD-T1</channel_name>
											<channel_intensity>1364.7</channel_intensity>
										</Channel>

										<Channel>
											<channel_name>Ch2-T2</channel_name>
											<channel_intensity>812.8</channel_intensity>
										</Channel>

									</CellProperty>

									<CellProperty>
										<property_name>Cell intensity(Int)</property_name>
										<Channel>
											<channel_name>Ch1-T1</channel_name>
											<channel_intensity>8723899.0</channel_intensity>
										</Channel>

										<Channel>
											<channel_name>ChD-T1</channel_name>
											<channel_intensity>57556772.0</channel_intensity>
										</Channel>

										<Channel>
											<channel_name>Ch2-T2</channel_name>
											<channel_intensity>36173412.0</channel_intensity>
										</Channel>

									</CellProperty>

									<CellProperty>
										<property_name>Cell intensity(Avg)</property_name>
										<Channel>
											<channel_name>Ch1-T1</channel_name>
											<channel_intensity>207.4</channel_intensity>
										</Channel>

										<Channel>
											<channel_name>ChD-T1</channel_name>
											<channel_intensity>1368.3</channel_intensity>
										</Channel>

										<Channel>
											<channel_name>Ch2-T2</channel_name>
											<channel_intensity>859.9</channel_intensity>
										</Channel>

									</CellProperty>

									<CellProperty>
										<property_name>Nuc intensity(Int)</property_name>
										<Channel>
											<channel_name>Ch1-T1</channel_name>
											<channel_intensity>403137.0</channel_intensity>
										</Channel>

										<Channel>
											<channel_name>ChD-T1</channel_name>
											<channel_intensity>11378965.0</channel_intensity>
										</Channel>

										<Channel>
											<channel_name>Ch2-T2</channel_name>
											<channel_intensity>8669782.0</channel_intensity>
										</Channel>

									</CellProperty>

									<CellProperty>
										<property_name>Nuc intensity(Avg)</property_name>
										<Channel>
											<channel_name>Ch1-T1</channel_name>
											<channel_intensity>49.0</channel_intensity>
										</Channel>

										<Channel>
											<channel_name>ChD-T1</channel_name>
											<channel_intensity>1382.9</channel_intensity>
										</Channel>

										<Channel>
											<channel_name>Ch2-T2</channel_name>
											<channel_intensity>1053.6</channel_intensity>
										</Channel>

									</CellProperty>

									<CellProperty>
										<property_name>Nuc/Cyto ratio(Int)</property_name>
										<Channel>
											<channel_name>Ch1-T1</channel_name>
											<channel_intensity>0.0</channel_intensity>
										</Channel>

										<Channel>
											<channel_name>ChD-T1</channel_name>
											<channel_intensity>0.2</channel_intensity>
										</Channel>

										<Channel>
											<channel_name>Ch2-T2</channel_name>
											<channel_intensity>0.3</channel_intensity>
										</Channel>

									</CellProperty>

									<CellProperty>
										<property_name>Nuc/Cyto ratio(Avg)</property_name>
										<Channel>
											<channel_name>Ch1-T1</channel_name>
											<channel_intensity>0.2</channel_intensity>
										</Channel>

										<Channel>
											<channel_name>ChD-T1</channel_name>
											<channel_intensity>1.0</channel_intensity>
										</Channel>

										<Channel>
											<channel_name>Ch2-T2</channel_name>
											<channel_intensity>1.3</channel_intensity>
										</Channel>

									</CellProperty>

									<Centroid>515.3,509.4</Centroid>
									<Polygon>
										<exterior>
											<LinearRing>
												<coordinates>413.8,510.4 413.5,506.4 413.3,502.4 413.0,498.5 412.7,494.6 412.4,490.8 412.2,486.9 412.0,483.1 411.9,479.3 411.8,475.5 411.8,471.7 411.9,467.9 412.1,464.0 412.4,460.2 412.9,456.5 413.6,452.8 414.5,449.1 415.6,445.6 417.0,442.2 418.7,438.9 420.6,435.8 423.0,432.9 425.6,430.1 428.5,427.5 431.7,425.1 435.2,422.9 438.9,421.0 442.9,419.2 447.1,417.7 451.5,416.5 456.1,415.5 460.9,414.7 465.9,414.2 471.1,413.8 476.5,413.6 482.1,413.6 488.0,413.7 494.1,413.8 500.5,414.1 507.2,414.3 514.2,414.6 521.5,414.8 528.9,415.0 536.6,415.2 544.3,415.3 552.0,415.3 559.6,415.3 567.1,415.2 574.4,414.9 581.4,414.6 588.1,414.1 594.4,413.5 600.4,412.9 606.0,412.2 611.3,411.6 616.3,411.1 621.1,410.8 625.6,410.8 629.9,411.1 634.0,411.7 638.0,412.7 641.8,414.2 645.4,416.2 648.7,418.6 651.8,421.4 654.6,424.7 657.0,428.4 659.0,432.6 660.6,437.1 661.7,442.1 662.4,447.5 662.5,453.3 662.1,459.3 661.2,465.6 659.9,471.9 658.2,478.2 656.1,484.4 653.7,490.4 650.9,496.1 647.9,501.5 644.5,506.3 640.9,510.7 637.1,514.6 633.1,518.2 628.8,521.4 624.4,524.5 619.8,527.4 615.0,530.1 610.2,532.9 605.2,535.7 600.1,538.6 594.9,541.6 589.7,544.7 584.5,548.0 579.4,551.3 574.4,554.7 569.5,558.1 564.8,561.6 560.3,565.1 556.1,568.6 552.1,572.2 548.5,575.7 545.2,579.1 542.0,582.5 539.1,585.8 536.4,589.1 533.8,592.2 531.3,595.1 528.9,597.9 526.5,600.5 524.2,602.9 521.8,605.1 519.5,607.1 517.1,609.0 514.7,610.8 512.3,612.5 509.8,614.2 507.3,615.9 504.8,617.5 502.2,619.3 499.5,621.1 496.8,623.0 493.9,624.9 490.9,626.9 487.8,629.0 484.4,631.1 480.9,633.2 477.1,635.3 473.0,637.4 468.6,639.5 464.0,641.6 459.0,643.6 453.9,645.5 448.6,647.1 443.4,648.4 438.3,649.3 433.3,649.8 428.6,649.7 424.2,649.1 420.2,647.7 416.8,645.7 413.8,642.9 411.3,639.5 409.3,635.6 407.7,631.2 406.5,626.5 405.6,621.4 405.1,616.2 404.9,610.8 405.0,605.4 405.3,600.0 405.9,594.6 406.6,589.3 407.4,584.1 408.3,578.9 409.3,573.8 410.3,568.8 411.2,563.8 412.1,558.9 412.8,554.1 413.4,549.4 413.9,544.8 414.2,540.2 414.4,535.7 414.5,531.3 414.5,527.0 414.4,522.7 414.2,518.6 414.0,514.4 413.8,510.4</coordinates>
											</LinearRing>

										</exterior>

									</Polygon>

								</CellularCompartment>

								<CellularCompartment>
									<name>Neucleus</name>
									<CellProperty>
										<property_name>Cyto intensity(Int)</property_name>
										<Channel>
											<channel_name>Ch1-T1</channel_name>
											<channel_intensity>8320762.0</channel_intensity>
										</Channel>

										<Channel>
											<channel_name>ChD-T1</channel_name>
											<channel_intensity>46177807.0</channel_intensity>
										</Channel>

										<Channel>
											<channel_name>Ch2-T2</channel_name>
											<channel_intensity>27503630.0</channel_intensity>
										</Channel>

									</CellProperty>

									<CellProperty>
										<property_name>Cyto intensity(Avg)</property_name>
										<Channel>
											<channel_name>Ch1-T1</channel_name>
											<channel_intensity>245.9</channel_intensity>
										</Channel>

										<Channel>
											<channel_name>ChD-T1</channel_name>
											<channel_intensity>1364.7</channel_intensity>
										</Channel>

										<Channel>
											<channel_name>Ch2-T2</channel_name>
											<channel_intensity>812.8</channel_intensity>
										</Channel>

									</CellProperty>

									<CellProperty>
										<property_name>Cell intensity(Int)</property_name>
										<Channel>
											<channel_name>Ch1-T1</channel_name>
											<channel_intensity>8723899.0</channel_intensity>
										</Channel>

										<Channel>
											<channel_name>ChD-T1</channel_name>
											<channel_intensity>57556772.0</channel_intensity>
										</Channel>

										<Channel>
											<channel_name>Ch2-T2</channel_name>
											<channel_intensity>36173412.0</channel_intensity>
										</Channel>

									</CellProperty>

									<CellProperty>
										<property_name>Cell intensity(Avg)</property_name>
										<Channel>
											<channel_name>Ch1-T1</channel_name>
											<channel_intensity>207.4</channel_intensity>
										</Channel>

										<Channel>
											<channel_name>ChD-T1</channel_name>
											<channel_intensity>1368.3</channel_intensity>
										</Channel>

										<Channel>
											<channel_name>Ch2-T2</channel_name>
											<channel_intensity>859.9</channel_intensity>
										</Channel>

									</CellProperty>

									<CellProperty>
										<property_name>Nuc intensity(Int)</property_name>
										<Channel>
											<channel_name>Ch1-T1</channel_name>
											<channel_intensity>403137.0</channel_intensity>
										</Channel>

										<Channel>
											<channel_name>ChD-T1</channel_name>
											<channel_intensity>11378965.0</channel_intensity>
										</Channel>

										<Channel>
											<channel_name>Ch2-T2</channel_name>
											<channel_intensity>8669782.0</channel_intensity>
										</Channel>

									</CellProperty>

									<CellProperty>
										<property_name>Nuc intensity(Avg)</property_name>
										<Channel>
											<channel_name>Ch1-T1</channel_name>
											<channel_intensity>49.0</channel_intensity>
										</Channel>

										<Channel>
											<channel_name>ChD-T1</channel_name>
											<channel_intensity>1382.9</channel_intensity>
										</Channel>

										<Channel>
											<channel_name>Ch2-T2</channel_name>
											<channel_intensity>1053.6</channel_intensity>
										</Channel>

									</CellProperty>

									<CellProperty>
										<property_name>Nuc/Cyto ratio(Int)</property_name>
										<Channel>
											<channel_name>Ch1-T1</channel_name>
											<channel_intensity>0.0</channel_intensity>
										</Channel>

										<Channel>
											<channel_name>ChD-T1</channel_name>
											<channel_intensity>0.2</channel_intensity>
										</Channel>

										<Channel>
											<channel_name>Ch2-T2</channel_name>
											<channel_intensity>0.3</channel_intensity>
										</Channel>

									</CellProperty>

									<CellProperty>
										<property_name>Nuc/Cyto ratio(Avg)</property_name>
										<Channel>
											<channel_name>Ch1-T1</channel_name>
											<channel_intensity>0.2</channel_intensity>
										</Channel>

										<Channel>
											<channel_name>ChD-T1</channel_name>
											<channel_intensity>1.0</channel_intensity>
										</Channel>

										<Channel>
											<channel_name>Ch2-T2</channel_name>
											<channel_intensity>1.3</channel_intensity>
										</Channel>

									</CellProperty>

									<Centroid>465.2,476.9</Centroid>
									<Polygon>
										<exterior>
											<LinearRing>
												<coordinates>508.6,435.3 506.4,433.5 504.0,431.7 501.4,430.0 498.5,428.3 495.5,426.8 492.4,425.4 489.1,424.2 485.8,423.3 482.4,422.6 479.0,422.3 475.6,422.3 472.3,422.6 469.0,423.3 465.7,424.2 462.5,425.3 459.3,426.7 456.2,428.2 453.1,429.9 450.0,431.8 447.1,433.8 444.1,435.9 441.3,438.1 438.5,440.4 435.9,442.9 433.3,445.5 430.9,448.3 428.6,451.4 426.5,454.6 424.5,458.1 422.7,461.8 421.1,465.8 419.7,470.0 418.5,474.3 417.6,478.7 416.9,483.3 416.6,487.8 416.5,492.4 416.8,496.8 417.5,501.2 418.5,505.4 419.9,509.5 421.6,513.3 423.6,516.9 425.9,520.2 428.3,523.3 431.0,526.0 433.7,528.4 436.6,530.5 439.4,532.2 442.3,533.5 445.2,534.4 448.0,534.9 450.8,535.1 453.6,534.9 456.4,534.5 459.1,533.8 461.8,532.9 464.5,531.8 467.1,530.4 469.6,529.0 472.2,527.3 474.7,525.6 477.1,523.8 479.5,521.8 481.9,519.8 484.2,517.7 486.5,515.5 488.7,513.3 490.9,511.0 493.0,508.7 495.1,506.4 497.2,504.1 499.1,501.7 501.0,499.2 502.8,496.7 504.5,494.1 506.2,491.4 507.7,488.6 509.1,485.7 510.3,482.7 511.5,479.6 512.5,476.5 513.4,473.3 514.2,470.1 514.8,467.0 515.4,463.9 515.8,460.9 516.1,458.1 516.2,455.4 516.3,452.9 516.2,450.5 516.0,448.3 515.6,446.3 515.0,444.3 514.2,442.5 513.2,440.6 511.9,438.9 510.4,437.1 508.6,435.3</coordinates>
											</LinearRing>

										</exterior>

									</Polygon>

								</CellularCompartment>

							</Cell>

						</ResultState>

						<ResultState>
							<TimeStamp>555.3</TimeStamp>
							<Cell>
								<name>unnamed2</name>
								<CellularCompartment>
									<name>Cytoplasm</name>
									<CellProperty>
										<property_name>Cyto intensity(Int)</property_name>
										<Channel>
											<channel_name>Ch1-T1</channel_name>
											<channel_intensity>8042261.0</channel_intensity>
										</Channel>

										<Channel>
											<channel_name>ChD-T1</channel_name>
											<channel_intensity>42553110.0</channel_intensity>
										</Channel>

										<Channel>
											<channel_name>Ch2-T2</channel_name>
											<channel_intensity>25793762.0</channel_intensity>
										</Channel>

									</CellProperty>

									<CellProperty>
										<property_name>Cyto intensity(Avg)</property_name>
										<Channel>
											<channel_name>Ch1-T1</channel_name>
											<channel_intensity>255.9</channel_intensity>
										</Channel>

										<Channel>
											<channel_name>ChD-T1</channel_name>
											<channel_intensity>1354.1</channel_intensity>
										</Channel>

										<Channel>
											<channel_name>Ch2-T2</channel_name>
											<channel_intensity>820.8</channel_intensity>
										</Channel>

									</CellProperty>

									<CellProperty>
										<property_name>Cell intensity(Int)</property_name>
										<Channel>
											<channel_name>Ch1-T1</channel_name>
											<channel_intensity>8559021.0</channel_intensity>
										</Channel>

										<Channel>
											<channel_name>ChD-T1</channel_name>
											<channel_intensity>53564121.0</channel_intensity>
										</Channel>

										<Channel>
											<channel_name>Ch2-T2</channel_name>
											<channel_intensity>34687887.0</channel_intensity>
										</Channel>

									</CellProperty>

									<CellProperty>
										<property_name>Cell intensity(Avg)</property_name>
										<Channel>
											<channel_name>Ch1-T1</channel_name>
											<channel_intensity>216.7</channel_intensity>
										</Channel>

										<Channel>
											<channel_name>ChD-T1</channel_name>
											<channel_intensity>1356.3</channel_intensity>
										</Channel>

										<Channel>
											<channel_name>Ch2-T2</channel_name>
											<channel_intensity>878.3</channel_intensity>
										</Channel>

									</CellProperty>

									<CellProperty>
										<property_name>Nuc intensity(Int)</property_name>
										<Channel>
											<channel_name>Ch1-T1</channel_name>
											<channel_intensity>516760.0</channel_intensity>
										</Channel>

										<Channel>
											<channel_name>ChD-T1</channel_name>
											<channel_intensity>11011011.0</channel_intensity>
										</Channel>

										<Channel>
											<channel_name>Ch2-T2</channel_name>
											<channel_intensity>8894125.0</channel_intensity>
										</Channel>

									</CellProperty>

									<CellProperty>
										<property_name>Nuc intensity(Avg)</property_name>
										<Channel>
											<channel_name>Ch1-T1</channel_name>
											<channel_intensity>64.1</channel_intensity>
										</Channel>

										<Channel>
											<channel_name>ChD-T1</channel_name>
											<channel_intensity>1364.8</channel_intensity>
										</Channel>

										<Channel>
											<channel_name>Ch2-T2</channel_name>
											<channel_intensity>1102.4</channel_intensity>
										</Channel>

									</CellProperty>

									<CellProperty>
										<property_name>Nuc/Cyto ratio(Int)</property_name>
										<Channel>
											<channel_name>Ch1-T1</channel_name>
											<channel_intensity>0.1</channel_intensity>
										</Channel>

										<Channel>
											<channel_name>ChD-T1</channel_name>
											<channel_intensity>0.3</channel_intensity>
										</Channel>

										<Channel>
											<channel_name>Ch2-T2</channel_name>
											<channel_intensity>0.3</channel_intensity>
										</Channel>

									</CellProperty>

									<CellProperty>
										<property_name>Nuc/Cyto ratio(Avg)</property_name>
										<Channel>
											<channel_name>Ch1-T1</channel_name>
											<channel_intensity>0.3</channel_intensity>
										</Channel>

										<Channel>
											<channel_name>ChD-T1</channel_name>
											<channel_intensity>1.0</channel_intensity>
										</Channel>

										<Channel>
											<channel_name>Ch2-T2</channel_name>
											<channel_intensity>1.3</channel_intensity>
										</Channel>

									</CellProperty>

									<Centroid>519.9,498.1</Centroid>
									<Polygon>
										<exterior>
											<LinearRing>
												<coordinates>414.3,523.8 413.9,519.9 413.6,515.9 413.2,511.9 412.8,507.8 412.5,503.6 412.1,499.1 411.8,494.5 411.6,489.5 411.3,484.2 411.2,478.4 411.1,472.3 411.1,465.8 411.4,459.2 412.1,452.4 413.1,445.7 414.7,439.2 416.9,433.0 419.7,427.2 423.4,421.9 427.9,417.2 433.3,413.3 439.5,410.1 446.2,407.5 453.3,405.6 460.6,404.2 467.9,403.3 475.0,402.9 481.7,402.9 487.8,403.3 493.3,404.0 497.8,404.9 501.7,406.1 505.0,407.4 507.8,408.9 510.4,410.5 512.8,412.2 515.2,413.8 517.8,415.5 520.7,417.0 524.0,418.5 527.9,419.8 532.2,420.9 536.8,421.7 541.7,422.3 546.7,422.5 551.7,422.4 556.7,421.8 561.6,420.8 566.2,419.3 570.4,417.2 574.3,414.6 577.7,411.6 580.9,408.4 583.9,405.0 586.6,401.7 589.2,398.5 591.8,395.6 594.3,393.2 596.8,391.3 599.4,390.2 602.1,389.8 604.9,390.1 607.7,391.0 610.6,392.5 613.4,394.3 616.3,396.5 619.1,399.0 621.8,401.6 624.4,404.4 626.9,407.1 629.2,409.7 631.5,412.3 633.5,415.0 635.4,417.6 637.2,420.2 638.8,423.0 640.2,425.8 641.5,428.7 642.6,431.7 643.5,434.9 644.2,438.2 644.8,441.6 645.4,445.2 645.9,448.8 646.5,452.5 647.1,456.2 647.7,459.9 648.6,463.7 649.6,467.4 650.9,471.1 652.3,474.7 653.8,478.3 655.4,481.8 656.8,485.2 658.0,488.5 658.9,491.7 659.5,494.8 659.5,497.8 658.9,500.7 657.5,503.4 655.5,506.0 652.9,508.5 649.7,511.0 646.0,513.3 641.9,515.7 637.5,518.0 632.8,520.4 627.9,522.8 623.0,525.2 617.9,527.8 612.9,530.4 607.9,533.1 602.9,536.0 598.0,538.9 593.1,542.0 588.3,545.1 583.6,548.3 578.9,551.7 574.4,555.2 569.9,558.8 565.6,562.5 561.2,566.3 556.7,570.2 552.1,574.3 547.3,578.5 542.2,582.8 536.8,587.3 530.9,591.9 524.5,596.7 517.5,601.6 510.1,606.6 502.4,611.5 494.5,616.2 486.7,620.5 479.1,624.4 471.8,627.6 465.1,630.2 459.1,631.8 454.0,632.5 449.8,632.0 446.7,630.6 444.3,628.2 442.6,625.1 441.4,621.4 440.6,617.2 440.0,612.8 439.5,608.2 439.0,603.5 438.2,599.1 437.1,594.8 435.7,590.9 434.1,587.1 432.3,583.6 430.4,580.1 428.4,576.8 426.4,573.4 424.5,570.1 422.7,566.7 421.1,563.2 419.7,559.6 418.5,555.9 417.6,552.0 416.8,548.1 416.2,544.1 415.7,540.0 415.3,536.0 414.9,531.9 414.6,527.9 414.3,523.8</coordinates>
											</LinearRing>

										</exterior>

									</Polygon>

								</CellularCompartment>

								<CellularCompartment>
									<name>Neucleus</name>
									<CellProperty>
										<property_name>Cyto intensity(Int)</property_name>
										<Channel>
											<channel_name>Ch1-T1</channel_name>
											<channel_intensity>8042261.0</channel_intensity>
										</Channel>

										<Channel>
											<channel_name>ChD-T1</channel_name>
											<channel_intensity>42553110.0</channel_intensity>
										</Channel>

										<Channel>
											<channel_name>Ch2-T2</channel_name>
											<channel_intensity>25793762.0</channel_intensity>
										</Channel>

									</CellProperty>

									<CellProperty>
										<property_name>Cyto intensity(Avg)</property_name>
										<Channel>
											<channel_name>Ch1-T1</channel_name>
											<channel_intensity>255.9</channel_intensity>
										</Channel>

										<Channel>
											<channel_name>ChD-T1</channel_name>
											<channel_intensity>1354.1</channel_intensity>
										</Channel>

										<Channel>
											<channel_name>Ch2-T2</channel_name>
											<channel_intensity>820.8</channel_intensity>
										</Channel>

									</CellProperty>

									<CellProperty>
										<property_name>Cell intensity(Int)</property_name>
										<Channel>
											<channel_name>Ch1-T1</channel_name>
											<channel_intensity>8559021.0</channel_intensity>
										</Channel>

										<Channel>
											<channel_name>ChD-T1</channel_name>
											<channel_intensity>53564121.0</channel_intensity>
										</Channel>

										<Channel>
											<channel_name>Ch2-T2</channel_name>
											<channel_intensity>34687887.0</channel_intensity>
										</Channel>

									</CellProperty>

									<CellProperty>
										<property_name>Cell intensity(Avg)</property_name>
										<Channel>
											<channel_name>Ch1-T1</channel_name>
											<channel_intensity>216.7</channel_intensity>
										</Channel>

										<Channel>
											<channel_name>ChD-T1</channel_name>
											<channel_intensity>1356.3</channel_intensity>
										</Channel>

										<Channel>
											<channel_name>Ch2-T2</channel_name>
											<channel_intensity>878.3</channel_intensity>
										</Channel>

									</CellProperty>

									<CellProperty>
										<property_name>Nuc intensity(Int)</property_name>
										<Channel>
											<channel_name>Ch1-T1</channel_name>
											<channel_intensity>516760.0</channel_intensity>
										</Channel>

										<Channel>
											<channel_name>ChD-T1</channel_name>
											<channel_intensity>11011011.0</channel_intensity>
										</Channel>

										<Channel>
											<channel_name>Ch2-T2</channel_name>
											<channel_intensity>8894125.0</channel_intensity>
										</Channel>

									</CellProperty>

									<CellProperty>
										<property_name>Nuc intensity(Avg)</property_name>
										<Channel>
											<channel_name>Ch1-T1</channel_name>
											<channel_intensity>64.1</channel_intensity>
										</Channel>

										<Channel>
											<channel_name>ChD-T1</channel_name>
											<channel_intensity>1364.8</channel_intensity>
										</Channel>

										<Channel>
											<channel_name>Ch2-T2</channel_name>
											<channel_intensity>1102.4</channel_intensity>
										</Channel>

									</CellProperty>

									<CellProperty>
										<property_name>Nuc/Cyto ratio(Int)</property_name>
										<Channel>
											<channel_name>Ch1-T1</channel_name>
											<channel_intensity>0.1</channel_intensity>
										</Channel>

										<Channel>
											<channel_name>ChD-T1</channel_name>
											<channel_intensity>0.3</channel_intensity>
										</Channel>

										<Channel>
											<channel_name>Ch2-T2</channel_name>
											<channel_intensity>0.3</channel_intensity>
										</Channel>

									</CellProperty>

									<CellProperty>
										<property_name>Nuc/Cyto ratio(Avg)</property_name>
										<Channel>
											<channel_name>Ch1-T1</channel_name>
											<channel_intensity>0.3</channel_intensity>
										</Channel>

										<Channel>
											<channel_name>ChD-T1</channel_name>
											<channel_intensity>1.0</channel_intensity>
										</Channel>

										<Channel>
											<channel_name>Ch2-T2</channel_name>
											<channel_intensity>1.3</channel_intensity>
										</Channel>

									</CellProperty>

									<Centroid>464.1,465.8</Centroid>
									<Polygon>
										<exterior>
											<LinearRing>
												<coordinates>502.9,422.2 500.5,420.6 498.0,419.0 495.3,417.6 492.5,416.3 489.5,415.2 486.4,414.3 483.3,413.7 480.1,413.2 476.8,413.0 473.6,413.0 470.3,413.3 467.0,413.9 463.8,414.7 460.6,415.7 457.4,417.0 454.3,418.4 451.2,420.0 448.1,421.8 445.2,423.7 442.3,425.8 439.5,427.9 436.7,430.2 434.1,432.6 431.6,435.2 429.2,437.9 427.0,440.8 425.0,443.9 423.1,447.2 421.4,450.6 419.8,454.3 418.5,458.2 417.5,462.3 416.6,466.4 416.0,470.7 415.5,474.9 415.3,479.2 415.4,483.3 415.7,487.4 416.2,491.3 417.0,495.1 418.1,498.5 419.3,501.8 420.8,504.8 422.6,507.6 424.5,510.1 426.6,512.3 428.9,514.3 431.4,516.0 434.0,517.4 436.8,518.5 439.8,519.4 442.8,519.9 445.9,520.2 449.1,520.3 452.2,520.1 455.4,519.7 458.5,519.1 461.6,518.3 464.6,517.3 467.4,516.2 470.1,514.9 472.7,513.5 475.2,512.0 477.6,510.3 480.0,508.5 482.3,506.6 484.6,504.6 486.9,502.5 489.2,500.2 491.4,497.9 493.7,495.6 496.0,493.1 498.2,490.6 500.4,488.0 502.5,485.3 504.5,482.6 506.4,479.8 508.1,476.9 509.7,474.0 511.1,471.1 512.3,468.1 513.3,465.1 514.2,462.1 514.8,459.0 515.3,456.0 515.6,453.1 515.7,450.2 515.6,447.3 515.4,444.6 515.0,441.9 514.4,439.3 513.6,436.8 512.7,434.5 511.5,432.2 510.2,430.0 508.7,427.9 506.9,425.9 505.0,424.0 502.9,422.2</coordinates>
											</LinearRing>

										</exterior>

									</Polygon>

								</CellularCompartment>

							</Cell>

						</ResultState>

						<ResultState>
							<TimeStamp>833.6</TimeStamp>
							<Cell>
								<name>unnamed2</name>
								<CellularCompartment>
									<name>Cytoplasm</name>
									<CellProperty>
										<property_name>Cyto intensity(Int)</property_name>
										<Channel>
											<channel_name>Ch1-T1</channel_name>
											<channel_intensity>7897599.0</channel_intensity>
										</Channel>

										<Channel>
											<channel_name>ChD-T1</channel_name>
											<channel_intensity>43046569.0</channel_intensity>
										</Channel>

										<Channel>
											<channel_name>Ch2-T2</channel_name>
											<channel_intensity>25624850.0</channel_intensity>
										</Channel>

									</CellProperty>

									<CellProperty>
										<property_name>Cyto intensity(Avg)</property_name>
										<Channel>
											<channel_name>Ch1-T1</channel_name>
											<channel_intensity>248.9</channel_intensity>
										</Channel>

										<Channel>
											<channel_name>ChD-T1</channel_name>
											<channel_intensity>1356.7</channel_intensity>
										</Channel>

										<Channel>
											<channel_name>Ch2-T2</channel_name>
											<channel_intensity>807.6</channel_intensity>
										</Channel>

									</CellProperty>

									<CellProperty>
										<property_name>Cell intensity(Int)</property_name>
										<Channel>
											<channel_name>Ch1-T1</channel_name>
											<channel_intensity>8315053.0</channel_intensity>
										</Channel>

										<Channel>
											<channel_name>ChD-T1</channel_name>
											<channel_intensity>53194112.0</channel_intensity>
										</Channel>

										<Channel>
											<channel_name>Ch2-T2</channel_name>
											<channel_intensity>33558466.0</channel_intensity>
										</Channel>

									</CellProperty>

									<CellProperty>
										<property_name>Cell intensity(Avg)</property_name>
										<Channel>
											<channel_name>Ch1-T1</channel_name>
											<channel_intensity>212.4</channel_intensity>
										</Channel>

										<Channel>
											<channel_name>ChD-T1</channel_name>
											<channel_intensity>1358.6</channel_intensity>
										</Channel>

										<Channel>
											<channel_name>Ch2-T2</channel_name>
											<channel_intensity>857.1</channel_intensity>
										</Channel>

									</CellProperty>

									<CellProperty>
										<property_name>Nuc intensity(Int)</property_name>
										<Channel>
											<channel_name>Ch1-T1</channel_name>
											<channel_intensity>417454.0</channel_intensity>
										</Channel>

										<Channel>
											<channel_name>ChD-T1</channel_name>
											<channel_intensity>10147543.0</channel_intensity>
										</Channel>

										<Channel>
											<channel_name>Ch2-T2</channel_name>
											<channel_intensity>7933616.0</channel_intensity>
										</Channel>

									</CellProperty>

									<CellProperty>
										<property_name>Nuc intensity(Avg)</property_name>
										<Channel>
											<channel_name>Ch1-T1</channel_name>
											<channel_intensity>56.2</channel_intensity>
										</Channel>

										<Channel>
											<channel_name>ChD-T1</channel_name>
											<channel_intensity>1366.7</channel_intensity>
										</Channel>

										<Channel>
											<channel_name>Ch2-T2</channel_name>
											<channel_intensity>1068.5</channel_intensity>
										</Channel>

									</CellProperty>

									<CellProperty>
										<property_name>Nuc/Cyto ratio(Int)</property_name>
										<Channel>
											<channel_name>Ch1-T1</channel_name>
											<channel_intensity>0.1</channel_intensity>
										</Channel>

										<Channel>
											<channel_name>ChD-T1</channel_name>
											<channel_intensity>0.2</channel_intensity>
										</Channel>

										<Channel>
											<channel_name>Ch2-T2</channel_name>
											<channel_intensity>0.3</channel_intensity>
										</Channel>

									</CellProperty>

									<CellProperty>
										<property_name>Nuc/Cyto ratio(Avg)</property_name>
										<Channel>
											<channel_name>Ch1-T1</channel_name>
											<channel_intensity>0.2</channel_intensity>
										</Channel>

										<Channel>
											<channel_name>ChD-T1</channel_name>
											<channel_intensity>1.0</channel_intensity>
										</Channel>

										<Channel>
											<channel_name>Ch2-T2</channel_name>
											<channel_intensity>1.3</channel_intensity>
										</Channel>

									</CellProperty>

									<Centroid>519.2,499.0</Centroid>
									<Polygon>
										<exterior>
											<LinearRing>
												<coordinates>414.3,523.8 413.9,519.9 413.6,515.9 413.2,511.9 412.8,507.8 412.5,503.6 412.1,499.1 411.8,494.5 411.6,489.5 411.3,484.2 411.2,478.4 411.1,472.3 411.1,465.8 411.4,459.2 412.1,452.4 413.1,445.7 414.7,439.2 416.9,433.0 419.7,427.2 423.4,421.9 427.9,417.2 433.3,413.3 439.5,410.1 446.2,407.5 453.3,405.6 460.6,404.2 467.9,403.3 475.0,402.9 481.7,402.9 487.8,403.3 493.3,404.0 497.8,404.9 501.7,406.1 505.0,407.4 507.8,408.9 510.4,410.5 512.8,412.2 515.2,413.8 517.8,415.5 520.7,417.0 524.0,418.5 527.9,419.8 532.1,420.9 536.7,421.8 541.5,422.5 546.3,422.9 551.1,423.0 555.7,422.8 560.1,422.3 564.1,421.3 567.6,420.0 570.6,418.3 573.1,416.3 575.3,414.0 577.2,411.7 579.0,409.3 580.7,407.0 582.5,404.9 584.4,403.0 586.6,401.5 589.2,400.4 592.1,399.7 595.4,399.6 598.9,399.8 602.6,400.4 606.4,401.3 610.3,402.5 614.1,403.9 617.8,405.6 621.4,407.4 624.6,409.3 627.6,411.3 630.3,413.4 632.8,415.7 635.0,418.0 637.0,420.5 638.7,423.1 640.2,425.8 641.5,428.7 642.6,431.7 643.5,434.9 644.2,438.2 644.8,441.6 645.4,445.2 645.9,448.8 646.5,452.5 647.1,456.2 647.7,459.9 648.6,463.7 649.6,467.4 650.9,471.1 652.3,474.7 653.8,478.3 655.4,481.8 656.8,485.2 658.0,488.5 658.9,491.7 659.5,494.8 659.5,497.8 658.9,500.7 657.5,503.4 655.5,506.0 652.9,508.5 649.7,511.0 646.0,513.3 641.9,515.7 637.5,518.0 632.8,520.4 627.9,522.8 623.0,525.2 617.9,527.8 612.9,530.4 607.9,533.1 602.9,536.0 598.0,538.9 593.1,542.0 588.3,545.1 583.6,548.3 578.9,551.7 574.4,555.2 569.9,558.8 565.6,562.5 561.2,566.3 556.7,570.2 552.1,574.3 547.3,578.5 542.2,582.8 536.8,587.3 530.9,591.9 524.5,596.7 517.5,601.6 510.1,606.6 502.4,611.5 494.5,616.2 486.7,620.5 479.1,624.4 471.8,627.6 465.1,630.2 459.1,631.8 454.0,632.5 449.8,632.0 446.7,630.6 444.3,628.2 442.6,625.1 441.4,621.4 440.6,617.2 440.0,612.8 439.5,608.2 439.0,603.5 438.2,599.1 437.1,594.8 435.7,590.9 434.1,587.1 432.3,583.6 430.4,580.1 428.4,576.8 426.4,573.4 424.5,570.1 422.7,566.7 421.1,563.2 419.7,559.6 418.5,555.9 417.6,552.0 416.8,548.1 416.2,544.1 415.7,540.0 415.3,536.0 414.9,531.9 414.6,527.9 414.3,523.8</coordinates>
											</LinearRing>

										</exterior>

									</Polygon>

								</CellularCompartment>

								<CellularCompartment>
									<name>Neucleus</name>
									<CellProperty>
										<property_name>Cyto intensity(Int)</property_name>
										<Channel>
											<channel_name>Ch1-T1</channel_name>
											<channel_intensity>7897599.0</channel_intensity>
										</Channel>

										<Channel>
											<channel_name>ChD-T1</channel_name>
											<channel_intensity>43046569.0</channel_intensity>
										</Channel>

										<Channel>
											<channel_name>Ch2-T2</channel_name>
											<channel_intensity>25624850.0</channel_intensity>
										</Channel>

									</CellProperty>

									<CellProperty>
										<property_name>Cyto intensity(Avg)</property_name>
										<Channel>
											<channel_name>Ch1-T1</channel_name>
											<channel_intensity>248.9</channel_intensity>
										</Channel>

										<Channel>
											<channel_name>ChD-T1</channel_name>
											<channel_intensity>1356.7</channel_intensity>
										</Channel>

										<Channel>
											<channel_name>Ch2-T2</channel_name>
											<channel_intensity>807.6</channel_intensity>
										</Channel>

									</CellProperty>

									<CellProperty>
										<property_name>Cell intensity(Int)</property_name>
										<Channel>
											<channel_name>Ch1-T1</channel_name>
											<channel_intensity>8315053.0</channel_intensity>
										</Channel>

										<Channel>
											<channel_name>ChD-T1</channel_name>
											<channel_intensity>53194112.0</channel_intensity>
										</Channel>

										<Channel>
											<channel_name>Ch2-T2</channel_name>
											<channel_intensity>33558466.0</channel_intensity>
										</Channel>

									</CellProperty>

									<CellProperty>
										<property_name>Cell intensity(Avg)</property_name>
										<Channel>
											<channel_name>Ch1-T1</channel_name>
											<channel_intensity>212.4</channel_intensity>
										</Channel>

										<Channel>
											<channel_name>ChD-T1</channel_name>
											<channel_intensity>1358.6</channel_intensity>
										</Channel>

										<Channel>
											<channel_name>Ch2-T2</channel_name>
											<channel_intensity>857.1</channel_intensity>
										</Channel>

									</CellProperty>

									<CellProperty>
										<property_name>Nuc intensity(Int)</property_name>
										<Channel>
											<channel_name>Ch1-T1</channel_name>
											<channel_intensity>417454.0</channel_intensity>
										</Channel>

										<Channel>
											<channel_name>ChD-T1</channel_name>
											<channel_intensity>10147543.0</channel_intensity>
										</Channel>

										<Channel>
											<channel_name>Ch2-T2</channel_name>
											<channel_intensity>7933616.0</channel_intensity>
										</Channel>

									</CellProperty>

									<CellProperty>
										<property_name>Nuc intensity(Avg)</property_name>
										<Channel>
											<channel_name>Ch1-T1</channel_name>
											<channel_intensity>56.2</channel_intensity>
										</Channel>

										<Channel>
											<channel_name>ChD-T1</channel_name>
											<channel_intensity>1366.7</channel_intensity>
										</Channel>

										<Channel>
											<channel_name>Ch2-T2</channel_name>
											<channel_intensity>1068.5</channel_intensity>
										</Channel>

									</CellProperty>

									<CellProperty>
										<property_name>Nuc/Cyto ratio(Int)</property_name>
										<Channel>
											<channel_name>Ch1-T1</channel_name>
											<channel_intensity>0.1</channel_intensity>
										</Channel>

										<Channel>
											<channel_name>ChD-T1</channel_name>
											<channel_intensity>0.2</channel_intensity>
										</Channel>

										<Channel>
											<channel_name>Ch2-T2</channel_name>
											<channel_intensity>0.3</channel_intensity>
										</Channel>

									</CellProperty>

									<CellProperty>
										<property_name>Nuc/Cyto ratio(Avg)</property_name>
										<Channel>
											<channel_name>Ch1-T1</channel_name>
											<channel_intensity>0.2</channel_intensity>
										</Channel>

										<Channel>
											<channel_name>ChD-T1</channel_name>
											<channel_intensity>1.0</channel_intensity>
										</Channel>

										<Channel>
											<channel_name>Ch2-T2</channel_name>
											<channel_intensity>1.3</channel_intensity>
										</Channel>

									</CellProperty>

									<Centroid>461.5,461.0</Centroid>
									<Polygon>
										<exterior>
											<LinearRing>
												<coordinates>502.2,421.8 500.3,419.6 498.2,417.6 495.7,415.7 493.1,414.1 490.3,412.6 487.4,411.3 484.3,410.3 481.1,409.5 477.9,409.1 474.6,408.9 471.4,409.0 468.1,409.4 464.9,410.1 461.6,411.0 458.4,412.1 455.3,413.5 452.1,415.0 449.1,416.7 446.0,418.6 443.1,420.6 440.2,422.7 437.4,424.9 434.8,427.3 432.2,429.8 429.8,432.5 427.6,435.3 425.5,438.4 423.6,441.6 422.0,445.1 420.5,448.8 419.3,452.8 418.4,456.9 417.6,461.1 417.1,465.4 416.7,469.8 416.6,474.2 416.7,478.5 416.9,482.7 417.3,486.7 417.9,490.6 418.6,494.2 419.5,497.5 420.6,500.7 421.8,503.5 423.1,506.1 424.6,508.4 426.3,510.4 428.1,512.1 430.1,513.4 432.2,514.5 434.5,515.2 436.8,515.6 439.3,515.8 441.9,515.6 444.6,515.2 447.4,514.6 450.2,513.8 453.1,512.8 456.1,511.6 459.0,510.3 462.0,508.9 465.0,507.3 467.9,505.6 470.9,503.8 473.8,502.0 476.6,500.1 479.4,498.1 482.1,496.2 484.8,494.2 487.3,492.2 489.7,490.2 492.0,488.2 494.1,486.3 496.2,484.2 498.0,482.2 499.8,480.1 501.4,478.0 502.8,475.8 504.0,473.5 505.1,471.2 506.0,468.8 506.8,466.3 507.4,463.8 507.9,461.3 508.3,458.6 508.5,456.0 508.7,453.3 508.8,450.6 508.8,447.8 508.8,445.1 508.7,442.3 508.5,439.6 508.2,436.8 507.7,434.1 507.1,431.5 506.2,428.9 505.1,426.4 503.8,424.0 502.2,421.8</coordinates>
											</LinearRing>

										</exterior>

									</Polygon>

								</CellularCompartment>

							</Cell>

						</ResultState>

						<ResultState>
							<TimeStamp>1111.9</TimeStamp>
							<Cell>
								<name>unnamed2</name>
								<CellularCompartment>
									<name>Cytoplasm</name>
									<CellProperty>
										<property_name>Cyto intensity(Int)</property_name>
										<Channel>
											<channel_name>Ch1-T1</channel_name>
											<channel_intensity>8531859.0</channel_intensity>
										</Channel>

										<Channel>
											<channel_name>ChD-T1</channel_name>
											<channel_intensity>46235158.0</channel_intensity>
										</Channel>

										<Channel>
											<channel_name>Ch2-T2</channel_name>
											<channel_intensity>26863677.0</channel_intensity>
										</Channel>

									</CellProperty>

									<CellProperty>
										<property_name>Cyto intensity(Avg)</property_name>
										<Channel>
											<channel_name>Ch1-T1</channel_name>
											<channel_intensity>250.4</channel_intensity>
										</Channel>

										<Channel>
											<channel_name>ChD-T1</channel_name>
											<channel_intensity>1357.0</channel_intensity>
										</Channel>

										<Channel>
											<channel_name>Ch2-T2</channel_name>
											<channel_intensity>788.5</channel_intensity>
										</Channel>

									</CellProperty>

									<CellProperty>
										<property_name>Cell intensity(Int)</property_name>
										<Channel>
											<channel_name>Ch1-T1</channel_name>
											<channel_intensity>8932674.0</channel_intensity>
										</Channel>

										<Channel>
											<channel_name>ChD-T1</channel_name>
											<channel_intensity>56182030.0</channel_intensity>
										</Channel>

										<Channel>
											<channel_name>Ch2-T2</channel_name>
											<channel_intensity>34301365.0</channel_intensity>
										</Channel>

									</CellProperty>

									<CellProperty>
										<property_name>Cell intensity(Avg)</property_name>
										<Channel>
											<channel_name>Ch1-T1</channel_name>
											<channel_intensity>215.5</channel_intensity>
										</Channel>

										<Channel>
											<channel_name>ChD-T1</channel_name>
											<channel_intensity>1355.7</channel_intensity>
										</Channel>

										<Channel>
											<channel_name>Ch2-T2</channel_name>
											<channel_intensity>827.7</channel_intensity>
										</Channel>

									</CellProperty>

									<CellProperty>
										<property_name>Nuc intensity(Int)</property_name>
										<Channel>
											<channel_name>Ch1-T1</channel_name>
											<channel_intensity>400815.0</channel_intensity>
										</Channel>

										<Channel>
											<channel_name>ChD-T1</channel_name>
											<channel_intensity>9946872.0</channel_intensity>
										</Channel>

										<Channel>
											<channel_name>Ch2-T2</channel_name>
											<channel_intensity>7437688.0</channel_intensity>
										</Channel>

									</CellProperty>

									<CellProperty>
										<property_name>Nuc intensity(Avg)</property_name>
										<Channel>
											<channel_name>Ch1-T1</channel_name>
											<channel_intensity>54.4</channel_intensity>
										</Channel>

										<Channel>
											<channel_name>ChD-T1</channel_name>
											<channel_intensity>1349.5</channel_intensity>
										</Channel>

										<Channel>
											<channel_name>Ch2-T2</channel_name>
											<channel_intensity>1009.1</channel_intensity>
										</Channel>

									</CellProperty>

									<CellProperty>
										<property_name>Nuc/Cyto ratio(Int)</property_name>
										<Channel>
											<channel_name>Ch1-T1</channel_name>
											<channel_intensity>0.0</channel_intensity>
										</Channel>

										<Channel>
											<channel_name>ChD-T1</channel_name>
											<channel_intensity>0.2</channel_intensity>
										</Channel>

										<Channel>
											<channel_name>Ch2-T2</channel_name>
											<channel_intensity>0.3</channel_intensity>
										</Channel>

									</CellProperty>

									<CellProperty>
										<property_name>Nuc/Cyto ratio(Avg)</property_name>
										<Channel>
											<channel_name>Ch1-T1</channel_name>
											<channel_intensity>0.2</channel_intensity>
										</Channel>

										<Channel>
											<channel_name>ChD-T1</channel_name>
											<channel_intensity>1.0</channel_intensity>
										</Channel>

										<Channel>
											<channel_name>Ch2-T2</channel_name>
											<channel_intensity>1.3</channel_intensity>
										</Channel>

									</CellProperty>

									<Centroid>515.2,503.0</Centroid>
									<Polygon>
										<exterior>
											<LinearRing>
												<coordinates>424.3,581.6 423.7,575.2 422.5,568.8 420.9,562.5 418.9,556.0 416.8,549.4 414.5,542.6 412.3,535.5 410.3,528.0 408.5,520.0 407.1,511.5 406.2,502.5 405.7,493.0 405.8,483.3 406.4,473.6 407.5,464.0 409.1,454.7 411.2,445.9 413.8,437.8 416.9,430.5 420.5,424.3 424.6,419.2 429.2,415.2 434.1,412.2 439.2,410.1 444.6,408.6 450.0,407.9 455.6,407.6 461.1,407.8 466.5,408.3 471.7,409.1 476.7,409.9 481.4,410.8 486.0,411.8 490.4,412.7 494.7,413.6 498.9,414.4 503.0,415.0 507.0,415.5 510.9,415.7 514.9,415.7 518.8,415.4 522.8,414.9 526.7,414.2 530.7,413.2 534.6,412.2 538.5,411.1 542.5,409.9 546.4,408.7 550.4,407.5 554.3,406.3 558.3,405.3 562.2,404.3 566.1,403.5 570.0,402.8 573.9,402.1 577.8,401.6 581.7,401.3 585.5,401.0 589.3,401.0 593.1,401.0 596.9,401.2 600.5,401.6 604.1,402.1 607.7,402.8 611.1,403.7 614.4,404.7 617.6,405.8 620.7,407.1 623.5,408.6 626.3,410.2 628.8,412.0 631.2,413.9 633.3,416.0 635.3,418.2 637.1,420.6 638.8,423.1 640.2,425.8 641.5,428.7 642.6,431.7 643.5,434.9 644.2,438.2 644.8,441.6 645.4,445.2 645.9,448.8 646.5,452.5 647.1,456.2 647.7,459.9 648.6,463.7 649.6,467.4 650.9,471.1 652.3,474.7 653.8,478.3 655.4,481.8 656.8,485.2 658.0,488.5 658.9,491.7 659.5,494.8 659.5,497.8 658.9,500.7 657.5,503.4 655.5,506.0 652.9,508.5 649.7,511.0 646.0,513.3 641.9,515.7 637.5,518.0 632.8,520.4 627.9,522.8 623.0,525.2 617.9,527.8 612.9,530.4 607.9,533.1 602.9,536.0 598.0,538.9 593.1,542.0 588.3,545.1 583.6,548.3 578.9,551.7 574.4,555.2 569.9,558.8 565.6,562.4 561.3,566.1 557.1,569.8 553.0,573.5 548.8,577.1 544.6,580.5 540.4,583.9 536.1,587.0 531.8,589.8 527.3,592.4 522.7,594.8 518.0,596.9 513.3,599.0 508.6,601.1 503.9,603.3 499.3,605.6 494.7,608.1 490.2,610.9 485.9,614.0 481.7,617.6 477.6,621.5 473.7,625.6 469.8,629.9 466.1,634.2 462.3,638.4 458.6,642.4 454.9,646.0 451.1,649.2 447.2,651.8 443.3,653.8 439.4,655.1 435.5,655.7 431.7,655.6 428.2,654.9 425.1,653.5 422.3,651.5 420.0,648.9 418.3,645.6 417.3,641.7 416.9,637.2 417.2,632.1 418.0,626.6 419.0,620.7 420.3,614.6 421.6,608.1 422.8,601.5 423.8,594.9 424.3,588.2 424.3,581.6</coordinates>
											</LinearRing>

										</exterior>

									</Polygon>

								</CellularCompartment>

								<CellularCompartment>
									<name>Neucleus</name>
									<CellProperty>
										<property_name>Cyto intensity(Int)</property_name>
										<Channel>
											<channel_name>Ch1-T1</channel_name>
											<channel_intensity>8531859.0</channel_intensity>
										</Channel>

										<Channel>
											<channel_name>ChD-T1</channel_name>
											<channel_intensity>46235158.0</channel_intensity>
										</Channel>

										<Channel>
											<channel_name>Ch2-T2</channel_name>
											<channel_intensity>26863677.0</channel_intensity>
										</Channel>

									</CellProperty>

									<CellProperty>
										<property_name>Cyto intensity(Avg)</property_name>
										<Channel>
											<channel_name>Ch1-T1</channel_name>
											<channel_intensity>250.4</channel_intensity>
										</Channel>

										<Channel>
											<channel_name>ChD-T1</channel_name>
											<channel_intensity>1357.0</channel_intensity>
										</Channel>

										<Channel>
											<channel_name>Ch2-T2</channel_name>
											<channel_intensity>788.5</channel_intensity>
										</Channel>

									</CellProperty>

									<CellProperty>
										<property_name>Cell intensity(Int)</property_name>
										<Channel>
											<channel_name>Ch1-T1</channel_name>
											<channel_intensity>8932674.0</channel_intensity>
										</Channel>

										<Channel>
											<channel_name>ChD-T1</channel_name>
											<channel_intensity>56182030.0</channel_intensity>
										</Channel>

										<Channel>
											<channel_name>Ch2-T2</channel_name>
											<channel_intensity>34301365.0</channel_intensity>
										</Channel>

									</CellProperty>

									<CellProperty>
										<property_name>Cell intensity(Avg)</property_name>
										<Channel>
											<channel_name>Ch1-T1</channel_name>
											<channel_intensity>215.5</channel_intensity>
										</Channel>

										<Channel>
											<channel_name>ChD-T1</channel_name>
											<channel_intensity>1355.7</channel_intensity>
										</Channel>

										<Channel>
											<channel_name>Ch2-T2</channel_name>
											<channel_intensity>827.7</channel_intensity>
										</Channel>

									</CellProperty>

									<CellProperty>
										<property_name>Nuc intensity(Int)</property_name>
										<Channel>
											<channel_name>Ch1-T1</channel_name>
											<channel_intensity>400815.0</channel_intensity>
										</Channel>

										<Channel>
											<channel_name>ChD-T1</channel_name>
											<channel_intensity>9946872.0</channel_intensity>
										</Channel>

										<Channel>
											<channel_name>Ch2-T2</channel_name>
											<channel_intensity>7437688.0</channel_intensity>
										</Channel>

									</CellProperty>

									<CellProperty>
										<property_name>Nuc intensity(Avg)</property_name>
										<Channel>
											<channel_name>Ch1-T1</channel_name>
											<channel_intensity>54.4</channel_intensity>
										</Channel>

										<Channel>
											<channel_name>ChD-T1</channel_name>
											<channel_intensity>1349.5</channel_intensity>
										</Channel>

										<Channel>
											<channel_name>Ch2-T2</channel_name>
											<channel_intensity>1009.1</channel_intensity>
										</Channel>

									</CellProperty>

									<CellProperty>
										<property_name>Nuc/Cyto ratio(Int)</property_name>
										<Channel>
											<channel_name>Ch1-T1</channel_name>
											<channel_intensity>0.0</channel_intensity>
										</Channel>

										<Channel>
											<channel_name>ChD-T1</channel_name>
											<channel_intensity>0.2</channel_intensity>
										</Channel>

										<Channel>
											<channel_name>Ch2-T2</channel_name>
											<channel_intensity>0.3</channel_intensity>
										</Channel>

									</CellProperty>

									<CellProperty>
										<property_name>Nuc/Cyto ratio(Avg)</property_name>
										<Channel>
											<channel_name>Ch1-T1</channel_name>
											<channel_intensity>0.2</channel_intensity>
										</Channel>

										<Channel>
											<channel_name>ChD-T1</channel_name>
											<channel_intensity>1.0</channel_intensity>
										</Channel>

										<Channel>
											<channel_name>Ch2-T2</channel_name>
											<channel_intensity>1.3</channel_intensity>
										</Channel>

									</CellProperty>

									<Centroid>452.6,464.4</Centroid>
									<Polygon>
										<exterior>
											<LinearRing>
												<coordinates>495.2,427.4 493.6,425.6 491.6,423.9 489.3,422.3 486.8,420.8 484.0,419.4 481.1,418.1 478.0,417.0 474.7,416.1 471.4,415.3 468.0,414.8 464.6,414.5 461.1,414.4 457.7,414.5 454.3,414.8 450.9,415.4 447.5,416.2 444.3,417.1 441.0,418.3 437.9,419.7 434.9,421.3 431.9,423.0 429.1,425.0 426.5,427.3 423.9,429.7 421.5,432.4 419.3,435.4 417.2,438.6 415.3,442.1 413.6,446.0 412.0,450.1 410.7,454.5 409.6,459.2 408.7,464.0 408.1,468.9 407.8,473.9 407.8,478.9 408.2,483.8 408.9,488.6 410.0,493.1 411.5,497.4 413.4,501.4 415.6,505.0 418.1,508.3 420.9,511.3 423.7,513.8 426.7,516.0 429.8,517.7 432.8,519.0 435.7,519.9 438.5,520.3 441.1,520.2 443.6,519.8 446.0,519.0 448.3,517.9 450.5,516.5 452.6,515.0 454.7,513.4 456.7,511.7 458.7,510.0 460.8,508.3 462.8,506.7 464.8,505.1 466.8,503.6 468.9,502.2 470.9,500.7 472.9,499.4 474.9,498.0 476.9,496.7 478.9,495.4 480.9,494.2 482.9,493.0 484.8,491.7 486.6,490.4 488.3,489.0 490.0,487.5 491.5,485.9 492.9,484.1 494.1,482.1 495.1,479.8 496.0,477.4 496.7,474.6 497.2,471.8 497.6,468.7 497.8,465.6 498.0,462.4 498.2,459.2 498.3,456.0 498.3,453.0 498.5,450.0 498.6,447.2 498.7,444.5 498.9,442.0 498.9,439.6 498.8,437.3 498.6,435.2 498.1,433.1 497.5,431.1 496.5,429.2 495.2,427.4</coordinates>
											</LinearRing>

										</exterior>

									</Polygon>

								</CellularCompartment>

							</Cell>

						</ResultState>

						<ResultState>
							<TimeStamp>1389.4</TimeStamp>
							<Cell>
								<name>unnamed2</name>
								<CellularCompartment>
									<name>Cytoplasm</name>
									<CellProperty>
										<property_name>Cyto intensity(Int)</property_name>
										<Channel>
											<channel_name>Ch1-T1</channel_name>
											<channel_intensity>8466975.0</channel_intensity>
										</Channel>

										<Channel>
											<channel_name>ChD-T1</channel_name>
											<channel_intensity>46204845.0</channel_intensity>
										</Channel>

										<Channel>
											<channel_name>Ch2-T2</channel_name>
											<channel_intensity>25960855.0</channel_intensity>
										</Channel>

									</CellProperty>

									<CellProperty>
										<property_name>Cyto intensity(Avg)</property_name>
										<Channel>
											<channel_name>Ch1-T1</channel_name>
											<channel_intensity>245.8</channel_intensity>
										</Channel>

										<Channel>
											<channel_name>ChD-T1</channel_name>
											<channel_intensity>1341.5</channel_intensity>
										</Channel>

										<Channel>
											<channel_name>Ch2-T2</channel_name>
											<channel_intensity>753.7</channel_intensity>
										</Channel>

									</CellProperty>

									<CellProperty>
										<property_name>Cell intensity(Int)</property_name>
										<Channel>
											<channel_name>Ch1-T1</channel_name>
											<channel_intensity>9056578.0</channel_intensity>
										</Channel>

										<Channel>
											<channel_name>ChD-T1</channel_name>
											<channel_intensity>57730334.0</channel_intensity>
										</Channel>

										<Channel>
											<channel_name>Ch2-T2</channel_name>
											<channel_intensity>35194700.0</channel_intensity>
										</Channel>

									</CellProperty>

									<CellProperty>
										<property_name>Cell intensity(Avg)</property_name>
										<Channel>
											<channel_name>Ch1-T1</channel_name>
											<channel_intensity>210.5</channel_intensity>
										</Channel>

										<Channel>
											<channel_name>ChD-T1</channel_name>
											<channel_intensity>1341.7</channel_intensity>
										</Channel>

										<Channel>
											<channel_name>Ch2-T2</channel_name>
											<channel_intensity>817.9</channel_intensity>
										</Channel>

									</CellProperty>

									<CellProperty>
										<property_name>Nuc intensity(Int)</property_name>
										<Channel>
											<channel_name>Ch1-T1</channel_name>
											<channel_intensity>589603.0</channel_intensity>
										</Channel>

										<Channel>
											<channel_name>ChD-T1</channel_name>
											<channel_intensity>11525489.0</channel_intensity>
										</Channel>

										<Channel>
											<channel_name>Ch2-T2</channel_name>
											<channel_intensity>9233845.0</channel_intensity>
										</Channel>

									</CellProperty>

									<CellProperty>
										<property_name>Nuc intensity(Avg)</property_name>
										<Channel>
											<channel_name>Ch1-T1</channel_name>
											<channel_intensity>68.7</channel_intensity>
										</Channel>

										<Channel>
											<channel_name>ChD-T1</channel_name>
											<channel_intensity>1342.6</channel_intensity>
										</Channel>

										<Channel>
											<channel_name>Ch2-T2</channel_name>
											<channel_intensity>1075.6</channel_intensity>
										</Channel>

									</CellProperty>

									<CellProperty>
										<property_name>Nuc/Cyto ratio(Int)</property_name>
										<Channel>
											<channel_name>Ch1-T1</channel_name>
											<channel_intensity>0.1</channel_intensity>
										</Channel>

										<Channel>
											<channel_name>ChD-T1</channel_name>
											<channel_intensity>0.2</channel_intensity>
										</Channel>

										<Channel>
											<channel_name>Ch2-T2</channel_name>
											<channel_intensity>0.4</channel_intensity>
										</Channel>

									</CellProperty>

									<CellProperty>
										<property_name>Nuc/Cyto ratio(Avg)</property_name>
										<Channel>
											<channel_name>Ch1-T1</channel_name>
											<channel_intensity>0.3</channel_intensity>
										</Channel>

										<Channel>
											<channel_name>ChD-T1</channel_name>
											<channel_intensity>1.0</channel_intensity>
										</Channel>

										<Channel>
											<channel_name>Ch2-T2</channel_name>
											<channel_intensity>1.4</channel_intensity>
										</Channel>

									</CellProperty>

									<Centroid>507.7,504.9</Centroid>
									<Polygon>
										<exterior>
											<LinearRing>
												<coordinates>409.1,523.8 408.8,519.9 408.4,515.9 408.1,511.9 407.7,507.8 407.4,503.6 407.0,499.1 406.7,494.5 406.5,489.5 406.2,484.2 406.1,478.4 405.9,472.3 405.9,465.8 406.0,459.2 406.2,452.4 406.5,445.7 407.0,439.1 407.6,432.8 408.5,426.9 409.6,421.5 410.9,416.8 412.5,412.7 414.3,409.3 416.4,406.6 418.7,404.3 421.4,402.6 424.3,401.3 427.6,400.5 431.1,399.9 435.0,399.6 439.2,399.6 443.6,399.7 448.4,400.0 453.4,400.4 458.6,401.0 463.9,401.7 469.3,402.6 474.7,403.6 480.1,404.8 485.5,406.0 490.7,407.4 495.9,408.9 500.8,410.4 505.6,411.9 510.3,413.2 514.7,414.4 519.0,415.3 523.0,415.9 526.8,416.1 530.3,415.8 533.6,415.0 536.7,413.7 539.6,412.0 542.3,409.9 545.0,407.7 547.6,405.3 550.3,403.0 553.0,400.9 555.9,399.0 558.9,397.6 562.1,396.6 565.7,396.1 569.4,396.2 573.3,396.7 577.4,397.7 581.6,398.9 585.8,400.5 590.2,402.3 594.5,404.3 598.8,406.4 603.0,408.6 607.2,410.8 611.2,413.1 615.1,415.4 618.8,417.9 622.3,420.4 625.5,423.0 628.5,425.8 631.2,428.7 633.5,431.7 635.4,434.9 637.0,438.2 638.3,441.6 639.3,445.2 640.2,448.8 641.0,452.5 641.8,456.2 642.6,459.9 643.5,463.7 644.5,467.4 645.7,471.1 647.2,474.7 648.7,478.3 650.3,481.8 651.7,485.2 652.9,488.5 653.8,491.7 654.3,494.8 654.3,497.8 653.7,500.7 652.4,503.4 650.4,506.0 647.8,508.5 644.6,511.0 640.9,513.3 636.8,515.7 632.4,518.0 627.7,520.4 622.8,522.8 617.8,525.2 612.8,527.8 607.8,530.4 602.8,533.1 597.8,536.0 592.9,538.9 588.0,542.0 583.2,545.1 578.4,548.3 573.8,551.7 569.2,555.2 564.8,558.8 560.4,562.5 556.1,566.3 551.6,570.4 547.0,574.7 542.2,579.2 537.0,583.9 531.5,589.0 525.6,594.4 519.1,600.1 512.1,606.2 504.5,612.6 496.6,619.0 488.4,625.4 480.2,631.6 472.1,637.5 464.2,642.8 456.6,647.4 449.5,651.3 443.0,654.1 437.3,655.9 432.4,656.5 428.1,656.1 424.5,654.8 421.4,652.6 418.9,649.7 416.9,646.1 415.2,641.8 413.9,637.1 412.9,631.8 412.1,626.3 411.6,620.4 411.2,614.3 410.9,608.0 410.8,601.7 410.7,595.3 410.7,588.9 410.8,582.6 410.8,576.5 410.9,570.6 410.9,565.0 410.8,559.6 410.8,554.6 410.6,549.7 410.5,545.0 410.3,540.5 410.0,536.2 409.8,532.0 409.5,527.9 409.1,523.8</coordinates>
											</LinearRing>

										</exterior>

									</Polygon>

								</CellularCompartment>

								<CellularCompartment>
									<name>Neucleus</name>
									<CellProperty>
										<property_name>Cyto intensity(Int)</property_name>
										<Channel>
											<channel_name>Ch1-T1</channel_name>
											<channel_intensity>8466975.0</channel_intensity>
										</Channel>

										<Channel>
											<channel_name>ChD-T1</channel_name>
											<channel_intensity>46204845.0</channel_intensity>
										</Channel>

										<Channel>
											<channel_name>Ch2-T2</channel_name>
											<channel_intensity>25960855.0</channel_intensity>
										</Channel>

									</CellProperty>

									<CellProperty>
										<property_name>Cyto intensity(Avg)</property_name>
										<Channel>
											<channel_name>Ch1-T1</channel_name>
											<channel_intensity>245.8</channel_intensity>
										</Channel>

										<Channel>
											<channel_name>ChD-T1</channel_name>
											<channel_intensity>1341.5</channel_intensity>
										</Channel>

										<Channel>
											<channel_name>Ch2-T2</channel_name>
											<channel_intensity>753.7</channel_intensity>
										</Channel>

									</CellProperty>

									<CellProperty>
										<property_name>Cell intensity(Int)</property_name>
										<Channel>
											<channel_name>Ch1-T1</channel_name>
											<channel_intensity>9056578.0</channel_intensity>
										</Channel>

										<Channel>
											<channel_name>ChD-T1</channel_name>
											<channel_intensity>57730334.0</channel_intensity>
										</Channel>

										<Channel>
											<channel_name>Ch2-T2</channel_name>
											<channel_intensity>35194700.0</channel_intensity>
										</Channel>

									</CellProperty>

									<CellProperty>
										<property_name>Cell intensity(Avg)</property_name>
										<Channel>
											<channel_name>Ch1-T1</channel_name>
											<channel_intensity>210.5</channel_intensity>
										</Channel>

										<Channel>
											<channel_name>ChD-T1</channel_name>
											<channel_intensity>1341.7</channel_intensity>
										</Channel>

										<Channel>
											<channel_name>Ch2-T2</channel_name>
											<channel_intensity>817.9</channel_intensity>
										</Channel>

									</CellProperty>

									<CellProperty>
										<property_name>Nuc intensity(Int)</property_name>
										<Channel>
											<channel_name>Ch1-T1</channel_name>
											<channel_intensity>589603.0</channel_intensity>
										</Channel>

										<Channel>
											<channel_name>ChD-T1</channel_name>
											<channel_intensity>11525489.0</channel_intensity>
										</Channel>

										<Channel>
											<channel_name>Ch2-T2</channel_name>
											<channel_intensity>9233845.0</channel_intensity>
										</Channel>

									</CellProperty>

									<CellProperty>
										<property_name>Nuc intensity(Avg)</property_name>
										<Channel>
											<channel_name>Ch1-T1</channel_name>
											<channel_intensity>68.7</channel_intensity>
										</Channel>

										<Channel>
											<channel_name>ChD-T1</channel_name>
											<channel_intensity>1342.6</channel_intensity>
										</Channel>

										<Channel>
											<channel_name>Ch2-T2</channel_name>
											<channel_intensity>1075.6</channel_intensity>
										</Channel>

									</CellProperty>

									<CellProperty>
										<property_name>Nuc/Cyto ratio(Int)</property_name>
										<Channel>
											<channel_name>Ch1-T1</channel_name>
											<channel_intensity>0.1</channel_intensity>
										</Channel>

										<Channel>
											<channel_name>ChD-T1</channel_name>
											<channel_intensity>0.2</channel_intensity>
										</Channel>

										<Channel>
											<channel_name>Ch2-T2</channel_name>
											<channel_intensity>0.4</channel_intensity>
										</Channel>

									</CellProperty>

									<CellProperty>
										<property_name>Nuc/Cyto ratio(Avg)</property_name>
										<Channel>
											<channel_name>Ch1-T1</channel_name>
											<channel_intensity>0.3</channel_intensity>
										</Channel>

										<Channel>
											<channel_name>ChD-T1</channel_name>
											<channel_intensity>1.0</channel_intensity>
										</Channel>

										<Channel>
											<channel_name>Ch2-T2</channel_name>
											<channel_intensity>1.4</channel_intensity>
										</Channel>

									</CellProperty>

									<Centroid>454.7,463.9</Centroid>
									<Polygon>
										<exterior>
											<LinearRing>
												<coordinates>487.5,416.6 485.4,415.2 483.3,413.7 481.2,412.3 479.0,411.0 476.6,409.7 474.3,408.6 471.8,407.7 469.3,407.0 466.6,406.6 463.9,406.4 461.0,406.5 458.1,407.0 455.2,407.7 452.1,408.6 449.1,409.8 446.0,411.2 443.0,412.8 440.0,414.6 437.0,416.5 434.1,418.5 431.2,420.7 428.5,423.0 425.9,425.4 423.4,428.0 421.0,430.8 418.8,433.7 416.8,436.9 415.0,440.3 413.4,443.9 412.1,447.8 410.9,451.9 410.0,456.2 409.3,460.6 408.8,465.1 408.4,469.5 408.1,474.0 407.9,478.3 407.9,482.4 407.9,486.3 407.9,490.0 408.0,493.3 408.1,496.3 408.4,499.1 408.8,501.6 409.4,503.9 410.2,506.1 411.3,508.1 412.6,510.0 414.3,511.7 416.3,513.5 418.7,515.1 421.4,516.6 424.4,518.0 427.6,519.2 431.1,520.1 434.8,520.8 438.6,521.1 442.5,521.0 446.6,520.6 450.7,519.7 454.8,518.3 458.9,516.6 463.0,514.5 467.0,512.1 470.9,509.5 474.7,506.7 478.3,503.7 481.7,500.6 484.9,497.5 487.9,494.4 490.6,491.2 493.0,488.1 495.3,484.9 497.2,481.8 499.0,478.6 500.5,475.4 501.8,472.2 502.9,468.9 503.9,465.6 504.6,462.2 505.1,458.8 505.4,455.4 505.6,452.0 505.6,448.7 505.4,445.5 505.0,442.4 504.5,439.4 503.8,436.6 503.0,434.0 502.0,431.7 500.8,429.5 499.5,427.5 498.1,425.7 496.6,424.1 494.9,422.5 493.2,421.0 491.3,419.5 489.4,418.1 487.5,416.6</coordinates>
											</LinearRing>

										</exterior>

									</Polygon>

								</CellularCompartment>

							</Cell>

						</ResultState>

						<ResultState>
							<TimeStamp>1666.3</TimeStamp>
							<Cell>
								<name>unnamed2</name>
								<CellularCompartment>
									<name>Cytoplasm</name>
									<CellProperty>
										<property_name>Cyto intensity(Int)</property_name>
										<Channel>
											<channel_name>Ch1-T1</channel_name>
											<channel_intensity>8409751.0</channel_intensity>
										</Channel>

										<Channel>
											<channel_name>ChD-T1</channel_name>
											<channel_intensity>48215781.0</channel_intensity>
										</Channel>

										<Channel>
											<channel_name>Ch2-T2</channel_name>
											<channel_intensity>25827901.0</channel_intensity>
										</Channel>

									</CellProperty>

									<CellProperty>
										<property_name>Cyto intensity(Avg)</property_name>
										<Channel>
											<channel_name>Ch1-T1</channel_name>
											<channel_intensity>236.7</channel_intensity>
										</Channel>

										<Channel>
											<channel_name>ChD-T1</channel_name>
											<channel_intensity>1357.2</channel_intensity>
										</Channel>

										<Channel>
											<channel_name>Ch2-T2</channel_name>
											<channel_intensity>727.0</channel_intensity>
										</Channel>

									</CellProperty>

									<CellProperty>
										<property_name>Cell intensity(Int)</property_name>
										<Channel>
											<channel_name>Ch1-T1</channel_name>
											<channel_intensity>8911881.0</channel_intensity>
										</Channel>

										<Channel>
											<channel_name>ChD-T1</channel_name>
											<channel_intensity>59484631.0</channel_intensity>
										</Channel>

										<Channel>
											<channel_name>Ch2-T2</channel_name>
											<channel_intensity>34428648.0</channel_intensity>
										</Channel>

									</CellProperty>

									<CellProperty>
										<property_name>Cell intensity(Avg)</property_name>
										<Channel>
											<channel_name>Ch1-T1</channel_name>
											<channel_intensity>203.8</channel_intensity>
										</Channel>

										<Channel>
											<channel_name>ChD-T1</channel_name>
											<channel_intensity>1360.0</channel_intensity>
										</Channel>

										<Channel>
											<channel_name>Ch2-T2</channel_name>
											<channel_intensity>787.1</channel_intensity>
										</Channel>

									</CellProperty>

									<CellProperty>
										<property_name>Nuc intensity(Int)</property_name>
										<Channel>
											<channel_name>Ch1-T1</channel_name>
											<channel_intensity>502130.0</channel_intensity>
										</Channel>

										<Channel>
											<channel_name>ChD-T1</channel_name>
											<channel_intensity>11268850.0</channel_intensity>
										</Channel>

										<Channel>
											<channel_name>Ch2-T2</channel_name>
											<channel_intensity>8600747.0</channel_intensity>
										</Channel>

									</CellProperty>

									<CellProperty>
										<property_name>Nuc intensity(Avg)</property_name>
										<Channel>
											<channel_name>Ch1-T1</channel_name>
											<channel_intensity>61.1</channel_intensity>
										</Channel>

										<Channel>
											<channel_name>ChD-T1</channel_name>
											<channel_intensity>1372.1</channel_intensity>
										</Channel>

										<Channel>
											<channel_name>Ch2-T2</channel_name>
											<channel_intensity>1047.2</channel_intensity>
										</Channel>

									</CellProperty>

									<CellProperty>
										<property_name>Nuc/Cyto ratio(Int)</property_name>
										<Channel>
											<channel_name>Ch1-T1</channel_name>
											<channel_intensity>0.1</channel_intensity>
										</Channel>

										<Channel>
											<channel_name>ChD-T1</channel_name>
											<channel_intensity>0.2</channel_intensity>
										</Channel>

										<Channel>
											<channel_name>Ch2-T2</channel_name>
											<channel_intensity>0.3</channel_intensity>
										</Channel>

									</CellProperty>

									<CellProperty>
										<property_name>Nuc/Cyto ratio(Avg)</property_name>
										<Channel>
											<channel_name>Ch1-T1</channel_name>
											<channel_intensity>0.3</channel_intensity>
										</Channel>

										<Channel>
											<channel_name>ChD-T1</channel_name>
											<channel_intensity>1.0</channel_intensity>
										</Channel>

										<Channel>
											<channel_name>Ch2-T2</channel_name>
											<channel_intensity>1.4</channel_intensity>
										</Channel>

									</CellProperty>

									<Centroid>502.7,499.9</Centroid>
									<Polygon>
										<exterior>
											<LinearRing>
												<coordinates>404.6,529.5 404.8,523.8 404.9,518.4 404.9,513.3 404.7,508.4 404.6,503.5 404.4,498.7 404.1,493.8 403.9,488.7 403.7,483.3 403.5,477.6 403.4,471.4 403.4,465.0 403.5,458.3 403.7,451.4 404.2,444.6 404.8,437.9 405.8,431.4 406.9,425.2 408.4,419.4 410.2,414.2 412.4,409.5 414.9,405.5 417.8,402.0 420.9,399.1 424.2,396.7 427.8,394.7 431.5,393.2 435.4,392.1 439.5,391.4 443.7,391.0 447.9,390.9 452.2,391.2 456.6,391.7 461.0,392.4 465.4,393.3 469.8,394.3 474.1,395.4 478.4,396.6 482.7,397.9 486.8,399.1 490.8,400.3 494.8,401.5 498.6,402.5 502.3,403.4 505.9,404.2 509.4,404.7 512.7,405.0 516.0,405.0 519.1,404.7 522.1,404.0 524.9,403.0 527.8,401.8 530.6,400.3 533.6,398.8 536.6,397.3 540.0,395.8 543.5,394.6 547.5,393.5 551.8,392.8 556.6,392.5 561.9,392.7 567.6,393.3 573.5,394.3 579.5,395.5 585.6,397.1 591.7,398.9 597.5,400.9 603.1,403.0 608.3,405.2 613.0,407.5 617.1,409.8 620.7,412.1 623.8,414.5 626.5,417.0 628.9,419.5 630.8,422.2 632.4,424.9 633.8,427.8 634.9,430.8 635.8,434.0 636.5,437.3 637.1,440.8 637.5,444.3 637.9,447.9 638.1,451.6 638.2,455.3 638.3,459.0 638.3,462.7 638.3,466.4 638.2,470.1 638.1,473.7 638.0,477.2 637.9,480.6 637.6,483.9 637.2,487.2 636.7,490.4 636.1,493.4 635.2,496.4 634.2,499.3 632.9,502.0 631.4,504.6 629.7,507.2 627.7,509.6 625.5,512.1 623.0,514.4 620.3,516.8 617.3,519.3 614.1,521.7 610.6,524.2 606.8,526.8 602.8,529.5 598.6,532.2 594.2,535.1 589.7,538.0 585.1,541.1 580.5,544.2 575.8,547.5 571.2,550.9 566.7,554.3 562.3,557.9 557.9,561.6 553.7,565.3 549.5,569.0 545.4,572.7 541.2,576.4 537.1,580.0 532.9,583.5 528.8,586.8 524.5,589.9 520.1,592.8 515.7,595.5 511.1,598.1 506.5,600.7 501.7,603.4 496.8,606.1 491.7,609.1 486.6,612.3 481.3,615.8 475.9,619.8 470.3,624.2 464.6,629.0 458.9,633.9 453.2,638.8 447.6,643.4 442.2,647.6 436.9,651.1 431.9,653.8 427.3,655.4 423.0,655.8 419.1,654.9 415.7,652.6 412.7,649.1 410.1,644.6 407.8,639.1 406.0,632.9 404.5,626.1 403.3,618.8 402.4,611.1 401.8,603.3 401.5,595.3 401.5,587.4 401.6,579.5 401.9,571.6 402.4,563.9 402.8,556.5 403.3,549.2 403.8,542.3 404.3,535.7 404.6,529.5</coordinates>
											</LinearRing>

										</exterior>

									</Polygon>

								</CellularCompartment>

								<CellularCompartment>
									<name>Neucleus</name>
									<CellProperty>
										<property_name>Cyto intensity(Int)</property_name>
										<Channel>
											<channel_name>Ch1-T1</channel_name>
											<channel_intensity>8409751.0</channel_intensity>
										</Channel>

										<Channel>
											<channel_name>ChD-T1</channel_name>
											<channel_intensity>48215781.0</channel_intensity>
										</Channel>

										<Channel>
											<channel_name>Ch2-T2</channel_name>
											<channel_intensity>25827901.0</channel_intensity>
										</Channel>

									</CellProperty>

									<CellProperty>
										<property_name>Cyto intensity(Avg)</property_name>
										<Channel>
											<channel_name>Ch1-T1</channel_name>
											<channel_intensity>236.7</channel_intensity>
										</Channel>

										<Channel>
											<channel_name>ChD-T1</channel_name>
											<channel_intensity>1357.2</channel_intensity>
										</Channel>

										<Channel>
											<channel_name>Ch2-T2</channel_name>
											<channel_intensity>727.0</channel_intensity>
										</Channel>

									</CellProperty>

									<CellProperty>
										<property_name>Cell intensity(Int)</property_name>
										<Channel>
											<channel_name>Ch1-T1</channel_name>
											<channel_intensity>8911881.0</channel_intensity>
										</Channel>

										<Channel>
											<channel_name>ChD-T1</channel_name>
											<channel_intensity>59484631.0</channel_intensity>
										</Channel>

										<Channel>
											<channel_name>Ch2-T2</channel_name>
											<channel_intensity>34428648.0</channel_intensity>
										</Channel>

									</CellProperty>

									<CellProperty>
										<property_name>Cell intensity(Avg)</property_name>
										<Channel>
											<channel_name>Ch1-T1</channel_name>
											<channel_intensity>203.8</channel_intensity>
										</Channel>

										<Channel>
											<channel_name>ChD-T1</channel_name>
											<channel_intensity>1360.0</channel_intensity>
										</Channel>

										<Channel>
											<channel_name>Ch2-T2</channel_name>
											<channel_intensity>787.1</channel_intensity>
										</Channel>

									</CellProperty>

									<CellProperty>
										<property_name>Nuc intensity(Int)</property_name>
										<Channel>
											<channel_name>Ch1-T1</channel_name>
											<channel_intensity>502130.0</channel_intensity>
										</Channel>

										<Channel>
											<channel_name>ChD-T1</channel_name>
											<channel_intensity>11268850.0</channel_intensity>
										</Channel>

										<Channel>
											<channel_name>Ch2-T2</channel_name>
											<channel_intensity>8600747.0</channel_intensity>
										</Channel>

									</CellProperty>

									<CellProperty>
										<property_name>Nuc intensity(Avg)</property_name>
										<Channel>
											<channel_name>Ch1-T1</channel_name>
											<channel_intensity>61.1</channel_intensity>
										</Channel>

										<Channel>
											<channel_name>ChD-T1</channel_name>
											<channel_intensity>1372.1</channel_intensity>
										</Channel>

										<Channel>
											<channel_name>Ch2-T2</channel_name>
											<channel_intensity>1047.2</channel_intensity>
										</Channel>

									</CellProperty>

									<CellProperty>
										<property_name>Nuc/Cyto ratio(Int)</property_name>
										<Channel>
											<channel_name>Ch1-T1</channel_name>
											<channel_intensity>0.1</channel_intensity>
										</Channel>

										<Channel>
											<channel_name>ChD-T1</channel_name>
											<channel_intensity>0.2</channel_intensity>
										</Channel>

										<Channel>
											<channel_name>Ch2-T2</channel_name>
											<channel_intensity>0.3</channel_intensity>
										</Channel>

									</CellProperty>

									<CellProperty>
										<property_name>Nuc/Cyto ratio(Avg)</property_name>
										<Channel>
											<channel_name>Ch1-T1</channel_name>
											<channel_intensity>0.3</channel_intensity>
										</Channel>

										<Channel>
											<channel_name>ChD-T1</channel_name>
											<channel_intensity>1.0</channel_intensity>
										</Channel>

										<Channel>
											<channel_name>Ch2-T2</channel_name>
											<channel_intensity>1.4</channel_intensity>
										</Channel>

									</CellProperty>

									<Centroid>452.3,453.8</Centroid>
									<Polygon>
										<exterior>
											<LinearRing>
												<coordinates>489.5,410.5 486.5,408.5 483.1,406.5 479.4,404.7 475.5,403.0 471.4,401.4 467.3,400.1 463.3,398.9 459.3,398.0 455.6,397.4 452.1,397.1 449.0,397.1 446.1,397.4 443.6,398.0 441.3,398.8 439.2,399.9 437.3,401.2 435.5,402.7 433.8,404.3 432.2,406.1 430.6,408.0 429.0,409.9 427.4,412.0 425.8,414.1 424.3,416.4 422.7,418.7 421.2,421.2 419.7,423.9 418.2,426.6 416.7,429.5 415.3,432.6 414.0,435.8 412.7,439.2 411.4,442.7 410.3,446.3 409.3,450.0 408.4,453.8 407.7,457.8 407.1,461.8 406.7,465.8 406.5,470.0 406.5,474.1 406.8,478.3 407.3,482.4 408.0,486.3 408.9,490.2 410.2,493.8 411.7,497.2 413.4,500.3 415.5,503.1 417.9,505.5 420.5,507.5 423.4,509.2 426.5,510.4 429.8,511.3 433.2,511.8 436.7,512.0 440.2,511.8 443.7,511.3 447.2,510.5 450.7,509.3 454.0,507.9 457.3,506.2 460.4,504.2 463.5,502.1 466.5,499.8 469.4,497.4 472.3,494.8 475.0,492.2 477.7,489.6 480.2,486.9 482.7,484.2 485.1,481.5 487.3,478.8 489.4,476.1 491.4,473.4 493.2,470.7 494.8,467.9 496.3,465.1 497.5,462.2 498.6,459.3 499.5,456.4 500.1,453.4 500.6,450.5 501.0,447.5 501.2,444.6 501.3,441.7 501.3,438.9 501.2,436.1 501.1,433.4 500.9,430.8 500.5,428.3 500.1,425.8 499.4,423.5 498.6,421.1 497.4,418.9 496.0,416.7 494.2,414.6 492.1,412.5 489.5,410.5</coordinates>
											</LinearRing>

										</exterior>

									</Polygon>

								</CellularCompartment>

							</Cell>

						</ResultState>

						<ResultState>
							<TimeStamp>1944.0</TimeStamp>
							<Cell>
								<name>unnamed2</name>
								<CellularCompartment>
									<name>Cytoplasm</name>
									<CellProperty>
										<property_name>Cyto intensity(Int)</property_name>
										<Channel>
											<channel_name>Ch1-T1</channel_name>
											<channel_intensity>8416232.0</channel_intensity>
										</Channel>

										<Channel>
											<channel_name>ChD-T1</channel_name>
											<channel_intensity>50599464.0</channel_intensity>
										</Channel>

										<Channel>
											<channel_name>Ch2-T2</channel_name>
											<channel_intensity>27250264.0</channel_intensity>
										</Channel>

									</CellProperty>

									<CellProperty>
										<property_name>Cyto intensity(Avg)</property_name>
										<Channel>
											<channel_name>Ch1-T1</channel_name>
											<channel_intensity>229.9</channel_intensity>
										</Channel>

										<Channel>
											<channel_name>ChD-T1</channel_name>
											<channel_intensity>1382.4</channel_intensity>
										</Channel>

										<Channel>
											<channel_name>Ch2-T2</channel_name>
											<channel_intensity>744.5</channel_intensity>
										</Channel>

									</CellProperty>

									<CellProperty>
										<property_name>Cell intensity(Int)</property_name>
										<Channel>
											<channel_name>Ch1-T1</channel_name>
											<channel_intensity>8840732.0</channel_intensity>
										</Channel>

										<Channel>
											<channel_name>ChD-T1</channel_name>
											<channel_intensity>61597417.0</channel_intensity>
										</Channel>

										<Channel>
											<channel_name>Ch2-T2</channel_name>
											<channel_intensity>35948378.0</channel_intensity>
										</Channel>

									</CellProperty>

									<CellProperty>
										<property_name>Cell intensity(Avg)</property_name>
										<Channel>
											<channel_name>Ch1-T1</channel_name>
											<channel_intensity>198.7</channel_intensity>
										</Channel>

										<Channel>
											<channel_name>ChD-T1</channel_name>
											<channel_intensity>1384.8</channel_intensity>
										</Channel>

										<Channel>
											<channel_name>Ch2-T2</channel_name>
											<channel_intensity>808.2</channel_intensity>
										</Channel>

									</CellProperty>

									<CellProperty>
										<property_name>Nuc intensity(Int)</property_name>
										<Channel>
											<channel_name>Ch1-T1</channel_name>
											<channel_intensity>424500.0</channel_intensity>
										</Channel>

										<Channel>
											<channel_name>ChD-T1</channel_name>
											<channel_intensity>10997953.0</channel_intensity>
										</Channel>

										<Channel>
											<channel_name>Ch2-T2</channel_name>
											<channel_intensity>8698114.0</channel_intensity>
										</Channel>

									</CellProperty>

									<CellProperty>
										<property_name>Nuc intensity(Avg)</property_name>
										<Channel>
											<channel_name>Ch1-T1</channel_name>
											<channel_intensity>53.9</channel_intensity>
										</Channel>

										<Channel>
											<channel_name>ChD-T1</channel_name>
											<channel_intensity>1395.6</channel_intensity>
										</Channel>

										<Channel>
											<channel_name>Ch2-T2</channel_name>
											<channel_intensity>1103.7</channel_intensity>
										</Channel>

									</CellProperty>

									<CellProperty>
										<property_name>Nuc/Cyto ratio(Int)</property_name>
										<Channel>
											<channel_name>Ch1-T1</channel_name>
											<channel_intensity>0.1</channel_intensity>
										</Channel>

										<Channel>
											<channel_name>ChD-T1</channel_name>
											<channel_intensity>0.2</channel_intensity>
										</Channel>

										<Channel>
											<channel_name>Ch2-T2</channel_name>
											<channel_intensity>0.3</channel_intensity>
										</Channel>

									</CellProperty>

									<CellProperty>
										<property_name>Nuc/Cyto ratio(Avg)</property_name>
										<Channel>
											<channel_name>Ch1-T1</channel_name>
											<channel_intensity>0.2</channel_intensity>
										</Channel>

										<Channel>
											<channel_name>ChD-T1</channel_name>
											<channel_intensity>1.0</channel_intensity>
										</Channel>

										<Channel>
											<channel_name>Ch2-T2</channel_name>
											<channel_intensity>1.5</channel_intensity>
										</Channel>

									</CellProperty>

									<Centroid>502.4,508.5</Centroid>
									<Polygon>
										<exterior>
											<LinearRing>
												<coordinates>402.6,496.7 401.9,489.9 401.0,483.2 399.9,476.6 398.6,470.2 397.3,464.0 396.1,458.0 395.0,452.3 394.1,446.9 393.5,441.8 393.2,437.1 393.4,432.7 394.0,428.8 395.1,425.2 396.8,421.9 399.0,419.0 401.8,416.3 405.3,414.0 409.4,411.9 414.2,410.0 419.8,408.3 426.0,406.9 432.9,405.6 440.1,404.6 447.6,403.7 455.1,403.2 462.6,402.8 469.8,402.7 476.5,402.9 482.7,403.3 488.1,404.0 492.7,404.9 496.5,406.0 499.7,407.3 502.4,408.7 504.6,410.1 506.6,411.4 508.4,412.6 510.2,413.7 512.1,414.5 514.2,415.0 516.5,415.2 519.1,415.1 522.0,414.7 525.0,414.1 528.1,413.2 531.4,412.3 534.8,411.2 538.3,410.0 541.8,408.7 545.2,407.4 548.7,406.1 552.1,404.9 555.6,403.8 559.1,402.8 562.6,401.9 566.1,401.2 569.7,400.8 573.4,400.6 577.2,400.7 581.1,401.2 585.1,402.0 589.1,403.1 593.1,404.6 597.1,406.3 600.9,408.2 604.6,410.4 608.1,412.7 611.3,415.2 614.2,417.8 616.8,420.6 619.0,423.4 620.9,426.3 622.5,429.4 623.8,432.5 625.0,435.8 626.1,439.3 627.1,442.9 628.0,446.7 628.9,450.6 629.9,454.8 630.9,459.1 632.0,463.6 633.0,468.1 634.0,472.6 634.9,477.1 635.6,481.5 636.1,485.8 636.4,489.9 636.5,493.7 636.2,497.3 635.6,500.5 634.7,503.5 633.6,506.3 632.1,509.0 630.5,511.5 628.6,513.9 626.5,516.4 624.2,518.8 621.7,521.3 619.1,524.0 616.3,526.7 613.4,529.6 610.4,532.7 607.4,535.9 604.3,539.2 601.1,542.7 597.9,546.4 594.8,550.2 591.6,554.2 588.5,558.4 585.4,562.7 582.2,567.1 579.0,571.4 575.7,575.7 572.1,579.9 568.4,583.8 564.4,587.4 560.1,590.7 555.5,593.5 550.4,595.9 544.9,597.8 539.1,599.5 532.9,601.1 526.3,602.7 519.5,604.6 512.3,606.8 504.8,609.5 497.0,613.0 489.0,617.3 480.8,622.5 472.4,628.6 464.1,635.2 455.9,642.0 448.0,648.7 440.6,655.0 433.7,660.5 427.6,665.1 422.3,668.3 418.0,669.9 414.9,669.6 412.7,667.6 411.5,664.0 411.0,659.2 410.9,653.3 411.3,646.7 411.9,639.6 412.5,632.3 412.9,624.9 413.1,617.8 412.9,611.2 412.2,605.0 411.2,599.3 410.0,593.8 408.6,588.5 407.2,583.4 405.7,578.3 404.4,573.2 403.3,567.9 402.5,562.4 402.0,556.6 401.8,550.5 401.9,544.2 402.1,537.7 402.4,531.1 402.7,524.3 402.9,517.4 403.0,510.5 403.0,503.6 402.6,496.7</coordinates>
											</LinearRing>

										</exterior>

									</Polygon>

								</CellularCompartment>

								<CellularCompartment>
									<name>Neucleus</name>
									<CellProperty>
										<property_name>Cyto intensity(Int)</property_name>
										<Channel>
											<channel_name>Ch1-T1</channel_name>
											<channel_intensity>8416232.0</channel_intensity>
										</Channel>

										<Channel>
											<channel_name>ChD-T1</channel_name>
											<channel_intensity>50599464.0</channel_intensity>
										</Channel>

										<Channel>
											<channel_name>Ch2-T2</channel_name>
											<channel_intensity>27250264.0</channel_intensity>
										</Channel>

									</CellProperty>

									<CellProperty>
										<property_name>Cyto intensity(Avg)</property_name>
										<Channel>
											<channel_name>Ch1-T1</channel_name>
											<channel_intensity>229.9</channel_intensity>
										</Channel>

										<Channel>
											<channel_name>ChD-T1</channel_name>
											<channel_intensity>1382.4</channel_intensity>
										</Channel>

										<Channel>
											<channel_name>Ch2-T2</channel_name>
											<channel_intensity>744.5</channel_intensity>
										</Channel>

									</CellProperty>

									<CellProperty>
										<property_name>Cell intensity(Int)</property_name>
										<Channel>
											<channel_name>Ch1-T1</channel_name>
											<channel_intensity>8840732.0</channel_intensity>
										</Channel>

										<Channel>
											<channel_name>ChD-T1</channel_name>
											<channel_intensity>61597417.0</channel_intensity>
										</Channel>

										<Channel>
											<channel_name>Ch2-T2</channel_name>
											<channel_intensity>35948378.0</channel_intensity>
										</Channel>

									</CellProperty>

									<CellProperty>
										<property_name>Cell intensity(Avg)</property_name>
										<Channel>
											<channel_name>Ch1-T1</channel_name>
											<channel_intensity>198.7</channel_intensity>
										</Channel>

										<Channel>
											<channel_name>ChD-T1</channel_name>
											<channel_intensity>1384.8</channel_intensity>
										</Channel>

										<Channel>
											<channel_name>Ch2-T2</channel_name>
											<channel_intensity>808.2</channel_intensity>
										</Channel>

									</CellProperty>

									<CellProperty>
										<property_name>Nuc intensity(Int)</property_name>
										<Channel>
											<channel_name>Ch1-T1</channel_name>
											<channel_intensity>424500.0</channel_intensity>
										</Channel>

										<Channel>
											<channel_name>ChD-T1</channel_name>
											<channel_intensity>10997953.0</channel_intensity>
										</Channel>

										<Channel>
											<channel_name>Ch2-T2</channel_name>
											<channel_intensity>8698114.0</channel_intensity>
										</Channel>

									</CellProperty>

									<CellProperty>
										<property_name>Nuc intensity(Avg)</property_name>
										<Channel>
											<channel_name>Ch1-T1</channel_name>
											<channel_intensity>53.9</channel_intensity>
										</Channel>

										<Channel>
											<channel_name>ChD-T1</channel_name>
											<channel_intensity>1395.6</channel_intensity>
										</Channel>

										<Channel>
											<channel_name>Ch2-T2</channel_name>
											<channel_intensity>1103.7</channel_intensity>
										</Channel>

									</CellProperty>

									<CellProperty>
										<property_name>Nuc/Cyto ratio(Int)</property_name>
										<Channel>
											<channel_name>Ch1-T1</channel_name>
											<channel_intensity>0.1</channel_intensity>
										</Channel>

										<Channel>
											<channel_name>ChD-T1</channel_name>
											<channel_intensity>0.2</channel_intensity>
										</Channel>

										<Channel>
											<channel_name>Ch2-T2</channel_name>
											<channel_intensity>0.3</channel_intensity>
										</Channel>

									</CellProperty>

									<CellProperty>
										<property_name>Nuc/Cyto ratio(Avg)</property_name>
										<Channel>
											<channel_name>Ch1-T1</channel_name>
											<channel_intensity>0.2</channel_intensity>
										</Channel>

										<Channel>
											<channel_name>ChD-T1</channel_name>
											<channel_intensity>1.0</channel_intensity>
										</Channel>

										<Channel>
											<channel_name>Ch2-T2</channel_name>
											<channel_intensity>1.5</channel_intensity>
										</Channel>

									</CellProperty>

									<Centroid>449.5,464.3</Centroid>
									<Polygon>
										<exterior>
											<LinearRing>
												<coordinates>481.5,419.2 479.3,417.3 476.9,415.6 474.4,414.1 471.9,412.7 469.2,411.5 466.5,410.4 463.8,409.6 461.0,408.9 458.2,408.5 455.3,408.4 452.4,408.4 449.5,408.7 446.6,409.3 443.7,410.0 440.8,411.0 437.9,412.3 435.1,413.8 432.4,415.5 429.7,417.4 427.1,419.5 424.6,421.9 422.2,424.5 419.9,427.3 417.7,430.3 415.7,433.5 413.9,436.9 412.2,440.5 410.7,444.2 409.3,448.2 408.2,452.3 407.3,456.6 406.7,461.0 406.2,465.5 406.0,470.0 406.0,474.5 406.2,479.0 406.6,483.4 407.2,487.8 408.1,491.9 409.2,495.9 410.5,499.6 412.0,503.1 413.7,506.4 415.6,509.4 417.6,512.1 419.9,514.6 422.3,516.7 424.9,518.5 427.6,520.0 430.5,521.2 433.5,521.9 436.6,522.4 439.7,522.6 442.9,522.4 446.0,522.0 449.2,521.3 452.2,520.4 455.2,519.3 458.0,517.9 460.7,516.4 463.2,514.7 465.5,512.8 467.7,510.8 469.8,508.7 471.7,506.4 473.6,504.1 475.4,501.7 477.1,499.2 478.7,496.6 480.3,494.0 481.8,491.4 483.3,488.7 484.8,486.0 486.2,483.3 487.5,480.6 488.8,477.9 490.0,475.1 491.1,472.3 492.2,469.6 493.2,466.8 494.1,464.1 494.9,461.3 495.6,458.6 496.2,455.9 496.6,453.2 496.8,450.5 496.8,447.8 496.7,445.2 496.3,442.5 495.7,439.9 494.8,437.4 493.8,434.8 492.5,432.4 491.1,429.9 489.5,427.6 487.7,425.3 485.8,423.2 483.7,421.1 481.5,419.2</coordinates>
											</LinearRing>

										</exterior>

									</Polygon>

								</CellularCompartment>

							</Cell>

						</ResultState>

						<ResultState>
							<TimeStamp>2223.0</TimeStamp>
							<Cell>
								<name>unnamed2</name>
								<CellularCompartment>
									<name>Cytoplasm</name>
									<CellProperty>
										<property_name>Cyto intensity(Int)</property_name>
										<Channel>
											<channel_name>Ch1-T1</channel_name>
											<channel_intensity>8591802.0</channel_intensity>
										</Channel>

										<Channel>
											<channel_name>ChD-T1</channel_name>
											<channel_intensity>51059992.0</channel_intensity>
										</Channel>

										<Channel>
											<channel_name>Ch2-T2</channel_name>
											<channel_intensity>27731518.0</channel_intensity>
										</Channel>

									</CellProperty>

									<CellProperty>
										<property_name>Cyto intensity(Avg)</property_name>
										<Channel>
											<channel_name>Ch1-T1</channel_name>
											<channel_intensity>233.2</channel_intensity>
										</Channel>

										<Channel>
											<channel_name>ChD-T1</channel_name>
											<channel_intensity>1385.7</channel_intensity>
										</Channel>

										<Channel>
											<channel_name>Ch2-T2</channel_name>
											<channel_intensity>752.6</channel_intensity>
										</Channel>

									</CellProperty>

									<CellProperty>
										<property_name>Cell intensity(Int)</property_name>
										<Channel>
											<channel_name>Ch1-T1</channel_name>
											<channel_intensity>9047787.0</channel_intensity>
										</Channel>

										<Channel>
											<channel_name>ChD-T1</channel_name>
											<channel_intensity>62149585.0</channel_intensity>
										</Channel>

										<Channel>
											<channel_name>Ch2-T2</channel_name>
											<channel_intensity>36255982.0</channel_intensity>
										</Channel>

									</CellProperty>

									<CellProperty>
										<property_name>Cell intensity(Avg)</property_name>
										<Channel>
											<channel_name>Ch1-T1</channel_name>
											<channel_intensity>202.2</channel_intensity>
										</Channel>

										<Channel>
											<channel_name>ChD-T1</channel_name>
											<channel_intensity>1389.0</channel_intensity>
										</Channel>

										<Channel>
											<channel_name>Ch2-T2</channel_name>
											<channel_intensity>810.3</channel_intensity>
										</Channel>

									</CellProperty>

									<CellProperty>
										<property_name>Nuc intensity(Int)</property_name>
										<Channel>
											<channel_name>Ch1-T1</channel_name>
											<channel_intensity>455985.0</channel_intensity>
										</Channel>

										<Channel>
											<channel_name>ChD-T1</channel_name>
											<channel_intensity>11089593.0</channel_intensity>
										</Channel>

										<Channel>
											<channel_name>Ch2-T2</channel_name>
											<channel_intensity>8524464.0</channel_intensity>
										</Channel>

									</CellProperty>

									<CellProperty>
										<property_name>Nuc intensity(Avg)</property_name>
										<Channel>
											<channel_name>Ch1-T1</channel_name>
											<channel_intensity>57.8</channel_intensity>
										</Channel>

										<Channel>
											<channel_name>ChD-T1</channel_name>
											<channel_intensity>1404.5</channel_intensity>
										</Channel>

										<Channel>
											<channel_name>Ch2-T2</channel_name>
											<channel_intensity>1079.6</channel_intensity>
										</Channel>

									</CellProperty>

									<CellProperty>
										<property_name>Nuc/Cyto ratio(Int)</property_name>
										<Channel>
											<channel_name>Ch1-T1</channel_name>
											<channel_intensity>0.1</channel_intensity>
										</Channel>

										<Channel>
											<channel_name>ChD-T1</channel_name>
											<channel_intensity>0.2</channel_intensity>
										</Channel>

										<Channel>
											<channel_name>Ch2-T2</channel_name>
											<channel_intensity>0.3</channel_intensity>
										</Channel>

									</CellProperty>

									<CellProperty>
										<property_name>Nuc/Cyto ratio(Avg)</property_name>
										<Channel>
											<channel_name>Ch1-T1</channel_name>
											<channel_intensity>0.2</channel_intensity>
										</Channel>

										<Channel>
											<channel_name>ChD-T1</channel_name>
											<channel_intensity>1.0</channel_intensity>
										</Channel>

										<Channel>
											<channel_name>Ch2-T2</channel_name>
											<channel_intensity>1.4</channel_intensity>
										</Channel>

									</CellProperty>

									<Centroid>499.4,510.6</Centroid>
									<Polygon>
										<exterior>
											<LinearRing>
												<coordinates>402.6,496.7 401.9,489.9 401.0,483.2 399.9,476.6 398.6,470.2 397.3,464.0 396.1,458.0 395.0,452.3 394.1,446.9 393.5,441.8 393.2,437.1 393.4,432.7 394.0,428.8 395.1,425.2 396.8,421.9 399.0,419.0 401.8,416.3 405.3,414.0 409.4,411.9 414.2,410.0 419.8,408.3 426.0,406.9 432.9,405.6 440.1,404.6 447.6,403.7 455.1,403.2 462.6,402.8 469.8,402.7 476.5,402.9 482.7,403.3 488.1,404.0 492.7,404.9 496.5,406.0 499.7,407.3 502.4,408.7 504.6,410.1 506.6,411.4 508.4,412.6 510.2,413.7 512.1,414.5 514.2,415.0 516.5,415.2 519.1,415.1 522.0,414.7 525.0,414.1 528.1,413.2 531.4,412.3 534.8,411.2 538.3,410.0 541.8,408.7 545.2,407.4 548.7,406.1 552.1,404.9 555.6,403.8 559.1,402.8 562.6,401.9 566.1,401.2 569.7,400.8 573.4,400.6 577.2,400.7 581.1,401.2 585.1,402.0 589.1,403.1 593.1,404.6 597.1,406.3 600.9,408.2 604.6,410.4 608.1,412.7 611.3,415.2 614.2,417.8 616.8,420.6 619.0,423.4 620.9,426.3 622.5,429.4 623.8,432.5 625.0,435.8 626.1,439.3 627.1,442.9 628.0,446.7 628.9,450.6 629.9,454.8 630.9,459.1 632.0,463.6 633.0,468.1 634.0,472.6 634.9,477.1 635.6,481.5 636.1,485.8 636.4,489.9 636.5,493.7 636.2,497.3 635.6,500.5 634.7,503.5 633.6,506.3 632.1,509.0 630.5,511.5 628.6,513.9 626.5,516.4 624.2,518.8 621.7,521.3 619.1,524.0 616.3,526.7 613.4,529.6 610.4,532.5 607.2,535.6 604.0,538.7 600.6,541.9 597.2,545.1 593.7,548.4 590.1,551.6 586.4,554.9 582.7,558.2 578.9,561.5 575.0,564.8 571.0,567.9 566.8,571.0 562.5,574.0 558.1,576.9 553.5,579.6 548.6,582.2 543.6,584.6 538.4,586.9 533.0,589.3 527.4,591.8 521.6,594.5 515.7,597.6 509.5,601.3 503.3,605.6 496.8,610.6 490.2,616.5 483.5,623.3 476.7,631.0 470.0,639.1 463.3,647.4 456.8,655.6 450.5,663.5 444.6,670.6 439.2,676.7 434.2,681.6 429.9,684.8 426.2,686.2 423.1,685.8 420.6,683.9 418.6,680.5 416.9,676.0 415.5,670.5 414.4,664.2 413.4,657.3 412.4,650.0 411.4,642.5 410.3,634.9 409.1,627.4 407.8,619.9 406.5,612.4 405.3,605.0 404.2,597.5 403.1,590.1 402.3,582.7 401.6,575.4 401.2,568.0 401.1,560.7 401.2,553.4 401.4,546.2 401.8,538.9 402.2,531.8 402.6,524.6 402.9,517.6 403.0,510.6 402.9,503.6 402.6,496.7</coordinates>
											</LinearRing>

										</exterior>

									</Polygon>

								</CellularCompartment>

								<CellularCompartment>
									<name>Neucleus</name>
									<CellProperty>
										<property_name>Cyto intensity(Int)</property_name>
										<Channel>
											<channel_name>Ch1-T1</channel_name>
											<channel_intensity>8591802.0</channel_intensity>
										</Channel>

										<Channel>
											<channel_name>ChD-T1</channel_name>
											<channel_intensity>51059992.0</channel_intensity>
										</Channel>

										<Channel>
											<channel_name>Ch2-T2</channel_name>
											<channel_intensity>27731518.0</channel_intensity>
										</Channel>

									</CellProperty>

									<CellProperty>
										<property_name>Cyto intensity(Avg)</property_name>
										<Channel>
											<channel_name>Ch1-T1</channel_name>
											<channel_intensity>233.2</channel_intensity>
										</Channel>

										<Channel>
											<channel_name>ChD-T1</channel_name>
											<channel_intensity>1385.7</channel_intensity>
										</Channel>

										<Channel>
											<channel_name>Ch2-T2</channel_name>
											<channel_intensity>752.6</channel_intensity>
										</Channel>

									</CellProperty>

									<CellProperty>
										<property_name>Cell intensity(Int)</property_name>
										<Channel>
											<channel_name>Ch1-T1</channel_name>
											<channel_intensity>9047787.0</channel_intensity>
										</Channel>

										<Channel>
											<channel_name>ChD-T1</channel_name>
											<channel_intensity>62149585.0</channel_intensity>
										</Channel>

										<Channel>
											<channel_name>Ch2-T2</channel_name>
											<channel_intensity>36255982.0</channel_intensity>
										</Channel>

									</CellProperty>

									<CellProperty>
										<property_name>Cell intensity(Avg)</property_name>
										<Channel>
											<channel_name>Ch1-T1</channel_name>
											<channel_intensity>202.2</channel_intensity>
										</Channel>

										<Channel>
											<channel_name>ChD-T1</channel_name>
											<channel_intensity>1389.0</channel_intensity>
										</Channel>

										<Channel>
											<channel_name>Ch2-T2</channel_name>
											<channel_intensity>810.3</channel_intensity>
										</Channel>

									</CellProperty>

									<CellProperty>
										<property_name>Nuc intensity(Int)</property_name>
										<Channel>
											<channel_name>Ch1-T1</channel_name>
											<channel_intensity>455985.0</channel_intensity>
										</Channel>

										<Channel>
											<channel_name>ChD-T1</channel_name>
											<channel_intensity>11089593.0</channel_intensity>
										</Channel>

										<Channel>
											<channel_name>Ch2-T2</channel_name>
											<channel_intensity>8524464.0</channel_intensity>
										</Channel>

									</CellProperty>

									<CellProperty>
										<property_name>Nuc intensity(Avg)</property_name>
										<Channel>
											<channel_name>Ch1-T1</channel_name>
											<channel_intensity>57.8</channel_intensity>
										</Channel>

										<Channel>
											<channel_name>ChD-T1</channel_name>
											<channel_intensity>1404.5</channel_intensity>
										</Channel>

										<Channel>
											<channel_name>Ch2-T2</channel_name>
											<channel_intensity>1079.6</channel_intensity>
										</Channel>

									</CellProperty>

									<CellProperty>
										<property_name>Nuc/Cyto ratio(Int)</property_name>
										<Channel>
											<channel_name>Ch1-T1</channel_name>
											<channel_intensity>0.1</channel_intensity>
										</Channel>

										<Channel>
											<channel_name>ChD-T1</channel_name>
											<channel_intensity>0.2</channel_intensity>
										</Channel>

										<Channel>
											<channel_name>Ch2-T2</channel_name>
											<channel_intensity>0.3</channel_intensity>
										</Channel>

									</CellProperty>

									<CellProperty>
										<property_name>Nuc/Cyto ratio(Avg)</property_name>
										<Channel>
											<channel_name>Ch1-T1</channel_name>
											<channel_intensity>0.2</channel_intensity>
										</Channel>

										<Channel>
											<channel_name>ChD-T1</channel_name>
											<channel_intensity>1.0</channel_intensity>
										</Channel>

										<Channel>
											<channel_name>Ch2-T2</channel_name>
											<channel_intensity>1.4</channel_intensity>
										</Channel>

									</CellProperty>

									<Centroid>444.4,465.5</Centroid>
									<Polygon>
										<exterior>
											<LinearRing>
												<coordinates>473.8,417.2 472.1,415.5 470.2,414.0 468.3,412.7 466.2,411.5 464.1,410.5 461.8,409.7 459.4,409.1 456.9,408.6 454.3,408.4 451.6,408.3 448.8,408.4 445.9,408.7 442.9,409.2 440.0,410.0 437.0,410.9 434.0,412.0 431.1,413.4 428.2,414.9 425.4,416.7 422.7,418.7 420.2,420.9 417.8,423.4 415.5,426.0 413.4,429.0 411.5,432.1 409.7,435.5 408.0,439.1 406.5,442.9 405.2,447.0 404.1,451.4 403.1,456.0 402.3,460.7 401.7,465.5 401.4,470.4 401.2,475.3 401.4,480.2 401.7,484.9 402.4,489.5 403.4,493.8 404.7,497.8 406.2,501.6 408.1,505.0 410.2,508.1 412.5,510.9 415.0,513.4 417.6,515.7 420.4,517.6 423.2,519.4 426.1,520.9 429.0,522.1 431.9,523.1 434.9,523.9 437.7,524.4 440.6,524.6 443.4,524.6 446.1,524.3 448.8,523.7 451.4,522.8 453.9,521.7 456.2,520.2 458.5,518.5 460.7,516.5 462.7,514.2 464.8,511.8 466.7,509.2 468.6,506.4 470.5,503.5 472.3,500.6 474.2,497.6 476.0,494.5 477.9,491.4 479.7,488.4 481.5,485.3 483.1,482.2 484.7,479.1 486.1,476.1 487.3,473.1 488.3,470.1 489.1,467.1 489.6,464.2 489.9,461.4 490.0,458.6 489.8,455.8 489.5,453.1 489.1,450.4 488.5,447.7 487.7,445.1 486.9,442.5 486.1,439.9 485.1,437.3 484.2,434.7 483.1,432.2 482.0,429.8 480.9,427.4 479.6,425.2 478.3,423.0 476.9,420.9 475.4,419.0 473.8,417.2</coordinates>
											</LinearRing>

										</exterior>

									</Polygon>

								</CellularCompartment>

							</Cell>

						</ResultState>

						<ResultState>
							<TimeStamp>2499.9</TimeStamp>
							<Cell>
								<name>unnamed2</name>
								<CellularCompartment>
									<name>Cytoplasm</name>
									<CellProperty>
										<property_name>Cyto intensity(Int)</property_name>
										<Channel>
											<channel_name>Ch1-T1</channel_name>
											<channel_intensity>8206990.0</channel_intensity>
										</Channel>

										<Channel>
											<channel_name>ChD-T1</channel_name>
											<channel_intensity>49024812.0</channel_intensity>
										</Channel>

										<Channel>
											<channel_name>Ch2-T2</channel_name>
											<channel_intensity>25447735.0</channel_intensity>
										</Channel>

									</CellProperty>

									<CellProperty>
										<property_name>Cyto intensity(Avg)</property_name>
										<Channel>
											<channel_name>Ch1-T1</channel_name>
											<channel_intensity>231.6</channel_intensity>
										</Channel>

										<Channel>
											<channel_name>ChD-T1</channel_name>
											<channel_intensity>1383.3</channel_intensity>
										</Channel>

										<Channel>
											<channel_name>Ch2-T2</channel_name>
											<channel_intensity>718.1</channel_intensity>
										</Channel>

									</CellProperty>

									<CellProperty>
										<property_name>Cell intensity(Int)</property_name>
										<Channel>
											<channel_name>Ch1-T1</channel_name>
											<channel_intensity>8618124.0</channel_intensity>
										</Channel>

										<Channel>
											<channel_name>ChD-T1</channel_name>
											<channel_intensity>60251903.0</channel_intensity>
										</Channel>

										<Channel>
											<channel_name>Ch2-T2</channel_name>
											<channel_intensity>33202620.0</channel_intensity>
										</Channel>

									</CellProperty>

									<CellProperty>
										<property_name>Cell intensity(Avg)</property_name>
										<Channel>
											<channel_name>Ch1-T1</channel_name>
											<channel_intensity>198.3</channel_intensity>
										</Channel>

										<Channel>
											<channel_name>ChD-T1</channel_name>
											<channel_intensity>1386.1</channel_intensity>
										</Channel>

										<Channel>
											<channel_name>Ch2-T2</channel_name>
											<channel_intensity>763.8</channel_intensity>
										</Channel>

									</CellProperty>

									<CellProperty>
										<property_name>Nuc intensity(Int)</property_name>
										<Channel>
											<channel_name>Ch1-T1</channel_name>
											<channel_intensity>411134.0</channel_intensity>
										</Channel>

										<Channel>
											<channel_name>ChD-T1</channel_name>
											<channel_intensity>11227091.0</channel_intensity>
										</Channel>

										<Channel>
											<channel_name>Ch2-T2</channel_name>
											<channel_intensity>7754885.0</channel_intensity>
										</Channel>

									</CellProperty>

									<CellProperty>
										<property_name>Nuc intensity(Avg)</property_name>
										<Channel>
											<channel_name>Ch1-T1</channel_name>
											<channel_intensity>51.2</channel_intensity>
										</Channel>

										<Channel>
											<channel_name>ChD-T1</channel_name>
											<channel_intensity>1398.3</channel_intensity>
										</Channel>

										<Channel>
											<channel_name>Ch2-T2</channel_name>
											<channel_intensity>965.9</channel_intensity>
										</Channel>

									</CellProperty>

									<CellProperty>
										<property_name>Nuc/Cyto ratio(Int)</property_name>
										<Channel>
											<channel_name>Ch1-T1</channel_name>
											<channel_intensity>0.1</channel_intensity>
										</Channel>

										<Channel>
											<channel_name>ChD-T1</channel_name>
											<channel_intensity>0.2</channel_intensity>
										</Channel>

										<Channel>
											<channel_name>Ch2-T2</channel_name>
											<channel_intensity>0.3</channel_intensity>
										</Channel>

									</CellProperty>

									<CellProperty>
										<property_name>Nuc/Cyto ratio(Avg)</property_name>
										<Channel>
											<channel_name>Ch1-T1</channel_name>
											<channel_intensity>0.2</channel_intensity>
										</Channel>

										<Channel>
											<channel_name>ChD-T1</channel_name>
											<channel_intensity>1.0</channel_intensity>
										</Channel>

										<Channel>
											<channel_name>Ch2-T2</channel_name>
											<channel_intensity>1.3</channel_intensity>
										</Channel>

									</CellProperty>

									<Centroid>498.6,506.8</Centroid>
									<Polygon>
										<exterior>
											<LinearRing>
												<coordinates>402.6,496.7 401.9,489.9 401.0,483.2 399.9,476.6 398.6,470.2 397.3,464.0 396.1,458.0 395.0,452.3 394.1,446.9 393.5,441.8 393.2,437.1 393.4,432.7 394.0,428.8 395.1,425.2 396.8,421.9 399.0,419.0 401.8,416.3 405.3,414.0 409.4,411.9 414.2,410.0 419.8,408.3 426.0,406.9 432.9,405.6 440.1,404.6 447.6,403.7 455.1,403.2 462.6,402.8 469.8,402.7 476.5,402.9 482.7,403.3 488.1,404.0 492.7,404.9 496.5,406.0 499.7,407.3 502.4,408.7 504.6,410.1 506.6,411.4 508.4,412.6 510.2,413.7 512.1,414.5 514.2,415.0 516.5,415.2 519.1,415.1 522.0,414.7 525.0,414.1 528.1,413.2 531.4,412.3 534.8,411.2 538.3,410.0 541.8,408.7 545.2,407.4 548.7,406.1 552.1,404.9 555.6,403.8 559.1,402.8 562.6,401.9 566.1,401.2 569.7,400.8 573.4,400.6 577.2,400.7 581.1,401.2 585.1,402.0 589.1,403.1 593.1,404.6 597.1,406.3 600.9,408.2 604.6,410.4 608.1,412.7 611.3,415.2 614.2,417.8 616.8,420.6 619.0,423.4 620.9,426.3 622.5,429.4 623.8,432.5 625.0,435.8 626.1,439.3 627.1,442.9 628.0,446.7 628.9,450.6 629.9,454.8 630.9,459.1 632.0,463.6 633.0,468.1 634.0,472.6 634.9,477.1 635.6,481.5 636.1,485.8 636.4,489.9 636.5,493.7 636.2,497.3 635.6,500.5 634.7,503.5 633.6,506.3 632.1,509.0 630.5,511.5 628.6,513.9 626.5,516.4 624.2,518.8 621.7,521.3 619.1,524.0 616.3,526.7 613.4,529.5 610.4,532.4 607.2,535.3 604.0,538.2 600.7,541.1 597.3,544.0 593.9,546.7 590.3,549.4 586.8,551.9 583.2,554.2 579.5,556.5 575.7,558.7 571.8,560.9 567.7,563.0 563.5,565.2 559.1,567.4 554.6,569.6 549.8,572.0 544.8,574.5 539.5,577.1 534.0,579.9 528.3,583.0 522.4,586.3 516.3,590.0 510.0,594.0 503.6,598.5 496.9,603.4 490.1,608.7 483.2,614.6 476.2,620.8 469.1,627.3 462.1,633.7 455.3,639.9 448.6,645.6 442.1,650.8 436.0,655.1 430.3,658.4 425.1,660.5 420.3,661.2 416.2,660.6 412.5,658.8 409.2,655.9 406.5,652.2 404.1,647.7 402.0,642.7 400.4,637.2 399.0,631.4 397.9,625.5 397.0,619.6 396.4,613.7 396.0,607.8 395.8,601.9 395.8,596.0 395.9,590.0 396.2,583.9 396.6,577.8 397.2,571.5 397.9,565.1 398.6,558.6 399.4,551.9 400.3,545.2 401.1,538.3 401.8,531.4 402.4,524.5 402.8,517.5 403.0,510.5 402.9,503.6 402.6,496.7</coordinates>
											</LinearRing>

										</exterior>

									</Polygon>

								</CellularCompartment>

								<CellularCompartment>
									<name>Neucleus</name>
									<CellProperty>
										<property_name>Cyto intensity(Int)</property_name>
										<Channel>
											<channel_name>Ch1-T1</channel_name>
											<channel_intensity>8206990.0</channel_intensity>
										</Channel>

										<Channel>
											<channel_name>ChD-T1</channel_name>
											<channel_intensity>49024812.0</channel_intensity>
										</Channel>

										<Channel>
											<channel_name>Ch2-T2</channel_name>
											<channel_intensity>25447735.0</channel_intensity>
										</Channel>

									</CellProperty>

									<CellProperty>
										<property_name>Cyto intensity(Avg)</property_name>
										<Channel>
											<channel_name>Ch1-T1</channel_name>
											<channel_intensity>231.6</channel_intensity>
										</Channel>

										<Channel>
											<channel_name>ChD-T1</channel_name>
											<channel_intensity>1383.3</channel_intensity>
										</Channel>

										<Channel>
											<channel_name>Ch2-T2</channel_name>
											<channel_intensity>718.1</channel_intensity>
										</Channel>

									</CellProperty>

									<CellProperty>
										<property_name>Cell intensity(Int)</property_name>
										<Channel>
											<channel_name>Ch1-T1</channel_name>
											<channel_intensity>8618124.0</channel_intensity>
										</Channel>

										<Channel>
											<channel_name>ChD-T1</channel_name>
											<channel_intensity>60251903.0</channel_intensity>
										</Channel>

										<Channel>
											<channel_name>Ch2-T2</channel_name>
											<channel_intensity>33202620.0</channel_intensity>
										</Channel>

									</CellProperty>

									<CellProperty>
										<property_name>Cell intensity(Avg)</property_name>
										<Channel>
											<channel_name>Ch1-T1</channel_name>
											<channel_intensity>198.3</channel_intensity>
										</Channel>

										<Channel>
											<channel_name>ChD-T1</channel_name>
											<channel_intensity>1386.1</channel_intensity>
										</Channel>

										<Channel>
											<channel_name>Ch2-T2</channel_name>
											<channel_intensity>763.8</channel_intensity>
										</Channel>

									</CellProperty>

									<CellProperty>
										<property_name>Nuc intensity(Int)</property_name>
										<Channel>
											<channel_name>Ch1-T1</channel_name>
											<channel_intensity>411134.0</channel_intensity>
										</Channel>

										<Channel>
											<channel_name>ChD-T1</channel_name>
											<channel_intensity>11227091.0</channel_intensity>
										</Channel>

										<Channel>
											<channel_name>Ch2-T2</channel_name>
											<channel_intensity>7754885.0</channel_intensity>
										</Channel>

									</CellProperty>

									<CellProperty>
										<property_name>Nuc intensity(Avg)</property_name>
										<Channel>
											<channel_name>Ch1-T1</channel_name>
											<channel_intensity>51.2</channel_intensity>
										</Channel>

										<Channel>
											<channel_name>ChD-T1</channel_name>
											<channel_intensity>1398.3</channel_intensity>
										</Channel>

										<Channel>
											<channel_name>Ch2-T2</channel_name>
											<channel_intensity>965.9</channel_intensity>
										</Channel>

									</CellProperty>

									<CellProperty>
										<property_name>Nuc/Cyto ratio(Int)</property_name>
										<Channel>
											<channel_name>Ch1-T1</channel_name>
											<channel_intensity>0.1</channel_intensity>
										</Channel>

										<Channel>
											<channel_name>ChD-T1</channel_name>
											<channel_intensity>0.2</channel_intensity>
										</Channel>

										<Channel>
											<channel_name>Ch2-T2</channel_name>
											<channel_intensity>0.3</channel_intensity>
										</Channel>

									</CellProperty>

									<CellProperty>
										<property_name>Nuc/Cyto ratio(Avg)</property_name>
										<Channel>
											<channel_name>Ch1-T1</channel_name>
											<channel_intensity>0.2</channel_intensity>
										</Channel>

										<Channel>
											<channel_name>ChD-T1</channel_name>
											<channel_intensity>1.0</channel_intensity>
										</Channel>

										<Channel>
											<channel_name>Ch2-T2</channel_name>
											<channel_intensity>1.3</channel_intensity>
										</Channel>

									</CellProperty>

									<Centroid>443.2,462.2</Centroid>
									<Polygon>
										<exterior>
											<LinearRing>
												<coordinates>479.2,418.9 477.0,417.1 474.4,415.3 471.7,413.6 468.7,411.9 465.6,410.4 462.4,409.0 459.1,407.8 455.7,406.9 452.4,406.2 449.0,405.9 445.7,405.9 442.5,406.3 439.3,406.9 436.2,407.8 433.2,409.0 430.2,410.4 427.4,412.0 424.5,413.8 421.8,415.7 419.2,417.8 416.6,420.0 414.2,422.3 411.8,424.8 409.6,427.5 407.6,430.3 405.8,433.3 404.1,436.5 402.7,439.9 401.4,443.6 400.5,447.5 399.8,451.6 399.3,455.9 399.1,460.4 399.1,465.0 399.4,469.6 399.9,474.2 400.6,478.8 401.5,483.2 402.7,487.6 404.0,491.7 405.6,495.6 407.3,499.3 409.2,502.7 411.2,505.9 413.4,508.8 415.8,511.5 418.2,513.9 420.7,516.0 423.3,517.9 426.0,519.4 428.7,520.6 431.5,521.6 434.3,522.2 437.2,522.5 440.1,522.5 442.9,522.2 445.8,521.5 448.7,520.5 451.6,519.2 454.4,517.5 457.2,515.4 459.9,513.1 462.6,510.6 465.2,507.8 467.6,504.9 469.9,501.9 472.1,498.8 474.1,495.7 475.9,492.6 477.5,489.5 478.9,486.6 480.1,483.6 481.2,480.8 482.1,477.9 482.9,475.1 483.6,472.4 484.3,469.6 484.9,466.9 485.4,464.1 485.9,461.3 486.4,458.5 486.9,455.8 487.3,453.0 487.7,450.3 488.0,447.7 488.3,445.1 488.4,442.5 488.5,440.1 488.5,437.8 488.4,435.6 488.1,433.5 487.7,431.6 487.2,429.6 486.4,427.8 485.5,426.0 484.3,424.2 482.9,422.5 481.2,420.7 479.2,418.9</coordinates>
											</LinearRing>

										</exterior>

									</Polygon>

								</CellularCompartment>

							</Cell>

						</ResultState>

						<ResultState>
							<TimeStamp>3039.6</TimeStamp>
							<Cell>
								<name>unnamed2</name>
								<CellularCompartment>
									<name>Cytoplasm</name>
									<CellProperty>
										<property_name>Cyto intensity(Int)</property_name>
										<Channel>
											<channel_name>Ch1-T1</channel_name>
											<channel_intensity>8049354.0</channel_intensity>
										</Channel>

										<Channel>
											<channel_name>ChD-T1</channel_name>
											<channel_intensity>44399566.0</channel_intensity>
										</Channel>

										<Channel>
											<channel_name>Ch2-T2</channel_name>
											<channel_intensity>24023213.0</channel_intensity>
										</Channel>

									</CellProperty>

									<CellProperty>
										<property_name>Cyto intensity(Avg)</property_name>
										<Channel>
											<channel_name>Ch1-T1</channel_name>
											<channel_intensity>235.5</channel_intensity>
										</Channel>

										<Channel>
											<channel_name>ChD-T1</channel_name>
											<channel_intensity>1298.9</channel_intensity>
										</Channel>

										<Channel>
											<channel_name>Ch2-T2</channel_name>
											<channel_intensity>702.8</channel_intensity>
										</Channel>

									</CellProperty>

									<CellProperty>
										<property_name>Cell intensity(Int)</property_name>
										<Channel>
											<channel_name>Ch1-T1</channel_name>
											<channel_intensity>8540555.0</channel_intensity>
										</Channel>

										<Channel>
											<channel_name>ChD-T1</channel_name>
											<channel_intensity>54889845.0</channel_intensity>
										</Channel>

										<Channel>
											<channel_name>Ch2-T2</channel_name>
											<channel_intensity>31949654.0</channel_intensity>
										</Channel>

									</CellProperty>

									<CellProperty>
										<property_name>Cell intensity(Avg)</property_name>
										<Channel>
											<channel_name>Ch1-T1</channel_name>
											<channel_intensity>202.5</channel_intensity>
										</Channel>

										<Channel>
											<channel_name>ChD-T1</channel_name>
											<channel_intensity>1301.5</channel_intensity>
										</Channel>

										<Channel>
											<channel_name>Ch2-T2</channel_name>
											<channel_intensity>757.6</channel_intensity>
										</Channel>

									</CellProperty>

									<CellProperty>
										<property_name>Nuc intensity(Int)</property_name>
										<Channel>
											<channel_name>Ch1-T1</channel_name>
											<channel_intensity>491201.0</channel_intensity>
										</Channel>

										<Channel>
											<channel_name>ChD-T1</channel_name>
											<channel_intensity>10490279.0</channel_intensity>
										</Channel>

										<Channel>
											<channel_name>Ch2-T2</channel_name>
											<channel_intensity>7926441.0</channel_intensity>
										</Channel>

									</CellProperty>

									<CellProperty>
										<property_name>Nuc intensity(Avg)</property_name>
										<Channel>
											<channel_name>Ch1-T1</channel_name>
											<channel_intensity>61.5</channel_intensity>
										</Channel>

										<Channel>
											<channel_name>ChD-T1</channel_name>
											<channel_intensity>1312.6</channel_intensity>
										</Channel>

										<Channel>
											<channel_name>Ch2-T2</channel_name>
											<channel_intensity>991.8</channel_intensity>
										</Channel>

									</CellProperty>

									<CellProperty>
										<property_name>Nuc/Cyto ratio(Int)</property_name>
										<Channel>
											<channel_name>Ch1-T1</channel_name>
											<channel_intensity>0.1</channel_intensity>
										</Channel>

										<Channel>
											<channel_name>ChD-T1</channel_name>
											<channel_intensity>0.2</channel_intensity>
										</Channel>

										<Channel>
											<channel_name>Ch2-T2</channel_name>
											<channel_intensity>0.3</channel_intensity>
										</Channel>

									</CellProperty>

									<CellProperty>
										<property_name>Nuc/Cyto ratio(Avg)</property_name>
										<Channel>
											<channel_name>Ch1-T1</channel_name>
											<channel_intensity>0.3</channel_intensity>
										</Channel>

										<Channel>
											<channel_name>ChD-T1</channel_name>
											<channel_intensity>1.0</channel_intensity>
										</Channel>

										<Channel>
											<channel_name>Ch2-T2</channel_name>
											<channel_intensity>1.4</channel_intensity>
										</Channel>

									</CellProperty>

									<Centroid>492.8,503.9</Centroid>
									<Polygon>
										<exterior>
											<LinearRing>
												<coordinates>402.6,496.7 401.9,489.9 401.0,483.1 400.0,476.5 398.9,470.0 397.8,463.5 397.0,457.2 396.3,451.1 396.1,445.1 396.3,439.3 397.1,433.6 398.6,428.1 400.6,422.9 403.1,418.0 406.2,413.3 409.6,409.0 413.5,405.1 417.6,401.6 421.9,398.6 426.4,396.1 431.0,394.1 435.6,392.7 440.3,391.8 445.0,391.3 449.7,391.3 454.4,391.6 459.0,392.2 463.6,393.1 468.1,394.1 472.5,395.3 476.8,396.5 480.9,397.8 485.0,399.0 488.9,400.3 492.7,401.5 496.4,402.6 500.1,403.7 503.6,404.8 507.1,405.7 510.5,406.4 513.9,407.1 517.2,407.6 520.5,407.9 523.7,408.1 526.9,408.1 530.1,408.1 533.3,407.8 536.4,407.5 539.6,407.0 542.8,406.4 546.0,405.7 549.2,404.9 552.5,404.1 555.8,403.2 559.2,402.4 562.6,401.8 566.1,401.2 569.6,400.9 573.3,400.8 577.0,401.1 580.8,401.7 584.7,402.6 588.6,403.9 592.5,405.5 596.3,407.4 600.1,409.5 603.7,411.8 607.1,414.3 610.2,416.9 613.1,419.5 615.7,422.3 617.9,425.1 619.8,427.9 621.4,430.7 622.7,433.6 623.8,436.6 624.7,439.6 625.3,442.6 625.8,445.7 626.2,448.9 626.4,452.1 626.5,455.3 626.5,458.6 626.4,462.0 626.2,465.3 626.0,468.6 625.7,471.9 625.3,475.2 624.8,478.4 624.3,481.6 623.7,484.7 623.1,487.7 622.4,490.6 621.5,493.5 620.5,496.4 619.2,499.2 617.7,502.0 615.8,504.8 613.7,507.6 611.1,510.4 608.2,513.3 604.8,516.2 601.2,519.2 597.3,522.2 593.3,525.2 589.3,528.2 585.2,531.2 581.2,534.2 577.5,537.2 573.9,540.2 570.7,543.2 567.8,546.2 565.1,549.2 562.6,552.2 560.1,555.1 557.6,558.1 555.0,561.0 552.2,564.0 549.1,567.0 545.6,570.0 541.7,573.0 537.3,576.0 532.5,579.2 527.4,582.5 521.9,586.1 516.0,589.9 509.9,594.0 503.5,598.5 496.9,603.3 490.1,608.7 483.2,614.6 476.2,620.8 469.1,627.3 462.1,633.7 455.3,639.9 448.6,645.6 442.1,650.8 436.0,655.1 430.3,658.4 425.1,660.5 420.3,661.2 416.2,660.6 412.5,658.8 409.2,655.9 406.5,652.2 404.1,647.7 402.0,642.7 400.4,637.2 399.0,631.4 397.9,625.5 397.0,619.6 396.4,613.7 396.0,607.8 395.8,601.9 395.8,596.0 395.9,590.0 396.2,583.9 396.6,577.8 397.2,571.5 397.9,565.1 398.6,558.6 399.4,551.9 400.3,545.2 401.1,538.3 401.8,531.4 402.4,524.5 402.8,517.5 403.0,510.5 402.9,503.6 402.6,496.7</coordinates>
											</LinearRing>

										</exterior>

									</Polygon>

								</CellularCompartment>

								<CellularCompartment>
									<name>Neucleus</name>
									<CellProperty>
										<property_name>Cyto intensity(Int)</property_name>
										<Channel>
											<channel_name>Ch1-T1</channel_name>
											<channel_intensity>8049354.0</channel_intensity>
										</Channel>

										<Channel>
											<channel_name>ChD-T1</channel_name>
											<channel_intensity>44399566.0</channel_intensity>
										</Channel>

										<Channel>
											<channel_name>Ch2-T2</channel_name>
											<channel_intensity>24023213.0</channel_intensity>
										</Channel>

									</CellProperty>

									<CellProperty>
										<property_name>Cyto intensity(Avg)</property_name>
										<Channel>
											<channel_name>Ch1-T1</channel_name>
											<channel_intensity>235.5</channel_intensity>
										</Channel>

										<Channel>
											<channel_name>ChD-T1</channel_name>
											<channel_intensity>1298.9</channel_intensity>
										</Channel>

										<Channel>
											<channel_name>Ch2-T2</channel_name>
											<channel_intensity>702.8</channel_intensity>
										</Channel>

									</CellProperty>

									<CellProperty>
										<property_name>Cell intensity(Int)</property_name>
										<Channel>
											<channel_name>Ch1-T1</channel_name>
											<channel_intensity>8540555.0</channel_intensity>
										</Channel>

										<Channel>
											<channel_name>ChD-T1</channel_name>
											<channel_intensity>54889845.0</channel_intensity>
										</Channel>

										<Channel>
											<channel_name>Ch2-T2</channel_name>
											<channel_intensity>31949654.0</channel_intensity>
										</Channel>

									</CellProperty>

									<CellProperty>
										<property_name>Cell intensity(Avg)</property_name>
										<Channel>
											<channel_name>Ch1-T1</channel_name>
											<channel_intensity>202.5</channel_intensity>
										</Channel>

										<Channel>
											<channel_name>ChD-T1</channel_name>
											<channel_intensity>1301.5</channel_intensity>
										</Channel>

										<Channel>
											<channel_name>Ch2-T2</channel_name>
											<channel_intensity>757.6</channel_intensity>
										</Channel>

									</CellProperty>

									<CellProperty>
										<property_name>Nuc intensity(Int)</property_name>
										<Channel>
											<channel_name>Ch1-T1</channel_name>
											<channel_intensity>491201.0</channel_intensity>
										</Channel>

										<Channel>
											<channel_name>ChD-T1</channel_name>
											<channel_intensity>10490279.0</channel_intensity>
										</Channel>

										<Channel>
											<channel_name>Ch2-T2</channel_name>
											<channel_intensity>7926441.0</channel_intensity>
										</Channel>

									</CellProperty>

									<CellProperty>
										<property_name>Nuc intensity(Avg)</property_name>
										<Channel>
											<channel_name>Ch1-T1</channel_name>
											<channel_intensity>61.5</channel_intensity>
										</Channel>

										<Channel>
											<channel_name>ChD-T1</channel_name>
											<channel_intensity>1312.6</channel_intensity>
										</Channel>

										<Channel>
											<channel_name>Ch2-T2</channel_name>
											<channel_intensity>991.8</channel_intensity>
										</Channel>

									</CellProperty>

									<CellProperty>
										<property_name>Nuc/Cyto ratio(Int)</property_name>
										<Channel>
											<channel_name>Ch1-T1</channel_name>
											<channel_intensity>0.1</channel_intensity>
										</Channel>

										<Channel>
											<channel_name>ChD-T1</channel_name>
											<channel_intensity>0.2</channel_intensity>
										</Channel>

										<Channel>
											<channel_name>Ch2-T2</channel_name>
											<channel_intensity>0.3</channel_intensity>
										</Channel>

									</CellProperty>

									<CellProperty>
										<property_name>Nuc/Cyto ratio(Avg)</property_name>
										<Channel>
											<channel_name>Ch1-T1</channel_name>
											<channel_intensity>0.3</channel_intensity>
										</Channel>

										<Channel>
											<channel_name>ChD-T1</channel_name>
											<channel_intensity>1.0</channel_intensity>
										</Channel>

										<Channel>
											<channel_name>Ch2-T2</channel_name>
											<channel_intensity>1.4</channel_intensity>
										</Channel>

									</CellProperty>

									<Centroid>448.6,448.6</Centroid>
									<Polygon>
										<exterior>
											<LinearRing>
												<coordinates>482.0,404.8 479.6,403.3 477.0,401.9 474.2,400.5 471.3,399.3 468.3,398.2 465.1,397.2 461.9,396.5 458.6,395.9 455.4,395.6 452.1,395.6 448.9,395.9 445.8,396.4 442.6,397.2 439.6,398.2 436.6,399.5 433.6,400.9 430.8,402.6 428.0,404.4 425.2,406.3 422.6,408.4 420.0,410.6 417.6,413.0 415.2,415.5 413.1,418.1 411.0,420.9 409.2,423.9 407.5,427.1 406.1,430.5 404.8,434.2 403.9,438.1 403.2,442.2 402.7,446.6 402.5,451.0 402.5,455.6 402.7,460.2 403.1,464.8 403.8,469.3 404.6,473.7 405.6,478.0 406.8,482.0 408.1,485.8 409.7,489.4 411.3,492.6 413.1,495.6 415.1,498.1 417.3,500.4 419.5,502.2 421.9,503.6 424.5,504.6 427.2,505.1 430.0,505.2 432.9,504.9 435.9,504.2 439.0,503.3 442.1,502.1 445.2,500.8 448.3,499.3 451.4,497.7 454.5,496.1 457.5,494.5 460.4,492.9 463.3,491.4 466.1,489.8 468.8,488.3 471.4,486.7 474.0,485.0 476.4,483.3 478.8,481.5 481.0,479.6 483.2,477.5 485.3,475.3 487.3,473.0 489.1,470.6 490.8,468.1 492.3,465.5 493.7,462.7 494.9,459.9 495.9,457.0 496.8,454.0 497.4,450.9 497.8,447.8 498.1,444.6 498.1,441.4 498.1,438.3 497.8,435.2 497.5,432.2 497.0,429.3 496.4,426.5 495.7,423.8 494.9,421.3 494.1,419.0 493.1,416.9 492.0,414.9 490.8,413.0 489.4,411.2 487.9,409.5 486.1,407.9 484.2,406.3 482.0,404.8</coordinates>
											</LinearRing>

										</exterior>

									</Polygon>

								</CellularCompartment>

							</Cell>

						</ResultState>

						<ResultState>
							<TimeStamp>3538.4</TimeStamp>
							<Cell>
								<name>unnamed2</name>
								<CellularCompartment>
									<name>Cytoplasm</name>
									<CellProperty>
										<property_name>Cyto intensity(Int)</property_name>
										<Channel>
											<channel_name>Ch1-T1</channel_name>
											<channel_intensity>8265743.0</channel_intensity>
										</Channel>

										<Channel>
											<channel_name>ChD-T1</channel_name>
											<channel_intensity>53896548.0</channel_intensity>
										</Channel>

										<Channel>
											<channel_name>Ch2-T2</channel_name>
											<channel_intensity>25405525.0</channel_intensity>
										</Channel>

									</CellProperty>

									<CellProperty>
										<property_name>Cyto intensity(Avg)</property_name>
										<Channel>
											<channel_name>Ch1-T1</channel_name>
											<channel_intensity>220.5</channel_intensity>
										</Channel>

										<Channel>
											<channel_name>ChD-T1</channel_name>
											<channel_intensity>1437.9</channel_intensity>
										</Channel>

										<Channel>
											<channel_name>Ch2-T2</channel_name>
											<channel_intensity>677.8</channel_intensity>
										</Channel>

									</CellProperty>

									<CellProperty>
										<property_name>Cell intensity(Int)</property_name>
										<Channel>
											<channel_name>Ch1-T1</channel_name>
											<channel_intensity>9273487.0</channel_intensity>
										</Channel>

										<Channel>
											<channel_name>ChD-T1</channel_name>
											<channel_intensity>66141432.0</channel_intensity>
										</Channel>

										<Channel>
											<channel_name>Ch2-T2</channel_name>
											<channel_intensity>33429998.0</channel_intensity>
										</Channel>

									</CellProperty>

									<CellProperty>
										<property_name>Cell intensity(Avg)</property_name>
										<Channel>
											<channel_name>Ch1-T1</channel_name>
											<channel_intensity>202.1</channel_intensity>
										</Channel>

										<Channel>
											<channel_name>ChD-T1</channel_name>
											<channel_intensity>1441.5</channel_intensity>
										</Channel>

										<Channel>
											<channel_name>Ch2-T2</channel_name>
											<channel_intensity>728.6</channel_intensity>
										</Channel>

									</CellProperty>

									<CellProperty>
										<property_name>Nuc intensity(Int)</property_name>
										<Channel>
											<channel_name>Ch1-T1</channel_name>
											<channel_intensity>1007744.0</channel_intensity>
										</Channel>

										<Channel>
											<channel_name>ChD-T1</channel_name>
											<channel_intensity>12244884.0</channel_intensity>
										</Channel>

										<Channel>
											<channel_name>Ch2-T2</channel_name>
											<channel_intensity>8024473.0</channel_intensity>
										</Channel>

									</CellProperty>

									<CellProperty>
										<property_name>Nuc intensity(Avg)</property_name>
										<Channel>
											<channel_name>Ch1-T1</channel_name>
											<channel_intensity>120.0</channel_intensity>
										</Channel>

										<Channel>
											<channel_name>ChD-T1</channel_name>
											<channel_intensity>1457.7</channel_intensity>
										</Channel>

										<Channel>
											<channel_name>Ch2-T2</channel_name>
											<channel_intensity>955.3</channel_intensity>
										</Channel>

									</CellProperty>

									<CellProperty>
										<property_name>Nuc/Cyto ratio(Int)</property_name>
										<Channel>
											<channel_name>Ch1-T1</channel_name>
											<channel_intensity>0.1</channel_intensity>
										</Channel>

										<Channel>
											<channel_name>ChD-T1</channel_name>
											<channel_intensity>0.2</channel_intensity>
										</Channel>

										<Channel>
											<channel_name>Ch2-T2</channel_name>
											<channel_intensity>0.3</channel_intensity>
										</Channel>

									</CellProperty>

									<CellProperty>
										<property_name>Nuc/Cyto ratio(Avg)</property_name>
										<Channel>
											<channel_name>Ch1-T1</channel_name>
											<channel_intensity>0.5</channel_intensity>
										</Channel>

										<Channel>
											<channel_name>ChD-T1</channel_name>
											<channel_intensity>1.0</channel_intensity>
										</Channel>

										<Channel>
											<channel_name>Ch2-T2</channel_name>
											<channel_intensity>1.4</channel_intensity>
										</Channel>

									</CellProperty>

									<Centroid>488.9,483.8</Centroid>
									<Polygon>
										<exterior>
											<LinearRing>
												<coordinates>401.0,456.7 400.7,451.3 400.0,446.4 398.8,441.8 397.4,437.5 395.7,433.3 393.9,429.3 392.0,425.4 390.1,421.4 388.3,417.3 386.7,413.1 385.4,408.6 384.4,404.1 383.7,399.4 383.5,394.9 383.9,390.5 384.8,386.3 386.4,382.5 388.7,379.1 391.8,376.2 395.7,373.9 400.5,372.3 406.1,371.3 412.2,370.9 418.8,370.9 425.7,371.3 432.7,372.0 439.6,372.9 446.4,374.0 452.9,375.2 458.9,376.3 464.3,377.4 469.1,378.5 473.6,379.4 477.7,380.2 481.5,380.9 485.2,381.4 488.8,381.7 492.4,381.9 496.0,381.9 499.8,381.6 503.8,381.1 508.0,380.4 512.4,379.6 517.0,378.7 521.6,377.7 526.4,376.8 531.3,375.9 536.2,375.2 541.2,374.6 546.2,374.2 551.3,374.0 556.3,374.1 561.2,374.3 566.1,374.7 570.8,375.3 575.5,376.0 580.0,376.8 584.4,377.7 588.5,378.6 592.4,379.6 596.1,380.6 599.6,381.7 602.9,383.0 605.9,384.4 608.7,386.1 611.2,388.0 613.6,390.3 615.7,392.9 617.6,396.0 619.3,399.5 620.8,403.5 622.1,407.8 623.2,412.5 624.1,417.4 624.9,422.4 625.6,427.5 626.1,432.6 626.5,437.6 626.9,442.4 627.1,447.0 627.3,451.3 627.4,455.4 627.4,459.2 627.3,462.7 627.0,466.1 626.6,469.2 626.0,472.1 625.3,474.9 624.4,477.5 623.3,479.9 621.9,482.2 620.4,484.4 618.7,486.6 616.8,488.6 614.7,490.7 612.4,492.7 609.9,494.8 607.3,496.9 604.5,499.0 601.5,501.3 598.4,503.7 595.1,506.2 591.7,508.8 588.1,511.5 584.3,514.3 580.5,517.2 576.4,520.1 572.3,523.2 568.0,526.3 563.7,529.5 559.2,532.7 554.6,536.0 549.9,539.3 545.2,542.7 540.4,546.2 535.7,549.6 530.9,553.1 526.2,556.6 521.4,560.0 516.8,563.5 512.2,567.0 507.6,570.6 503.0,574.3 498.3,578.3 493.7,582.5 488.9,587.0 484.1,591.9 479.1,597.2 474.0,603.1 468.7,609.4 463.3,616.2 457.8,623.1 452.4,630.0 446.9,636.7 441.6,643.0 436.4,648.6 431.4,653.4 426.7,657.1 422.4,659.5 418.4,660.5 414.8,660.0 411.5,658.3 408.5,655.3 405.9,651.3 403.5,646.3 401.3,640.5 399.3,634.0 397.5,626.9 395.8,619.2 394.3,611.2 392.9,602.9 391.6,594.3 390.6,585.5 389.7,576.5 389.1,567.5 388.8,558.4 388.7,549.3 389.0,540.2 389.6,531.3 390.6,522.6 391.8,514.0 393.3,505.7 394.8,497.7 396.4,489.9 397.8,482.5 399.1,475.4 400.2,468.7 400.8,462.5 401.0,456.7</coordinates>
											</LinearRing>

										</exterior>

									</Polygon>

								</CellularCompartment>

								<CellularCompartment>
									<name>Neucleus</name>
									<CellProperty>
										<property_name>Cyto intensity(Int)</property_name>
										<Channel>
											<channel_name>Ch1-T1</channel_name>
											<channel_intensity>8265743.0</channel_intensity>
										</Channel>

										<Channel>
											<channel_name>ChD-T1</channel_name>
											<channel_intensity>53896548.0</channel_intensity>
										</Channel>

										<Channel>
											<channel_name>Ch2-T2</channel_name>
											<channel_intensity>25405525.0</channel_intensity>
										</Channel>

									</CellProperty>

									<CellProperty>
										<property_name>Cyto intensity(Avg)</property_name>
										<Channel>
											<channel_name>Ch1-T1</channel_name>
											<channel_intensity>220.5</channel_intensity>
										</Channel>

										<Channel>
											<channel_name>ChD-T1</channel_name>
											<channel_intensity>1437.9</channel_intensity>
										</Channel>

										<Channel>
											<channel_name>Ch2-T2</channel_name>
											<channel_intensity>677.8</channel_intensity>
										</Channel>

									</CellProperty>

									<CellProperty>
										<property_name>Cell intensity(Int)</property_name>
										<Channel>
											<channel_name>Ch1-T1</channel_name>
											<channel_intensity>9273487.0</channel_intensity>
										</Channel>

										<Channel>
											<channel_name>ChD-T1</channel_name>
											<channel_intensity>66141432.0</channel_intensity>
										</Channel>

										<Channel>
											<channel_name>Ch2-T2</channel_name>
											<channel_intensity>33429998.0</channel_intensity>
										</Channel>

									</CellProperty>

									<CellProperty>
										<property_name>Cell intensity(Avg)</property_name>
										<Channel>
											<channel_name>Ch1-T1</channel_name>
											<channel_intensity>202.1</channel_intensity>
										</Channel>

										<Channel>
											<channel_name>ChD-T1</channel_name>
											<channel_intensity>1441.5</channel_intensity>
										</Channel>

										<Channel>
											<channel_name>Ch2-T2</channel_name>
											<channel_intensity>728.6</channel_intensity>
										</Channel>

									</CellProperty>

									<CellProperty>
										<property_name>Nuc intensity(Int)</property_name>
										<Channel>
											<channel_name>Ch1-T1</channel_name>
											<channel_intensity>1007744.0</channel_intensity>
										</Channel>

										<Channel>
											<channel_name>ChD-T1</channel_name>
											<channel_intensity>12244884.0</channel_intensity>
										</Channel>

										<Channel>
											<channel_name>Ch2-T2</channel_name>
											<channel_intensity>8024473.0</channel_intensity>
										</Channel>

									</CellProperty>

									<CellProperty>
										<property_name>Nuc intensity(Avg)</property_name>
										<Channel>
											<channel_name>Ch1-T1</channel_name>
											<channel_intensity>120.0</channel_intensity>
										</Channel>

										<Channel>
											<channel_name>ChD-T1</channel_name>
											<channel_intensity>1457.7</channel_intensity>
										</Channel>

										<Channel>
											<channel_name>Ch2-T2</channel_name>
											<channel_intensity>955.3</channel_intensity>
										</Channel>

									</CellProperty>

									<CellProperty>
										<property_name>Nuc/Cyto ratio(Int)</property_name>
										<Channel>
											<channel_name>Ch1-T1</channel_name>
											<channel_intensity>0.1</channel_intensity>
										</Channel>

										<Channel>
											<channel_name>ChD-T1</channel_name>
											<channel_intensity>0.2</channel_intensity>
										</Channel>

										<Channel>
											<channel_name>Ch2-T2</channel_name>
											<channel_intensity>0.3</channel_intensity>
										</Channel>

									</CellProperty>

									<CellProperty>
										<property_name>Nuc/Cyto ratio(Avg)</property_name>
										<Channel>
											<channel_name>Ch1-T1</channel_name>
											<channel_intensity>0.5</channel_intensity>
										</Channel>

										<Channel>
											<channel_name>ChD-T1</channel_name>
											<channel_intensity>1.0</channel_intensity>
										</Channel>

										<Channel>
											<channel_name>Ch2-T2</channel_name>
											<channel_intensity>1.4</channel_intensity>
										</Channel>

									</CellProperty>

									<Centroid>450.6,437.8</Centroid>
									<Polygon>
										<exterior>
											<LinearRing>
												<coordinates>484.4,393.4 482.0,391.5 479.6,389.6 477.0,387.9 474.4,386.4 471.7,385.0 469.0,383.7 466.1,382.8 463.2,382.0 460.3,381.5 457.4,381.3 454.4,381.5 451.5,381.9 448.5,382.6 445.6,383.6 442.7,384.8 439.8,386.2 436.9,387.9 434.2,389.7 431.4,391.6 428.8,393.7 426.2,395.9 423.8,398.2 421.4,400.7 419.1,403.2 417.0,405.9 415.0,408.7 413.1,411.7 411.3,414.8 409.7,418.0 408.3,421.3 407.0,424.8 405.8,428.4 404.8,432.1 404.0,435.9 403.4,439.7 402.9,443.5 402.5,447.3 402.4,451.1 402.3,454.9 402.5,458.5 402.8,462.1 403.3,465.6 404.0,468.9 404.9,472.1 406.0,475.1 407.4,478.0 409.1,480.6 411.0,483.0 413.2,485.1 415.7,486.9 418.5,488.5 421.6,489.8 424.9,490.8 428.4,491.5 432.0,492.0 435.7,492.2 439.5,492.2 443.3,491.9 447.1,491.3 450.9,490.5 454.6,489.5 458.2,488.2 461.8,486.7 465.2,485.1 468.5,483.2 471.7,481.1 474.7,478.9 477.6,476.5 480.4,474.0 482.9,471.3 485.3,468.6 487.5,465.7 489.5,462.8 491.4,459.7 493.1,456.7 494.6,453.6 496.0,450.5 497.2,447.3 498.3,444.2 499.2,441.2 500.0,438.2 500.6,435.2 501.0,432.2 501.3,429.3 501.4,426.5 501.3,423.7 501.1,421.0 500.6,418.3 500.0,415.8 499.2,413.2 498.2,410.8 497.0,408.4 495.7,406.0 494.1,403.8 492.5,401.6 490.6,399.4 488.7,397.4 486.6,395.3 484.4,393.4</coordinates>
											</LinearRing>

										</exterior>

									</Polygon>

								</CellularCompartment>

							</Cell>

						</ResultState>

						<ResultState>
							<TimeStamp>3816.2</TimeStamp>
							<Cell>
								<name>unnamed2</name>
								<CellularCompartment>
									<name>Cytoplasm</name>
									<CellProperty>
										<property_name>Cyto intensity(Int)</property_name>
										<Channel>
											<channel_name>Ch1-T1</channel_name>
											<channel_intensity>5706377.0</channel_intensity>
										</Channel>

										<Channel>
											<channel_name>ChD-T1</channel_name>
											<channel_intensity>44615162.0</channel_intensity>
										</Channel>

										<Channel>
											<channel_name>Ch2-T2</channel_name>
											<channel_intensity>22694295.0</channel_intensity>
										</Channel>

									</CellProperty>

									<CellProperty>
										<property_name>Cyto intensity(Avg)</property_name>
										<Channel>
											<channel_name>Ch1-T1</channel_name>
											<channel_intensity>176.8</channel_intensity>
										</Channel>

										<Channel>
											<channel_name>ChD-T1</channel_name>
											<channel_intensity>1382.6</channel_intensity>
										</Channel>

										<Channel>
											<channel_name>Ch2-T2</channel_name>
											<channel_intensity>703.3</channel_intensity>
										</Channel>

									</CellProperty>

									<CellProperty>
										<property_name>Cell intensity(Int)</property_name>
										<Channel>
											<channel_name>Ch1-T1</channel_name>
											<channel_intensity>8737153.0</channel_intensity>
										</Channel>

										<Channel>
											<channel_name>ChD-T1</channel_name>
											<channel_intensity>56425656.0</channel_intensity>
										</Channel>

										<Channel>
											<channel_name>Ch2-T2</channel_name>
											<channel_intensity>31321175.0</channel_intensity>
										</Channel>

									</CellProperty>

									<CellProperty>
										<property_name>Cell intensity(Avg)</property_name>
										<Channel>
											<channel_name>Ch1-T1</channel_name>
											<channel_intensity>214.4</channel_intensity>
										</Channel>

										<Channel>
											<channel_name>ChD-T1</channel_name>
											<channel_intensity>1384.8</channel_intensity>
										</Channel>

										<Channel>
											<channel_name>Ch2-T2</channel_name>
											<channel_intensity>768.7</channel_intensity>
										</Channel>

									</CellProperty>

									<CellProperty>
										<property_name>Nuc intensity(Int)</property_name>
										<Channel>
											<channel_name>Ch1-T1</channel_name>
											<channel_intensity>3030776.0</channel_intensity>
										</Channel>

										<Channel>
											<channel_name>ChD-T1</channel_name>
											<channel_intensity>11810494.0</channel_intensity>
										</Channel>

										<Channel>
											<channel_name>Ch2-T2</channel_name>
											<channel_intensity>8626880.0</channel_intensity>
										</Channel>

									</CellProperty>

									<CellProperty>
										<property_name>Nuc intensity(Avg)</property_name>
										<Channel>
											<channel_name>Ch1-T1</channel_name>
											<channel_intensity>357.5</channel_intensity>
										</Channel>

										<Channel>
											<channel_name>ChD-T1</channel_name>
											<channel_intensity>1393.1</channel_intensity>
										</Channel>

										<Channel>
											<channel_name>Ch2-T2</channel_name>
											<channel_intensity>1017.6</channel_intensity>
										</Channel>

									</CellProperty>

									<CellProperty>
										<property_name>Nuc/Cyto ratio(Int)</property_name>
										<Channel>
											<channel_name>Ch1-T1</channel_name>
											<channel_intensity>0.5</channel_intensity>
										</Channel>

										<Channel>
											<channel_name>ChD-T1</channel_name>
											<channel_intensity>0.3</channel_intensity>
										</Channel>

										<Channel>
											<channel_name>Ch2-T2</channel_name>
											<channel_intensity>0.4</channel_intensity>
										</Channel>

									</CellProperty>

									<CellProperty>
										<property_name>Nuc/Cyto ratio(Avg)</property_name>
										<Channel>
											<channel_name>Ch1-T1</channel_name>
											<channel_intensity>2.0</channel_intensity>
										</Channel>

										<Channel>
											<channel_name>ChD-T1</channel_name>
											<channel_intensity>1.0</channel_intensity>
										</Channel>

										<Channel>
											<channel_name>Ch2-T2</channel_name>
											<channel_intensity>1.4</channel_intensity>
										</Channel>

									</CellProperty>

									<Centroid>487.9,484.2</Centroid>
									<Polygon>
										<exterior>
											<LinearRing>
												<coordinates>399.2,476.9 399.0,470.3 398.6,463.8 398.1,457.4 397.4,451.1 396.7,444.9 396.0,439.0 395.5,433.3 395.1,427.9 394.9,422.8 395.0,418.0 395.5,413.7 396.3,409.8 397.4,406.2 398.8,402.9 400.4,400.0 402.3,397.4 404.4,395.1 406.7,393.1 409.2,391.4 411.8,389.9 414.5,388.6 417.3,387.5 420.3,386.7 423.5,386.0 426.8,385.5 430.3,385.2 434.0,385.1 437.9,385.0 442.0,385.1 446.4,385.3 451.0,385.6 455.8,386.0 460.7,386.4 465.6,386.7 470.4,387.0 475.2,387.3 479.9,387.4 484.3,387.3 488.4,387.1 492.1,386.6 495.5,385.8 498.6,384.9 501.5,383.8 504.3,382.6 507.0,381.4 509.8,380.2 512.9,378.9 516.1,377.8 519.7,376.8 523.8,376.0 528.3,375.5 533.3,375.1 538.6,374.9 544.2,375.0 549.9,375.3 555.8,375.8 561.7,376.4 567.6,377.3 573.4,378.4 579.0,379.7 584.4,381.2 589.5,382.9 594.4,384.7 599.0,386.7 603.3,388.9 607.3,391.2 610.9,393.6 614.2,396.1 617.2,398.8 619.7,401.5 621.9,404.3 623.7,407.2 625.2,410.1 626.3,413.1 627.1,416.1 627.6,419.1 627.8,422.1 627.7,425.1 627.4,428.0 626.8,430.9 626.0,433.7 624.9,436.5 623.7,439.3 622.3,442.0 620.8,444.8 619.2,447.5 617.5,450.3 615.8,453.2 614.0,456.1 612.2,459.0 610.4,462.0 608.6,465.1 606.8,468.2 604.8,471.3 602.9,474.5 600.8,477.6 598.7,480.8 596.4,483.8 594.0,486.9 591.4,489.9 588.7,492.8 585.9,495.6 582.9,498.4 579.9,501.2 576.8,503.8 573.6,506.5 570.3,509.1 567.1,511.6 563.8,514.1 560.5,516.6 557.2,519.0 554.0,521.5 550.7,524.0 547.4,526.5 544.1,529.1 540.7,531.8 537.4,534.7 534.0,537.7 530.6,540.9 527.1,544.3 523.6,547.9 520.0,551.8 516.2,555.9 512.2,560.3 508.1,565.0 503.7,570.1 499.0,575.4 494.0,581.2 488.6,587.3 482.9,593.8 476.8,600.6 470.5,607.4 464.0,614.1 457.4,620.6 450.9,626.6 444.5,631.9 438.3,636.4 432.3,639.9 426.7,642.3 421.6,643.2 416.9,642.9 412.7,641.4 408.9,638.8 405.5,635.4 402.4,631.1 399.8,626.2 397.5,620.8 395.6,615.0 393.9,608.9 392.6,602.7 391.6,596.3 390.8,589.9 390.3,583.4 390.1,576.8 390.0,570.2 390.2,563.5 390.6,556.8 391.1,550.1 391.8,543.4 392.6,536.7 393.5,530.0 394.5,523.3 395.5,516.6 396.5,510.0 397.4,503.4 398.1,496.7 398.7,490.1 399.1,483.5 399.2,476.9</coordinates>
											</LinearRing>

										</exterior>

									</Polygon>

								</CellularCompartment>

								<CellularCompartment>
									<name>Neucleus</name>
									<CellProperty>
										<property_name>Cyto intensity(Int)</property_name>
										<Channel>
											<channel_name>Ch1-T1</channel_name>
											<channel_intensity>5706377.0</channel_intensity>
										</Channel>

										<Channel>
											<channel_name>ChD-T1</channel_name>
											<channel_intensity>44615162.0</channel_intensity>
										</Channel>

										<Channel>
											<channel_name>Ch2-T2</channel_name>
											<channel_intensity>22694295.0</channel_intensity>
										</Channel>

									</CellProperty>

									<CellProperty>
										<property_name>Cyto intensity(Avg)</property_name>
										<Channel>
											<channel_name>Ch1-T1</channel_name>
											<channel_intensity>176.8</channel_intensity>
										</Channel>

										<Channel>
											<channel_name>ChD-T1</channel_name>
											<channel_intensity>1382.6</channel_intensity>
										</Channel>

										<Channel>
											<channel_name>Ch2-T2</channel_name>
											<channel_intensity>703.3</channel_intensity>
										</Channel>

									</CellProperty>

									<CellProperty>
										<property_name>Cell intensity(Int)</property_name>
										<Channel>
											<channel_name>Ch1-T1</channel_name>
											<channel_intensity>8737153.0</channel_intensity>
										</Channel>

										<Channel>
											<channel_name>ChD-T1</channel_name>
											<channel_intensity>56425656.0</channel_intensity>
										</Channel>

										<Channel>
											<channel_name>Ch2-T2</channel_name>
											<channel_intensity>31321175.0</channel_intensity>
										</Channel>

									</CellProperty>

									<CellProperty>
										<property_name>Cell intensity(Avg)</property_name>
										<Channel>
											<channel_name>Ch1-T1</channel_name>
											<channel_intensity>214.4</channel_intensity>
										</Channel>

										<Channel>
											<channel_name>ChD-T1</channel_name>
											<channel_intensity>1384.8</channel_intensity>
										</Channel>

										<Channel>
											<channel_name>Ch2-T2</channel_name>
											<channel_intensity>768.7</channel_intensity>
										</Channel>

									</CellProperty>

									<CellProperty>
										<property_name>Nuc intensity(Int)</property_name>
										<Channel>
											<channel_name>Ch1-T1</channel_name>
											<channel_intensity>3030776.0</channel_intensity>
										</Channel>

										<Channel>
											<channel_name>ChD-T1</channel_name>
											<channel_intensity>11810494.0</channel_intensity>
										</Channel>

										<Channel>
											<channel_name>Ch2-T2</channel_name>
											<channel_intensity>8626880.0</channel_intensity>
										</Channel>

									</CellProperty>

									<CellProperty>
										<property_name>Nuc intensity(Avg)</property_name>
										<Channel>
											<channel_name>Ch1-T1</channel_name>
											<channel_intensity>357.5</channel_intensity>
										</Channel>

										<Channel>
											<channel_name>ChD-T1</channel_name>
											<channel_intensity>1393.1</channel_intensity>
										</Channel>

										<Channel>
											<channel_name>Ch2-T2</channel_name>
											<channel_intensity>1017.6</channel_intensity>
										</Channel>

									</CellProperty>

									<CellProperty>
										<property_name>Nuc/Cyto ratio(Int)</property_name>
										<Channel>
											<channel_name>Ch1-T1</channel_name>
											<channel_intensity>0.5</channel_intensity>
										</Channel>

										<Channel>
											<channel_name>ChD-T1</channel_name>
											<channel_intensity>0.3</channel_intensity>
										</Channel>

										<Channel>
											<channel_name>Ch2-T2</channel_name>
											<channel_intensity>0.4</channel_intensity>
										</Channel>

									</CellProperty>

									<CellProperty>
										<property_name>Nuc/Cyto ratio(Avg)</property_name>
										<Channel>
											<channel_name>Ch1-T1</channel_name>
											<channel_intensity>2.0</channel_intensity>
										</Channel>

										<Channel>
											<channel_name>ChD-T1</channel_name>
											<channel_intensity>1.0</channel_intensity>
										</Channel>

										<Channel>
											<channel_name>Ch2-T2</channel_name>
											<channel_intensity>1.4</channel_intensity>
										</Channel>

									</CellProperty>

									<Centroid>450.8,443.9</Centroid>
									<Polygon>
										<exterior>
											<LinearRing>
												<coordinates>498.1,406.5 495.3,404.8 492.1,403.2 488.6,401.6 484.9,400.2 481.1,398.9 477.0,397.7 472.9,396.7 468.7,396.0 464.5,395.4 460.2,395.0 456.1,395.0 451.9,395.1 447.9,395.5 443.9,396.1 440.1,396.9 436.4,397.9 432.8,399.2 429.3,400.6 426.0,402.2 422.8,404.0 419.9,406.0 417.1,408.1 414.5,410.4 412.1,413.0 410.0,415.7 408.0,418.7 406.3,421.9 404.9,425.3 403.6,428.9 402.7,432.8 402.0,437.0 401.5,441.3 401.2,445.7 401.2,450.3 401.3,454.9 401.6,459.5 402.1,464.0 402.7,468.4 403.4,472.6 404.2,476.7 405.2,480.4 406.2,483.9 407.4,487.2 408.8,490.0 410.4,492.6 412.1,494.8 414.2,496.6 416.5,498.0 419.1,499.0 422.0,499.6 425.2,499.7 428.6,499.5 432.2,498.9 436.0,498.0 439.8,496.9 443.7,495.6 447.5,494.1 451.2,492.6 454.8,491.0 458.1,489.5 461.3,487.9 464.2,486.4 467.0,484.8 469.6,483.2 472.1,481.5 474.5,479.8 476.8,478.0 479.0,476.0 481.2,474.0 483.4,471.7 485.6,469.4 487.7,466.9 489.8,464.4 491.8,461.8 493.8,459.1 495.8,456.4 497.6,453.8 499.4,451.1 501.0,448.5 502.6,446.0 504.0,443.5 505.3,441.2 506.5,438.9 507.5,436.6 508.4,434.4 509.1,432.2 509.6,430.1 509.9,428.0 510.1,425.9 510.0,423.8 509.8,421.8 509.3,419.7 508.6,417.7 507.6,415.8 506.3,413.8 504.7,411.9 502.8,410.1 500.7,408.3 498.1,406.5</coordinates>
											</LinearRing>

										</exterior>

									</Polygon>

								</CellularCompartment>

							</Cell>

						</ResultState>

						<ResultState>
							<TimeStamp>4093.5</TimeStamp>
							<Cell>
								<name>unnamed2</name>
								<CellularCompartment>
									<name>Cytoplasm</name>
									<CellProperty>
										<property_name>Cyto intensity(Int)</property_name>
										<Channel>
											<channel_name>Ch1-T1</channel_name>
											<channel_intensity>3792349.0</channel_intensity>
										</Channel>

										<Channel>
											<channel_name>ChD-T1</channel_name>
											<channel_intensity>44550902.0</channel_intensity>
										</Channel>

										<Channel>
											<channel_name>Ch2-T2</channel_name>
											<channel_intensity>21925671.0</channel_intensity>
										</Channel>

									</CellProperty>

									<CellProperty>
										<property_name>Cyto intensity(Avg)</property_name>
										<Channel>
											<channel_name>Ch1-T1</channel_name>
											<channel_intensity>118.4</channel_intensity>
										</Channel>

										<Channel>
											<channel_name>ChD-T1</channel_name>
											<channel_intensity>1391.5</channel_intensity>
										</Channel>

										<Channel>
											<channel_name>Ch2-T2</channel_name>
											<channel_intensity>684.8</channel_intensity>
										</Channel>

									</CellProperty>

									<CellProperty>
										<property_name>Cell intensity(Int)</property_name>
										<Channel>
											<channel_name>Ch1-T1</channel_name>
											<channel_intensity>8991630.0</channel_intensity>
										</Channel>

										<Channel>
											<channel_name>ChD-T1</channel_name>
											<channel_intensity>56775613.0</channel_intensity>
										</Channel>

										<Channel>
											<channel_name>Ch2-T2</channel_name>
											<channel_intensity>30853102.0</channel_intensity>
										</Channel>

									</CellProperty>

									<CellProperty>
										<property_name>Cell intensity(Avg)</property_name>
										<Channel>
											<channel_name>Ch1-T1</channel_name>
											<channel_intensity>220.7</channel_intensity>
										</Channel>

										<Channel>
											<channel_name>ChD-T1</channel_name>
											<channel_intensity>1393.4</channel_intensity>
										</Channel>

										<Channel>
											<channel_name>Ch2-T2</channel_name>
											<channel_intensity>757.2</channel_intensity>
										</Channel>

									</CellProperty>

									<CellProperty>
										<property_name>Nuc intensity(Int)</property_name>
										<Channel>
											<channel_name>Ch1-T1</channel_name>
											<channel_intensity>5199281.0</channel_intensity>
										</Channel>

										<Channel>
											<channel_name>ChD-T1</channel_name>
											<channel_intensity>12224711.0</channel_intensity>
										</Channel>

										<Channel>
											<channel_name>Ch2-T2</channel_name>
											<channel_intensity>8927431.0</channel_intensity>
										</Channel>

									</CellProperty>

									<CellProperty>
										<property_name>Nuc intensity(Avg)</property_name>
										<Channel>
											<channel_name>Ch1-T1</channel_name>
											<channel_intensity>595.6</channel_intensity>
										</Channel>

										<Channel>
											<channel_name>ChD-T1</channel_name>
											<channel_intensity>1400.4</channel_intensity>
										</Channel>

										<Channel>
											<channel_name>Ch2-T2</channel_name>
											<channel_intensity>1022.7</channel_intensity>
										</Channel>

									</CellProperty>

									<CellProperty>
										<property_name>Nuc/Cyto ratio(Int)</property_name>
										<Channel>
											<channel_name>Ch1-T1</channel_name>
											<channel_intensity>1.4</channel_intensity>
										</Channel>

										<Channel>
											<channel_name>ChD-T1</channel_name>
											<channel_intensity>0.3</channel_intensity>
										</Channel>

										<Channel>
											<channel_name>Ch2-T2</channel_name>
											<channel_intensity>0.4</channel_intensity>
										</Channel>

									</CellProperty>

									<CellProperty>
										<property_name>Nuc/Cyto ratio(Avg)</property_name>
										<Channel>
											<channel_name>Ch1-T1</channel_name>
											<channel_intensity>5.0</channel_intensity>
										</Channel>

										<Channel>
											<channel_name>ChD-T1</channel_name>
											<channel_intensity>1.0</channel_intensity>
										</Channel>

										<Channel>
											<channel_name>Ch2-T2</channel_name>
											<channel_intensity>1.5</channel_intensity>
										</Channel>

									</CellProperty>

									<Centroid>489.3,493.7</Centroid>
									<Polygon>
										<exterior>
											<LinearRing>
												<coordinates>400.7,486.4 400.5,479.9 400.1,473.3 399.5,466.9 398.9,460.6 398.2,454.4 397.5,448.5 396.9,442.8 396.5,437.4 396.3,432.3 396.5,427.6 396.9,423.2 397.7,419.3 398.8,415.7 400.2,412.5 401.9,409.5 403.8,407.0 405.9,404.7 408.2,402.6 410.6,400.9 413.2,399.4 415.9,398.1 418.8,397.1 421.8,396.2 424.9,395.5 428.2,395.1 431.8,394.8 435.5,394.6 439.4,394.6 443.5,394.7 447.9,394.9 452.5,395.2 457.2,395.5 462.1,395.9 467.0,396.3 471.9,396.6 476.7,396.8 481.3,396.9 485.7,396.8 489.8,396.6 493.6,396.1 497.0,395.4 500.1,394.4 502.9,393.4 505.7,392.2 508.5,390.9 511.3,389.7 514.3,388.5 517.6,387.4 521.2,386.4 525.3,385.6 529.8,385.0 534.8,384.6 540.1,384.5 545.6,384.5 551.4,384.8 557.3,385.3 563.2,386.0 569.1,386.9 574.9,388.0 580.5,389.2 585.9,390.7 591.0,392.4 595.9,394.3 600.5,396.3 604.8,398.4 608.7,400.7 612.4,403.1 615.7,405.7 618.6,408.3 621.2,411.0 623.4,413.9 625.2,416.7 626.7,419.7 627.8,422.6 628.6,425.6 629.1,428.6 629.3,431.6 629.2,434.6 628.8,437.5 628.2,440.4 627.4,443.2 626.4,446.0 625.2,448.8 623.8,451.5 622.3,454.3 620.7,457.1 619.0,459.9 617.3,462.7 615.5,465.6 613.7,468.5 611.9,471.6 610.1,474.6 608.2,477.7 606.3,480.9 604.3,484.0 602.3,487.2 600.1,490.3 597.8,493.4 595.4,496.4 592.9,499.4 590.2,502.3 587.3,505.2 584.4,508.0 581.4,510.7 578.2,513.4 575.0,516.0 571.8,518.6 568.5,521.1 565.3,523.7 562.0,526.1 558.7,528.6 555.4,531.0 552.1,533.5 548.9,536.0 545.5,538.6 542.2,541.4 538.9,544.2 535.5,547.2 532.1,550.4 528.6,553.8 525.1,557.4 521.4,561.3 517.7,565.4 513.7,569.8 509.5,574.6 505.1,579.6 500.5,585.0 495.4,590.7 490.1,596.8 484.3,603.3 478.3,610.1 471.9,616.9 465.5,623.7 458.9,630.1 452.4,636.1 446.0,641.5 439.7,646.0 433.8,649.5 428.2,651.8 423.1,652.8 418.4,652.4 414.2,650.9 410.3,648.4 406.9,644.9 403.9,640.7 401.3,635.8 399.0,630.3 397.0,624.5 395.4,618.4 394.1,612.2 393.1,605.9 392.3,599.4 391.8,592.9 391.5,586.3 391.5,579.7 391.7,573.0 392.0,566.3 392.6,559.6 393.2,552.9 394.1,546.2 395.0,539.5 396.0,532.8 397.0,526.2 397.9,519.5 398.8,512.9 399.6,506.3 400.2,499.6 400.6,493.0 400.7,486.4</coordinates>
											</LinearRing>

										</exterior>

									</Polygon>

								</CellularCompartment>

								<CellularCompartment>
									<name>Neucleus</name>
									<CellProperty>
										<property_name>Cyto intensity(Int)</property_name>
										<Channel>
											<channel_name>Ch1-T1</channel_name>
											<channel_intensity>3792349.0</channel_intensity>
										</Channel>

										<Channel>
											<channel_name>ChD-T1</channel_name>
											<channel_intensity>44550902.0</channel_intensity>
										</Channel>

										<Channel>
											<channel_name>Ch2-T2</channel_name>
											<channel_intensity>21925671.0</channel_intensity>
										</Channel>

									</CellProperty>

									<CellProperty>
										<property_name>Cyto intensity(Avg)</property_name>
										<Channel>
											<channel_name>Ch1-T1</channel_name>
											<channel_intensity>118.4</channel_intensity>
										</Channel>

										<Channel>
											<channel_name>ChD-T1</channel_name>
											<channel_intensity>1391.5</channel_intensity>
										</Channel>

										<Channel>
											<channel_name>Ch2-T2</channel_name>
											<channel_intensity>684.8</channel_intensity>
										</Channel>

									</CellProperty>

									<CellProperty>
										<property_name>Cell intensity(Int)</property_name>
										<Channel>
											<channel_name>Ch1-T1</channel_name>
											<channel_intensity>8991630.0</channel_intensity>
										</Channel>

										<Channel>
											<channel_name>ChD-T1</channel_name>
											<channel_intensity>56775613.0</channel_intensity>
										</Channel>

										<Channel>
											<channel_name>Ch2-T2</channel_name>
											<channel_intensity>30853102.0</channel_intensity>
										</Channel>

									</CellProperty>

									<CellProperty>
										<property_name>Cell intensity(Avg)</property_name>
										<Channel>
											<channel_name>Ch1-T1</channel_name>
											<channel_intensity>220.7</channel_intensity>
										</Channel>

										<Channel>
											<channel_name>ChD-T1</channel_name>
											<channel_intensity>1393.4</channel_intensity>
										</Channel>

										<Channel>
											<channel_name>Ch2-T2</channel_name>
											<channel_intensity>757.2</channel_intensity>
										</Channel>

									</CellProperty>

									<CellProperty>
										<property_name>Nuc intensity(Int)</property_name>
										<Channel>
											<channel_name>Ch1-T1</channel_name>
											<channel_intensity>5199281.0</channel_intensity>
										</Channel>

										<Channel>
											<channel_name>ChD-T1</channel_name>
											<channel_intensity>12224711.0</channel_intensity>
										</Channel>

										<Channel>
											<channel_name>Ch2-T2</channel_name>
											<channel_intensity>8927431.0</channel_intensity>
										</Channel>

									</CellProperty>

									<CellProperty>
										<property_name>Nuc intensity(Avg)</property_name>
										<Channel>
											<channel_name>Ch1-T1</channel_name>
											<channel_intensity>595.6</channel_intensity>
										</Channel>

										<Channel>
											<channel_name>ChD-T1</channel_name>
											<channel_intensity>1400.4</channel_intensity>
										</Channel>

										<Channel>
											<channel_name>Ch2-T2</channel_name>
											<channel_intensity>1022.7</channel_intensity>
										</Channel>

									</CellProperty>

									<CellProperty>
										<property_name>Nuc/Cyto ratio(Int)</property_name>
										<Channel>
											<channel_name>Ch1-T1</channel_name>
											<channel_intensity>1.4</channel_intensity>
										</Channel>

										<Channel>
											<channel_name>ChD-T1</channel_name>
											<channel_intensity>0.3</channel_intensity>
										</Channel>

										<Channel>
											<channel_name>Ch2-T2</channel_name>
											<channel_intensity>0.4</channel_intensity>
										</Channel>

									</CellProperty>

									<CellProperty>
										<property_name>Nuc/Cyto ratio(Avg)</property_name>
										<Channel>
											<channel_name>Ch1-T1</channel_name>
											<channel_intensity>5.0</channel_intensity>
										</Channel>

										<Channel>
											<channel_name>ChD-T1</channel_name>
											<channel_intensity>1.0</channel_intensity>
										</Channel>

										<Channel>
											<channel_name>Ch2-T2</channel_name>
											<channel_intensity>1.5</channel_intensity>
										</Channel>

									</CellProperty>

									<Centroid>450.0,448.4</Centroid>
									<Polygon>
										<exterior>
											<LinearRing>
												<coordinates>495.9,410.4 493.1,408.7 489.9,407.1 486.4,405.6 482.7,404.2 478.9,402.9 474.8,401.8 470.7,400.9 466.5,400.2 462.3,399.6 458.0,399.3 453.9,399.3 449.7,399.4 445.7,399.8 441.7,400.5 437.9,401.3 434.2,402.3 430.6,403.6 427.1,405.0 423.8,406.6 420.6,408.4 417.7,410.4 414.9,412.5 412.3,414.8 409.9,417.4 407.8,420.1 405.8,423.1 404.1,426.3 402.7,429.7 401.4,433.3 400.5,437.2 399.8,441.3 399.3,445.7 399.0,450.1 399.0,454.7 399.1,459.3 399.4,463.9 399.9,468.4 400.5,472.8 401.2,477.0 402.0,481.1 403.0,484.8 404.0,488.3 405.2,491.6 406.6,494.4 408.2,497.0 409.9,499.2 412.0,501.0 414.3,502.4 416.9,503.4 419.8,504.0 423.0,504.1 426.4,503.9 430.0,503.3 433.8,502.4 437.6,501.3 441.5,500.0 445.3,498.5 449.0,497.0 452.6,495.4 455.9,493.9 459.1,492.3 462.0,490.8 464.8,489.2 467.5,487.7 470.1,486.1 472.6,484.5 475.0,482.9 477.5,481.1 479.9,479.4 482.4,477.5 484.9,475.5 487.4,473.5 489.9,471.4 492.4,469.2 494.7,467.0 497.0,464.6 499.1,462.3 501.0,459.8 502.7,457.3 504.2,454.7 505.5,452.1 506.6,449.5 507.5,446.9 508.2,444.2 508.6,441.6 509.0,438.9 509.1,436.3 509.1,433.8 508.9,431.3 508.6,428.9 508.1,426.5 507.4,424.3 506.6,422.1 505.5,420.0 504.2,417.9 502.5,415.9 500.7,414.0 498.5,412.2 495.9,410.4</coordinates>
											</LinearRing>

										</exterior>

									</Polygon>

								</CellularCompartment>

							</Cell>

						</ResultState>

						<ResultState>
							<TimeStamp>4370.6</TimeStamp>
							<Cell>
								<name>unnamed2</name>
								<CellularCompartment>
									<name>Cytoplasm</name>
									<CellProperty>
										<property_name>Cyto intensity(Int)</property_name>
										<Channel>
											<channel_name>Ch1-T1</channel_name>
											<channel_intensity>2890235.0</channel_intensity>
										</Channel>

										<Channel>
											<channel_name>ChD-T1</channel_name>
											<channel_intensity>44984715.0</channel_intensity>
										</Channel>

										<Channel>
											<channel_name>Ch2-T2</channel_name>
											<channel_intensity>20038332.0</channel_intensity>
										</Channel>

									</CellProperty>

									<CellProperty>
										<property_name>Cyto intensity(Avg)</property_name>
										<Channel>
											<channel_name>Ch1-T1</channel_name>
											<channel_intensity>88.7</channel_intensity>
										</Channel>

										<Channel>
											<channel_name>ChD-T1</channel_name>
											<channel_intensity>1380.5</channel_intensity>
										</Channel>

										<Channel>
											<channel_name>Ch2-T2</channel_name>
											<channel_intensity>614.9</channel_intensity>
										</Channel>

									</CellProperty>

									<CellProperty>
										<property_name>Cell intensity(Int)</property_name>
										<Channel>
											<channel_name>Ch1-T1</channel_name>
											<channel_intensity>7931095.0</channel_intensity>
										</Channel>

										<Channel>
											<channel_name>ChD-T1</channel_name>
											<channel_intensity>56432964.0</channel_intensity>
										</Channel>

										<Channel>
											<channel_name>Ch2-T2</channel_name>
											<channel_intensity>27370537.0</channel_intensity>
										</Channel>

									</CellProperty>

									<CellProperty>
										<property_name>Cell intensity(Avg)</property_name>
										<Channel>
											<channel_name>Ch1-T1</channel_name>
											<channel_intensity>194.6</channel_intensity>
										</Channel>

										<Channel>
											<channel_name>ChD-T1</channel_name>
											<channel_intensity>1385.0</channel_intensity>
										</Channel>

										<Channel>
											<channel_name>Ch2-T2</channel_name>
											<channel_intensity>671.7</channel_intensity>
										</Channel>

									</CellProperty>

									<CellProperty>
										<property_name>Nuc intensity(Int)</property_name>
										<Channel>
											<channel_name>Ch1-T1</channel_name>
											<channel_intensity>5041473.0</channel_intensity>
										</Channel>

										<Channel>
											<channel_name>ChD-T1</channel_name>
											<channel_intensity>11449704.0</channel_intensity>
										</Channel>

										<Channel>
											<channel_name>Ch2-T2</channel_name>
											<channel_intensity>7332499.0</channel_intensity>
										</Channel>

									</CellProperty>

									<CellProperty>
										<property_name>Nuc intensity(Avg)</property_name>
										<Channel>
											<channel_name>Ch1-T1</channel_name>
											<channel_intensity>617.8</channel_intensity>
										</Channel>

										<Channel>
											<channel_name>ChD-T1</channel_name>
											<channel_intensity>1403.0</channel_intensity>
										</Channel>

										<Channel>
											<channel_name>Ch2-T2</channel_name>
											<channel_intensity>898.5</channel_intensity>
										</Channel>

									</CellProperty>

									<CellProperty>
										<property_name>Nuc/Cyto ratio(Int)</property_name>
										<Channel>
											<channel_name>Ch1-T1</channel_name>
											<channel_intensity>1.7</channel_intensity>
										</Channel>

										<Channel>
											<channel_name>ChD-T1</channel_name>
											<channel_intensity>0.3</channel_intensity>
										</Channel>

										<Channel>
											<channel_name>Ch2-T2</channel_name>
											<channel_intensity>0.4</channel_intensity>
										</Channel>

									</CellProperty>

									<CellProperty>
										<property_name>Nuc/Cyto ratio(Avg)</property_name>
										<Channel>
											<channel_name>Ch1-T1</channel_name>
											<channel_intensity>7.0</channel_intensity>
										</Channel>

										<Channel>
											<channel_name>ChD-T1</channel_name>
											<channel_intensity>1.0</channel_intensity>
										</Channel>

										<Channel>
											<channel_name>Ch2-T2</channel_name>
											<channel_intensity>1.5</channel_intensity>
										</Channel>

									</CellProperty>

									<Centroid>493.0,504.0</Centroid>
									<Polygon>
										<exterior>
											<LinearRing>
												<coordinates>404.3,496.7 404.2,490.1 403.8,483.6 403.2,477.2 402.5,470.9 401.8,464.7 401.2,458.8 400.6,453.1 400.2,447.7 400.0,442.6 400.1,437.8 400.6,433.5 401.4,429.6 402.5,426.0 403.9,422.7 405.5,419.8 407.4,417.2 409.5,414.9 411.8,412.9 414.3,411.1 416.9,409.6 419.6,408.4 422.4,407.3 425.4,406.5 428.6,405.8 431.9,405.3 435.4,405.0 439.1,404.9 443.0,404.8 447.2,404.9 451.5,405.1 456.1,405.4 460.9,405.8 465.8,406.2 470.7,406.5 475.6,406.8 480.4,407.1 485.0,407.2 489.4,407.1 493.5,406.8 497.3,406.4 500.6,405.6 503.7,404.7 506.6,403.6 509.4,402.4 512.1,401.2 515.0,399.9 518.0,398.7 521.2,397.6 524.9,396.6 528.9,395.8 533.5,395.3 538.4,394.9 543.7,394.7 549.3,394.8 555.1,395.1 560.9,395.5 566.9,396.2 572.8,397.1 578.6,398.2 584.2,399.5 589.5,401.0 594.7,402.7 599.5,404.5 604.1,406.5 608.4,408.7 612.4,411.0 616.1,413.4 619.4,415.9 622.3,418.6 624.9,421.3 627.0,424.1 628.9,427.0 630.3,429.9 631.4,432.9 632.2,435.9 632.7,438.9 632.9,441.9 632.9,444.9 632.5,447.8 631.9,450.7 631.1,453.5 630.1,456.3 628.8,459.1 627.5,461.8 626.0,464.6 624.4,467.3 622.7,470.1 620.9,473.0 619.1,475.8 617.3,478.8 615.6,481.8 613.7,484.9 611.9,488.0 610.0,491.1 608.0,494.3 605.9,497.4 603.8,500.5 601.5,503.6 599.1,506.7 596.5,509.7 593.8,512.6 591.0,515.4 588.1,518.2 585.0,521.0 581.9,523.6 578.7,526.3 575.5,528.9 572.2,531.4 568.9,533.9 565.6,536.4 562.4,538.8 559.1,541.3 555.8,543.8 552.5,546.3 549.2,548.9 545.9,551.6 542.5,554.5 539.1,557.5 535.7,560.7 532.3,564.1 528.7,567.7 525.1,571.6 521.3,575.7 517.4,580.1 513.2,584.8 508.8,589.9 504.1,595.2 499.1,601.0 493.7,607.1 488.0,613.6 481.9,620.4 475.6,627.2 469.1,633.9 462.6,640.4 456.1,646.4 449.6,651.7 443.4,656.2 437.4,659.7 431.9,662.1 426.7,663.0 422.1,662.7 417.8,661.2 414.0,658.6 410.6,655.2 407.6,650.9 404.9,646.0 402.6,640.6 400.7,634.8 399.1,628.7 397.8,622.5 396.7,616.1 396.0,609.7 395.5,603.2 395.2,596.6 395.2,590.0 395.3,583.3 395.7,576.6 396.2,569.9 396.9,563.2 397.7,556.5 398.7,549.8 399.7,543.1 400.7,536.4 401.6,529.8 402.5,523.1 403.2,516.5 403.8,509.9 404.2,503.3 404.3,496.7</coordinates>
											</LinearRing>

										</exterior>

									</Polygon>

								</CellularCompartment>

								<CellularCompartment>
									<name>Neucleus</name>
									<CellProperty>
										<property_name>Cyto intensity(Int)</property_name>
										<Channel>
											<channel_name>Ch1-T1</channel_name>
											<channel_intensity>2890235.0</channel_intensity>
										</Channel>

										<Channel>
											<channel_name>ChD-T1</channel_name>
											<channel_intensity>44984715.0</channel_intensity>
										</Channel>

										<Channel>
											<channel_name>Ch2-T2</channel_name>
											<channel_intensity>20038332.0</channel_intensity>
										</Channel>

									</CellProperty>

									<CellProperty>
										<property_name>Cyto intensity(Avg)</property_name>
										<Channel>
											<channel_name>Ch1-T1</channel_name>
											<channel_intensity>88.7</channel_intensity>
										</Channel>

										<Channel>
											<channel_name>ChD-T1</channel_name>
											<channel_intensity>1380.5</channel_intensity>
										</Channel>

										<Channel>
											<channel_name>Ch2-T2</channel_name>
											<channel_intensity>614.9</channel_intensity>
										</Channel>

									</CellProperty>

									<CellProperty>
										<property_name>Cell intensity(Int)</property_name>
										<Channel>
											<channel_name>Ch1-T1</channel_name>
											<channel_intensity>7931095.0</channel_intensity>
										</Channel>

										<Channel>
											<channel_name>ChD-T1</channel_name>
											<channel_intensity>56432964.0</channel_intensity>
										</Channel>

										<Channel>
											<channel_name>Ch2-T2</channel_name>
											<channel_intensity>27370537.0</channel_intensity>
										</Channel>

									</CellProperty>

									<CellProperty>
										<property_name>Cell intensity(Avg)</property_name>
										<Channel>
											<channel_name>Ch1-T1</channel_name>
											<channel_intensity>194.6</channel_intensity>
										</Channel>

										<Channel>
											<channel_name>ChD-T1</channel_name>
											<channel_intensity>1385.0</channel_intensity>
										</Channel>

										<Channel>
											<channel_name>Ch2-T2</channel_name>
											<channel_intensity>671.7</channel_intensity>
										</Channel>

									</CellProperty>

									<CellProperty>
										<property_name>Nuc intensity(Int)</property_name>
										<Channel>
											<channel_name>Ch1-T1</channel_name>
											<channel_intensity>5041473.0</channel_intensity>
										</Channel>

										<Channel>
											<channel_name>ChD-T1</channel_name>
											<channel_intensity>11449704.0</channel_intensity>
										</Channel>

										<Channel>
											<channel_name>Ch2-T2</channel_name>
											<channel_intensity>7332499.0</channel_intensity>
										</Channel>

									</CellProperty>

									<CellProperty>
										<property_name>Nuc intensity(Avg)</property_name>
										<Channel>
											<channel_name>Ch1-T1</channel_name>
											<channel_intensity>617.8</channel_intensity>
										</Channel>

										<Channel>
											<channel_name>ChD-T1</channel_name>
											<channel_intensity>1403.0</channel_intensity>
										</Channel>

										<Channel>
											<channel_name>Ch2-T2</channel_name>
											<channel_intensity>898.5</channel_intensity>
										</Channel>

									</CellProperty>

									<CellProperty>
										<property_name>Nuc/Cyto ratio(Int)</property_name>
										<Channel>
											<channel_name>Ch1-T1</channel_name>
											<channel_intensity>1.7</channel_intensity>
										</Channel>

										<Channel>
											<channel_name>ChD-T1</channel_name>
											<channel_intensity>0.3</channel_intensity>
										</Channel>

										<Channel>
											<channel_name>Ch2-T2</channel_name>
											<channel_intensity>0.4</channel_intensity>
										</Channel>

									</CellProperty>

									<CellProperty>
										<property_name>Nuc/Cyto ratio(Avg)</property_name>
										<Channel>
											<channel_name>Ch1-T1</channel_name>
											<channel_intensity>7.0</channel_intensity>
										</Channel>

										<Channel>
											<channel_name>ChD-T1</channel_name>
											<channel_intensity>1.0</channel_intensity>
										</Channel>

										<Channel>
											<channel_name>Ch2-T2</channel_name>
											<channel_intensity>1.5</channel_intensity>
										</Channel>

									</CellProperty>

									<Centroid>453.8,454.9</Centroid>
									<Polygon>
										<exterior>
											<LinearRing>
												<coordinates>489.2,411.8 486.0,410.8 482.9,410.3 479.8,410.3 476.6,410.6 473.5,411.2 470.3,411.9 467.0,412.7 463.7,413.5 460.3,414.2 456.8,414.8 453.1,415.1 449.4,415.2 445.6,415.3 441.8,415.2 438.0,415.2 434.3,415.2 430.7,415.3 427.2,415.6 423.8,416.1 420.7,416.9 417.8,418.1 415.1,419.6 412.7,421.4 410.4,423.6 408.5,426.1 406.7,428.9 405.2,432.0 403.9,435.4 402.9,439.1 402.2,443.1 401.7,447.4 401.4,451.8 401.3,456.4 401.5,461.1 401.9,465.7 402.5,470.3 403.2,474.8 404.2,479.1 405.4,483.1 406.7,486.7 408.1,490.0 409.8,493.0 411.6,495.5 413.5,497.8 415.6,499.7 417.8,501.3 420.1,502.6 422.6,503.6 425.2,504.4 427.9,504.8 430.7,505.0 433.6,504.9 436.5,504.7 439.5,504.3 442.5,503.7 445.5,502.9 448.4,502.1 451.3,501.1 454.1,500.1 456.9,499.1 459.5,498.0 462.1,496.9 464.5,495.8 467.0,494.6 469.4,493.3 471.8,492.0 474.1,490.6 476.5,489.1 478.9,487.6 481.4,486.0 483.9,484.3 486.4,482.5 488.9,480.7 491.4,478.8 493.9,476.8 496.3,474.8 498.7,472.7 501.1,470.5 503.3,468.3 505.5,466.0 507.5,463.7 509.3,461.3 511.0,458.8 512.3,456.2 513.4,453.5 514.1,450.6 514.5,447.7 514.4,444.6 513.8,441.3 512.8,437.9 511.3,434.3 509.4,430.8 507.1,427.3 504.5,423.9 501.7,420.7 498.7,417.9 495.6,415.4 492.4,413.3 489.2,411.8</coordinates>
											</LinearRing>

										</exterior>

									</Polygon>

								</CellularCompartment>

							</Cell>

						</ResultState>

						<ResultState>
							<TimeStamp>4649.5</TimeStamp>
							<Cell>
								<name>unnamed2</name>
								<CellularCompartment>
									<name>Cytoplasm</name>
									<CellProperty>
										<property_name>Cyto intensity(Int)</property_name>
										<Channel>
											<channel_name>Ch1-T1</channel_name>
											<channel_intensity>2663022.0</channel_intensity>
										</Channel>

										<Channel>
											<channel_name>ChD-T1</channel_name>
											<channel_intensity>43093171.0</channel_intensity>
										</Channel>

										<Channel>
											<channel_name>Ch2-T2</channel_name>
											<channel_intensity>19486245.0</channel_intensity>
										</Channel>

									</CellProperty>

									<CellProperty>
										<property_name>Cyto intensity(Avg)</property_name>
										<Channel>
											<channel_name>Ch1-T1</channel_name>
											<channel_intensity>86.1</channel_intensity>
										</Channel>

										<Channel>
											<channel_name>ChD-T1</channel_name>
											<channel_intensity>1393.7</channel_intensity>
										</Channel>

										<Channel>
											<channel_name>Ch2-T2</channel_name>
											<channel_intensity>630.2</channel_intensity>
										</Channel>

									</CellProperty>

									<CellProperty>
										<property_name>Cell intensity(Int)</property_name>
										<Channel>
											<channel_name>Ch1-T1</channel_name>
											<channel_intensity>7338320.0</channel_intensity>
										</Channel>

										<Channel>
											<channel_name>ChD-T1</channel_name>
											<channel_intensity>54140547.0</channel_intensity>
										</Channel>

										<Channel>
											<channel_name>Ch2-T2</channel_name>
											<channel_intensity>26438147.0</channel_intensity>
										</Channel>

									</CellProperty>

									<CellProperty>
										<property_name>Cell intensity(Avg)</property_name>
										<Channel>
											<channel_name>Ch1-T1</channel_name>
											<channel_intensity>189.3</channel_intensity>
										</Channel>

										<Channel>
											<channel_name>ChD-T1</channel_name>
											<channel_intensity>1396.8</channel_intensity>
										</Channel>

										<Channel>
											<channel_name>Ch2-T2</channel_name>
											<channel_intensity>682.1</channel_intensity>
										</Channel>

									</CellProperty>

									<CellProperty>
										<property_name>Nuc intensity(Int)</property_name>
										<Channel>
											<channel_name>Ch1-T1</channel_name>
											<channel_intensity>4675298.0</channel_intensity>
										</Channel>

										<Channel>
											<channel_name>ChD-T1</channel_name>
											<channel_intensity>11047376.0</channel_intensity>
										</Channel>

										<Channel>
											<channel_name>Ch2-T2</channel_name>
											<channel_intensity>6951902.0</channel_intensity>
										</Channel>

									</CellProperty>

									<CellProperty>
										<property_name>Nuc intensity(Avg)</property_name>
										<Channel>
											<channel_name>Ch1-T1</channel_name>
											<channel_intensity>596.4</channel_intensity>
										</Channel>

										<Channel>
											<channel_name>ChD-T1</channel_name>
											<channel_intensity>1409.2</channel_intensity>
										</Channel>

										<Channel>
											<channel_name>Ch2-T2</channel_name>
											<channel_intensity>886.8</channel_intensity>
										</Channel>

									</CellProperty>

									<CellProperty>
										<property_name>Nuc/Cyto ratio(Int)</property_name>
										<Channel>
											<channel_name>Ch1-T1</channel_name>
											<channel_intensity>1.8</channel_intensity>
										</Channel>

										<Channel>
											<channel_name>ChD-T1</channel_name>
											<channel_intensity>0.3</channel_intensity>
										</Channel>

										<Channel>
											<channel_name>Ch2-T2</channel_name>
											<channel_intensity>0.4</channel_intensity>
										</Channel>

									</CellProperty>

									<CellProperty>
										<property_name>Nuc/Cyto ratio(Avg)</property_name>
										<Channel>
											<channel_name>Ch1-T1</channel_name>
											<channel_intensity>6.9</channel_intensity>
										</Channel>

										<Channel>
											<channel_name>ChD-T1</channel_name>
											<channel_intensity>1.0</channel_intensity>
										</Channel>

										<Channel>
											<channel_name>Ch2-T2</channel_name>
											<channel_intensity>1.4</channel_intensity>
										</Channel>

									</CellProperty>

									<Centroid>496.2,503.4</Centroid>
									<Polygon>
										<exterior>
											<LinearRing>
												<coordinates>405.1,522.1 402.8,513.3 401.0,504.5 399.5,495.7 398.4,487.1 397.6,478.8 397.2,470.9 397.1,463.4 397.3,456.4 397.8,450.1 398.5,444.5 399.6,439.6 400.8,435.5 402.4,432.1 404.1,429.2 406.0,426.9 408.1,425.0 410.4,423.5 412.9,422.3 415.5,421.3 418.2,420.5 421.1,419.8 424.1,419.2 427.2,418.7 430.5,418.2 433.9,417.8 437.5,417.4 441.3,417.1 445.2,416.7 449.4,416.4 453.7,416.0 458.2,415.5 462.8,415.0 467.6,414.5 472.3,413.9 477.0,413.2 481.6,412.5 486.0,411.6 490.2,410.7 494.1,409.6 497.7,408.4 501.0,407.1 504.0,405.7 506.8,404.3 509.5,402.9 512.2,401.4 515.0,400.1 518.0,398.8 521.3,397.6 524.9,396.6 528.9,395.8 533.5,395.3 538.4,394.9 543.7,394.7 549.3,394.8 555.1,395.1 560.9,395.5 566.9,396.2 572.8,397.1 578.6,398.2 584.2,399.5 589.5,401.0 594.7,402.7 599.5,404.5 604.1,406.5 608.4,408.7 612.4,411.0 616.1,413.4 619.4,415.9 622.3,418.6 624.9,421.3 627.0,424.1 628.9,427.0 630.3,429.9 631.4,432.9 632.2,435.9 632.7,438.9 632.9,441.9 632.9,444.9 632.5,447.8 631.9,450.7 631.1,453.5 630.1,456.3 628.8,459.1 627.5,461.8 626.0,464.6 624.4,467.3 622.7,470.1 620.9,473.0 619.1,475.8 617.3,478.8 615.6,481.8 613.7,484.9 611.9,488.0 610.0,491.1 608.0,494.3 605.9,497.4 603.8,500.5 601.5,503.6 599.1,506.7 596.5,509.7 593.8,512.6 591.0,515.4 588.1,518.2 585.0,521.0 581.9,523.6 578.7,526.3 575.5,528.9 572.2,531.4 568.9,533.9 565.6,536.4 562.4,538.8 559.1,541.3 555.8,543.8 552.5,546.3 549.2,548.9 545.9,551.6 542.5,554.5 539.1,557.5 535.7,560.7 532.3,564.1 528.7,567.7 525.1,571.6 521.3,575.7 517.4,580.1 513.2,584.8 508.8,589.9 504.1,595.2 499.1,601.0 493.7,607.1 488.0,613.6 481.9,620.3 475.5,627.1 468.9,633.6 462.0,639.8 455.1,645.3 448.0,650.0 441.0,653.6 434.0,655.9 427.1,656.7 420.4,655.9 413.9,653.5 407.9,650.0 402.3,645.4 397.4,640.2 393.3,634.5 390.0,628.7 387.8,623.1 386.7,617.8 386.8,613.3 388.3,609.7 391.0,606.9 394.6,604.8 398.8,603.1 403.3,601.6 408.0,600.2 412.5,598.7 416.5,596.8 419.9,594.4 422.3,591.2 423.5,587.2 423.6,582.2 422.8,576.5 421.2,570.2 419.0,563.2 416.4,555.7 413.5,547.7 410.6,539.4 407.7,530.9 405.1,522.1</coordinates>
											</LinearRing>

										</exterior>

									</Polygon>

								</CellularCompartment>

								<CellularCompartment>
									<name>Neucleus</name>
									<CellProperty>
										<property_name>Cyto intensity(Int)</property_name>
										<Channel>
											<channel_name>Ch1-T1</channel_name>
											<channel_intensity>2663022.0</channel_intensity>
										</Channel>

										<Channel>
											<channel_name>ChD-T1</channel_name>
											<channel_intensity>43093171.0</channel_intensity>
										</Channel>

										<Channel>
											<channel_name>Ch2-T2</channel_name>
											<channel_intensity>19486245.0</channel_intensity>
										</Channel>

									</CellProperty>

									<CellProperty>
										<property_name>Cyto intensity(Avg)</property_name>
										<Channel>
											<channel_name>Ch1-T1</channel_name>
											<channel_intensity>86.1</channel_intensity>
										</Channel>

										<Channel>
											<channel_name>ChD-T1</channel_name>
											<channel_intensity>1393.7</channel_intensity>
										</Channel>

										<Channel>
											<channel_name>Ch2-T2</channel_name>
											<channel_intensity>630.2</channel_intensity>
										</Channel>

									</CellProperty>

									<CellProperty>
										<property_name>Cell intensity(Int)</property_name>
										<Channel>
											<channel_name>Ch1-T1</channel_name>
											<channel_intensity>7338320.0</channel_intensity>
										</Channel>

										<Channel>
											<channel_name>ChD-T1</channel_name>
											<channel_intensity>54140547.0</channel_intensity>
										</Channel>

										<Channel>
											<channel_name>Ch2-T2</channel_name>
											<channel_intensity>26438147.0</channel_intensity>
										</Channel>

									</CellProperty>

									<CellProperty>
										<property_name>Cell intensity(Avg)</property_name>
										<Channel>
											<channel_name>Ch1-T1</channel_name>
											<channel_intensity>189.3</channel_intensity>
										</Channel>

										<Channel>
											<channel_name>ChD-T1</channel_name>
											<channel_intensity>1396.8</channel_intensity>
										</Channel>

										<Channel>
											<channel_name>Ch2-T2</channel_name>
											<channel_intensity>682.1</channel_intensity>
										</Channel>

									</CellProperty>

									<CellProperty>
										<property_name>Nuc intensity(Int)</property_name>
										<Channel>
											<channel_name>Ch1-T1</channel_name>
											<channel_intensity>4675298.0</channel_intensity>
										</Channel>

										<Channel>
											<channel_name>ChD-T1</channel_name>
											<channel_intensity>11047376.0</channel_intensity>
										</Channel>

										<Channel>
											<channel_name>Ch2-T2</channel_name>
											<channel_intensity>6951902.0</channel_intensity>
										</Channel>

									</CellProperty>

									<CellProperty>
										<property_name>Nuc intensity(Avg)</property_name>
										<Channel>
											<channel_name>Ch1-T1</channel_name>
											<channel_intensity>596.4</channel_intensity>
										</Channel>

										<Channel>
											<channel_name>ChD-T1</channel_name>
											<channel_intensity>1409.2</channel_intensity>
										</Channel>

										<Channel>
											<channel_name>Ch2-T2</channel_name>
											<channel_intensity>886.8</channel_intensity>
										</Channel>

									</CellProperty>

									<CellProperty>
										<property_name>Nuc/Cyto ratio(Int)</property_name>
										<Channel>
											<channel_name>Ch1-T1</channel_name>
											<channel_intensity>1.8</channel_intensity>
										</Channel>

										<Channel>
											<channel_name>ChD-T1</channel_name>
											<channel_intensity>0.3</channel_intensity>
										</Channel>

										<Channel>
											<channel_name>Ch2-T2</channel_name>
											<channel_intensity>0.4</channel_intensity>
										</Channel>

									</CellProperty>

									<CellProperty>
										<property_name>Nuc/Cyto ratio(Avg)</property_name>
										<Channel>
											<channel_name>Ch1-T1</channel_name>
											<channel_intensity>6.9</channel_intensity>
										</Channel>

										<Channel>
											<channel_name>ChD-T1</channel_name>
											<channel_intensity>1.0</channel_intensity>
										</Channel>

										<Channel>
											<channel_name>Ch2-T2</channel_name>
											<channel_intensity>1.4</channel_intensity>
										</Channel>

									</CellProperty>

									<Centroid>454.4,464.8</Centroid>
									<Polygon>
										<exterior>
											<LinearRing>
												<coordinates>488.4,422.5 485.4,421.6 482.5,421.2 479.5,421.2 476.5,421.5 473.4,422.1 470.2,422.9 467.0,423.7 463.7,424.5 460.3,425.2 456.8,425.8 453.1,426.1 449.4,426.2 445.6,426.3 441.8,426.2 438.0,426.2 434.3,426.2 430.7,426.3 427.2,426.6 423.8,427.1 420.7,427.9 417.8,429.1 415.1,430.6 412.7,432.4 410.4,434.6 408.5,437.1 406.7,439.9 405.2,443.0 403.9,446.4 402.9,450.1 402.2,454.1 401.7,458.3 401.4,462.8 401.3,467.3 401.5,471.9 402.0,476.4 402.6,480.8 403.5,485.0 404.6,488.9 405.9,492.4 407.4,495.5 409.0,498.1 410.9,500.3 413.0,502.1 415.1,503.6 417.4,504.8 419.9,505.7 422.4,506.5 425.0,507.1 427.6,507.6 430.3,508.0 433.1,508.4 435.8,508.8 438.7,509.1 441.5,509.3 444.4,509.4 447.3,509.5 450.2,509.4 453.2,509.2 456.2,508.8 459.3,508.3 462.3,507.7 465.4,506.9 468.4,506.0 471.4,504.9 474.4,503.7 477.3,502.5 480.1,501.1 482.7,499.7 485.3,498.1 487.7,496.5 490.0,494.8 492.1,493.1 494.1,491.3 496.0,489.4 497.8,487.5 499.5,485.4 501.2,483.3 502.7,481.2 504.2,478.9 505.6,476.6 507.0,474.2 508.2,471.7 509.3,469.1 510.1,466.5 510.8,463.7 511.2,460.8 511.3,457.7 511.0,454.6 510.4,451.3 509.4,447.9 508.0,444.4 506.3,440.9 504.3,437.5 502.0,434.2 499.6,431.1 496.9,428.4 494.1,425.9 491.3,424.0 488.4,422.5</coordinates>
											</LinearRing>

										</exterior>

									</Polygon>

								</CellularCompartment>

							</Cell>

						</ResultState>

						<ResultState>
							<TimeStamp>4927.1</TimeStamp>
							<Cell>
								<name>unnamed2</name>
								<CellularCompartment>
									<name>Cytoplasm</name>
									<CellProperty>
										<property_name>Cyto intensity(Int)</property_name>
										<Channel>
											<channel_name>Ch1-T1</channel_name>
											<channel_intensity>2592934.0</channel_intensity>
										</Channel>

										<Channel>
											<channel_name>ChD-T1</channel_name>
											<channel_intensity>36838162.0</channel_intensity>
										</Channel>

										<Channel>
											<channel_name>Ch2-T2</channel_name>
											<channel_intensity>17588882.0</channel_intensity>
										</Channel>

									</CellProperty>

									<CellProperty>
										<property_name>Cyto intensity(Avg)</property_name>
										<Channel>
											<channel_name>Ch1-T1</channel_name>
											<channel_intensity>96.4</channel_intensity>
										</Channel>

										<Channel>
											<channel_name>ChD-T1</channel_name>
											<channel_intensity>1370.1</channel_intensity>
										</Channel>

										<Channel>
											<channel_name>Ch2-T2</channel_name>
											<channel_intensity>654.2</channel_intensity>
										</Channel>

									</CellProperty>

									<CellProperty>
										<property_name>Cell intensity(Int)</property_name>
										<Channel>
											<channel_name>Ch1-T1</channel_name>
											<channel_intensity>7627549.0</channel_intensity>
										</Channel>

										<Channel>
											<channel_name>ChD-T1</channel_name>
											<channel_intensity>48286407.0</channel_intensity>
										</Channel>

										<Channel>
											<channel_name>Ch2-T2</channel_name>
											<channel_intensity>24965927.0</channel_intensity>
										</Channel>

									</CellProperty>

									<CellProperty>
										<property_name>Cell intensity(Avg)</property_name>
										<Channel>
											<channel_name>Ch1-T1</channel_name>
											<channel_intensity>217.2</channel_intensity>
										</Channel>

										<Channel>
											<channel_name>ChD-T1</channel_name>
											<channel_intensity>1375.1</channel_intensity>
										</Channel>

										<Channel>
											<channel_name>Ch2-T2</channel_name>
											<channel_intensity>711.0</channel_intensity>
										</Channel>

									</CellProperty>

									<CellProperty>
										<property_name>Nuc intensity(Int)</property_name>
										<Channel>
											<channel_name>Ch1-T1</channel_name>
											<channel_intensity>5034615.0</channel_intensity>
										</Channel>

										<Channel>
											<channel_name>ChD-T1</channel_name>
											<channel_intensity>11448245.0</channel_intensity>
										</Channel>

										<Channel>
											<channel_name>Ch2-T2</channel_name>
											<channel_intensity>7377045.0</channel_intensity>
										</Channel>

									</CellProperty>

									<CellProperty>
										<property_name>Nuc intensity(Avg)</property_name>
										<Channel>
											<channel_name>Ch1-T1</channel_name>
											<channel_intensity>611.9</channel_intensity>
										</Channel>

										<Channel>
											<channel_name>ChD-T1</channel_name>
											<channel_intensity>1391.5</channel_intensity>
										</Channel>

										<Channel>
											<channel_name>Ch2-T2</channel_name>
											<channel_intensity>896.6</channel_intensity>
										</Channel>

									</CellProperty>

									<CellProperty>
										<property_name>Nuc/Cyto ratio(Int)</property_name>
										<Channel>
											<channel_name>Ch1-T1</channel_name>
											<channel_intensity>1.9</channel_intensity>
										</Channel>

										<Channel>
											<channel_name>ChD-T1</channel_name>
											<channel_intensity>0.3</channel_intensity>
										</Channel>

										<Channel>
											<channel_name>Ch2-T2</channel_name>
											<channel_intensity>0.4</channel_intensity>
										</Channel>

									</CellProperty>

									<CellProperty>
										<property_name>Nuc/Cyto ratio(Avg)</property_name>
										<Channel>
											<channel_name>Ch1-T1</channel_name>
											<channel_intensity>6.3</channel_intensity>
										</Channel>

										<Channel>
											<channel_name>ChD-T1</channel_name>
											<channel_intensity>1.0</channel_intensity>
										</Channel>

										<Channel>
											<channel_name>Ch2-T2</channel_name>
											<channel_intensity>1.4</channel_intensity>
										</Channel>

									</CellProperty>

									<Centroid>483.9,499.7</Centroid>
									<Polygon>
										<exterior>
											<LinearRing>
												<coordinates>388.6,500.5 386.9,495.3 385.3,489.8 383.8,484.3 382.5,478.6 381.3,472.9 380.3,467.2 379.5,461.7 379.0,456.4 378.8,451.4 378.9,446.6 379.3,442.3 380.1,438.3 381.2,434.8 382.6,431.5 384.3,428.6 386.2,426.0 388.3,423.7 390.6,421.7 393.0,419.9 395.6,418.4 398.3,417.2 401.2,416.1 404.2,415.3 407.3,414.6 410.7,414.1 414.2,413.8 417.9,413.6 421.8,413.6 425.9,413.7 430.3,413.9 434.9,414.2 439.7,414.6 444.5,415.0 449.4,415.3 454.3,415.6 459.1,415.9 463.7,416.0 468.1,415.9 472.2,415.6 476.0,415.2 479.4,414.4 482.5,413.5 485.4,412.4 488.1,411.2 490.9,410.0 493.7,408.7 496.7,407.5 500.0,406.4 503.6,405.4 507.7,404.6 512.2,404.1 517.2,403.7 522.5,403.5 528.0,403.6 533.8,403.9 539.7,404.3 545.6,405.0 551.5,405.9 557.3,407.0 562.9,408.3 568.3,409.8 573.4,411.5 578.3,413.3 582.9,415.3 587.2,417.5 591.1,419.8 594.8,422.2 598.1,424.7 601.0,427.4 603.6,430.1 605.8,432.9 607.6,435.8 609.1,438.7 610.2,441.7 611.0,444.7 611.5,447.7 611.7,450.7 611.6,453.6 611.2,456.6 610.7,459.5 609.8,462.3 608.8,465.1 607.6,467.9 606.2,470.6 604.7,473.4 603.1,476.1 601.4,478.9 599.7,481.8 597.9,484.6 596.1,487.6 594.3,490.6 592.5,493.7 590.6,496.8 588.7,499.9 586.7,503.1 584.7,506.2 582.5,509.3 580.3,512.4 577.8,515.5 575.3,518.5 572.6,521.4 569.8,524.2 566.8,527.0 563.8,529.8 560.6,532.4 557.5,535.1 554.2,537.7 550.9,540.2 547.7,542.7 544.4,545.2 541.1,547.6 537.8,550.1 534.6,552.6 531.3,555.1 527.9,557.7 524.6,560.4 521.3,563.3 517.9,566.3 514.5,569.5 511.0,572.9 507.5,576.5 503.8,580.3 500.1,584.5 496.1,588.9 492.0,593.6 487.5,598.7 482.9,604.0 477.8,609.8 472.5,615.9 466.7,622.4 460.7,629.1 454.5,635.8 448.4,642.2 442.3,648.1 436.5,653.3 431.2,657.5 426.4,660.4 422.3,661.9 419.1,661.7 416.8,659.6 415.4,655.7 414.7,650.3 414.7,643.7 415.1,636.2 415.8,628.0 416.7,619.4 417.6,610.7 418.3,602.2 418.8,594.1 418.8,586.7 418.5,579.9 417.8,573.8 416.8,568.2 415.5,563.1 414.0,558.4 412.3,554.0 410.5,549.9 408.6,545.9 406.7,542.1 404.8,538.3 402.9,534.5 401.0,530.7 399.2,526.9 397.4,522.9 395.5,518.8 393.8,514.5 392.0,510.1 390.3,505.4 388.6,500.5</coordinates>
											</LinearRing>

										</exterior>

									</Polygon>

								</CellularCompartment>

								<CellularCompartment>
									<name>Neucleus</name>
									<CellProperty>
										<property_name>Cyto intensity(Int)</property_name>
										<Channel>
											<channel_name>Ch1-T1</channel_name>
											<channel_intensity>2592934.0</channel_intensity>
										</Channel>

										<Channel>
											<channel_name>ChD-T1</channel_name>
											<channel_intensity>36838162.0</channel_intensity>
										</Channel>

										<Channel>
											<channel_name>Ch2-T2</channel_name>
											<channel_intensity>17588882.0</channel_intensity>
										</Channel>

									</CellProperty>

									<CellProperty>
										<property_name>Cyto intensity(Avg)</property_name>
										<Channel>
											<channel_name>Ch1-T1</channel_name>
											<channel_intensity>96.4</channel_intensity>
										</Channel>

										<Channel>
											<channel_name>ChD-T1</channel_name>
											<channel_intensity>1370.1</channel_intensity>
										</Channel>

										<Channel>
											<channel_name>Ch2-T2</channel_name>
											<channel_intensity>654.2</channel_intensity>
										</Channel>

									</CellProperty>

									<CellProperty>
										<property_name>Cell intensity(Int)</property_name>
										<Channel>
											<channel_name>Ch1-T1</channel_name>
											<channel_intensity>7627549.0</channel_intensity>
										</Channel>

										<Channel>
											<channel_name>ChD-T1</channel_name>
											<channel_intensity>48286407.0</channel_intensity>
										</Channel>

										<Channel>
											<channel_name>Ch2-T2</channel_name>
											<channel_intensity>24965927.0</channel_intensity>
										</Channel>

									</CellProperty>

									<CellProperty>
										<property_name>Cell intensity(Avg)</property_name>
										<Channel>
											<channel_name>Ch1-T1</channel_name>
											<channel_intensity>217.2</channel_intensity>
										</Channel>

										<Channel>
											<channel_name>ChD-T1</channel_name>
											<channel_intensity>1375.1</channel_intensity>
										</Channel>

										<Channel>
											<channel_name>Ch2-T2</channel_name>
											<channel_intensity>711.0</channel_intensity>
										</Channel>

									</CellProperty>

									<CellProperty>
										<property_name>Nuc intensity(Int)</property_name>
										<Channel>
											<channel_name>Ch1-T1</channel_name>
											<channel_intensity>5034615.0</channel_intensity>
										</Channel>

										<Channel>
											<channel_name>ChD-T1</channel_name>
											<channel_intensity>11448245.0</channel_intensity>
										</Channel>

										<Channel>
											<channel_name>Ch2-T2</channel_name>
											<channel_intensity>7377045.0</channel_intensity>
										</Channel>

									</CellProperty>

									<CellProperty>
										<property_name>Nuc intensity(Avg)</property_name>
										<Channel>
											<channel_name>Ch1-T1</channel_name>
											<channel_intensity>611.9</channel_intensity>
										</Channel>

										<Channel>
											<channel_name>ChD-T1</channel_name>
											<channel_intensity>1391.5</channel_intensity>
										</Channel>

										<Channel>
											<channel_name>Ch2-T2</channel_name>
											<channel_intensity>896.6</channel_intensity>
										</Channel>

									</CellProperty>

									<CellProperty>
										<property_name>Nuc/Cyto ratio(Int)</property_name>
										<Channel>
											<channel_name>Ch1-T1</channel_name>
											<channel_intensity>1.9</channel_intensity>
										</Channel>

										<Channel>
											<channel_name>ChD-T1</channel_name>
											<channel_intensity>0.3</channel_intensity>
										</Channel>

										<Channel>
											<channel_name>Ch2-T2</channel_name>
											<channel_intensity>0.4</channel_intensity>
										</Channel>

									</CellProperty>

									<CellProperty>
										<property_name>Nuc/Cyto ratio(Avg)</property_name>
										<Channel>
											<channel_name>Ch1-T1</channel_name>
											<channel_intensity>6.3</channel_intensity>
										</Channel>

										<Channel>
											<channel_name>ChD-T1</channel_name>
											<channel_intensity>1.0</channel_intensity>
										</Channel>

										<Channel>
											<channel_name>Ch2-T2</channel_name>
											<channel_intensity>1.4</channel_intensity>
										</Channel>

									</CellProperty>

									<Centroid>444.4,459.9</Centroid>
									<Polygon>
										<exterior>
											<LinearRing>
												<coordinates>484.0,424.3 481.1,423.5 478.1,422.9 475.0,422.6 471.8,422.4 468.4,422.4 464.9,422.4 461.3,422.5 457.6,422.4 453.8,422.3 449.9,422.0 445.9,421.6 441.8,421.0 437.7,420.3 433.7,419.6 429.7,418.9 425.7,418.4 421.9,418.0 418.2,417.9 414.8,418.1 411.5,418.6 408.5,419.5 405.7,420.8 403.2,422.4 400.8,424.3 398.7,426.6 396.8,429.1 395.0,431.8 393.4,434.7 392.0,437.9 390.8,441.2 389.7,444.6 388.7,448.1 387.9,451.7 387.3,455.3 387.0,458.9 386.8,462.5 386.8,466.1 387.1,469.6 387.7,473.0 388.5,476.2 389.6,479.3 391.0,482.2 392.6,484.9 394.5,487.4 396.6,489.8 399.0,491.9 401.5,493.8 404.3,495.5 407.3,496.9 410.6,498.1 414.0,499.0 417.5,499.8 421.2,500.3 425.0,500.7 428.8,500.9 432.7,501.0 436.6,501.0 440.4,501.0 444.2,500.9 447.9,500.8 451.5,500.6 455.0,500.5 458.4,500.3 461.7,500.0 464.9,499.6 468.0,499.2 471.0,498.6 474.0,497.9 476.9,497.1 479.7,496.1 482.4,494.9 485.0,493.6 487.5,492.1 489.9,490.4 492.1,488.5 494.2,486.5 496.1,484.3 497.9,481.9 499.4,479.3 500.8,476.5 501.9,473.5 502.8,470.4 503.5,467.2 504.0,463.9 504.2,460.5 504.2,457.2 504.0,453.8 503.6,450.5 502.9,447.3 501.9,444.1 500.7,441.1 499.3,438.2 497.7,435.6 495.8,433.1 493.8,430.8 491.6,428.7 489.2,427.0 486.7,425.5 484.0,424.3</coordinates>
											</LinearRing>

										</exterior>

									</Polygon>

								</CellularCompartment>

							</Cell>

						</ResultState>

						<ResultState>
							<TimeStamp>5206.7</TimeStamp>
							<Cell>
								<name>unnamed2</name>
								<CellularCompartment>
									<name>Cytoplasm</name>
									<CellProperty>
										<property_name>Cyto intensity(Int)</property_name>
										<Channel>
											<channel_name>Ch1-T1</channel_name>
											<channel_intensity>3350152.0</channel_intensity>
										</Channel>

										<Channel>
											<channel_name>ChD-T1</channel_name>
											<channel_intensity>45363689.0</channel_intensity>
										</Channel>

										<Channel>
											<channel_name>Ch2-T2</channel_name>
											<channel_intensity>21296453.0</channel_intensity>
										</Channel>

									</CellProperty>

									<CellProperty>
										<property_name>Cyto intensity(Avg)</property_name>
										<Channel>
											<channel_name>Ch1-T1</channel_name>
											<channel_intensity>100.3</channel_intensity>
										</Channel>

										<Channel>
											<channel_name>ChD-T1</channel_name>
											<channel_intensity>1357.7</channel_intensity>
										</Channel>

										<Channel>
											<channel_name>Ch2-T2</channel_name>
											<channel_intensity>637.4</channel_intensity>
										</Channel>

									</CellProperty>

									<CellProperty>
										<property_name>Cell intensity(Int)</property_name>
										<Channel>
											<channel_name>Ch1-T1</channel_name>
											<channel_intensity>8220104.0</channel_intensity>
										</Channel>

										<Channel>
											<channel_name>ChD-T1</channel_name>
											<channel_intensity>56325706.0</channel_intensity>
										</Channel>

										<Channel>
											<channel_name>Ch2-T2</channel_name>
											<channel_intensity>28434312.0</channel_intensity>
										</Channel>

									</CellProperty>

									<CellProperty>
										<property_name>Cell intensity(Avg)</property_name>
										<Channel>
											<channel_name>Ch1-T1</channel_name>
											<channel_intensity>198.6</channel_intensity>
										</Channel>

										<Channel>
											<channel_name>ChD-T1</channel_name>
											<channel_intensity>1360.8</channel_intensity>
										</Channel>

										<Channel>
											<channel_name>Ch2-T2</channel_name>
											<channel_intensity>687.0</channel_intensity>
										</Channel>

									</CellProperty>

									<CellProperty>
										<property_name>Nuc intensity(Int)</property_name>
										<Channel>
											<channel_name>Ch1-T1</channel_name>
											<channel_intensity>4869952.0</channel_intensity>
										</Channel>

										<Channel>
											<channel_name>ChD-T1</channel_name>
											<channel_intensity>10962017.0</channel_intensity>
										</Channel>

										<Channel>
											<channel_name>Ch2-T2</channel_name>
											<channel_intensity>7137859.0</channel_intensity>
										</Channel>

									</CellProperty>

									<CellProperty>
										<property_name>Nuc intensity(Avg)</property_name>
										<Channel>
											<channel_name>Ch1-T1</channel_name>
											<channel_intensity>610.3</channel_intensity>
										</Channel>

										<Channel>
											<channel_name>ChD-T1</channel_name>
											<channel_intensity>1373.8</channel_intensity>
										</Channel>

										<Channel>
											<channel_name>Ch2-T2</channel_name>
											<channel_intensity>894.5</channel_intensity>
										</Channel>

									</CellProperty>

									<CellProperty>
										<property_name>Nuc/Cyto ratio(Int)</property_name>
										<Channel>
											<channel_name>Ch1-T1</channel_name>
											<channel_intensity>1.5</channel_intensity>
										</Channel>

										<Channel>
											<channel_name>ChD-T1</channel_name>
											<channel_intensity>0.2</channel_intensity>
										</Channel>

										<Channel>
											<channel_name>Ch2-T2</channel_name>
											<channel_intensity>0.3</channel_intensity>
										</Channel>

									</CellProperty>

									<CellProperty>
										<property_name>Nuc/Cyto ratio(Avg)</property_name>
										<Channel>
											<channel_name>Ch1-T1</channel_name>
											<channel_intensity>6.1</channel_intensity>
										</Channel>

										<Channel>
											<channel_name>ChD-T1</channel_name>
											<channel_intensity>1.0</channel_intensity>
										</Channel>

										<Channel>
											<channel_name>Ch2-T2</channel_name>
											<channel_intensity>1.4</channel_intensity>
										</Channel>

									</CellProperty>

									<Centroid>477.6,500.2</Centroid>
									<Polygon>
										<exterior>
											<LinearRing>
												<coordinates>389.4,485.7 385.1,481.4 380.1,477.2 374.8,473.0 369.2,468.9 363.5,464.8 358.0,460.8 352.8,456.8 348.1,452.9 344.1,449.1 341.0,445.4 338.9,441.9 337.8,438.4 337.6,435.2 338.1,432.0 339.3,429.1 341.0,426.4 343.2,423.8 345.7,421.6 348.5,419.5 351.4,417.8 354.4,416.3 357.4,415.0 360.6,414.1 363.9,413.3 367.3,412.8 370.8,412.4 374.6,412.2 378.5,412.2 382.7,412.3 387.0,412.5 391.6,412.8 396.5,413.1 401.5,413.6 406.6,414.1 411.8,414.5 417.2,415.0 422.6,415.5 427.9,415.9 433.3,416.3 438.6,416.6 443.9,416.8 449.1,416.9 454.2,416.9 459.1,416.8 464.0,416.7 468.8,416.5 473.5,416.3 478.1,416.0 482.5,415.7 486.8,415.3 491.0,414.9 495.0,414.4 499.0,413.7 503.0,412.8 506.9,411.7 510.8,410.2 514.7,408.4 518.7,406.2 522.7,403.4 526.8,400.1 531.0,396.4 535.3,392.3 539.7,388.1 544.1,383.9 548.6,380.0 553.1,376.4 557.7,373.5 562.2,371.4 566.7,370.2 571.2,370.2 575.7,371.4 580.0,373.7 584.2,377.0 588.3,381.0 592.0,385.7 595.6,390.9 598.7,396.5 601.6,402.4 604.0,408.4 605.9,414.4 607.3,420.4 608.3,426.2 608.9,432.0 609.0,437.6 608.8,443.2 608.2,448.7 607.2,454.0 605.9,459.3 604.3,464.5 602.4,469.5 600.3,474.5 597.9,479.3 595.2,484.1 592.4,488.7 589.4,493.4 586.2,497.9 582.8,502.4 579.4,506.9 575.8,511.3 572.1,515.8 568.3,520.2 564.4,524.6 560.3,529.1 556.2,533.6 551.9,538.2 547.5,542.8 542.8,547.6 538.0,552.4 533.0,557.4 527.9,562.6 522.5,567.9 516.9,573.3 511.2,578.8 505.4,584.4 499.5,590.1 493.6,595.8 487.6,601.5 481.6,607.3 475.6,613.0 469.6,618.7 463.7,624.4 457.8,629.9 451.9,635.4 446.1,640.7 440.3,645.8 434.5,650.7 428.8,655.4 423.0,659.8 417.2,664.0 411.5,667.8 405.8,671.1 400.4,674.0 395.3,676.2 390.6,677.5 386.4,678.0 383.0,677.5 380.3,675.8 378.6,672.9 377.9,668.5 378.3,662.7 379.7,655.6 381.9,647.3 384.7,638.3 388.0,628.6 391.5,618.7 395.1,608.6 398.6,598.7 401.7,589.3 404.3,580.5 406.2,572.5 407.4,565.4 408.1,559.1 408.3,553.4 408.1,548.3 407.7,543.6 407.0,539.2 406.2,535.1 405.3,531.1 404.6,527.2 403.9,523.2 403.4,519.2 402.7,515.1 402.0,511.0 401.0,506.8 399.7,502.6 398.0,498.4 395.8,494.2 392.9,489.9 389.4,485.7</coordinates>
											</LinearRing>

										</exterior>

									</Polygon>

								</CellularCompartment>

								<CellularCompartment>
									<name>Neucleus</name>
									<CellProperty>
										<property_name>Cyto intensity(Int)</property_name>
										<Channel>
											<channel_name>Ch1-T1</channel_name>
											<channel_intensity>3350152.0</channel_intensity>
										</Channel>

										<Channel>
											<channel_name>ChD-T1</channel_name>
											<channel_intensity>45363689.0</channel_intensity>
										</Channel>

										<Channel>
											<channel_name>Ch2-T2</channel_name>
											<channel_intensity>21296453.0</channel_intensity>
										</Channel>

									</CellProperty>

									<CellProperty>
										<property_name>Cyto intensity(Avg)</property_name>
										<Channel>
											<channel_name>Ch1-T1</channel_name>
											<channel_intensity>100.3</channel_intensity>
										</Channel>

										<Channel>
											<channel_name>ChD-T1</channel_name>
											<channel_intensity>1357.7</channel_intensity>
										</Channel>

										<Channel>
											<channel_name>Ch2-T2</channel_name>
											<channel_intensity>637.4</channel_intensity>
										</Channel>

									</CellProperty>

									<CellProperty>
										<property_name>Cell intensity(Int)</property_name>
										<Channel>
											<channel_name>Ch1-T1</channel_name>
											<channel_intensity>8220104.0</channel_intensity>
										</Channel>

										<Channel>
											<channel_name>ChD-T1</channel_name>
											<channel_intensity>56325706.0</channel_intensity>
										</Channel>

										<Channel>
											<channel_name>Ch2-T2</channel_name>
											<channel_intensity>28434312.0</channel_intensity>
										</Channel>

									</CellProperty>

									<CellProperty>
										<property_name>Cell intensity(Avg)</property_name>
										<Channel>
											<channel_name>Ch1-T1</channel_name>
											<channel_intensity>198.6</channel_intensity>
										</Channel>

										<Channel>
											<channel_name>ChD-T1</channel_name>
											<channel_intensity>1360.8</channel_intensity>
										</Channel>

										<Channel>
											<channel_name>Ch2-T2</channel_name>
											<channel_intensity>687.0</channel_intensity>
										</Channel>

									</CellProperty>

									<CellProperty>
										<property_name>Nuc intensity(Int)</property_name>
										<Channel>
											<channel_name>Ch1-T1</channel_name>
											<channel_intensity>4869952.0</channel_intensity>
										</Channel>

										<Channel>
											<channel_name>ChD-T1</channel_name>
											<channel_intensity>10962017.0</channel_intensity>
										</Channel>

										<Channel>
											<channel_name>Ch2-T2</channel_name>
											<channel_intensity>7137859.0</channel_intensity>
										</Channel>

									</CellProperty>

									<CellProperty>
										<property_name>Nuc intensity(Avg)</property_name>
										<Channel>
											<channel_name>Ch1-T1</channel_name>
											<channel_intensity>610.3</channel_intensity>
										</Channel>

										<Channel>
											<channel_name>ChD-T1</channel_name>
											<channel_intensity>1373.8</channel_intensity>
										</Channel>

										<Channel>
											<channel_name>Ch2-T2</channel_name>
											<channel_intensity>894.5</channel_intensity>
										</Channel>

									</CellProperty>

									<CellProperty>
										<property_name>Nuc/Cyto ratio(Int)</property_name>
										<Channel>
											<channel_name>Ch1-T1</channel_name>
											<channel_intensity>1.5</channel_intensity>
										</Channel>

										<Channel>
											<channel_name>ChD-T1</channel_name>
											<channel_intensity>0.2</channel_intensity>
										</Channel>

										<Channel>
											<channel_name>Ch2-T2</channel_name>
											<channel_intensity>0.3</channel_intensity>
										</Channel>

									</CellProperty>

									<CellProperty>
										<property_name>Nuc/Cyto ratio(Avg)</property_name>
										<Channel>
											<channel_name>Ch1-T1</channel_name>
											<channel_intensity>6.1</channel_intensity>
										</Channel>

										<Channel>
											<channel_name>ChD-T1</channel_name>
											<channel_intensity>1.0</channel_intensity>
										</Channel>

										<Channel>
											<channel_name>Ch2-T2</channel_name>
											<channel_intensity>1.4</channel_intensity>
										</Channel>

									</CellProperty>

									<Centroid>425.3,460.4</Centroid>
									<Polygon>
										<exterior>
											<LinearRing>
												<coordinates>467.8,438.5 465.0,437.5 462.1,436.4 459.1,435.4 456.0,434.3 452.7,433.3 449.4,432.1 446.1,430.9 442.6,429.7 439.0,428.3 435.4,426.8 431.6,425.2 427.8,423.5 424.0,421.8 420.1,420.2 416.2,418.7 412.4,417.3 408.6,416.1 404.8,415.2 401.2,414.6 397.6,414.4 394.2,414.6 390.9,415.2 387.7,416.2 384.7,417.5 381.8,419.1 379.1,420.9 376.5,423.0 374.0,425.3 371.7,427.7 369.6,430.3 367.7,433.0 365.9,435.8 364.4,438.6 363.2,441.4 362.2,444.2 361.5,447.0 361.2,449.6 361.2,452.2 361.6,454.6 362.4,456.9 363.6,458.9 365.2,460.9 367.1,462.7 369.3,464.5 371.7,466.4 374.3,468.2 377.1,470.2 380.0,472.3 382.9,474.7 385.9,477.2 388.8,480.0 391.8,482.9 394.8,485.9 397.8,488.9 400.9,491.9 404.0,494.7 407.2,497.3 410.4,499.6 413.7,501.6 417.1,503.2 420.5,504.3 424.0,505.0 427.6,505.4 431.2,505.5 434.8,505.4 438.3,505.1 441.9,504.6 445.5,504.1 449.0,503.5 452.4,502.8 455.7,502.2 459.0,501.5 462.1,500.6 465.2,499.6 468.1,498.5 470.8,497.1 473.4,495.4 475.8,493.3 478.0,491.0 480.0,488.2 481.8,485.0 483.4,481.6 484.7,478.0 485.8,474.3 486.5,470.5 487.0,466.7 487.2,463.1 487.1,459.6 486.7,456.4 485.9,453.5 484.9,451.0 483.5,448.8 481.9,446.8 480.0,445.0 477.9,443.4 475.6,442.0 473.2,440.8 470.5,439.6 467.8,438.5</coordinates>
											</LinearRing>

										</exterior>

									</Polygon>

								</CellularCompartment>

							</Cell>

						</ResultState>

						<ResultState>
							<TimeStamp>5487.2</TimeStamp>
							<Cell>
								<name>unnamed2</name>
								<CellularCompartment>
									<name>Cytoplasm</name>
									<CellProperty>
										<property_name>Cyto intensity(Int)</property_name>
										<Channel>
											<channel_name>Ch1-T1</channel_name>
											<channel_intensity>3552982.0</channel_intensity>
										</Channel>

										<Channel>
											<channel_name>ChD-T1</channel_name>
											<channel_intensity>45532441.0</channel_intensity>
										</Channel>

										<Channel>
											<channel_name>Ch2-T2</channel_name>
											<channel_intensity>20869472.0</channel_intensity>
										</Channel>

									</CellProperty>

									<CellProperty>
										<property_name>Cyto intensity(Avg)</property_name>
										<Channel>
											<channel_name>Ch1-T1</channel_name>
											<channel_intensity>105.9</channel_intensity>
										</Channel>

										<Channel>
											<channel_name>ChD-T1</channel_name>
											<channel_intensity>1356.8</channel_intensity>
										</Channel>

										<Channel>
											<channel_name>Ch2-T2</channel_name>
											<channel_intensity>621.9</channel_intensity>
										</Channel>

									</CellProperty>

									<CellProperty>
										<property_name>Cell intensity(Int)</property_name>
										<Channel>
											<channel_name>Ch1-T1</channel_name>
											<channel_intensity>8149071.0</channel_intensity>
										</Channel>

										<Channel>
											<channel_name>ChD-T1</channel_name>
											<channel_intensity>56609049.0</channel_intensity>
										</Channel>

										<Channel>
											<channel_name>Ch2-T2</channel_name>
											<channel_intensity>27850872.0</channel_intensity>
										</Channel>

									</CellProperty>

									<CellProperty>
										<property_name>Cell intensity(Avg)</property_name>
										<Channel>
											<channel_name>Ch1-T1</channel_name>
											<channel_intensity>196.4</channel_intensity>
										</Channel>

										<Channel>
											<channel_name>ChD-T1</channel_name>
											<channel_intensity>1364.5</channel_intensity>
										</Channel>

										<Channel>
											<channel_name>Ch2-T2</channel_name>
											<channel_intensity>671.3</channel_intensity>
										</Channel>

									</CellProperty>

									<CellProperty>
										<property_name>Nuc intensity(Int)</property_name>
										<Channel>
											<channel_name>Ch1-T1</channel_name>
											<channel_intensity>4596089.0</channel_intensity>
										</Channel>

										<Channel>
											<channel_name>ChD-T1</channel_name>
											<channel_intensity>11076608.0</channel_intensity>
										</Channel>

										<Channel>
											<channel_name>Ch2-T2</channel_name>
											<channel_intensity>6981400.0</channel_intensity>
										</Channel>

									</CellProperty>

									<CellProperty>
										<property_name>Nuc intensity(Avg)</property_name>
										<Channel>
											<channel_name>Ch1-T1</channel_name>
											<channel_intensity>579.6</channel_intensity>
										</Channel>

										<Channel>
											<channel_name>ChD-T1</channel_name>
											<channel_intensity>1396.9</channel_intensity>
										</Channel>

										<Channel>
											<channel_name>Ch2-T2</channel_name>
											<channel_intensity>880.4</channel_intensity>
										</Channel>

									</CellProperty>

									<CellProperty>
										<property_name>Nuc/Cyto ratio(Int)</property_name>
										<Channel>
											<channel_name>Ch1-T1</channel_name>
											<channel_intensity>1.3</channel_intensity>
										</Channel>

										<Channel>
											<channel_name>ChD-T1</channel_name>
											<channel_intensity>0.2</channel_intensity>
										</Channel>

										<Channel>
											<channel_name>Ch2-T2</channel_name>
											<channel_intensity>0.3</channel_intensity>
										</Channel>

									</CellProperty>

									<CellProperty>
										<property_name>Nuc/Cyto ratio(Avg)</property_name>
										<Channel>
											<channel_name>Ch1-T1</channel_name>
											<channel_intensity>5.5</channel_intensity>
										</Channel>

										<Channel>
											<channel_name>ChD-T1</channel_name>
											<channel_intensity>1.0</channel_intensity>
										</Channel>

										<Channel>
											<channel_name>Ch2-T2</channel_name>
											<channel_intensity>1.4</channel_intensity>
										</Channel>

									</CellProperty>

									<Centroid>485.8,508.1</Centroid>
									<Polygon>
										<exterior>
											<LinearRing>
												<coordinates>392.4,500.5 389.5,496.5 386.3,492.4 383.0,488.3 379.6,484.1 376.2,479.8 372.9,475.6 369.7,471.3 366.8,467.1 364.2,462.9 362.1,458.7 360.3,454.7 359.1,450.7 358.3,446.9 357.8,443.2 357.8,439.7 358.2,436.5 358.9,433.5 360.0,430.7 361.4,428.3 363.1,426.2 365.1,424.4 367.3,422.9 369.9,421.8 372.7,420.9 375.8,420.2 379.1,419.8 382.7,419.6 386.6,419.5 390.7,419.6 395.1,419.8 399.7,420.1 404.5,420.5 409.5,420.9 414.7,421.4 419.9,421.9 425.2,422.4 430.6,422.8 436.0,423.3 441.4,423.6 446.7,423.9 452.0,424.1 457.1,424.2 462.2,424.2 467.2,424.2 472.1,424.0 476.9,423.9 481.6,423.6 486.1,423.3 490.6,423.0 494.9,422.6 499.0,422.2 503.1,421.7 507.1,421.0 511.1,420.2 515.0,419.0 518.9,417.6 522.8,415.7 526.8,413.5 530.8,410.8 534.9,407.5 539.1,403.7 543.4,399.6 547.8,395.4 552.2,391.2 556.7,387.3 561.2,383.8 565.7,380.8 570.2,378.7 574.8,377.6 579.3,377.6 583.7,378.8 588.1,381.1 592.3,384.3 596.3,388.3 600.1,393.0 603.6,398.2 606.8,403.9 609.6,409.8 612.0,415.8 613.9,421.8 615.4,427.7 616.4,433.6 617.0,439.3 617.1,445.0 616.9,450.5 616.2,456.0 615.3,461.4 614.0,466.6 612.4,471.8 610.5,476.8 608.3,481.8 605.9,486.6 603.3,491.4 600.5,496.1 597.4,500.7 594.2,505.2 590.9,509.8 587.4,514.2 583.8,518.7 580.1,523.1 576.3,527.5 572.4,531.9 568.4,536.4 564.3,540.9 560.0,545.5 555.5,550.1 550.9,554.9 546.1,559.8 541.1,564.8 535.9,569.9 530.5,575.2 525.0,580.6 519.3,586.1 513.5,591.7 507.6,597.4 501.6,603.1 495.6,608.9 489.6,614.6 483.6,620.3 477.7,626.0 471.7,631.7 465.9,637.3 460.0,642.7 454.2,648.0 448.4,653.1 442.6,658.0 436.8,662.7 431.1,667.2 425.3,671.3 419.6,675.1 413.9,678.5 408.4,681.3 403.3,683.5 398.6,684.9 394.5,685.4 391.1,684.8 388.4,683.1 386.6,680.2 385.9,675.8 386.3,670.0 387.7,662.9 390.0,654.7 392.8,645.6 396.1,636.0 399.6,626.0 403.2,616.0 406.6,606.1 409.7,596.6 412.3,587.8 414.2,579.9 415.5,572.8 416.1,566.5 416.2,560.8 415.9,555.8 415.3,551.2 414.3,547.1 413.1,543.2 411.8,539.6 410.5,536.1 409.1,532.6 407.8,529.2 406.3,525.8 404.9,522.3 403.3,518.8 401.5,515.3 399.6,511.7 397.5,508.1 395.1,504.3 392.4,500.5</coordinates>
											</LinearRing>

										</exterior>

									</Polygon>

								</CellularCompartment>

								<CellularCompartment>
									<name>Neucleus</name>
									<CellProperty>
										<property_name>Cyto intensity(Int)</property_name>
										<Channel>
											<channel_name>Ch1-T1</channel_name>
											<channel_intensity>3552982.0</channel_intensity>
										</Channel>

										<Channel>
											<channel_name>ChD-T1</channel_name>
											<channel_intensity>45532441.0</channel_intensity>
										</Channel>

										<Channel>
											<channel_name>Ch2-T2</channel_name>
											<channel_intensity>20869472.0</channel_intensity>
										</Channel>

									</CellProperty>

									<CellProperty>
										<property_name>Cyto intensity(Avg)</property_name>
										<Channel>
											<channel_name>Ch1-T1</channel_name>
											<channel_intensity>105.9</channel_intensity>
										</Channel>

										<Channel>
											<channel_name>ChD-T1</channel_name>
											<channel_intensity>1356.8</channel_intensity>
										</Channel>

										<Channel>
											<channel_name>Ch2-T2</channel_name>
											<channel_intensity>621.9</channel_intensity>
										</Channel>

									</CellProperty>

									<CellProperty>
										<property_name>Cell intensity(Int)</property_name>
										<Channel>
											<channel_name>Ch1-T1</channel_name>
											<channel_intensity>8149071.0</channel_intensity>
										</Channel>

										<Channel>
											<channel_name>ChD-T1</channel_name>
											<channel_intensity>56609049.0</channel_intensity>
										</Channel>

										<Channel>
											<channel_name>Ch2-T2</channel_name>
											<channel_intensity>27850872.0</channel_intensity>
										</Channel>

									</CellProperty>

									<CellProperty>
										<property_name>Cell intensity(Avg)</property_name>
										<Channel>
											<channel_name>Ch1-T1</channel_name>
											<channel_intensity>196.4</channel_intensity>
										</Channel>

										<Channel>
											<channel_name>ChD-T1</channel_name>
											<channel_intensity>1364.5</channel_intensity>
										</Channel>

										<Channel>
											<channel_name>Ch2-T2</channel_name>
											<channel_intensity>671.3</channel_intensity>
										</Channel>

									</CellProperty>

									<CellProperty>
										<property_name>Nuc intensity(Int)</property_name>
										<Channel>
											<channel_name>Ch1-T1</channel_name>
											<channel_intensity>4596089.0</channel_intensity>
										</Channel>

										<Channel>
											<channel_name>ChD-T1</channel_name>
											<channel_intensity>11076608.0</channel_intensity>
										</Channel>

										<Channel>
											<channel_name>Ch2-T2</channel_name>
											<channel_intensity>6981400.0</channel_intensity>
										</Channel>

									</CellProperty>

									<CellProperty>
										<property_name>Nuc intensity(Avg)</property_name>
										<Channel>
											<channel_name>Ch1-T1</channel_name>
											<channel_intensity>579.6</channel_intensity>
										</Channel>

										<Channel>
											<channel_name>ChD-T1</channel_name>
											<channel_intensity>1396.9</channel_intensity>
										</Channel>

										<Channel>
											<channel_name>Ch2-T2</channel_name>
											<channel_intensity>880.4</channel_intensity>
										</Channel>

									</CellProperty>

									<CellProperty>
										<property_name>Nuc/Cyto ratio(Int)</property_name>
										<Channel>
											<channel_name>Ch1-T1</channel_name>
											<channel_intensity>1.3</channel_intensity>
										</Channel>

										<Channel>
											<channel_name>ChD-T1</channel_name>
											<channel_intensity>0.2</channel_intensity>
										</Channel>

										<Channel>
											<channel_name>Ch2-T2</channel_name>
											<channel_intensity>0.3</channel_intensity>
										</Channel>

									</CellProperty>

									<CellProperty>
										<property_name>Nuc/Cyto ratio(Avg)</property_name>
										<Channel>
											<channel_name>Ch1-T1</channel_name>
											<channel_intensity>5.5</channel_intensity>
										</Channel>

										<Channel>
											<channel_name>ChD-T1</channel_name>
											<channel_intensity>1.0</channel_intensity>
										</Channel>

										<Channel>
											<channel_name>Ch2-T2</channel_name>
											<channel_intensity>1.4</channel_intensity>
										</Channel>

									</CellProperty>

									<Centroid>429.7,464.1</Centroid>
									<Polygon>
										<exterior>
											<LinearRing>
												<coordinates>475.8,441.0 473.4,439.1 470.9,437.5 468.3,436.0 465.5,434.7 462.4,433.5 459.1,432.3 455.6,431.3 451.7,430.3 447.6,429.3 443.0,428.3 438.2,427.2 433.0,426.2 427.6,425.2 422.2,424.3 416.6,423.6 411.1,423.1 405.7,422.8 400.5,422.8 395.5,423.2 390.9,424.0 386.7,425.3 383.0,426.9 379.6,428.8 376.6,431.0 373.9,433.4 371.7,436.0 369.8,438.7 368.3,441.5 367.1,444.3 366.3,447.0 365.9,449.7 365.7,452.3 365.8,454.8 366.2,457.1 366.9,459.3 367.8,461.4 368.9,463.2 370.2,464.9 371.6,466.4 373.2,467.7 374.9,468.8 376.6,469.7 378.5,470.6 380.4,471.4 382.3,472.3 384.1,473.2 385.9,474.3 387.7,475.6 389.3,477.2 390.9,479.1 392.3,481.3 393.6,483.7 394.9,486.4 396.3,489.1 397.7,491.9 399.3,494.6 401.1,497.2 403.1,499.7 405.4,501.9 408.0,503.7 410.9,505.3 414.2,506.6 417.7,507.5 421.4,508.2 425.3,508.6 429.4,508.8 433.5,508.7 437.7,508.5 441.9,508.1 446.1,507.5 450.2,506.7 454.2,505.8 458.2,504.8 462.0,503.6 465.6,502.2 469.1,500.6 472.4,498.9 475.4,497.0 478.2,495.0 480.7,492.8 482.9,490.5 484.8,488.0 486.5,485.4 487.8,482.7 488.9,479.9 489.7,477.0 490.1,474.0 490.3,471.0 490.2,468.0 489.8,465.0 489.1,461.9 488.1,458.9 486.9,456.0 485.5,453.1 483.9,450.4 482.1,447.8 480.1,445.3 478.0,443.0 475.8,441.0</coordinates>
											</LinearRing>

										</exterior>

									</Polygon>

								</CellularCompartment>

							</Cell>

						</ResultState>

						<ResultState>
							<TimeStamp>5769.1</TimeStamp>
							<Cell>
								<name>unnamed2</name>
								<CellularCompartment>
									<name>Cytoplasm</name>
									<CellProperty>
										<property_name>Cyto intensity(Int)</property_name>
										<Channel>
											<channel_name>Ch1-T1</channel_name>
											<channel_intensity>3812679.0</channel_intensity>
										</Channel>

										<Channel>
											<channel_name>ChD-T1</channel_name>
											<channel_intensity>44450473.0</channel_intensity>
										</Channel>

										<Channel>
											<channel_name>Ch2-T2</channel_name>
											<channel_intensity>19888223.0</channel_intensity>
										</Channel>

									</CellProperty>

									<CellProperty>
										<property_name>Cyto intensity(Avg)</property_name>
										<Channel>
											<channel_name>Ch1-T1</channel_name>
											<channel_intensity>118.4</channel_intensity>
										</Channel>

										<Channel>
											<channel_name>ChD-T1</channel_name>
											<channel_intensity>1380.1</channel_intensity>
										</Channel>

										<Channel>
											<channel_name>Ch2-T2</channel_name>
											<channel_intensity>617.5</channel_intensity>
										</Channel>

									</CellProperty>

									<CellProperty>
										<property_name>Cell intensity(Int)</property_name>
										<Channel>
											<channel_name>Ch1-T1</channel_name>
											<channel_intensity>7645202.0</channel_intensity>
										</Channel>

										<Channel>
											<channel_name>ChD-T1</channel_name>
											<channel_intensity>54823551.0</channel_intensity>
										</Channel>

										<Channel>
											<channel_name>Ch2-T2</channel_name>
											<channel_intensity>26459787.0</channel_intensity>
										</Channel>

									</CellProperty>

									<CellProperty>
										<property_name>Cell intensity(Avg)</property_name>
										<Channel>
											<channel_name>Ch1-T1</channel_name>
											<channel_intensity>192.8</channel_intensity>
										</Channel>

										<Channel>
											<channel_name>ChD-T1</channel_name>
											<channel_intensity>1382.3</channel_intensity>
										</Channel>

										<Channel>
											<channel_name>Ch2-T2</channel_name>
											<channel_intensity>667.1</channel_intensity>
										</Channel>

									</CellProperty>

									<CellProperty>
										<property_name>Nuc intensity(Int)</property_name>
										<Channel>
											<channel_name>Ch1-T1</channel_name>
											<channel_intensity>3832523.0</channel_intensity>
										</Channel>

										<Channel>
											<channel_name>ChD-T1</channel_name>
											<channel_intensity>10373078.0</channel_intensity>
										</Channel>

										<Channel>
											<channel_name>Ch2-T2</channel_name>
											<channel_intensity>6571564.0</channel_intensity>
										</Channel>

									</CellProperty>

									<CellProperty>
										<property_name>Nuc intensity(Avg)</property_name>
										<Channel>
											<channel_name>Ch1-T1</channel_name>
											<channel_intensity>514.2</channel_intensity>
										</Channel>

										<Channel>
											<channel_name>ChD-T1</channel_name>
											<channel_intensity>1391.8</channel_intensity>
										</Channel>

										<Channel>
											<channel_name>Ch2-T2</channel_name>
											<channel_intensity>881.7</channel_intensity>
										</Channel>

									</CellProperty>

									<CellProperty>
										<property_name>Nuc/Cyto ratio(Int)</property_name>
										<Channel>
											<channel_name>Ch1-T1</channel_name>
											<channel_intensity>1.0</channel_intensity>
										</Channel>

										<Channel>
											<channel_name>ChD-T1</channel_name>
											<channel_intensity>0.2</channel_intensity>
										</Channel>

										<Channel>
											<channel_name>Ch2-T2</channel_name>
											<channel_intensity>0.3</channel_intensity>
										</Channel>

									</CellProperty>

									<CellProperty>
										<property_name>Nuc/Cyto ratio(Avg)</property_name>
										<Channel>
											<channel_name>Ch1-T1</channel_name>
											<channel_intensity>4.3</channel_intensity>
										</Channel>

										<Channel>
											<channel_name>ChD-T1</channel_name>
											<channel_intensity>1.0</channel_intensity>
										</Channel>

										<Channel>
											<channel_name>Ch2-T2</channel_name>
											<channel_intensity>1.4</channel_intensity>
										</Channel>

									</CellProperty>

									<Centroid>493.0,500.0</Centroid>
									<Polygon>
										<exterior>
											<LinearRing>
												<coordinates>416.5,536.4 411.5,531.1 406.5,525.6 401.7,519.8 397.1,513.8 392.7,507.6 388.5,501.3 384.7,494.9 381.3,488.5 378.2,482.2 375.6,475.8 373.5,469.6 371.9,463.5 370.7,457.6 370.0,452.0 369.6,446.7 369.8,441.6 370.2,437.0 371.1,432.8 372.3,429.0 373.8,425.8 375.7,423.1 377.8,420.9 380.3,419.2 383.1,417.9 386.1,416.9 389.4,416.3 393.0,416.0 396.9,415.9 401.0,415.9 405.4,416.1 410.0,416.4 414.8,416.8 419.8,417.2 424.9,417.7 430.2,418.2 435.5,418.7 440.9,419.2 446.3,419.6 451.6,420.0 457.0,420.2 462.2,420.4 467.4,420.5 472.5,420.6 477.5,420.5 482.4,420.4 487.2,420.2 491.8,420.0 496.4,419.7 500.8,419.3 505.1,419.0 509.3,418.6 513.4,418.1 517.4,417.4 521.3,416.5 525.2,415.4 529.1,413.9 533.1,412.1 537.0,409.8 541.0,407.1 545.2,403.8 549.4,400.0 553.7,396.0 558.0,391.7 562.5,387.6 566.9,383.6 571.5,380.1 576.0,377.2 580.5,375.1 585.0,373.9 589.5,373.9 594.0,375.1 598.3,377.4 602.6,380.6 606.6,384.6 610.4,389.3 613.9,394.6 617.1,400.2 619.9,406.1 622.3,412.1 624.2,418.1 625.7,424.0 626.7,429.9 627.2,435.6 627.4,441.3 627.1,446.9 626.5,452.3 625.5,457.7 624.2,463.0 622.6,468.1 620.7,473.2 618.6,478.1 616.2,482.9 613.5,487.6 610.6,492.2 607.4,496.6 604.0,500.9 600.4,505.0 596.6,509.0 592.6,512.9 588.4,516.5 584.0,520.1 579.4,523.5 574.6,526.9 569.8,530.4 564.8,533.9 559.7,537.5 554.4,541.3 549.1,545.3 543.8,549.6 538.3,554.2 532.9,559.1 527.4,564.2 521.8,569.7 516.3,575.4 510.7,581.2 505.2,587.3 499.6,593.5 494.1,599.8 488.6,606.2 483.2,612.7 477.8,619.1 472.4,625.6 467.0,631.9 461.7,638.2 456.3,644.2 450.9,650.0 445.5,655.5 440.1,660.7 434.7,665.5 429.1,669.9 423.6,673.8 418.2,677.2 413.0,680.0 407.9,682.2 403.2,683.8 398.9,684.7 395.0,684.9 391.6,684.4 388.9,683.1 386.8,680.9 385.5,678.0 384.8,674.4 384.8,670.2 385.6,665.5 387.0,660.4 389.1,654.9 391.8,649.1 395.3,643.2 399.5,637.1 404.3,631.1 409.6,625.0 415.2,619.0 420.9,613.0 426.5,607.2 431.9,601.5 436.7,595.9 440.7,590.6 443.9,585.4 446.0,580.5 446.8,575.9 446.4,571.4 444.9,567.2 442.5,563.0 439.4,558.8 435.5,554.7 431.2,550.4 426.5,546.0 421.6,541.3 416.5,536.4</coordinates>
											</LinearRing>

										</exterior>

									</Polygon>

								</CellularCompartment>

								<CellularCompartment>
									<name>Neucleus</name>
									<CellProperty>
										<property_name>Cyto intensity(Int)</property_name>
										<Channel>
											<channel_name>Ch1-T1</channel_name>
											<channel_intensity>3812679.0</channel_intensity>
										</Channel>

										<Channel>
											<channel_name>ChD-T1</channel_name>
											<channel_intensity>44450473.0</channel_intensity>
										</Channel>

										<Channel>
											<channel_name>Ch2-T2</channel_name>
											<channel_intensity>19888223.0</channel_intensity>
										</Channel>

									</CellProperty>

									<CellProperty>
										<property_name>Cyto intensity(Avg)</property_name>
										<Channel>
											<channel_name>Ch1-T1</channel_name>
											<channel_intensity>118.4</channel_intensity>
										</Channel>

										<Channel>
											<channel_name>ChD-T1</channel_name>
											<channel_intensity>1380.1</channel_intensity>
										</Channel>

										<Channel>
											<channel_name>Ch2-T2</channel_name>
											<channel_intensity>617.5</channel_intensity>
										</Channel>

									</CellProperty>

									<CellProperty>
										<property_name>Cell intensity(Int)</property_name>
										<Channel>
											<channel_name>Ch1-T1</channel_name>
											<channel_intensity>7645202.0</channel_intensity>
										</Channel>

										<Channel>
											<channel_name>ChD-T1</channel_name>
											<channel_intensity>54823551.0</channel_intensity>
										</Channel>

										<Channel>
											<channel_name>Ch2-T2</channel_name>
											<channel_intensity>26459787.0</channel_intensity>
										</Channel>

									</CellProperty>

									<CellProperty>
										<property_name>Cell intensity(Avg)</property_name>
										<Channel>
											<channel_name>Ch1-T1</channel_name>
											<channel_intensity>192.8</channel_intensity>
										</Channel>

										<Channel>
											<channel_name>ChD-T1</channel_name>
											<channel_intensity>1382.3</channel_intensity>
										</Channel>

										<Channel>
											<channel_name>Ch2-T2</channel_name>
											<channel_intensity>667.1</channel_intensity>
										</Channel>

									</CellProperty>

									<CellProperty>
										<property_name>Nuc intensity(Int)</property_name>
										<Channel>
											<channel_name>Ch1-T1</channel_name>
											<channel_intensity>3832523.0</channel_intensity>
										</Channel>

										<Channel>
											<channel_name>ChD-T1</channel_name>
											<channel_intensity>10373078.0</channel_intensity>
										</Channel>

										<Channel>
											<channel_name>Ch2-T2</channel_name>
											<channel_intensity>6571564.0</channel_intensity>
										</Channel>

									</CellProperty>

									<CellProperty>
										<property_name>Nuc intensity(Avg)</property_name>
										<Channel>
											<channel_name>Ch1-T1</channel_name>
											<channel_intensity>514.2</channel_intensity>
										</Channel>

										<Channel>
											<channel_name>ChD-T1</channel_name>
											<channel_intensity>1391.8</channel_intensity>
										</Channel>

										<Channel>
											<channel_name>Ch2-T2</channel_name>
											<channel_intensity>881.7</channel_intensity>
										</Channel>

									</CellProperty>

									<CellProperty>
										<property_name>Nuc/Cyto ratio(Int)</property_name>
										<Channel>
											<channel_name>Ch1-T1</channel_name>
											<channel_intensity>1.0</channel_intensity>
										</Channel>

										<Channel>
											<channel_name>ChD-T1</channel_name>
											<channel_intensity>0.2</channel_intensity>
										</Channel>

										<Channel>
											<channel_name>Ch2-T2</channel_name>
											<channel_intensity>0.3</channel_intensity>
										</Channel>

									</CellProperty>

									<CellProperty>
										<property_name>Nuc/Cyto ratio(Avg)</property_name>
										<Channel>
											<channel_name>Ch1-T1</channel_name>
											<channel_intensity>4.3</channel_intensity>
										</Channel>

										<Channel>
											<channel_name>ChD-T1</channel_name>
											<channel_intensity>1.0</channel_intensity>
										</Channel>

										<Channel>
											<channel_name>Ch2-T2</channel_name>
											<channel_intensity>1.4</channel_intensity>
										</Channel>

									</CellProperty>

									<Centroid>439.4,468.1</Centroid>
									<Polygon>
										<exterior>
											<LinearRing>
												<coordinates>487.3,447.7 485.9,445.8 484.5,443.9 483.0,442.0 481.4,440.3 479.6,438.6 477.6,437.0 475.4,435.5 473.0,434.1 470.3,432.9 467.3,431.8 463.9,430.9 460.3,430.2 456.4,429.6 452.3,429.2 448.1,428.9 443.7,428.8 439.3,428.8 434.8,428.9 430.3,429.2 425.9,429.6 421.5,430.0 417.3,430.7 413.2,431.4 409.2,432.3 405.4,433.4 401.8,434.6 398.4,436.0 395.2,437.6 392.3,439.4 389.6,441.5 387.2,443.7 385.1,446.1 383.3,448.7 381.8,451.4 380.7,454.2 379.9,457.1 379.5,460.0 379.4,463.0 379.8,465.9 380.6,468.7 381.7,471.5 383.3,474.2 385.1,476.9 387.1,479.5 389.4,482.0 391.8,484.5 394.2,486.9 396.8,489.2 399.3,491.5 401.7,493.7 404.1,495.9 406.4,498.0 408.7,499.9 411.0,501.8 413.3,503.4 415.7,505.0 418.2,506.3 420.8,507.5 423.6,508.4 426.5,509.2 429.5,509.7 432.7,509.9 436.1,510.0 439.5,510.0 443.0,509.8 446.5,509.4 450.0,509.0 453.5,508.4 457.0,507.9 460.4,507.2 463.8,506.5 467.1,505.8 470.2,504.9 473.2,503.9 476.1,502.8 478.9,501.5 481.4,500.0 483.8,498.4 486.0,496.5 488.0,494.3 489.7,492.0 491.2,489.4 492.6,486.7 493.7,483.9 494.6,481.0 495.2,478.1 495.7,475.3 495.9,472.4 495.9,469.7 495.7,467.1 495.3,464.6 494.8,462.2 494.0,459.9 493.1,457.7 492.1,455.6 491.0,453.6 489.8,451.6 488.6,449.6 487.3,447.7</coordinates>
											</LinearRing>

										</exterior>

									</Polygon>

								</CellularCompartment>

							</Cell>

						</ResultState>

						<ResultState>
							<TimeStamp>6046.8</TimeStamp>
							<Cell>
								<name>unnamed2</name>
								<CellularCompartment>
									<name>Cytoplasm</name>
									<CellProperty>
										<property_name>Cyto intensity(Int)</property_name>
										<Channel>
											<channel_name>Ch1-T1</channel_name>
											<channel_intensity>4281378.0</channel_intensity>
										</Channel>

										<Channel>
											<channel_name>ChD-T1</channel_name>
											<channel_intensity>45613575.0</channel_intensity>
										</Channel>

										<Channel>
											<channel_name>Ch2-T2</channel_name>
											<channel_intensity>20947704.0</channel_intensity>
										</Channel>

									</CellProperty>

									<CellProperty>
										<property_name>Cyto intensity(Avg)</property_name>
										<Channel>
											<channel_name>Ch1-T1</channel_name>
											<channel_intensity>129.9</channel_intensity>
										</Channel>

										<Channel>
											<channel_name>ChD-T1</channel_name>
											<channel_intensity>1383.6</channel_intensity>
										</Channel>

										<Channel>
											<channel_name>Ch2-T2</channel_name>
											<channel_intensity>635.4</channel_intensity>
										</Channel>

									</CellProperty>

									<CellProperty>
										<property_name>Cell intensity(Int)</property_name>
										<Channel>
											<channel_name>Ch1-T1</channel_name>
											<channel_intensity>7958677.0</channel_intensity>
										</Channel>

										<Channel>
											<channel_name>ChD-T1</channel_name>
											<channel_intensity>56086644.0</channel_intensity>
										</Channel>

										<Channel>
											<channel_name>Ch2-T2</channel_name>
											<channel_intensity>27725430.0</channel_intensity>
										</Channel>

									</CellProperty>

									<CellProperty>
										<property_name>Cell intensity(Avg)</property_name>
										<Channel>
											<channel_name>Ch1-T1</channel_name>
											<channel_intensity>196.9</channel_intensity>
										</Channel>

										<Channel>
											<channel_name>ChD-T1</channel_name>
											<channel_intensity>1387.6</channel_intensity>
										</Channel>

										<Channel>
											<channel_name>Ch2-T2</channel_name>
											<channel_intensity>685.9</channel_intensity>
										</Channel>

									</CellProperty>

									<CellProperty>
										<property_name>Nuc intensity(Int)</property_name>
										<Channel>
											<channel_name>Ch1-T1</channel_name>
											<channel_intensity>3677299.0</channel_intensity>
										</Channel>

										<Channel>
											<channel_name>ChD-T1</channel_name>
											<channel_intensity>10473069.0</channel_intensity>
										</Channel>

										<Channel>
											<channel_name>Ch2-T2</channel_name>
											<channel_intensity>6777726.0</channel_intensity>
										</Channel>

									</CellProperty>

									<CellProperty>
										<property_name>Nuc intensity(Avg)</property_name>
										<Channel>
											<channel_name>Ch1-T1</channel_name>
											<channel_intensity>493.4</channel_intensity>
										</Channel>

										<Channel>
											<channel_name>ChD-T1</channel_name>
											<channel_intensity>1405.2</channel_intensity>
										</Channel>

										<Channel>
											<channel_name>Ch2-T2</channel_name>
											<channel_intensity>909.4</channel_intensity>
										</Channel>

									</CellProperty>

									<CellProperty>
										<property_name>Nuc/Cyto ratio(Int)</property_name>
										<Channel>
											<channel_name>Ch1-T1</channel_name>
											<channel_intensity>0.9</channel_intensity>
										</Channel>

										<Channel>
											<channel_name>ChD-T1</channel_name>
											<channel_intensity>0.2</channel_intensity>
										</Channel>

										<Channel>
											<channel_name>Ch2-T2</channel_name>
											<channel_intensity>0.3</channel_intensity>
										</Channel>

									</CellProperty>

									<CellProperty>
										<property_name>Nuc/Cyto ratio(Avg)</property_name>
										<Channel>
											<channel_name>Ch1-T1</channel_name>
											<channel_intensity>3.8</channel_intensity>
										</Channel>

										<Channel>
											<channel_name>ChD-T1</channel_name>
											<channel_intensity>1.0</channel_intensity>
										</Channel>

										<Channel>
											<channel_name>Ch2-T2</channel_name>
											<channel_intensity>1.4</channel_intensity>
										</Channel>

									</CellProperty>

									<Centroid>492.1,506.9</Centroid>
									<Polygon>
										<exterior>
											<LinearRing>
												<coordinates>407.3,510.7 403.6,506.3 399.7,502.1 396.0,498.1 392.3,494.3 388.8,490.7 385.5,487.1 382.4,483.6 379.7,480.2 377.3,476.7 375.4,473.2 373.9,469.7 372.9,466.1 372.3,462.6 372.1,459.1 372.2,455.6 372.8,452.2 373.6,449.0 374.7,445.9 376.0,443.1 377.6,440.4 379.4,438.0 381.4,435.9 383.6,434.0 386.1,432.3 388.8,430.7 391.7,429.4 394.9,428.2 398.4,427.2 402.2,426.3 406.3,425.6 410.6,424.9 415.2,424.3 420.1,423.8 425.1,423.4 430.3,423.0 435.6,422.7 440.9,422.4 446.3,422.2 451.6,421.9 457.0,421.7 462.2,421.5 467.4,421.3 472.5,421.0 477.5,420.8 482.4,420.5 487.2,420.3 491.8,420.0 496.4,419.7 500.8,419.3 505.1,419.0 509.3,418.6 513.4,418.1 517.4,417.4 521.3,416.5 525.2,415.4 529.1,413.9 533.1,412.1 537.0,409.8 541.0,407.1 545.2,403.8 549.4,400.0 553.7,396.0 558.0,391.7 562.5,387.6 566.9,383.6 571.5,380.1 576.0,377.2 580.5,375.1 585.0,373.9 589.5,373.9 594.0,375.1 598.3,377.4 602.6,380.6 606.6,384.6 610.4,389.3 613.9,394.6 617.1,400.2 619.9,406.1 622.3,412.1 624.2,418.1 625.7,424.0 626.7,429.9 627.2,435.6 627.4,441.3 627.1,446.9 626.5,452.3 625.5,457.7 624.2,463.0 622.6,468.1 620.7,473.2 618.6,478.1 616.2,482.9 613.5,487.6 610.6,492.2 607.4,496.6 604.0,500.9 600.4,505.0 596.6,509.0 592.6,512.9 588.4,516.5 584.0,520.1 579.4,523.5 574.6,526.9 569.8,530.4 564.8,533.9 559.7,537.5 554.4,541.3 549.1,545.3 543.8,549.6 538.3,554.2 532.9,559.1 527.4,564.2 521.8,569.7 516.3,575.4 510.7,581.2 505.2,587.3 499.6,593.5 494.1,599.8 488.6,606.2 483.2,612.7 477.8,619.1 472.4,625.6 467.0,631.9 461.7,638.2 456.3,644.2 450.9,650.0 445.5,655.5 440.1,660.7 434.7,665.5 429.1,669.9 423.6,673.8 418.2,677.1 412.9,679.9 407.7,682.0 402.8,683.5 398.3,684.2 394.1,684.2 390.4,683.3 387.2,681.6 384.5,678.9 382.5,675.4 381.0,671.2 380.1,666.3 379.9,660.8 380.3,655.0 381.3,648.8 382.9,642.3 385.1,635.7 388.0,629.1 391.5,622.6 395.5,616.1 399.9,609.7 404.4,603.3 408.9,597.0 413.3,590.8 417.3,584.6 420.9,578.4 423.8,572.3 425.8,566.2 426.9,560.1 427.2,554.1 426.6,548.1 425.2,542.3 423.3,536.6 420.8,531.0 417.9,525.6 414.6,520.4 411.1,515.4 407.3,510.7</coordinates>
											</LinearRing>

										</exterior>

									</Polygon>

								</CellularCompartment>

								<CellularCompartment>
									<name>Neucleus</name>
									<CellProperty>
										<property_name>Cyto intensity(Int)</property_name>
										<Channel>
											<channel_name>Ch1-T1</channel_name>
											<channel_intensity>4281378.0</channel_intensity>
										</Channel>

										<Channel>
											<channel_name>ChD-T1</channel_name>
											<channel_intensity>45613575.0</channel_intensity>
										</Channel>

										<Channel>
											<channel_name>Ch2-T2</channel_name>
											<channel_intensity>20947704.0</channel_intensity>
										</Channel>

									</CellProperty>

									<CellProperty>
										<property_name>Cyto intensity(Avg)</property_name>
										<Channel>
											<channel_name>Ch1-T1</channel_name>
											<channel_intensity>129.9</channel_intensity>
										</Channel>

										<Channel>
											<channel_name>ChD-T1</channel_name>
											<channel_intensity>1383.6</channel_intensity>
										</Channel>

										<Channel>
											<channel_name>Ch2-T2</channel_name>
											<channel_intensity>635.4</channel_intensity>
										</Channel>

									</CellProperty>

									<CellProperty>
										<property_name>Cell intensity(Int)</property_name>
										<Channel>
											<channel_name>Ch1-T1</channel_name>
											<channel_intensity>7958677.0</channel_intensity>
										</Channel>

										<Channel>
											<channel_name>ChD-T1</channel_name>
											<channel_intensity>56086644.0</channel_intensity>
										</Channel>

										<Channel>
											<channel_name>Ch2-T2</channel_name>
											<channel_intensity>27725430.0</channel_intensity>
										</Channel>

									</CellProperty>

									<CellProperty>
										<property_name>Cell intensity(Avg)</property_name>
										<Channel>
											<channel_name>Ch1-T1</channel_name>
											<channel_intensity>196.9</channel_intensity>
										</Channel>

										<Channel>
											<channel_name>ChD-T1</channel_name>
											<channel_intensity>1387.6</channel_intensity>
										</Channel>

										<Channel>
											<channel_name>Ch2-T2</channel_name>
											<channel_intensity>685.9</channel_intensity>
										</Channel>

									</CellProperty>

									<CellProperty>
										<property_name>Nuc intensity(Int)</property_name>
										<Channel>
											<channel_name>Ch1-T1</channel_name>
											<channel_intensity>3677299.0</channel_intensity>
										</Channel>

										<Channel>
											<channel_name>ChD-T1</channel_name>
											<channel_intensity>10473069.0</channel_intensity>
										</Channel>

										<Channel>
											<channel_name>Ch2-T2</channel_name>
											<channel_intensity>6777726.0</channel_intensity>
										</Channel>

									</CellProperty>

									<CellProperty>
										<property_name>Nuc intensity(Avg)</property_name>
										<Channel>
											<channel_name>Ch1-T1</channel_name>
											<channel_intensity>493.4</channel_intensity>
										</Channel>

										<Channel>
											<channel_name>ChD-T1</channel_name>
											<channel_intensity>1405.2</channel_intensity>
										</Channel>

										<Channel>
											<channel_name>Ch2-T2</channel_name>
											<channel_intensity>909.4</channel_intensity>
										</Channel>

									</CellProperty>

									<CellProperty>
										<property_name>Nuc/Cyto ratio(Int)</property_name>
										<Channel>
											<channel_name>Ch1-T1</channel_name>
											<channel_intensity>0.9</channel_intensity>
										</Channel>

										<Channel>
											<channel_name>ChD-T1</channel_name>
											<channel_intensity>0.2</channel_intensity>
										</Channel>

										<Channel>
											<channel_name>Ch2-T2</channel_name>
											<channel_intensity>0.3</channel_intensity>
										</Channel>

									</CellProperty>

									<CellProperty>
										<property_name>Nuc/Cyto ratio(Avg)</property_name>
										<Channel>
											<channel_name>Ch1-T1</channel_name>
											<channel_intensity>3.8</channel_intensity>
										</Channel>

										<Channel>
											<channel_name>ChD-T1</channel_name>
											<channel_intensity>1.0</channel_intensity>
										</Channel>

										<Channel>
											<channel_name>Ch2-T2</channel_name>
											<channel_intensity>1.4</channel_intensity>
										</Channel>

									</CellProperty>

									<Centroid>439.4,468.1</Centroid>
									<Polygon>
										<exterior>
											<LinearRing>
												<coordinates>487.3,447.7 485.9,445.8 484.5,443.9 483.0,442.0 481.4,440.3 479.6,438.6 477.6,437.0 475.4,435.5 473.0,434.1 470.3,432.9 467.3,431.8 463.9,430.9 460.3,430.2 456.4,429.6 452.3,429.2 448.1,428.9 443.7,428.8 439.3,428.8 434.8,428.9 430.3,429.2 425.9,429.6 421.5,430.0 417.3,430.7 413.2,431.4 409.2,432.3 405.4,433.4 401.8,434.6 398.4,436.0 395.2,437.6 392.3,439.4 389.6,441.5 387.2,443.7 385.1,446.1 383.3,448.7 381.8,451.4 380.7,454.2 379.9,457.1 379.5,460.0 379.4,463.0 379.8,465.9 380.6,468.7 381.7,471.5 383.3,474.2 385.1,476.9 387.1,479.5 389.4,482.0 391.8,484.5 394.2,486.9 396.8,489.2 399.3,491.5 401.7,493.7 404.1,495.9 406.4,498.0 408.7,499.9 411.0,501.8 413.3,503.4 415.7,505.0 418.2,506.3 420.8,507.5 423.6,508.4 426.5,509.2 429.5,509.7 432.7,509.9 436.1,510.0 439.5,510.0 443.0,509.8 446.5,509.4 450.0,509.0 453.5,508.4 457.0,507.9 460.4,507.2 463.8,506.5 467.1,505.8 470.2,504.9 473.2,503.9 476.1,502.8 478.9,501.5 481.4,500.0 483.8,498.4 486.0,496.5 488.0,494.3 489.7,492.0 491.2,489.4 492.6,486.7 493.7,483.9 494.6,481.0 495.2,478.1 495.7,475.3 495.9,472.4 495.9,469.7 495.7,467.1 495.3,464.6 494.8,462.2 494.0,459.9 493.1,457.7 492.1,455.6 491.0,453.6 489.8,451.6 488.6,449.6 487.3,447.7</coordinates>
											</LinearRing>

										</exterior>

									</Polygon>

								</CellularCompartment>

							</Cell>

						</ResultState>

						<ResultState>
							<TimeStamp>6324.0</TimeStamp>
							<Cell>
								<name>unnamed2</name>
								<CellularCompartment>
									<name>Cytoplasm</name>
									<CellProperty>
										<property_name>Cyto intensity(Int)</property_name>
										<Channel>
											<channel_name>Ch1-T1</channel_name>
											<channel_intensity>4991492.0</channel_intensity>
										</Channel>

										<Channel>
											<channel_name>ChD-T1</channel_name>
											<channel_intensity>49599330.0</channel_intensity>
										</Channel>

										<Channel>
											<channel_name>Ch2-T2</channel_name>
											<channel_intensity>22232875.0</channel_intensity>
										</Channel>

									</CellProperty>

									<CellProperty>
										<property_name>Cyto intensity(Avg)</property_name>
										<Channel>
											<channel_name>Ch1-T1</channel_name>
											<channel_intensity>140.0</channel_intensity>
										</Channel>

										<Channel>
											<channel_name>ChD-T1</channel_name>
											<channel_intensity>1391.4</channel_intensity>
										</Channel>

										<Channel>
											<channel_name>Ch2-T2</channel_name>
											<channel_intensity>623.7</channel_intensity>
										</Channel>

									</CellProperty>

									<CellProperty>
										<property_name>Cell intensity(Int)</property_name>
										<Channel>
											<channel_name>Ch1-T1</channel_name>
											<channel_intensity>8148812.0</channel_intensity>
										</Channel>

										<Channel>
											<channel_name>ChD-T1</channel_name>
											<channel_intensity>59934290.0</channel_intensity>
										</Channel>

										<Channel>
											<channel_name>Ch2-T2</channel_name>
											<channel_intensity>28791350.0</channel_intensity>
										</Channel>

									</CellProperty>

									<CellProperty>
										<property_name>Cell intensity(Avg)</property_name>
										<Channel>
											<channel_name>Ch1-T1</channel_name>
											<channel_intensity>189.7</channel_intensity>
										</Channel>

										<Channel>
											<channel_name>ChD-T1</channel_name>
											<channel_intensity>1395.4</channel_intensity>
										</Channel>

										<Channel>
											<channel_name>Ch2-T2</channel_name>
											<channel_intensity>670.3</channel_intensity>
										</Channel>

									</CellProperty>

									<CellProperty>
										<property_name>Nuc intensity(Int)</property_name>
										<Channel>
											<channel_name>Ch1-T1</channel_name>
											<channel_intensity>3157320.0</channel_intensity>
										</Channel>

										<Channel>
											<channel_name>ChD-T1</channel_name>
											<channel_intensity>10334960.0</channel_intensity>
										</Channel>

										<Channel>
											<channel_name>Ch2-T2</channel_name>
											<channel_intensity>6558475.0</channel_intensity>
										</Channel>

									</CellProperty>

									<CellProperty>
										<property_name>Nuc intensity(Avg)</property_name>
										<Channel>
											<channel_name>Ch1-T1</channel_name>
											<channel_intensity>432.2</channel_intensity>
										</Channel>

										<Channel>
											<channel_name>ChD-T1</channel_name>
											<channel_intensity>1414.7</channel_intensity>
										</Channel>

										<Channel>
											<channel_name>Ch2-T2</channel_name>
											<channel_intensity>897.7</channel_intensity>
										</Channel>

									</CellProperty>

									<CellProperty>
										<property_name>Nuc/Cyto ratio(Int)</property_name>
										<Channel>
											<channel_name>Ch1-T1</channel_name>
											<channel_intensity>0.6</channel_intensity>
										</Channel>

										<Channel>
											<channel_name>ChD-T1</channel_name>
											<channel_intensity>0.2</channel_intensity>
										</Channel>

										<Channel>
											<channel_name>Ch2-T2</channel_name>
											<channel_intensity>0.3</channel_intensity>
										</Channel>

									</CellProperty>

									<CellProperty>
										<property_name>Nuc/Cyto ratio(Avg)</property_name>
										<Channel>
											<channel_name>Ch1-T1</channel_name>
											<channel_intensity>3.1</channel_intensity>
										</Channel>

										<Channel>
											<channel_name>ChD-T1</channel_name>
											<channel_intensity>1.0</channel_intensity>
										</Channel>

										<Channel>
											<channel_name>Ch2-T2</channel_name>
											<channel_intensity>1.4</channel_intensity>
										</Channel>

									</CellProperty>

									<Centroid>485.7,506.8</Centroid>
									<Polygon>
										<exterior>
											<LinearRing>
												<coordinates>434.1,594.3 435.6,590.9 436.7,587.3 437.4,583.6 437.7,579.7 437.4,575.7 436.8,571.7 435.6,567.7 434.0,563.6 431.8,559.7 429.2,555.8 426.0,552.1 422.5,548.5 418.6,544.9 414.4,541.3 410.2,537.7 405.9,534.0 401.7,530.2 397.6,526.2 393.7,522.0 390.2,517.5 387.1,512.8 384.4,507.8 381.9,502.5 379.7,497.1 377.7,491.5 375.8,485.9 373.9,480.1 372.1,474.3 370.2,468.5 368.3,462.7 366.2,456.9 364.1,451.3 362.1,446.0 360.4,440.9 359.0,436.1 358.2,431.8 358.0,428.1 358.6,424.9 360.1,422.4 362.6,420.6 366.2,419.5 370.8,419.1 376.4,419.3 382.8,419.8 390.1,420.6 398.0,421.6 406.5,422.6 415.6,423.5 425.2,424.3 435.1,424.7 445.3,424.7 455.7,424.3 466.2,423.4 476.6,422.2 487.0,420.5 497.1,418.4 506.9,415.9 516.3,412.9 525.1,409.4 533.3,405.6 540.9,401.3 547.8,396.8 554.2,392.3 560.1,387.9 565.7,383.8 570.8,380.2 575.7,377.2 580.5,375.1 585.0,373.9 589.5,373.9 594.0,375.1 598.3,377.4 602.6,380.6 606.6,384.6 610.4,389.3 613.9,394.6 617.1,400.2 619.9,406.1 622.3,412.1 624.2,418.1 625.7,424.0 626.7,429.9 627.2,435.6 627.4,441.3 627.1,446.9 626.5,452.3 625.5,457.7 624.2,463.0 622.6,468.1 620.7,473.2 618.6,478.1 616.2,482.9 613.5,487.6 610.6,492.2 607.4,496.6 604.0,500.9 600.4,505.0 596.6,509.0 592.6,512.9 588.4,516.5 584.0,520.1 579.4,523.5 574.6,526.9 569.8,530.4 564.8,533.9 559.7,537.5 554.4,541.3 549.1,545.3 543.8,549.6 538.3,554.2 532.9,559.1 527.4,564.2 521.8,569.7 516.3,575.4 510.7,581.2 505.2,587.3 499.6,593.5 494.1,599.8 488.6,606.2 483.2,612.7 477.8,619.1 472.4,625.6 467.0,631.9 461.7,638.2 456.3,644.2 450.9,650.0 445.5,655.5 440.1,660.7 434.7,665.5 429.1,669.9 423.6,673.7 418.1,677.0 412.6,679.6 407.2,681.4 401.9,682.3 396.8,682.3 391.8,681.3 387.1,679.2 382.6,675.9 378.5,671.3 374.6,665.7 371.2,659.2 368.2,652.2 365.7,645.0 363.8,637.7 362.5,630.6 361.8,624.1 361.9,618.4 362.7,613.7 364.3,610.2 366.7,608.0 369.7,606.7 373.3,606.2 377.3,606.4 381.6,607.0 386.2,607.9 390.9,608.9 395.7,609.8 400.4,610.4 404.9,610.6 409.2,610.3 413.3,609.5 417.2,608.4 420.8,606.9 424.2,605.0 427.2,602.8 429.9,600.2 432.2,597.4 434.1,594.3</coordinates>
											</LinearRing>

										</exterior>

									</Polygon>

								</CellularCompartment>

								<CellularCompartment>
									<name>Neucleus</name>
									<CellProperty>
										<property_name>Cyto intensity(Int)</property_name>
										<Channel>
											<channel_name>Ch1-T1</channel_name>
											<channel_intensity>4991492.0</channel_intensity>
										</Channel>

										<Channel>
											<channel_name>ChD-T1</channel_name>
											<channel_intensity>49599330.0</channel_intensity>
										</Channel>

										<Channel>
											<channel_name>Ch2-T2</channel_name>
											<channel_intensity>22232875.0</channel_intensity>
										</Channel>

									</CellProperty>

									<CellProperty>
										<property_name>Cyto intensity(Avg)</property_name>
										<Channel>
											<channel_name>Ch1-T1</channel_name>
											<channel_intensity>140.0</channel_intensity>
										</Channel>

										<Channel>
											<channel_name>ChD-T1</channel_name>
											<channel_intensity>1391.4</channel_intensity>
										</Channel>

										<Channel>
											<channel_name>Ch2-T2</channel_name>
											<channel_intensity>623.7</channel_intensity>
										</Channel>

									</CellProperty>

									<CellProperty>
										<property_name>Cell intensity(Int)</property_name>
										<Channel>
											<channel_name>Ch1-T1</channel_name>
											<channel_intensity>8148812.0</channel_intensity>
										</Channel>

										<Channel>
											<channel_name>ChD-T1</channel_name>
											<channel_intensity>59934290.0</channel_intensity>
										</Channel>

										<Channel>
											<channel_name>Ch2-T2</channel_name>
											<channel_intensity>28791350.0</channel_intensity>
										</Channel>

									</CellProperty>

									<CellProperty>
										<property_name>Cell intensity(Avg)</property_name>
										<Channel>
											<channel_name>Ch1-T1</channel_name>
											<channel_intensity>189.7</channel_intensity>
										</Channel>

										<Channel>
											<channel_name>ChD-T1</channel_name>
											<channel_intensity>1395.4</channel_intensity>
										</Channel>

										<Channel>
											<channel_name>Ch2-T2</channel_name>
											<channel_intensity>670.3</channel_intensity>
										</Channel>

									</CellProperty>

									<CellProperty>
										<property_name>Nuc intensity(Int)</property_name>
										<Channel>
											<channel_name>Ch1-T1</channel_name>
											<channel_intensity>3157320.0</channel_intensity>
										</Channel>

										<Channel>
											<channel_name>ChD-T1</channel_name>
											<channel_intensity>10334960.0</channel_intensity>
										</Channel>

										<Channel>
											<channel_name>Ch2-T2</channel_name>
											<channel_intensity>6558475.0</channel_intensity>
										</Channel>

									</CellProperty>

									<CellProperty>
										<property_name>Nuc intensity(Avg)</property_name>
										<Channel>
											<channel_name>Ch1-T1</channel_name>
											<channel_intensity>432.2</channel_intensity>
										</Channel>

										<Channel>
											<channel_name>ChD-T1</channel_name>
											<channel_intensity>1414.7</channel_intensity>
										</Channel>

										<Channel>
											<channel_name>Ch2-T2</channel_name>
											<channel_intensity>897.7</channel_intensity>
										</Channel>

									</CellProperty>

									<CellProperty>
										<property_name>Nuc/Cyto ratio(Int)</property_name>
										<Channel>
											<channel_name>Ch1-T1</channel_name>
											<channel_intensity>0.6</channel_intensity>
										</Channel>

										<Channel>
											<channel_name>ChD-T1</channel_name>
											<channel_intensity>0.2</channel_intensity>
										</Channel>

										<Channel>
											<channel_name>Ch2-T2</channel_name>
											<channel_intensity>0.3</channel_intensity>
										</Channel>

									</CellProperty>

									<CellProperty>
										<property_name>Nuc/Cyto ratio(Avg)</property_name>
										<Channel>
											<channel_name>Ch1-T1</channel_name>
											<channel_intensity>3.1</channel_intensity>
										</Channel>

										<Channel>
											<channel_name>ChD-T1</channel_name>
											<channel_intensity>1.0</channel_intensity>
										</Channel>

										<Channel>
											<channel_name>Ch2-T2</channel_name>
											<channel_intensity>1.4</channel_intensity>
										</Channel>

									</CellProperty>

									<Centroid>435.5,473.4</Centroid>
									<Polygon>
										<exterior>
											<LinearRing>
												<coordinates>479.1,444.9 476.9,442.9 474.7,441.2 472.2,439.6 469.7,438.2 467.0,437.0 464.2,436.0 461.3,435.0 458.3,434.3 455.2,433.6 452.1,433.1 448.9,432.7 445.7,432.4 442.5,432.2 439.2,432.1 436.0,432.1 432.8,432.1 429.6,432.3 426.4,432.6 423.3,432.9 420.3,433.3 417.4,433.8 414.5,434.4 411.7,435.1 409.1,435.9 406.5,436.8 404.0,437.9 401.6,439.1 399.3,440.4 397.1,441.9 395.0,443.6 393.0,445.4 391.2,447.4 389.4,449.5 387.8,451.8 386.4,454.2 385.2,456.8 384.2,459.4 383.3,462.1 382.7,464.8 382.3,467.6 382.1,470.5 382.2,473.4 382.5,476.3 383.0,479.2 383.8,482.1 384.7,485.0 385.8,487.9 387.2,490.8 388.7,493.7 390.4,496.5 392.3,499.2 394.3,501.9 396.6,504.4 399.0,506.8 401.5,509.0 404.3,511.0 407.2,512.7 410.2,514.2 413.5,515.4 416.8,516.2 420.4,516.7 424.0,516.9 427.7,516.8 431.5,516.5 435.2,516.0 439.0,515.4 442.7,514.6 446.4,513.7 449.9,512.8 453.3,511.9 456.6,510.9 459.7,510.0 462.7,508.9 465.6,507.7 468.3,506.5 470.8,505.1 473.3,503.5 475.5,501.8 477.7,499.9 479.7,497.8 481.5,495.4 483.2,492.9 484.7,490.2 486.0,487.4 487.1,484.5 488.1,481.5 488.8,478.4 489.2,475.3 489.4,472.2 489.4,469.1 489.1,466.0 488.6,463.0 487.9,460.0 486.9,457.2 485.7,454.4 484.4,451.8 482.8,449.3 481.0,447.0 479.1,444.9</coordinates>
											</LinearRing>

										</exterior>

									</Polygon>

								</CellularCompartment>

							</Cell>

						</ResultState>

						<ResultState>
							<TimeStamp>6600.9</TimeStamp>
							<Cell>
								<name>unnamed2</name>
								<CellularCompartment>
									<name>Cytoplasm</name>
									<CellProperty>
										<property_name>Cyto intensity(Int)</property_name>
										<Channel>
											<channel_name>Ch1-T1</channel_name>
											<channel_intensity>5452375.0</channel_intensity>
										</Channel>

										<Channel>
											<channel_name>ChD-T1</channel_name>
											<channel_intensity>48060936.0</channel_intensity>
										</Channel>

										<Channel>
											<channel_name>Ch2-T2</channel_name>
											<channel_intensity>21391220.0</channel_intensity>
										</Channel>

									</CellProperty>

									<CellProperty>
										<property_name>Cyto intensity(Avg)</property_name>
										<Channel>
											<channel_name>Ch1-T1</channel_name>
											<channel_intensity>155.3</channel_intensity>
										</Channel>

										<Channel>
											<channel_name>ChD-T1</channel_name>
											<channel_intensity>1369.3</channel_intensity>
										</Channel>

										<Channel>
											<channel_name>Ch2-T2</channel_name>
											<channel_intensity>609.5</channel_intensity>
										</Channel>

									</CellProperty>

									<CellProperty>
										<property_name>Cell intensity(Int)</property_name>
										<Channel>
											<channel_name>Ch1-T1</channel_name>
											<channel_intensity>8070237.0</channel_intensity>
										</Channel>

										<Channel>
											<channel_name>ChD-T1</channel_name>
											<channel_intensity>57896780.0</channel_intensity>
										</Channel>

										<Channel>
											<channel_name>Ch2-T2</channel_name>
											<channel_intensity>27393257.0</channel_intensity>
										</Channel>

									</CellProperty>

									<CellProperty>
										<property_name>Cell intensity(Avg)</property_name>
										<Channel>
											<channel_name>Ch1-T1</channel_name>
											<channel_intensity>191.3</channel_intensity>
										</Channel>

										<Channel>
											<channel_name>ChD-T1</channel_name>
											<channel_intensity>1372.4</channel_intensity>
										</Channel>

										<Channel>
											<channel_name>Ch2-T2</channel_name>
											<channel_intensity>649.3</channel_intensity>
										</Channel>

									</CellProperty>

									<CellProperty>
										<property_name>Nuc intensity(Int)</property_name>
										<Channel>
											<channel_name>Ch1-T1</channel_name>
											<channel_intensity>2617862.0</channel_intensity>
										</Channel>

										<Channel>
											<channel_name>ChD-T1</channel_name>
											<channel_intensity>9835844.0</channel_intensity>
										</Channel>

										<Channel>
											<channel_name>Ch2-T2</channel_name>
											<channel_intensity>6002037.0</channel_intensity>
										</Channel>

									</CellProperty>

									<CellProperty>
										<property_name>Nuc intensity(Avg)</property_name>
										<Channel>
											<channel_name>Ch1-T1</channel_name>
											<channel_intensity>369.2</channel_intensity>
										</Channel>

										<Channel>
											<channel_name>ChD-T1</channel_name>
											<channel_intensity>1387.2</channel_intensity>
										</Channel>

										<Channel>
											<channel_name>Ch2-T2</channel_name>
											<channel_intensity>846.5</channel_intensity>
										</Channel>

									</CellProperty>

									<CellProperty>
										<property_name>Nuc/Cyto ratio(Int)</property_name>
										<Channel>
											<channel_name>Ch1-T1</channel_name>
											<channel_intensity>0.5</channel_intensity>
										</Channel>

										<Channel>
											<channel_name>ChD-T1</channel_name>
											<channel_intensity>0.2</channel_intensity>
										</Channel>

										<Channel>
											<channel_name>Ch2-T2</channel_name>
											<channel_intensity>0.3</channel_intensity>
										</Channel>

									</CellProperty>

									<CellProperty>
										<property_name>Nuc/Cyto ratio(Avg)</property_name>
										<Channel>
											<channel_name>Ch1-T1</channel_name>
											<channel_intensity>2.4</channel_intensity>
										</Channel>

										<Channel>
											<channel_name>ChD-T1</channel_name>
											<channel_intensity>1.0</channel_intensity>
										</Channel>

										<Channel>
											<channel_name>Ch2-T2</channel_name>
											<channel_intensity>1.4</channel_intensity>
										</Channel>

									</CellProperty>

									<Centroid>488.4,507.9</Centroid>
									<Polygon>
										<exterior>
											<LinearRing>
												<coordinates>434.1,594.3 435.6,590.9 436.7,587.3 437.4,583.6 437.7,579.7 437.4,575.7 436.8,571.7 435.6,567.7 434.0,563.6 431.8,559.7 429.2,555.8 426.0,552.1 422.5,548.5 418.6,544.9 414.4,541.3 410.2,537.7 405.9,534.0 401.7,530.2 397.6,526.2 393.7,522.0 390.2,517.5 387.1,512.8 384.4,507.8 382.1,502.6 380.1,497.4 378.5,492.0 377.2,486.6 376.2,481.3 375.4,476.1 374.9,471.0 374.7,466.1 374.7,461.5 374.9,457.2 375.3,453.1 376.0,449.2 377.1,445.7 378.4,442.4 380.0,439.4 382.0,436.8 384.4,434.4 387.1,432.3 390.3,430.5 393.8,429.0 397.9,427.8 402.4,426.7 407.4,425.8 412.9,425.0 419.1,424.3 425.8,423.6 433.2,423.0 441.2,422.3 449.8,421.6 458.9,420.8 468.4,419.8 478.1,418.6 487.9,417.1 497.7,415.4 507.3,413.3 516.5,410.8 525.3,407.8 533.4,404.4 540.9,400.4 547.9,396.2 554.2,391.9 560.2,387.7 565.7,383.7 570.8,380.1 575.8,377.2 580.5,375.1 585.0,373.9 589.5,373.9 594.0,375.1 598.3,377.4 602.6,380.6 606.6,384.6 610.4,389.3 613.9,394.6 617.1,400.2 619.9,406.1 622.3,412.1 624.2,418.1 625.7,424.0 626.7,429.9 627.2,435.6 627.4,441.3 627.1,446.9 626.5,452.3 625.5,457.7 624.2,463.0 622.6,468.1 620.7,473.2 618.6,478.1 616.2,482.9 613.5,487.6 610.6,492.2 607.4,496.6 604.0,500.9 600.4,505.0 596.6,509.0 592.6,512.9 588.4,516.5 584.0,520.1 579.4,523.5 574.6,526.9 569.8,530.4 564.8,533.9 559.7,537.5 554.4,541.3 549.1,545.3 543.8,549.6 538.3,554.2 532.9,559.1 527.4,564.2 521.8,569.7 516.3,575.4 510.7,581.2 505.2,587.3 499.6,593.5 494.1,599.8 488.6,606.2 483.2,612.7 477.8,619.1 472.4,625.6 467.0,631.9 461.7,638.2 456.3,644.2 450.9,650.0 445.5,655.5 440.1,660.7 434.7,665.5 429.1,669.9 423.6,673.7 418.1,677.0 412.6,679.6 407.2,681.4 401.9,682.3 396.8,682.3 391.8,681.3 387.1,679.2 382.6,675.9 378.5,671.3 374.6,665.7 371.2,659.2 368.2,652.2 365.7,645.0 363.8,637.7 362.5,630.6 361.8,624.1 361.9,618.4 362.7,613.7 364.3,610.2 366.7,608.0 369.7,606.7 373.3,606.2 377.3,606.4 381.6,607.0 386.2,607.9 390.9,608.9 395.7,609.8 400.4,610.4 404.9,610.6 409.2,610.3 413.3,609.5 417.2,608.4 420.8,606.9 424.2,605.0 427.2,602.8 429.9,600.2 432.2,597.4 434.1,594.3</coordinates>
											</LinearRing>

										</exterior>

									</Polygon>

								</CellularCompartment>

								<CellularCompartment>
									<name>Neucleus</name>
									<CellProperty>
										<property_name>Cyto intensity(Int)</property_name>
										<Channel>
											<channel_name>Ch1-T1</channel_name>
											<channel_intensity>5452375.0</channel_intensity>
										</Channel>

										<Channel>
											<channel_name>ChD-T1</channel_name>
											<channel_intensity>48060936.0</channel_intensity>
										</Channel>

										<Channel>
											<channel_name>Ch2-T2</channel_name>
											<channel_intensity>21391220.0</channel_intensity>
										</Channel>

									</CellProperty>

									<CellProperty>
										<property_name>Cyto intensity(Avg)</property_name>
										<Channel>
											<channel_name>Ch1-T1</channel_name>
											<channel_intensity>155.3</channel_intensity>
										</Channel>

										<Channel>
											<channel_name>ChD-T1</channel_name>
											<channel_intensity>1369.3</channel_intensity>
										</Channel>

										<Channel>
											<channel_name>Ch2-T2</channel_name>
											<channel_intensity>609.5</channel_intensity>
										</Channel>

									</CellProperty>

									<CellProperty>
										<property_name>Cell intensity(Int)</property_name>
										<Channel>
											<channel_name>Ch1-T1</channel_name>
											<channel_intensity>8070237.0</channel_intensity>
										</Channel>

										<Channel>
											<channel_name>ChD-T1</channel_name>
											<channel_intensity>57896780.0</channel_intensity>
										</Channel>

										<Channel>
											<channel_name>Ch2-T2</channel_name>
											<channel_intensity>27393257.0</channel_intensity>
										</Channel>

									</CellProperty>

									<CellProperty>
										<property_name>Cell intensity(Avg)</property_name>
										<Channel>
											<channel_name>Ch1-T1</channel_name>
											<channel_intensity>191.3</channel_intensity>
										</Channel>

										<Channel>
											<channel_name>ChD-T1</channel_name>
											<channel_intensity>1372.4</channel_intensity>
										</Channel>

										<Channel>
											<channel_name>Ch2-T2</channel_name>
											<channel_intensity>649.3</channel_intensity>
										</Channel>

									</CellProperty>

									<CellProperty>
										<property_name>Nuc intensity(Int)</property_name>
										<Channel>
											<channel_name>Ch1-T1</channel_name>
											<channel_intensity>2617862.0</channel_intensity>
										</Channel>

										<Channel>
											<channel_name>ChD-T1</channel_name>
											<channel_intensity>9835844.0</channel_intensity>
										</Channel>

										<Channel>
											<channel_name>Ch2-T2</channel_name>
											<channel_intensity>6002037.0</channel_intensity>
										</Channel>

									</CellProperty>

									<CellProperty>
										<property_name>Nuc intensity(Avg)</property_name>
										<Channel>
											<channel_name>Ch1-T1</channel_name>
											<channel_intensity>369.2</channel_intensity>
										</Channel>

										<Channel>
											<channel_name>ChD-T1</channel_name>
											<channel_intensity>1387.2</channel_intensity>
										</Channel>

										<Channel>
											<channel_name>Ch2-T2</channel_name>
											<channel_intensity>846.5</channel_intensity>
										</Channel>

									</CellProperty>

									<CellProperty>
										<property_name>Nuc/Cyto ratio(Int)</property_name>
										<Channel>
											<channel_name>Ch1-T1</channel_name>
											<channel_intensity>0.5</channel_intensity>
										</Channel>

										<Channel>
											<channel_name>ChD-T1</channel_name>
											<channel_intensity>0.2</channel_intensity>
										</Channel>

										<Channel>
											<channel_name>Ch2-T2</channel_name>
											<channel_intensity>0.3</channel_intensity>
										</Channel>

									</CellProperty>

									<CellProperty>
										<property_name>Nuc/Cyto ratio(Avg)</property_name>
										<Channel>
											<channel_name>Ch1-T1</channel_name>
											<channel_intensity>2.4</channel_intensity>
										</Channel>

										<Channel>
											<channel_name>ChD-T1</channel_name>
											<channel_intensity>1.0</channel_intensity>
										</Channel>

										<Channel>
											<channel_name>Ch2-T2</channel_name>
											<channel_intensity>1.4</channel_intensity>
										</Channel>

									</CellProperty>

									<Centroid>434.3,468.2</Centroid>
									<Polygon>
										<exterior>
											<LinearRing>
												<coordinates>479.1,440.5 476.9,438.5 474.7,436.8 472.2,435.2 469.7,433.8 467.0,432.6 464.2,431.6 461.3,430.6 458.3,429.9 455.2,429.2 452.1,428.7 448.9,428.3 445.7,428.0 442.5,427.8 439.2,427.7 436.0,427.7 432.8,427.7 429.6,427.9 426.4,428.2 423.3,428.5 420.3,428.9 417.4,429.4 414.5,430.0 411.7,430.7 409.1,431.5 406.5,432.4 404.0,433.5 401.6,434.7 399.3,436.0 397.1,437.5 395.0,439.2 393.0,441.0 391.2,443.0 389.4,445.1 387.8,447.4 386.4,449.8 385.2,452.4 384.2,455.0 383.3,457.7 382.7,460.4 382.3,463.2 382.1,466.1 382.2,469.0 382.5,471.9 383.0,474.8 383.8,477.7 384.7,480.6 385.8,483.5 387.2,486.4 388.7,489.3 390.4,492.1 392.3,494.8 394.3,497.5 396.6,500.0 399.0,502.4 401.5,504.6 404.3,506.6 407.2,508.3 410.2,509.8 413.5,511.0 416.8,511.8 420.4,512.3 424.0,512.4 427.7,512.3 431.4,512.0 435.1,511.4 438.8,510.6 442.5,509.6 446.0,508.5 449.4,507.3 452.6,506.0 455.6,504.6 458.5,503.1 461.3,501.6 463.9,499.9 466.4,498.2 468.7,496.4 471.0,494.6 473.1,492.6 475.2,490.6 477.2,488.5 479.2,486.3 481.0,484.1 482.7,481.8 484.2,479.4 485.6,477.0 486.7,474.4 487.7,471.9 488.4,469.2 488.8,466.5 489.0,463.8 488.8,461.0 488.4,458.2 487.8,455.4 486.8,452.6 485.7,449.9 484.3,447.4 482.8,444.9 481.0,442.6 479.1,440.5</coordinates>
											</LinearRing>

										</exterior>

									</Polygon>

								</CellularCompartment>

							</Cell>

						</ResultState>

						<ResultState>
							<TimeStamp>6880.0</TimeStamp>
							<Cell>
								<name>unnamed2</name>
								<CellularCompartment>
									<name>Cytoplasm</name>
									<CellProperty>
										<property_name>Cyto intensity(Int)</property_name>
										<Channel>
											<channel_name>Ch1-T1</channel_name>
											<channel_intensity>5729171.0</channel_intensity>
										</Channel>

										<Channel>
											<channel_name>ChD-T1</channel_name>
											<channel_intensity>46367663.0</channel_intensity>
										</Channel>

										<Channel>
											<channel_name>Ch2-T2</channel_name>
											<channel_intensity>23861045.0</channel_intensity>
										</Channel>

									</CellProperty>

									<CellProperty>
										<property_name>Cyto intensity(Avg)</property_name>
										<Channel>
											<channel_name>Ch1-T1</channel_name>
											<channel_intensity>150.5</channel_intensity>
										</Channel>

										<Channel>
											<channel_name>ChD-T1</channel_name>
											<channel_intensity>1218.0</channel_intensity>
										</Channel>

										<Channel>
											<channel_name>Ch2-T2</channel_name>
											<channel_intensity>626.8</channel_intensity>
										</Channel>

									</CellProperty>

									<CellProperty>
										<property_name>Cell intensity(Int)</property_name>
										<Channel>
											<channel_name>Ch1-T1</channel_name>
											<channel_intensity>8073836.0</channel_intensity>
										</Channel>

										<Channel>
											<channel_name>ChD-T1</channel_name>
											<channel_intensity>54962861.0</channel_intensity>
										</Channel>

										<Channel>
											<channel_name>Ch2-T2</channel_name>
											<channel_intensity>30242475.0</channel_intensity>
										</Channel>

									</CellProperty>

									<CellProperty>
										<property_name>Cell intensity(Avg)</property_name>
										<Channel>
											<channel_name>Ch1-T1</channel_name>
											<channel_intensity>179.2</channel_intensity>
										</Channel>

										<Channel>
											<channel_name>ChD-T1</channel_name>
											<channel_intensity>1219.7</channel_intensity>
										</Channel>

										<Channel>
											<channel_name>Ch2-T2</channel_name>
											<channel_intensity>671.1</channel_intensity>
										</Channel>

									</CellProperty>

									<CellProperty>
										<property_name>Nuc intensity(Int)</property_name>
										<Channel>
											<channel_name>Ch1-T1</channel_name>
											<channel_intensity>2344665.0</channel_intensity>
										</Channel>

										<Channel>
											<channel_name>ChD-T1</channel_name>
											<channel_intensity>8595198.0</channel_intensity>
										</Channel>

										<Channel>
											<channel_name>Ch2-T2</channel_name>
											<channel_intensity>6381430.0</channel_intensity>
										</Channel>

									</CellProperty>

									<CellProperty>
										<property_name>Nuc intensity(Avg)</property_name>
										<Channel>
											<channel_name>Ch1-T1</channel_name>
											<channel_intensity>335.3</channel_intensity>
										</Channel>

										<Channel>
											<channel_name>ChD-T1</channel_name>
											<channel_intensity>1229.0</channel_intensity>
										</Channel>

										<Channel>
											<channel_name>Ch2-T2</channel_name>
											<channel_intensity>912.5</channel_intensity>
										</Channel>

									</CellProperty>

									<CellProperty>
										<property_name>Nuc/Cyto ratio(Int)</property_name>
										<Channel>
											<channel_name>Ch1-T1</channel_name>
											<channel_intensity>0.4</channel_intensity>
										</Channel>

										<Channel>
											<channel_name>ChD-T1</channel_name>
											<channel_intensity>0.2</channel_intensity>
										</Channel>

										<Channel>
											<channel_name>Ch2-T2</channel_name>
											<channel_intensity>0.3</channel_intensity>
										</Channel>

									</CellProperty>

									<CellProperty>
										<property_name>Nuc/Cyto ratio(Avg)</property_name>
										<Channel>
											<channel_name>Ch1-T1</channel_name>
											<channel_intensity>2.2</channel_intensity>
										</Channel>

										<Channel>
											<channel_name>ChD-T1</channel_name>
											<channel_intensity>1.0</channel_intensity>
										</Channel>

										<Channel>
											<channel_name>Ch2-T2</channel_name>
											<channel_intensity>1.5</channel_intensity>
										</Channel>

									</CellProperty>

									<Centroid>478.8,513.8</Centroid>
									<Polygon>
										<exterior>
											<LinearRing>
												<coordinates>371.8,572.2 374.7,568.6 377.8,565.2 380.9,562.0 383.9,558.9 386.7,556.0 389.3,553.2 391.6,550.6 393.4,548.0 394.7,545.6 395.4,543.2 395.4,540.9 394.8,538.7 393.7,536.4 392.1,534.0 390.3,531.6 388.3,528.9 386.2,526.0 384.1,522.9 382.2,519.5 380.4,515.6 378.9,511.4 377.7,506.8 376.8,502.0 376.0,496.9 375.5,491.8 375.2,486.5 375.0,481.2 374.9,476.0 374.9,470.9 375.0,466.0 375.2,461.3 375.5,456.9 376.0,452.8 376.8,448.9 378.1,445.3 379.7,442.0 382.0,439.0 384.8,436.3 388.4,433.9 392.7,431.8 397.8,430.1 403.6,428.6 409.9,427.3 416.7,426.3 423.7,425.4 430.9,424.7 438.1,424.0 445.2,423.4 452.1,422.8 458.6,422.2 464.7,421.5 470.4,420.8 475.9,419.9 481.2,418.9 486.4,417.7 491.6,416.4 496.9,414.8 502.4,413.1 508.2,411.0 514.3,408.7 520.7,406.1 527.5,403.4 534.5,400.7 541.7,398.0 548.9,395.5 556.2,393.3 563.4,391.4 570.4,390.1 577.2,389.5 583.7,389.5 589.9,390.3 595.7,391.8 601.1,394.0 606.1,396.7 610.7,399.9 614.8,403.6 618.5,407.7 621.7,412.0 624.4,416.7 626.5,421.5 628.1,426.5 629.3,431.5 629.9,436.7 630.2,442.0 630.0,447.2 629.4,452.5 628.4,457.8 627.2,463.0 625.6,468.1 623.7,473.2 621.5,478.1 619.1,482.9 616.4,487.6 613.5,492.2 610.3,496.6 607.0,500.9 603.4,505.0 599.5,509.0 595.5,512.9 591.3,516.5 586.9,520.1 582.2,523.5 577.4,527.0 572.2,530.4 566.9,534.0 561.2,537.6 555.3,541.5 549.0,545.5 542.4,549.9 535.5,554.6 528.3,559.6 521.0,565.0 513.5,570.5 505.9,576.3 498.5,582.3 491.2,588.5 484.1,594.7 477.4,601.1 471.1,607.4 465.2,613.8 459.9,620.2 454.9,626.4 450.3,632.6 446.0,638.6 441.9,644.4 437.9,650.0 434.0,655.3 430.1,660.3 426.1,664.9 422.0,669.2 417.8,673.1 413.5,676.4 409.2,679.3 404.9,681.6 400.7,683.4 396.6,684.5 392.6,684.9 388.8,684.6 385.3,683.6 382.0,681.8 379.0,679.3 376.3,676.2 373.8,672.6 371.5,668.6 369.4,664.4 367.5,660.0 365.7,655.5 364.1,651.1 362.5,646.8 361.1,642.8 359.8,639.0 358.6,635.4 357.5,632.0 356.6,628.6 355.9,625.3 355.4,622.0 355.1,618.7 355.1,615.3 355.3,611.7 355.8,608.0 356.5,604.1 357.6,600.1 358.9,596.1 360.4,592.0 362.2,587.9 364.3,583.8 366.6,579.8 369.1,575.9 371.8,572.2</coordinates>
											</LinearRing>

										</exterior>

									</Polygon>

								</CellularCompartment>

								<CellularCompartment>
									<name>Neucleus</name>
									<CellProperty>
										<property_name>Cyto intensity(Int)</property_name>
										<Channel>
											<channel_name>Ch1-T1</channel_name>
											<channel_intensity>5729171.0</channel_intensity>
										</Channel>

										<Channel>
											<channel_name>ChD-T1</channel_name>
											<channel_intensity>46367663.0</channel_intensity>
										</Channel>

										<Channel>
											<channel_name>Ch2-T2</channel_name>
											<channel_intensity>23861045.0</channel_intensity>
										</Channel>

									</CellProperty>

									<CellProperty>
										<property_name>Cyto intensity(Avg)</property_name>
										<Channel>
											<channel_name>Ch1-T1</channel_name>
											<channel_intensity>150.5</channel_intensity>
										</Channel>

										<Channel>
											<channel_name>ChD-T1</channel_name>
											<channel_intensity>1218.0</channel_intensity>
										</Channel>

										<Channel>
											<channel_name>Ch2-T2</channel_name>
											<channel_intensity>626.8</channel_intensity>
										</Channel>

									</CellProperty>

									<CellProperty>
										<property_name>Cell intensity(Int)</property_name>
										<Channel>
											<channel_name>Ch1-T1</channel_name>
											<channel_intensity>8073836.0</channel_intensity>
										</Channel>

										<Channel>
											<channel_name>ChD-T1</channel_name>
											<channel_intensity>54962861.0</channel_intensity>
										</Channel>

										<Channel>
											<channel_name>Ch2-T2</channel_name>
											<channel_intensity>30242475.0</channel_intensity>
										</Channel>

									</CellProperty>

									<CellProperty>
										<property_name>Cell intensity(Avg)</property_name>
										<Channel>
											<channel_name>Ch1-T1</channel_name>
											<channel_intensity>179.2</channel_intensity>
										</Channel>

										<Channel>
											<channel_name>ChD-T1</channel_name>
											<channel_intensity>1219.7</channel_intensity>
										</Channel>

										<Channel>
											<channel_name>Ch2-T2</channel_name>
											<channel_intensity>671.1</channel_intensity>
										</Channel>

									</CellProperty>

									<CellProperty>
										<property_name>Nuc intensity(Int)</property_name>
										<Channel>
											<channel_name>Ch1-T1</channel_name>
											<channel_intensity>2344665.0</channel_intensity>
										</Channel>

										<Channel>
											<channel_name>ChD-T1</channel_name>
											<channel_intensity>8595198.0</channel_intensity>
										</Channel>

										<Channel>
											<channel_name>Ch2-T2</channel_name>
											<channel_intensity>6381430.0</channel_intensity>
										</Channel>

									</CellProperty>

									<CellProperty>
										<property_name>Nuc intensity(Avg)</property_name>
										<Channel>
											<channel_name>Ch1-T1</channel_name>
											<channel_intensity>335.3</channel_intensity>
										</Channel>

										<Channel>
											<channel_name>ChD-T1</channel_name>
											<channel_intensity>1229.0</channel_intensity>
										</Channel>

										<Channel>
											<channel_name>Ch2-T2</channel_name>
											<channel_intensity>912.5</channel_intensity>
										</Channel>

									</CellProperty>

									<CellProperty>
										<property_name>Nuc/Cyto ratio(Int)</property_name>
										<Channel>
											<channel_name>Ch1-T1</channel_name>
											<channel_intensity>0.4</channel_intensity>
										</Channel>

										<Channel>
											<channel_name>ChD-T1</channel_name>
											<channel_intensity>0.2</channel_intensity>
										</Channel>

										<Channel>
											<channel_name>Ch2-T2</channel_name>
											<channel_intensity>0.3</channel_intensity>
										</Channel>

									</CellProperty>

									<CellProperty>
										<property_name>Nuc/Cyto ratio(Avg)</property_name>
										<Channel>
											<channel_name>Ch1-T1</channel_name>
											<channel_intensity>2.2</channel_intensity>
										</Channel>

										<Channel>
											<channel_name>ChD-T1</channel_name>
											<channel_intensity>1.0</channel_intensity>
										</Channel>

										<Channel>
											<channel_name>Ch2-T2</channel_name>
											<channel_intensity>1.5</channel_intensity>
										</Channel>

									</CellProperty>

									<Centroid>426.9,477.4</Centroid>
									<Polygon>
										<exterior>
											<LinearRing>
												<coordinates>472.1,449.3 470.7,446.9 469.1,444.7 467.3,442.7 465.3,440.9 463.2,439.3 460.9,437.9 458.5,436.6 455.9,435.5 453.2,434.6 450.4,433.8 447.5,433.2 444.5,432.7 441.4,432.4 438.3,432.2 435.2,432.1 432.0,432.2 428.8,432.3 425.7,432.6 422.6,432.9 419.6,433.3 416.6,433.8 413.8,434.4 411.0,435.1 408.3,435.9 405.7,436.8 403.3,437.9 400.9,439.1 398.6,440.4 396.4,441.9 394.3,443.6 392.3,445.4 390.4,447.4 388.7,449.5 387.1,451.8 385.7,454.2 384.5,456.8 383.4,459.4 382.6,462.1 382.0,464.8 381.6,467.6 381.4,470.5 381.5,473.4 381.8,476.4 382.2,479.5 382.9,482.7 383.8,486.0 384.9,489.5 386.1,493.1 387.5,496.9 389.1,500.9 390.8,505.0 392.6,509.1 394.6,513.2 396.7,517.2 398.9,520.9 401.2,524.4 403.7,527.4 406.2,529.9 408.8,531.9 411.5,533.1 414.3,533.7 417.2,533.7 420.0,533.2 422.9,532.2 425.7,530.8 428.5,529.1 431.2,527.1 433.9,525.0 436.4,522.8 438.8,520.5 441.1,518.2 443.3,516.0 445.4,513.7 447.5,511.5 449.5,509.2 451.4,507.0 453.4,504.8 455.3,502.6 457.3,500.5 459.3,498.4 461.3,496.3 463.3,494.3 465.3,492.2 467.2,490.0 469.0,487.8 470.7,485.6 472.2,483.2 473.5,480.7 474.6,478.1 475.4,475.4 476.0,472.5 476.3,469.5 476.4,466.5 476.2,463.4 475.8,460.4 475.2,457.4 474.4,454.6 473.3,451.8 472.1,449.3</coordinates>
											</LinearRing>

										</exterior>

									</Polygon>

								</CellularCompartment>

							</Cell>

						</ResultState>

						<ResultState>
							<TimeStamp>7159.1</TimeStamp>
							<Cell>
								<name>unnamed2</name>
								<CellularCompartment>
									<name>Cytoplasm</name>
									<CellProperty>
										<property_name>Cyto intensity(Int)</property_name>
										<Channel>
											<channel_name>Ch1-T1</channel_name>
											<channel_intensity>5622733.0</channel_intensity>
										</Channel>

										<Channel>
											<channel_name>ChD-T1</channel_name>
											<channel_intensity>43332237.0</channel_intensity>
										</Channel>

										<Channel>
											<channel_name>Ch2-T2</channel_name>
											<channel_intensity>21849788.0</channel_intensity>
										</Channel>

									</CellProperty>

									<CellProperty>
										<property_name>Cyto intensity(Avg)</property_name>
										<Channel>
											<channel_name>Ch1-T1</channel_name>
											<channel_intensity>163.0</channel_intensity>
										</Channel>

										<Channel>
											<channel_name>ChD-T1</channel_name>
											<channel_intensity>1256.2</channel_intensity>
										</Channel>

										<Channel>
											<channel_name>Ch2-T2</channel_name>
											<channel_intensity>633.4</channel_intensity>
										</Channel>

									</CellProperty>

									<CellProperty>
										<property_name>Cell intensity(Int)</property_name>
										<Channel>
											<channel_name>Ch1-T1</channel_name>
											<channel_intensity>7957728.0</channel_intensity>
										</Channel>

										<Channel>
											<channel_name>ChD-T1</channel_name>
											<channel_intensity>52419415.0</channel_intensity>
										</Channel>

										<Channel>
											<channel_name>Ch2-T2</channel_name>
											<channel_intensity>28956008.0</channel_intensity>
										</Channel>

									</CellProperty>

									<CellProperty>
										<property_name>Cell intensity(Avg)</property_name>
										<Channel>
											<channel_name>Ch1-T1</channel_name>
											<channel_intensity>189.7</channel_intensity>
										</Channel>

										<Channel>
											<channel_name>ChD-T1</channel_name>
											<channel_intensity>1249.5</channel_intensity>
										</Channel>

										<Channel>
											<channel_name>Ch2-T2</channel_name>
											<channel_intensity>690.2</channel_intensity>
										</Channel>

									</CellProperty>

									<CellProperty>
										<property_name>Nuc intensity(Int)</property_name>
										<Channel>
											<channel_name>Ch1-T1</channel_name>
											<channel_intensity>2334995.0</channel_intensity>
										</Channel>

										<Channel>
											<channel_name>ChD-T1</channel_name>
											<channel_intensity>9087178.0</channel_intensity>
										</Channel>

										<Channel>
											<channel_name>Ch2-T2</channel_name>
											<channel_intensity>7106220.0</channel_intensity>
										</Channel>

									</CellProperty>

									<CellProperty>
										<property_name>Nuc intensity(Avg)</property_name>
										<Channel>
											<channel_name>Ch1-T1</channel_name>
											<channel_intensity>313.1</channel_intensity>
										</Channel>

										<Channel>
											<channel_name>ChD-T1</channel_name>
											<channel_intensity>1218.6</channel_intensity>
										</Channel>

										<Channel>
											<channel_name>Ch2-T2</channel_name>
											<channel_intensity>953.0</channel_intensity>
										</Channel>

									</CellProperty>

									<CellProperty>
										<property_name>Nuc/Cyto ratio(Int)</property_name>
										<Channel>
											<channel_name>Ch1-T1</channel_name>
											<channel_intensity>0.4</channel_intensity>
										</Channel>

										<Channel>
											<channel_name>ChD-T1</channel_name>
											<channel_intensity>0.2</channel_intensity>
										</Channel>

										<Channel>
											<channel_name>Ch2-T2</channel_name>
											<channel_intensity>0.3</channel_intensity>
										</Channel>

									</CellProperty>

									<CellProperty>
										<property_name>Nuc/Cyto ratio(Avg)</property_name>
										<Channel>
											<channel_name>Ch1-T1</channel_name>
											<channel_intensity>1.9</channel_intensity>
										</Channel>

										<Channel>
											<channel_name>ChD-T1</channel_name>
											<channel_intensity>1.0</channel_intensity>
										</Channel>

										<Channel>
											<channel_name>Ch2-T2</channel_name>
											<channel_intensity>1.5</channel_intensity>
										</Channel>

									</CellProperty>

									<Centroid>462.2,522.9</Centroid>
									<Polygon>
										<exterior>
											<LinearRing>
												<coordinates>359.1,580.4 360.6,577.9 362.3,575.6 364.0,573.5 365.8,571.5 367.5,569.5 369.1,567.6 370.5,565.7 371.7,563.7 372.6,561.6 373.2,559.3 373.3,556.9 373.1,554.3 372.6,551.5 371.8,548.4 370.9,545.1 369.9,541.6 368.8,537.9 367.6,533.9 366.5,529.6 365.6,525.1 364.7,520.3 364.1,515.2 363.5,510.0 363.1,504.7 362.8,499.3 362.6,494.0 362.4,488.6 362.4,483.3 362.4,478.2 362.5,473.3 362.7,468.7 363.0,464.3 363.4,460.1 364.0,456.3 364.9,452.8 366.1,449.5 367.6,446.6 369.5,444.0 371.9,441.8 374.7,439.9 378.1,438.4 381.9,437.2 386.2,436.3 390.9,435.5 396.0,434.9 401.4,434.4 407.1,434.0 413.0,433.6 419.2,433.1 425.6,432.5 432.1,431.7 438.8,430.9 445.5,429.9 452.1,428.9 458.8,427.7 465.3,426.6 471.8,425.3 478.0,424.1 484.0,422.8 489.7,421.6 495.2,420.3 500.4,419.2 505.4,418.0 510.3,417.0 515.2,416.1 520.0,415.3 524.9,414.7 530.0,414.3 535.2,414.1 540.6,414.1 546.3,414.4 552.1,414.9 558.0,415.8 563.9,416.9 569.7,418.4 575.3,420.3 580.7,422.5 585.8,425.1 590.4,428.2 594.6,431.7 598.3,435.6 601.4,439.8 604.0,444.4 606.1,449.3 607.7,454.3 608.8,459.5 609.4,464.7 609.5,470.0 609.2,475.2 608.3,480.3 607.0,485.3 605.2,490.2 603.0,494.9 600.5,499.5 597.6,503.9 594.4,508.2 590.8,512.4 587.1,516.3 583.0,520.2 578.8,523.9 574.4,527.4 569.8,530.9 564.9,534.3 559.8,537.8 554.4,541.3 548.7,545.0 542.8,548.8 536.5,552.9 530.0,557.2 523.1,561.9 515.9,567.0 508.5,572.2 501.1,577.8 493.6,583.4 486.3,589.2 479.2,595.1 472.4,601.0 466.0,606.8 460.0,612.5 454.7,618.1 449.9,623.6 445.7,628.9 441.8,634.0 438.2,638.9 434.8,643.7 431.6,648.2 428.4,652.5 425.2,656.7 422.0,660.6 418.5,664.3 414.8,667.7 411.0,670.9 407.0,673.6 403.0,676.0 398.9,677.9 394.8,679.4 390.8,680.3 386.8,680.5 382.9,680.2 379.1,679.2 375.4,677.5 372.0,675.3 368.7,672.6 365.6,669.5 362.8,666.1 360.3,662.4 358.0,658.6 356.0,654.6 354.4,650.7 353.1,646.8 352.1,643.0 351.4,639.3 350.9,635.5 350.7,631.9 350.6,628.2 350.7,624.6 351.0,621.0 351.3,617.3 351.6,613.7 352.0,610.0 352.4,606.4 352.9,602.8 353.4,599.2 354.0,595.7 354.7,592.3 355.6,589.1 356.6,586.0 357.7,583.1 359.1,580.4</coordinates>
											</LinearRing>

										</exterior>

									</Polygon>

								</CellularCompartment>

								<CellularCompartment>
									<name>Neucleus</name>
									<CellProperty>
										<property_name>Cyto intensity(Int)</property_name>
										<Channel>
											<channel_name>Ch1-T1</channel_name>
											<channel_intensity>5622733.0</channel_intensity>
										</Channel>

										<Channel>
											<channel_name>ChD-T1</channel_name>
											<channel_intensity>43332237.0</channel_intensity>
										</Channel>

										<Channel>
											<channel_name>Ch2-T2</channel_name>
											<channel_intensity>21849788.0</channel_intensity>
										</Channel>

									</CellProperty>

									<CellProperty>
										<property_name>Cyto intensity(Avg)</property_name>
										<Channel>
											<channel_name>Ch1-T1</channel_name>
											<channel_intensity>163.0</channel_intensity>
										</Channel>

										<Channel>
											<channel_name>ChD-T1</channel_name>
											<channel_intensity>1256.2</channel_intensity>
										</Channel>

										<Channel>
											<channel_name>Ch2-T2</channel_name>
											<channel_intensity>633.4</channel_intensity>
										</Channel>

									</CellProperty>

									<CellProperty>
										<property_name>Cell intensity(Int)</property_name>
										<Channel>
											<channel_name>Ch1-T1</channel_name>
											<channel_intensity>7957728.0</channel_intensity>
										</Channel>

										<Channel>
											<channel_name>ChD-T1</channel_name>
											<channel_intensity>52419415.0</channel_intensity>
										</Channel>

										<Channel>
											<channel_name>Ch2-T2</channel_name>
											<channel_intensity>28956008.0</channel_intensity>
										</Channel>

									</CellProperty>

									<CellProperty>
										<property_name>Cell intensity(Avg)</property_name>
										<Channel>
											<channel_name>Ch1-T1</channel_name>
											<channel_intensity>189.7</channel_intensity>
										</Channel>

										<Channel>
											<channel_name>ChD-T1</channel_name>
											<channel_intensity>1249.5</channel_intensity>
										</Channel>

										<Channel>
											<channel_name>Ch2-T2</channel_name>
											<channel_intensity>690.2</channel_intensity>
										</Channel>

									</CellProperty>

									<CellProperty>
										<property_name>Nuc intensity(Int)</property_name>
										<Channel>
											<channel_name>Ch1-T1</channel_name>
											<channel_intensity>2334995.0</channel_intensity>
										</Channel>

										<Channel>
											<channel_name>ChD-T1</channel_name>
											<channel_intensity>9087178.0</channel_intensity>
										</Channel>

										<Channel>
											<channel_name>Ch2-T2</channel_name>
											<channel_intensity>7106220.0</channel_intensity>
										</Channel>

									</CellProperty>

									<CellProperty>
										<property_name>Nuc intensity(Avg)</property_name>
										<Channel>
											<channel_name>Ch1-T1</channel_name>
											<channel_intensity>313.1</channel_intensity>
										</Channel>

										<Channel>
											<channel_name>ChD-T1</channel_name>
											<channel_intensity>1218.6</channel_intensity>
										</Channel>

										<Channel>
											<channel_name>Ch2-T2</channel_name>
											<channel_intensity>953.0</channel_intensity>
										</Channel>

									</CellProperty>

									<CellProperty>
										<property_name>Nuc/Cyto ratio(Int)</property_name>
										<Channel>
											<channel_name>Ch1-T1</channel_name>
											<channel_intensity>0.4</channel_intensity>
										</Channel>

										<Channel>
											<channel_name>ChD-T1</channel_name>
											<channel_intensity>0.2</channel_intensity>
										</Channel>

										<Channel>
											<channel_name>Ch2-T2</channel_name>
											<channel_intensity>0.3</channel_intensity>
										</Channel>

									</CellProperty>

									<CellProperty>
										<property_name>Nuc/Cyto ratio(Avg)</property_name>
										<Channel>
											<channel_name>Ch1-T1</channel_name>
											<channel_intensity>1.9</channel_intensity>
										</Channel>

										<Channel>
											<channel_name>ChD-T1</channel_name>
											<channel_intensity>1.0</channel_intensity>
										</Channel>

										<Channel>
											<channel_name>Ch2-T2</channel_name>
											<channel_intensity>1.5</channel_intensity>
										</Channel>

									</CellProperty>

									<Centroid>413.6,489.3</Centroid>
									<Polygon>
										<exterior>
											<LinearRing>
												<coordinates>463.1,452.3 461.5,449.9 459.4,447.9 456.8,446.2 454.0,444.8 450.8,443.7 447.5,442.8 444.1,442.1 440.6,441.7 437.1,441.4 433.8,441.3 430.6,441.3 427.5,441.4 424.6,441.6 421.8,441.9 419.1,442.3 416.5,442.8 413.9,443.3 411.4,443.8 408.9,444.5 406.4,445.1 403.8,445.8 401.3,446.6 398.8,447.4 396.3,448.2 393.8,449.2 391.4,450.3 389.1,451.5 386.8,452.8 384.6,454.3 382.5,456.0 380.5,457.9 378.7,459.9 376.9,462.1 375.3,464.5 373.9,467.2 372.5,470.0 371.4,473.0 370.4,476.2 369.6,479.7 369.0,483.4 368.6,487.3 368.4,491.3 368.3,495.5 368.5,499.7 368.9,504.0 369.5,508.3 370.3,512.5 371.3,516.6 372.5,520.6 373.9,524.5 375.5,528.0 377.3,531.4 379.3,534.5 381.4,537.3 383.7,539.7 386.2,541.8 388.8,543.5 391.5,544.8 394.3,545.7 397.3,546.1 400.3,546.0 403.3,545.6 406.4,544.8 409.5,543.6 412.6,542.2 415.6,540.5 418.6,538.7 421.4,536.8 424.2,534.7 426.7,532.6 429.1,530.4 431.4,528.2 433.5,526.0 435.5,523.8 437.4,521.6 439.2,519.3 440.9,517.1 442.5,514.9 444.1,512.6 445.6,510.4 447.0,508.2 448.4,505.9 449.8,503.6 451.2,501.2 452.5,498.7 453.9,496.1 455.2,493.3 456.6,490.3 457.9,487.1 459.3,483.7 460.6,480.1 461.9,476.4 463.0,472.6 463.9,468.8 464.5,465.1 464.8,461.6 464.7,458.2 464.1,455.1 463.1,452.3</coordinates>
											</LinearRing>

										</exterior>

									</Polygon>

								</CellularCompartment>

							</Cell>

						</ResultState>

						<ResultState>
							<TimeStamp>7435.4</TimeStamp>
							<Cell>
								<name>unnamed2</name>
								<CellularCompartment>
									<name>Cytoplasm</name>
									<CellProperty>
										<property_name>Cyto intensity(Int)</property_name>
										<Channel>
											<channel_name>Ch1-T1</channel_name>
											<channel_intensity>6036057.0</channel_intensity>
										</Channel>

										<Channel>
											<channel_name>ChD-T1</channel_name>
											<channel_intensity>51587965.0</channel_intensity>
										</Channel>

										<Channel>
											<channel_name>Ch2-T2</channel_name>
											<channel_intensity>21535374.0</channel_intensity>
										</Channel>

									</CellProperty>

									<CellProperty>
										<property_name>Cyto intensity(Avg)</property_name>
										<Channel>
											<channel_name>Ch1-T1</channel_name>
											<channel_intensity>155.6</channel_intensity>
										</Channel>

										<Channel>
											<channel_name>ChD-T1</channel_name>
											<channel_intensity>1329.8</channel_intensity>
										</Channel>

										<Channel>
											<channel_name>Ch2-T2</channel_name>
											<channel_intensity>555.1</channel_intensity>
										</Channel>

									</CellProperty>

									<CellProperty>
										<property_name>Cell intensity(Int)</property_name>
										<Channel>
											<channel_name>Ch1-T1</channel_name>
											<channel_intensity>8160409.0</channel_intensity>
										</Channel>

										<Channel>
											<channel_name>ChD-T1</channel_name>
											<channel_intensity>62088204.0</channel_intensity>
										</Channel>

										<Channel>
											<channel_name>Ch2-T2</channel_name>
											<channel_intensity>28303916.0</channel_intensity>
										</Channel>

									</CellProperty>

									<CellProperty>
										<property_name>Cell intensity(Avg)</property_name>
										<Channel>
											<channel_name>Ch1-T1</channel_name>
											<channel_intensity>175.4</channel_intensity>
										</Channel>

										<Channel>
											<channel_name>ChD-T1</channel_name>
											<channel_intensity>1334.9</channel_intensity>
										</Channel>

										<Channel>
											<channel_name>Ch2-T2</channel_name>
											<channel_intensity>608.5</channel_intensity>
										</Channel>

									</CellProperty>

									<CellProperty>
										<property_name>Nuc intensity(Int)</property_name>
										<Channel>
											<channel_name>Ch1-T1</channel_name>
											<channel_intensity>2124352.0</channel_intensity>
										</Channel>

										<Channel>
											<channel_name>ChD-T1</channel_name>
											<channel_intensity>10500239.0</channel_intensity>
										</Channel>

										<Channel>
											<channel_name>Ch2-T2</channel_name>
											<channel_intensity>6768542.0</channel_intensity>
										</Channel>

									</CellProperty>

									<CellProperty>
										<property_name>Nuc intensity(Avg)</property_name>
										<Channel>
											<channel_name>Ch1-T1</channel_name>
											<channel_intensity>275.2</channel_intensity>
										</Channel>

										<Channel>
											<channel_name>ChD-T1</channel_name>
											<channel_intensity>1360.5</channel_intensity>
										</Channel>

										<Channel>
											<channel_name>Ch2-T2</channel_name>
											<channel_intensity>877.0</channel_intensity>
										</Channel>

									</CellProperty>

									<CellProperty>
										<property_name>Nuc/Cyto ratio(Int)</property_name>
										<Channel>
											<channel_name>Ch1-T1</channel_name>
											<channel_intensity>0.4</channel_intensity>
										</Channel>

										<Channel>
											<channel_name>ChD-T1</channel_name>
											<channel_intensity>0.2</channel_intensity>
										</Channel>

										<Channel>
											<channel_name>Ch2-T2</channel_name>
											<channel_intensity>0.3</channel_intensity>
										</Channel>

									</CellProperty>

									<CellProperty>
										<property_name>Nuc/Cyto ratio(Avg)</property_name>
										<Channel>
											<channel_name>Ch1-T1</channel_name>
											<channel_intensity>1.8</channel_intensity>
										</Channel>

										<Channel>
											<channel_name>ChD-T1</channel_name>
											<channel_intensity>1.0</channel_intensity>
										</Channel>

										<Channel>
											<channel_name>Ch2-T2</channel_name>
											<channel_intensity>1.6</channel_intensity>
										</Channel>

									</CellProperty>

									<Centroid>444.5,536.8</Centroid>
									<Polygon>
										<exterior>
											<LinearRing>
												<coordinates>336.6,607.0 338.5,599.8 341.0,593.5 343.9,587.9 347.1,583.0 350.4,578.6 353.8,574.7 357.0,571.2 359.9,567.9 362.5,564.8 364.4,561.7 365.8,558.6 366.5,555.5 366.7,552.3 366.5,548.9 366.0,545.4 365.2,541.8 364.3,537.9 363.2,533.9 362.1,529.6 361.2,525.1 360.3,520.3 359.7,515.2 359.1,510.0 358.7,504.7 358.4,499.3 358.2,494.0 358.0,488.6 358.0,483.3 358.0,478.2 358.1,473.3 358.3,468.7 358.5,464.2 358.9,460.0 359.3,456.0 360.0,452.3 360.8,448.7 361.8,445.3 363.1,442.1 364.6,439.1 366.4,436.3 368.5,433.6 370.9,431.1 373.8,428.8 377.0,426.7 380.7,424.8 384.8,423.1 389.4,421.6 394.6,420.4 400.3,419.5 406.6,418.8 413.4,418.4 420.7,418.2 428.4,418.1 436.3,418.2 444.3,418.3 452.3,418.5 460.2,418.7 467.9,418.7 475.2,418.7 482.0,418.5 488.4,418.1 494.3,417.6 499.8,417.1 504.9,416.4 509.7,415.8 514.3,415.2 518.7,414.7 522.9,414.4 527.1,414.2 531.2,414.2 535.3,414.5 539.4,415.1 543.5,415.9 547.4,416.9 551.3,418.2 555.0,419.7 558.6,421.4 562.0,423.3 565.2,425.4 568.2,427.8 570.9,430.4 573.5,433.2 575.7,436.2 577.8,439.5 579.6,443.0 581.1,446.9 582.4,451.0 583.4,455.5 584.1,460.2 584.6,465.3 584.8,470.7 584.7,476.3 584.3,482.1 583.5,488.0 582.4,493.8 580.9,499.6 579.1,505.3 576.9,510.8 574.2,515.9 571.2,520.7 567.7,525.1 563.9,529.2 559.9,533.0 555.7,536.6 551.3,539.9 546.9,543.1 542.5,546.1 538.2,549.0 534.0,551.9 530.0,554.7 526.2,557.6 522.6,560.4 519.1,563.4 515.7,566.4 512.3,569.5 508.9,572.7 505.5,576.1 501.9,579.7 498.3,583.5 494.4,587.5 490.4,591.7 486.3,596.0 482.2,600.5 478.0,605.0 473.9,609.6 469.8,614.1 465.8,618.6 462.1,623.0 458.5,627.3 455.2,631.4 452.1,635.3 449.2,639.1 446.4,642.9 443.7,646.6 441.1,650.4 438.5,654.2 435.8,658.2 433.0,662.4 430.1,666.8 427.0,671.5 423.8,676.3 420.3,681.3 416.7,686.2 412.9,691.1 409.0,695.8 405.0,700.3 400.8,704.3 396.5,707.9 392.1,710.9 387.6,713.3 383.1,714.9 378.5,715.8 373.9,715.8 369.4,715.0 365.0,713.2 360.8,710.5 356.7,706.7 352.9,701.9 349.3,696.0 346.0,688.9 343.0,680.8 340.5,672.0 338.3,662.6 336.6,652.9 335.5,643.1 334.8,633.4 334.8,624.0 335.4,615.1 336.6,607.0</coordinates>
											</LinearRing>

										</exterior>

									</Polygon>

								</CellularCompartment>

								<CellularCompartment>
									<name>Neucleus</name>
									<CellProperty>
										<property_name>Cyto intensity(Int)</property_name>
										<Channel>
											<channel_name>Ch1-T1</channel_name>
											<channel_intensity>6036057.0</channel_intensity>
										</Channel>

										<Channel>
											<channel_name>ChD-T1</channel_name>
											<channel_intensity>51587965.0</channel_intensity>
										</Channel>

										<Channel>
											<channel_name>Ch2-T2</channel_name>
											<channel_intensity>21535374.0</channel_intensity>
										</Channel>

									</CellProperty>

									<CellProperty>
										<property_name>Cyto intensity(Avg)</property_name>
										<Channel>
											<channel_name>Ch1-T1</channel_name>
											<channel_intensity>155.6</channel_intensity>
										</Channel>

										<Channel>
											<channel_name>ChD-T1</channel_name>
											<channel_intensity>1329.8</channel_intensity>
										</Channel>

										<Channel>
											<channel_name>Ch2-T2</channel_name>
											<channel_intensity>555.1</channel_intensity>
										</Channel>

									</CellProperty>

									<CellProperty>
										<property_name>Cell intensity(Int)</property_name>
										<Channel>
											<channel_name>Ch1-T1</channel_name>
											<channel_intensity>8160409.0</channel_intensity>
										</Channel>

										<Channel>
											<channel_name>ChD-T1</channel_name>
											<channel_intensity>62088204.0</channel_intensity>
										</Channel>

										<Channel>
											<channel_name>Ch2-T2</channel_name>
											<channel_intensity>28303916.0</channel_intensity>
										</Channel>

									</CellProperty>

									<CellProperty>
										<property_name>Cell intensity(Avg)</property_name>
										<Channel>
											<channel_name>Ch1-T1</channel_name>
											<channel_intensity>175.4</channel_intensity>
										</Channel>

										<Channel>
											<channel_name>ChD-T1</channel_name>
											<channel_intensity>1334.9</channel_intensity>
										</Channel>

										<Channel>
											<channel_name>Ch2-T2</channel_name>
											<channel_intensity>608.5</channel_intensity>
										</Channel>

									</CellProperty>

									<CellProperty>
										<property_name>Nuc intensity(Int)</property_name>
										<Channel>
											<channel_name>Ch1-T1</channel_name>
											<channel_intensity>2124352.0</channel_intensity>
										</Channel>

										<Channel>
											<channel_name>ChD-T1</channel_name>
											<channel_intensity>10500239.0</channel_intensity>
										</Channel>

										<Channel>
											<channel_name>Ch2-T2</channel_name>
											<channel_intensity>6768542.0</channel_intensity>
										</Channel>

									</CellProperty>

									<CellProperty>
										<property_name>Nuc intensity(Avg)</property_name>
										<Channel>
											<channel_name>Ch1-T1</channel_name>
											<channel_intensity>275.2</channel_intensity>
										</Channel>

										<Channel>
											<channel_name>ChD-T1</channel_name>
											<channel_intensity>1360.5</channel_intensity>
										</Channel>

										<Channel>
											<channel_name>Ch2-T2</channel_name>
											<channel_intensity>877.0</channel_intensity>
										</Channel>

									</CellProperty>

									<CellProperty>
										<property_name>Nuc/Cyto ratio(Int)</property_name>
										<Channel>
											<channel_name>Ch1-T1</channel_name>
											<channel_intensity>0.4</channel_intensity>
										</Channel>

										<Channel>
											<channel_name>ChD-T1</channel_name>
											<channel_intensity>0.2</channel_intensity>
										</Channel>

										<Channel>
											<channel_name>Ch2-T2</channel_name>
											<channel_intensity>0.3</channel_intensity>
										</Channel>

									</CellProperty>

									<CellProperty>
										<property_name>Nuc/Cyto ratio(Avg)</property_name>
										<Channel>
											<channel_name>Ch1-T1</channel_name>
											<channel_intensity>1.8</channel_intensity>
										</Channel>

										<Channel>
											<channel_name>ChD-T1</channel_name>
											<channel_intensity>1.0</channel_intensity>
										</Channel>

										<Channel>
											<channel_name>Ch2-T2</channel_name>
											<channel_intensity>1.6</channel_intensity>
										</Channel>

									</CellProperty>

									<Centroid>404.7,488.6</Centroid>
									<Polygon>
										<exterior>
											<LinearRing>
												<coordinates>450.1,461.4 449.4,458.4 448.4,455.5 447.2,452.6 445.8,449.8 444.1,447.2 442.2,444.7 440.0,442.4 437.5,440.3 434.8,438.5 431.8,436.9 428.6,435.6 425.2,434.7 421.6,434.0 417.9,433.6 414.2,433.5 410.4,433.6 406.7,434.0 403.0,434.7 399.5,435.6 396.2,436.7 393.1,438.0 390.2,439.6 387.5,441.3 385.0,443.2 382.6,445.3 380.4,447.5 378.3,449.8 376.4,452.3 374.6,454.9 372.9,457.5 371.2,460.2 369.7,463.1 368.3,466.0 367.0,469.0 365.9,472.1 364.8,475.3 364.0,478.6 363.3,482.1 362.7,485.7 362.4,489.4 362.2,493.2 362.2,497.2 362.4,501.2 362.8,505.3 363.4,509.4 364.1,513.5 365.0,517.5 366.1,521.5 367.3,525.3 368.7,529.1 370.3,532.6 372.0,536.0 373.9,539.2 375.9,542.0 378.0,544.5 380.3,546.7 382.7,548.5 385.1,549.8 387.7,550.7 390.4,551.1 393.1,550.9 395.9,550.3 398.8,549.4 401.6,548.0 404.4,546.4 407.2,544.6 410.0,542.5 412.6,540.4 415.2,538.2 417.6,535.9 419.9,533.6 422.0,531.3 424.1,529.1 426.0,526.8 427.9,524.5 429.7,522.1 431.4,519.8 433.0,517.5 434.5,515.1 436.0,512.7 437.5,510.3 438.9,507.9 440.2,505.5 441.5,503.0 442.7,500.5 443.9,498.0 445.0,495.4 446.0,492.8 447.0,490.1 447.9,487.4 448.7,484.6 449.4,481.8 450.0,478.9 450.4,476.1 450.7,473.1 450.9,470.2 450.8,467.3 450.6,464.3 450.1,461.4</coordinates>
											</LinearRing>

										</exterior>

									</Polygon>

								</CellularCompartment>

							</Cell>

						</ResultState>

						<ResultState>
							<TimeStamp>7713.0</TimeStamp>
							<Cell>
								<name>unnamed2</name>
								<CellularCompartment>
									<name>Cytoplasm</name>
									<CellProperty>
										<property_name>Cyto intensity(Int)</property_name>
										<Channel>
											<channel_name>Ch1-T1</channel_name>
											<channel_intensity>6225036.0</channel_intensity>
										</Channel>

										<Channel>
											<channel_name>ChD-T1</channel_name>
											<channel_intensity>45504865.0</channel_intensity>
										</Channel>

										<Channel>
											<channel_name>Ch2-T2</channel_name>
											<channel_intensity>19583509.0</channel_intensity>
										</Channel>

									</CellProperty>

									<CellProperty>
										<property_name>Cyto intensity(Avg)</property_name>
										<Channel>
											<channel_name>Ch1-T1</channel_name>
											<channel_intensity>180.3</channel_intensity>
										</Channel>

										<Channel>
											<channel_name>ChD-T1</channel_name>
											<channel_intensity>1318.2</channel_intensity>
										</Channel>

										<Channel>
											<channel_name>Ch2-T2</channel_name>
											<channel_intensity>567.3</channel_intensity>
										</Channel>

									</CellProperty>

									<CellProperty>
										<property_name>Cell intensity(Int)</property_name>
										<Channel>
											<channel_name>Ch1-T1</channel_name>
											<channel_intensity>8022660.0</channel_intensity>
										</Channel>

										<Channel>
											<channel_name>ChD-T1</channel_name>
											<channel_intensity>56951318.0</channel_intensity>
										</Channel>

										<Channel>
											<channel_name>Ch2-T2</channel_name>
											<channel_intensity>26279941.0</channel_intensity>
										</Channel>

									</CellProperty>

									<CellProperty>
										<property_name>Cell intensity(Avg)</property_name>
										<Channel>
											<channel_name>Ch1-T1</channel_name>
											<channel_intensity>186.3</channel_intensity>
										</Channel>

										<Channel>
											<channel_name>ChD-T1</channel_name>
											<channel_intensity>1322.6</channel_intensity>
										</Channel>

										<Channel>
											<channel_name>Ch2-T2</channel_name>
											<channel_intensity>610.3</channel_intensity>
										</Channel>

									</CellProperty>

									<CellProperty>
										<property_name>Nuc intensity(Int)</property_name>
										<Channel>
											<channel_name>Ch1-T1</channel_name>
											<channel_intensity>1797624.0</channel_intensity>
										</Channel>

										<Channel>
											<channel_name>ChD-T1</channel_name>
											<channel_intensity>11446453.0</channel_intensity>
										</Channel>

										<Channel>
											<channel_name>Ch2-T2</channel_name>
											<channel_intensity>6696432.0</channel_intensity>
										</Channel>

									</CellProperty>

									<CellProperty>
										<property_name>Nuc intensity(Avg)</property_name>
										<Channel>
											<channel_name>Ch1-T1</channel_name>
											<channel_intensity>210.5</channel_intensity>
										</Channel>

										<Channel>
											<channel_name>ChD-T1</channel_name>
											<channel_intensity>1340.1</channel_intensity>
										</Channel>

										<Channel>
											<channel_name>Ch2-T2</channel_name>
											<channel_intensity>784.0</channel_intensity>
										</Channel>

									</CellProperty>

									<CellProperty>
										<property_name>Nuc/Cyto ratio(Int)</property_name>
										<Channel>
											<channel_name>Ch1-T1</channel_name>
											<channel_intensity>0.3</channel_intensity>
										</Channel>

										<Channel>
											<channel_name>ChD-T1</channel_name>
											<channel_intensity>0.3</channel_intensity>
										</Channel>

										<Channel>
											<channel_name>Ch2-T2</channel_name>
											<channel_intensity>0.3</channel_intensity>
										</Channel>

									</CellProperty>

									<CellProperty>
										<property_name>Nuc/Cyto ratio(Avg)</property_name>
										<Channel>
											<channel_name>Ch1-T1</channel_name>
											<channel_intensity>1.2</channel_intensity>
										</Channel>

										<Channel>
											<channel_name>ChD-T1</channel_name>
											<channel_intensity>1.0</channel_intensity>
										</Channel>

										<Channel>
											<channel_name>Ch2-T2</channel_name>
											<channel_intensity>1.4</channel_intensity>
										</Channel>

									</CellProperty>

									<Centroid>431.1,531.8</Centroid>
									<Polygon>
										<exterior>
											<LinearRing>
												<coordinates>325.2,575.0 329.0,573.1 332.5,571.3 335.9,569.5 339.0,567.8 341.8,566.0 344.3,564.0 346.5,561.9 348.4,559.5 349.9,556.8 350.9,553.7 351.6,550.1 351.9,546.2 351.9,542.0 351.8,537.4 351.4,532.5 351.0,527.4 350.7,522.1 350.4,516.7 350.2,511.2 350.3,505.5 350.7,499.9 351.3,494.2 352.2,488.6 353.4,483.0 354.7,477.6 356.3,472.3 358.2,467.1 360.2,462.2 362.4,457.5 364.8,453.0 367.3,448.9 370.0,445.0 372.9,441.4 376.0,438.0 379.3,434.9 382.7,431.9 386.4,429.2 390.3,426.6 394.4,424.2 398.7,422.0 403.3,419.9 408.0,418.0 413.0,416.2 418.1,414.7 423.4,413.5 428.9,412.6 434.4,412.1 440.1,411.9 445.9,412.1 451.7,412.7 457.6,413.8 463.6,415.2 469.6,416.8 475.6,418.6 481.7,420.4 487.8,422.1 493.8,423.7 499.9,425.0 506.0,425.9 512.0,426.4 517.9,426.4 523.8,426.1 529.6,425.6 535.2,425.1 540.6,424.6 545.8,424.4 550.7,424.6 555.3,425.4 559.6,426.8 563.5,429.0 567.0,432.1 570.0,436.0 572.7,440.4 574.8,445.4 576.5,450.7 577.7,456.3 578.3,462.0 578.4,467.8 577.9,473.4 576.8,478.8 575.2,483.9 573.0,488.7 570.4,493.3 567.4,497.7 564.2,501.9 560.7,505.9 557.0,509.8 553.3,513.6 549.5,517.2 545.8,520.8 542.1,524.3 538.5,527.8 535.0,531.2 531.4,534.7 527.9,538.2 524.4,541.7 520.8,545.2 517.2,548.8 513.6,552.5 509.8,556.3 506.0,560.3 502.1,564.2 498.2,568.3 494.1,572.4 490.0,576.5 485.8,580.6 481.6,584.7 477.2,588.8 472.8,592.8 468.3,596.7 463.8,600.6 459.3,604.4 454.7,608.2 450.1,611.9 445.5,615.7 441.0,619.5 436.5,623.3 432.0,627.2 427.7,631.1 423.4,635.1 419.2,639.3 415.1,643.4 411.1,647.6 407.1,651.7 403.0,655.8 399.0,659.9 394.9,663.8 390.8,667.5 386.6,671.1 382.3,674.5 377.9,677.7 373.5,680.5 369.1,683.0 364.7,685.0 360.4,686.5 356.3,687.5 352.3,687.9 348.5,687.6 345.0,686.6 341.7,684.8 338.7,682.2 335.9,679.1 333.2,675.4 330.6,671.3 328.1,666.8 325.6,662.0 323.1,657.1 320.4,652.0 317.6,647.0 314.7,642.1 311.6,637.3 308.5,632.6 305.5,628.0 302.8,623.6 300.3,619.3 298.3,615.1 296.8,611.0 296.0,607.2 295.9,603.4 296.6,599.8 298.1,596.4 300.3,593.2 303.0,590.1 306.2,587.1 309.7,584.4 313.5,581.8 317.4,579.3 321.3,577.1 325.2,575.0</coordinates>
											</LinearRing>

										</exterior>

									</Polygon>

								</CellularCompartment>

								<CellularCompartment>
									<name>Neucleus</name>
									<CellProperty>
										<property_name>Cyto intensity(Int)</property_name>
										<Channel>
											<channel_name>Ch1-T1</channel_name>
											<channel_intensity>6225036.0</channel_intensity>
										</Channel>

										<Channel>
											<channel_name>ChD-T1</channel_name>
											<channel_intensity>45504865.0</channel_intensity>
										</Channel>

										<Channel>
											<channel_name>Ch2-T2</channel_name>
											<channel_intensity>19583509.0</channel_intensity>
										</Channel>

									</CellProperty>

									<CellProperty>
										<property_name>Cyto intensity(Avg)</property_name>
										<Channel>
											<channel_name>Ch1-T1</channel_name>
											<channel_intensity>180.3</channel_intensity>
										</Channel>

										<Channel>
											<channel_name>ChD-T1</channel_name>
											<channel_intensity>1318.2</channel_intensity>
										</Channel>

										<Channel>
											<channel_name>Ch2-T2</channel_name>
											<channel_intensity>567.3</channel_intensity>
										</Channel>

									</CellProperty>

									<CellProperty>
										<property_name>Cell intensity(Int)</property_name>
										<Channel>
											<channel_name>Ch1-T1</channel_name>
											<channel_intensity>8022660.0</channel_intensity>
										</Channel>

										<Channel>
											<channel_name>ChD-T1</channel_name>
											<channel_intensity>56951318.0</channel_intensity>
										</Channel>

										<Channel>
											<channel_name>Ch2-T2</channel_name>
											<channel_intensity>26279941.0</channel_intensity>
										</Channel>

									</CellProperty>

									<CellProperty>
										<property_name>Cell intensity(Avg)</property_name>
										<Channel>
											<channel_name>Ch1-T1</channel_name>
											<channel_intensity>186.3</channel_intensity>
										</Channel>

										<Channel>
											<channel_name>ChD-T1</channel_name>
											<channel_intensity>1322.6</channel_intensity>
										</Channel>

										<Channel>
											<channel_name>Ch2-T2</channel_name>
											<channel_intensity>610.3</channel_intensity>
										</Channel>

									</CellProperty>

									<CellProperty>
										<property_name>Nuc intensity(Int)</property_name>
										<Channel>
											<channel_name>Ch1-T1</channel_name>
											<channel_intensity>1797624.0</channel_intensity>
										</Channel>

										<Channel>
											<channel_name>ChD-T1</channel_name>
											<channel_intensity>11446453.0</channel_intensity>
										</Channel>

										<Channel>
											<channel_name>Ch2-T2</channel_name>
											<channel_intensity>6696432.0</channel_intensity>
										</Channel>

									</CellProperty>

									<CellProperty>
										<property_name>Nuc intensity(Avg)</property_name>
										<Channel>
											<channel_name>Ch1-T1</channel_name>
											<channel_intensity>210.5</channel_intensity>
										</Channel>

										<Channel>
											<channel_name>ChD-T1</channel_name>
											<channel_intensity>1340.1</channel_intensity>
										</Channel>

										<Channel>
											<channel_name>Ch2-T2</channel_name>
											<channel_intensity>784.0</channel_intensity>
										</Channel>

									</CellProperty>

									<CellProperty>
										<property_name>Nuc/Cyto ratio(Int)</property_name>
										<Channel>
											<channel_name>Ch1-T1</channel_name>
											<channel_intensity>0.3</channel_intensity>
										</Channel>

										<Channel>
											<channel_name>ChD-T1</channel_name>
											<channel_intensity>0.3</channel_intensity>
										</Channel>

										<Channel>
											<channel_name>Ch2-T2</channel_name>
											<channel_intensity>0.3</channel_intensity>
										</Channel>

									</CellProperty>

									<CellProperty>
										<property_name>Nuc/Cyto ratio(Avg)</property_name>
										<Channel>
											<channel_name>Ch1-T1</channel_name>
											<channel_intensity>1.2</channel_intensity>
										</Channel>

										<Channel>
											<channel_name>ChD-T1</channel_name>
											<channel_intensity>1.0</channel_intensity>
										</Channel>

										<Channel>
											<channel_name>Ch2-T2</channel_name>
											<channel_intensity>1.4</channel_intensity>
										</Channel>

									</CellProperty>

									<Centroid>397.1,495.7</Centroid>
									<Polygon>
										<exterior>
											<LinearRing>
												<coordinates>443.4,463.7 443.1,460.5 442.5,457.5 441.8,454.7 440.7,452.0 439.5,449.5 438.1,447.2 436.4,445.0 434.6,443.1 432.6,441.4 430.3,439.8 427.9,438.5 425.4,437.4 422.7,436.5 419.8,435.9 416.9,435.4 413.9,435.2 410.8,435.2 407.6,435.4 404.4,435.8 401.2,436.5 398.0,437.3 394.8,438.4 391.6,439.6 388.5,441.0 385.4,442.6 382.5,444.3 379.6,446.2 376.8,448.1 374.2,450.2 371.8,452.4 369.5,454.6 367.4,457.0 365.5,459.4 363.8,462.0 362.2,464.7 360.7,467.5 359.5,470.5 358.4,473.7 357.5,477.0 356.7,480.5 356.1,484.2 355.7,488.0 355.3,491.9 355.1,496.0 355.0,500.1 355.0,504.3 355.0,508.4 355.1,512.6 355.2,516.7 355.4,520.8 355.6,524.8 355.8,528.7 356.3,532.4 356.9,536.0 357.7,539.5 358.8,542.7 360.3,545.7 362.1,548.5 364.4,551.1 367.1,553.3 370.3,555.3 373.9,557.0 377.7,558.3 381.8,559.3 385.9,559.9 390.0,560.1 394.0,560.0 397.9,559.4 401.6,558.4 404.9,556.9 407.8,555.1 410.5,552.8 412.8,550.3 415.0,547.4 416.9,544.4 418.7,541.2 420.3,538.0 421.8,534.6 423.3,531.3 424.7,528.0 426.2,524.8 427.5,521.6 428.9,518.4 430.3,515.3 431.6,512.1 432.9,508.9 434.1,505.7 435.3,502.4 436.5,499.0 437.7,495.5 438.8,491.9 439.9,488.3 440.8,484.7 441.7,481.1 442.4,477.4 442.9,473.9 443.3,470.4 443.5,467.0 443.4,463.7</coordinates>
											</LinearRing>

										</exterior>

									</Polygon>

								</CellularCompartment>

							</Cell>

						</ResultState>

						<ResultState>
							<TimeStamp>7990.5</TimeStamp>
							<Cell>
								<name>unnamed2</name>
								<CellularCompartment>
									<name>Cytoplasm</name>
									<CellProperty>
										<property_name>Cyto intensity(Int)</property_name>
										<Channel>
											<channel_name>Ch1-T1</channel_name>
											<channel_intensity>6380369.0</channel_intensity>
										</Channel>

										<Channel>
											<channel_name>ChD-T1</channel_name>
											<channel_intensity>46483086.0</channel_intensity>
										</Channel>

										<Channel>
											<channel_name>Ch2-T2</channel_name>
											<channel_intensity>18688355.0</channel_intensity>
										</Channel>

									</CellProperty>

									<CellProperty>
										<property_name>Cyto intensity(Avg)</property_name>
										<Channel>
											<channel_name>Ch1-T1</channel_name>
											<channel_intensity>181.1</channel_intensity>
										</Channel>

										<Channel>
											<channel_name>ChD-T1</channel_name>
											<channel_intensity>1319.6</channel_intensity>
										</Channel>

										<Channel>
											<channel_name>Ch2-T2</channel_name>
											<channel_intensity>530.5</channel_intensity>
										</Channel>

									</CellProperty>

									<CellProperty>
										<property_name>Cell intensity(Int)</property_name>
										<Channel>
											<channel_name>Ch1-T1</channel_name>
											<channel_intensity>7719924.0</channel_intensity>
										</Channel>

										<Channel>
											<channel_name>ChD-T1</channel_name>
											<channel_intensity>57592568.0</channel_intensity>
										</Channel>

										<Channel>
											<channel_name>Ch2-T2</channel_name>
											<channel_intensity>24793629.0</channel_intensity>
										</Channel>

									</CellProperty>

									<CellProperty>
										<property_name>Cell intensity(Avg)</property_name>
										<Channel>
											<channel_name>Ch1-T1</channel_name>
											<channel_intensity>177.5</channel_intensity>
										</Channel>

										<Channel>
											<channel_name>ChD-T1</channel_name>
											<channel_intensity>1324.2</channel_intensity>
										</Channel>

										<Channel>
											<channel_name>Ch2-T2</channel_name>
											<channel_intensity>570.1</channel_intensity>
										</Channel>

									</CellProperty>

									<CellProperty>
										<property_name>Nuc intensity(Int)</property_name>
										<Channel>
											<channel_name>Ch1-T1</channel_name>
											<channel_intensity>1339555.0</channel_intensity>
										</Channel>

										<Channel>
											<channel_name>ChD-T1</channel_name>
											<channel_intensity>11109482.0</channel_intensity>
										</Channel>

										<Channel>
											<channel_name>Ch2-T2</channel_name>
											<channel_intensity>6105274.0</channel_intensity>
										</Channel>

									</CellProperty>

									<CellProperty>
										<property_name>Nuc intensity(Avg)</property_name>
										<Channel>
											<channel_name>Ch1-T1</channel_name>
											<channel_intensity>162.1</channel_intensity>
										</Channel>

										<Channel>
											<channel_name>ChD-T1</channel_name>
											<channel_intensity>1344.0</channel_intensity>
										</Channel>

										<Channel>
											<channel_name>Ch2-T2</channel_name>
											<channel_intensity>738.6</channel_intensity>
										</Channel>

									</CellProperty>

									<CellProperty>
										<property_name>Nuc/Cyto ratio(Int)</property_name>
										<Channel>
											<channel_name>Ch1-T1</channel_name>
											<channel_intensity>0.2</channel_intensity>
										</Channel>

										<Channel>
											<channel_name>ChD-T1</channel_name>
											<channel_intensity>0.2</channel_intensity>
										</Channel>

										<Channel>
											<channel_name>Ch2-T2</channel_name>
											<channel_intensity>0.3</channel_intensity>
										</Channel>

									</CellProperty>

									<CellProperty>
										<property_name>Nuc/Cyto ratio(Avg)</property_name>
										<Channel>
											<channel_name>Ch1-T1</channel_name>
											<channel_intensity>0.9</channel_intensity>
										</Channel>

										<Channel>
											<channel_name>ChD-T1</channel_name>
											<channel_intensity>1.0</channel_intensity>
										</Channel>

										<Channel>
											<channel_name>Ch2-T2</channel_name>
											<channel_intensity>1.4</channel_intensity>
										</Channel>

									</CellProperty>

									<Centroid>421.5,545.9</Centroid>
									<Polygon>
										<exterior>
											<LinearRing>
												<coordinates>315.1,586.8 318.4,584.2 321.5,581.7 324.3,579.1 326.8,576.5 329.1,573.9 331.2,571.2 333.0,568.4 334.5,565.5 335.8,562.5 336.8,559.3 337.5,555.9 338.1,552.3 338.4,548.6 338.6,544.6 338.8,540.5 339.0,536.3 339.1,531.8 339.4,527.2 339.7,522.4 340.2,517.5 340.9,512.4 341.9,507.1 343.0,501.9 344.3,496.6 345.8,491.3 347.5,486.1 349.3,481.0 351.4,476.1 353.6,471.4 356.0,466.9 358.5,462.8 361.2,458.9 364.1,455.3 367.2,451.9 370.5,448.8 373.9,445.9 377.6,443.1 381.5,440.6 385.6,438.2 389.9,435.9 394.5,433.8 399.2,431.9 404.2,430.2 409.3,428.7 414.6,427.5 420.1,426.6 425.6,426.0 431.3,425.8 437.1,426.0 442.9,426.7 448.8,427.7 454.8,429.1 460.8,430.7 466.8,432.5 472.9,434.3 479.0,436.0 485.1,437.6 491.1,438.9 497.2,439.9 503.2,440.3 509.1,440.3 515.0,440.0 520.8,439.5 526.4,439.0 531.8,438.5 537.0,438.4 541.9,438.6 546.5,439.3 550.8,440.7 554.7,443.0 558.2,446.1 561.2,449.9 563.9,454.4 566.1,459.3 567.7,464.7 568.9,470.2 569.5,476.0 569.6,481.7 569.1,487.3 568.0,492.7 566.4,497.8 564.2,502.6 561.6,507.2 558.6,511.6 555.4,515.8 551.9,519.9 548.2,523.7 544.5,527.5 540.7,531.1 537.0,534.7 533.3,538.2 529.7,541.7 526.2,545.2 522.6,548.6 519.1,552.1 515.6,555.6 512.0,559.1 508.4,562.8 504.8,566.5 501.1,570.3 497.2,574.2 493.3,578.2 489.4,582.2 485.3,586.3 481.2,590.4 477.0,594.5 472.8,598.6 468.4,602.7 464.0,606.7 459.5,610.6 455.0,614.5 450.5,618.3 445.9,622.1 441.3,625.8 436.7,629.6 432.2,633.4 427.7,637.2 423.2,641.1 418.9,645.0 414.6,649.1 410.4,653.2 406.3,657.3 402.3,661.5 398.3,665.7 394.2,669.8 390.2,673.8 386.1,677.7 382.0,681.5 377.8,685.1 373.5,688.5 369.1,691.6 364.7,694.4 360.3,696.9 355.9,698.9 351.6,700.5 347.5,701.4 343.5,701.8 339.7,701.5 336.2,700.5 332.9,698.7 329.9,696.2 327.1,693.0 324.4,689.3 321.9,685.2 319.3,680.7 316.8,675.9 314.3,671.0 311.6,666.0 308.8,660.9 305.9,656.0 302.8,651.2 299.7,646.5 296.7,641.9 294.0,637.5 291.5,633.2 289.5,629.0 288.0,625.0 287.2,621.1 287.1,617.4 287.8,613.8 289.3,610.3 291.5,607.0 294.1,603.9 297.2,600.8 300.6,597.8 304.2,595.0 307.9,592.2 311.6,589.5 315.1,586.8</coordinates>
											</LinearRing>

										</exterior>

									</Polygon>

								</CellularCompartment>

								<CellularCompartment>
									<name>Neucleus</name>
									<CellProperty>
										<property_name>Cyto intensity(Int)</property_name>
										<Channel>
											<channel_name>Ch1-T1</channel_name>
											<channel_intensity>6380369.0</channel_intensity>
										</Channel>

										<Channel>
											<channel_name>ChD-T1</channel_name>
											<channel_intensity>46483086.0</channel_intensity>
										</Channel>

										<Channel>
											<channel_name>Ch2-T2</channel_name>
											<channel_intensity>18688355.0</channel_intensity>
										</Channel>

									</CellProperty>

									<CellProperty>
										<property_name>Cyto intensity(Avg)</property_name>
										<Channel>
											<channel_name>Ch1-T1</channel_name>
											<channel_intensity>181.1</channel_intensity>
										</Channel>

										<Channel>
											<channel_name>ChD-T1</channel_name>
											<channel_intensity>1319.6</channel_intensity>
										</Channel>

										<Channel>
											<channel_name>Ch2-T2</channel_name>
											<channel_intensity>530.5</channel_intensity>
										</Channel>

									</CellProperty>

									<CellProperty>
										<property_name>Cell intensity(Int)</property_name>
										<Channel>
											<channel_name>Ch1-T1</channel_name>
											<channel_intensity>7719924.0</channel_intensity>
										</Channel>

										<Channel>
											<channel_name>ChD-T1</channel_name>
											<channel_intensity>57592568.0</channel_intensity>
										</Channel>

										<Channel>
											<channel_name>Ch2-T2</channel_name>
											<channel_intensity>24793629.0</channel_intensity>
										</Channel>

									</CellProperty>

									<CellProperty>
										<property_name>Cell intensity(Avg)</property_name>
										<Channel>
											<channel_name>Ch1-T1</channel_name>
											<channel_intensity>177.5</channel_intensity>
										</Channel>

										<Channel>
											<channel_name>ChD-T1</channel_name>
											<channel_intensity>1324.2</channel_intensity>
										</Channel>

										<Channel>
											<channel_name>Ch2-T2</channel_name>
											<channel_intensity>570.1</channel_intensity>
										</Channel>

									</CellProperty>

									<CellProperty>
										<property_name>Nuc intensity(Int)</property_name>
										<Channel>
											<channel_name>Ch1-T1</channel_name>
											<channel_intensity>1339555.0</channel_intensity>
										</Channel>

										<Channel>
											<channel_name>ChD-T1</channel_name>
											<channel_intensity>11109482.0</channel_intensity>
										</Channel>

										<Channel>
											<channel_name>Ch2-T2</channel_name>
											<channel_intensity>6105274.0</channel_intensity>
										</Channel>

									</CellProperty>

									<CellProperty>
										<property_name>Nuc intensity(Avg)</property_name>
										<Channel>
											<channel_name>Ch1-T1</channel_name>
											<channel_intensity>162.1</channel_intensity>
										</Channel>

										<Channel>
											<channel_name>ChD-T1</channel_name>
											<channel_intensity>1344.0</channel_intensity>
										</Channel>

										<Channel>
											<channel_name>Ch2-T2</channel_name>
											<channel_intensity>738.6</channel_intensity>
										</Channel>

									</CellProperty>

									<CellProperty>
										<property_name>Nuc/Cyto ratio(Int)</property_name>
										<Channel>
											<channel_name>Ch1-T1</channel_name>
											<channel_intensity>0.2</channel_intensity>
										</Channel>

										<Channel>
											<channel_name>ChD-T1</channel_name>
											<channel_intensity>0.2</channel_intensity>
										</Channel>

										<Channel>
											<channel_name>Ch2-T2</channel_name>
											<channel_intensity>0.3</channel_intensity>
										</Channel>

									</CellProperty>

									<CellProperty>
										<property_name>Nuc/Cyto ratio(Avg)</property_name>
										<Channel>
											<channel_name>Ch1-T1</channel_name>
											<channel_intensity>0.9</channel_intensity>
										</Channel>

										<Channel>
											<channel_name>ChD-T1</channel_name>
											<channel_intensity>1.0</channel_intensity>
										</Channel>

										<Channel>
											<channel_name>Ch2-T2</channel_name>
											<channel_intensity>1.4</channel_intensity>
										</Channel>

									</CellProperty>

									<Centroid>387.1,514.0</Centroid>
									<Polygon>
										<exterior>
											<LinearRing>
												<coordinates>431.3,483.5 430.6,480.5 429.6,477.5 428.4,474.7 427.0,472.1 425.4,469.5 423.7,467.1 421.8,464.9 419.9,462.8 417.8,460.9 415.7,459.2 413.5,457.7 411.3,456.4 409.0,455.3 406.7,454.4 404.3,453.7 401.8,453.3 399.2,453.1 396.6,453.1 393.9,453.3 391.1,453.8 388.3,454.5 385.3,455.5 382.4,456.6 379.4,458.0 376.5,459.5 373.6,461.2 370.8,463.0 368.0,465.0 365.5,467.1 363.0,469.2 360.7,471.5 358.6,473.8 356.7,476.3 355.0,478.9 353.4,481.6 351.9,484.4 350.7,487.4 349.6,490.5 348.7,493.9 347.9,497.4 347.3,501.0 346.9,504.9 346.5,508.8 346.3,512.8 346.2,517.0 346.2,521.1 346.2,525.3 346.3,529.5 346.4,533.6 346.6,537.7 346.8,541.7 347.0,545.5 347.5,549.3 348.1,552.9 348.9,556.3 350.0,559.6 351.5,562.6 353.3,565.4 355.6,567.9 358.3,570.2 361.5,572.2 365.1,573.8 368.9,575.2 373.0,576.1 377.1,576.8 381.2,577.0 385.2,576.8 389.1,576.3 392.8,575.3 396.1,573.8 399.0,571.9 401.7,569.7 404.0,567.1 406.2,564.3 408.1,561.3 409.9,558.1 411.5,554.8 413.0,551.5 414.5,548.2 415.9,544.9 417.4,541.7 418.7,538.5 420.1,535.3 421.4,532.2 422.7,529.1 423.9,526.0 425.1,522.8 426.2,519.6 427.3,516.4 428.3,513.1 429.2,509.8 430.1,506.5 430.8,503.1 431.3,499.7 431.7,496.4 432.0,493.1 432.0,489.8 431.8,486.6 431.3,483.5</coordinates>
											</LinearRing>

										</exterior>

									</Polygon>

								</CellularCompartment>

							</Cell>

						</ResultState>

						<ResultState>
							<TimeStamp>8269.2</TimeStamp>
							<Cell>
								<name>unnamed2</name>
								<CellularCompartment>
									<name>Cytoplasm</name>
									<CellProperty>
										<property_name>Cyto intensity(Int)</property_name>
										<Channel>
											<channel_name>Ch1-T1</channel_name>
											<channel_intensity>7133900.0</channel_intensity>
										</Channel>

										<Channel>
											<channel_name>ChD-T1</channel_name>
											<channel_intensity>54774643.0</channel_intensity>
										</Channel>

										<Channel>
											<channel_name>Ch2-T2</channel_name>
											<channel_intensity>20070208.0</channel_intensity>
										</Channel>

									</CellProperty>

									<CellProperty>
										<property_name>Cyto intensity(Avg)</property_name>
										<Channel>
											<channel_name>Ch1-T1</channel_name>
											<channel_intensity>173.9</channel_intensity>
										</Channel>

										<Channel>
											<channel_name>ChD-T1</channel_name>
											<channel_intensity>1335.1</channel_intensity>
										</Channel>

										<Channel>
											<channel_name>Ch2-T2</channel_name>
											<channel_intensity>489.2</channel_intensity>
										</Channel>

									</CellProperty>

									<CellProperty>
										<property_name>Cell intensity(Int)</property_name>
										<Channel>
											<channel_name>Ch1-T1</channel_name>
											<channel_intensity>8166211.0</channel_intensity>
										</Channel>

										<Channel>
											<channel_name>ChD-T1</channel_name>
											<channel_intensity>66327317.0</channel_intensity>
										</Channel>

										<Channel>
											<channel_name>Ch2-T2</channel_name>
											<channel_intensity>26354746.0</channel_intensity>
										</Channel>

									</CellProperty>

									<CellProperty>
										<property_name>Cell intensity(Avg)</property_name>
										<Channel>
											<channel_name>Ch1-T1</channel_name>
											<channel_intensity>164.8</channel_intensity>
										</Channel>

										<Channel>
											<channel_name>ChD-T1</channel_name>
											<channel_intensity>1338.4</channel_intensity>
										</Channel>

										<Channel>
											<channel_name>Ch2-T2</channel_name>
											<channel_intensity>531.8</channel_intensity>
										</Channel>

									</CellProperty>

									<CellProperty>
										<property_name>Nuc intensity(Int)</property_name>
										<Channel>
											<channel_name>Ch1-T1</channel_name>
											<channel_intensity>1032311.0</channel_intensity>
										</Channel>

										<Channel>
											<channel_name>ChD-T1</channel_name>
											<channel_intensity>11552674.0</channel_intensity>
										</Channel>

										<Channel>
											<channel_name>Ch2-T2</channel_name>
											<channel_intensity>6284538.0</channel_intensity>
										</Channel>

									</CellProperty>

									<CellProperty>
										<property_name>Nuc intensity(Avg)</property_name>
										<Channel>
											<channel_name>Ch1-T1</channel_name>
											<channel_intensity>121.0</channel_intensity>
										</Channel>

										<Channel>
											<channel_name>ChD-T1</channel_name>
											<channel_intensity>1354.3</channel_intensity>
										</Channel>

										<Channel>
											<channel_name>Ch2-T2</channel_name>
											<channel_intensity>736.8</channel_intensity>
										</Channel>

									</CellProperty>

									<CellProperty>
										<property_name>Nuc/Cyto ratio(Int)</property_name>
										<Channel>
											<channel_name>Ch1-T1</channel_name>
											<channel_intensity>0.1</channel_intensity>
										</Channel>

										<Channel>
											<channel_name>ChD-T1</channel_name>
											<channel_intensity>0.2</channel_intensity>
										</Channel>

										<Channel>
											<channel_name>Ch2-T2</channel_name>
											<channel_intensity>0.3</channel_intensity>
										</Channel>

									</CellProperty>

									<CellProperty>
										<property_name>Nuc/Cyto ratio(Avg)</property_name>
										<Channel>
											<channel_name>Ch1-T1</channel_name>
											<channel_intensity>0.7</channel_intensity>
										</Channel>

										<Channel>
											<channel_name>ChD-T1</channel_name>
											<channel_intensity>1.0</channel_intensity>
										</Channel>

										<Channel>
											<channel_name>Ch2-T2</channel_name>
											<channel_intensity>1.5</channel_intensity>
										</Channel>

									</CellProperty>

									<Centroid>418.2,554.3</Centroid>
									<Polygon>
										<exterior>
											<LinearRing>
												<coordinates>283.8,592.5 285.8,589.8 288.1,587.4 290.7,585.2 293.4,582.9 296.3,580.7 299.1,578.4 302.0,575.8 304.7,573.0 307.2,569.8 309.5,566.2 311.4,562.1 313.1,557.5 314.6,552.5 315.9,547.2 317.0,541.6 318.1,535.7 319.1,529.6 320.2,523.4 321.3,517.1 322.5,510.8 323.8,504.6 325.3,498.4 327.0,492.4 328.8,486.6 330.8,481.2 333.0,476.2 335.4,471.6 338.0,467.5 340.8,464.1 343.9,461.3 347.1,459.2 350.7,457.8 354.5,456.8 358.6,456.3 363.1,456.1 368.1,456.2 373.4,456.3 379.3,456.5 385.6,456.6 392.5,456.6 400.0,456.3 407.8,455.7 416.1,454.9 424.6,453.8 433.3,452.4 442.1,450.8 450.9,448.8 459.5,446.5 468.0,443.9 476.2,440.9 484.0,437.7 491.5,434.2 498.6,430.7 505.3,427.3 511.6,424.1 517.6,421.2 523.2,418.7 528.3,416.8 533.1,415.6 537.5,415.3 541.5,415.7 545.1,417.0 548.3,419.0 551.3,421.7 553.9,424.9 556.3,428.7 558.4,432.9 560.3,437.5 562.0,442.4 563.5,447.5 564.9,452.8 566.0,458.2 567.0,463.7 567.7,469.3 568.2,475.0 568.4,480.6 568.3,486.3 567.9,491.8 567.2,497.3 566.1,502.7 564.7,508.0 562.9,513.1 560.7,518.1 558.3,522.9 555.6,527.6 552.7,532.1 549.5,536.5 546.0,540.8 542.4,544.9 538.6,548.8 534.7,552.6 530.6,556.3 526.4,559.9 522.1,563.4 517.8,566.9 513.5,570.4 509.2,573.9 505.0,577.4 500.8,580.9 496.7,584.6 492.7,588.3 488.8,592.2 485.0,596.1 481.2,600.0 477.5,604.0 473.8,608.0 470.1,612.0 466.3,616.0 462.6,620.0 458.8,624.0 454.9,627.9 451.0,631.9 447.1,635.8 443.2,639.8 439.2,643.7 435.2,647.7 431.3,651.7 427.3,655.8 423.4,659.9 419.5,664.1 415.6,668.3 411.7,672.6 407.9,676.8 404.0,681.0 400.0,685.1 396.0,689.2 392.0,693.1 387.9,696.9 383.7,700.5 379.4,703.9 375.0,707.0 370.6,709.8 366.2,712.3 361.8,714.3 357.5,715.8 353.4,716.8 349.4,717.2 345.6,716.9 342.0,715.9 338.8,714.1 335.8,711.6 332.9,708.4 330.3,704.7 327.7,700.6 325.2,696.1 322.7,691.3 320.1,686.4 317.5,681.4 314.7,676.3 311.7,671.4 308.6,666.6 305.4,661.9 302.1,657.2 298.9,652.6 295.7,648.1 292.7,643.6 289.9,639.2 287.4,634.8 285.2,630.5 283.3,626.1 281.8,621.8 280.7,617.6 280.0,613.5 279.7,609.5 279.7,605.6 280.2,602.0 281.0,598.6 282.2,595.4 283.8,592.5</coordinates>
											</LinearRing>

										</exterior>

									</Polygon>

								</CellularCompartment>

								<CellularCompartment>
									<name>Neucleus</name>
									<CellProperty>
										<property_name>Cyto intensity(Int)</property_name>
										<Channel>
											<channel_name>Ch1-T1</channel_name>
											<channel_intensity>7133900.0</channel_intensity>
										</Channel>

										<Channel>
											<channel_name>ChD-T1</channel_name>
											<channel_intensity>54774643.0</channel_intensity>
										</Channel>

										<Channel>
											<channel_name>Ch2-T2</channel_name>
											<channel_intensity>20070208.0</channel_intensity>
										</Channel>

									</CellProperty>

									<CellProperty>
										<property_name>Cyto intensity(Avg)</property_name>
										<Channel>
											<channel_name>Ch1-T1</channel_name>
											<channel_intensity>173.9</channel_intensity>
										</Channel>

										<Channel>
											<channel_name>ChD-T1</channel_name>
											<channel_intensity>1335.1</channel_intensity>
										</Channel>

										<Channel>
											<channel_name>Ch2-T2</channel_name>
											<channel_intensity>489.2</channel_intensity>
										</Channel>

									</CellProperty>

									<CellProperty>
										<property_name>Cell intensity(Int)</property_name>
										<Channel>
											<channel_name>Ch1-T1</channel_name>
											<channel_intensity>8166211.0</channel_intensity>
										</Channel>

										<Channel>
											<channel_name>ChD-T1</channel_name>
											<channel_intensity>66327317.0</channel_intensity>
										</Channel>

										<Channel>
											<channel_name>Ch2-T2</channel_name>
											<channel_intensity>26354746.0</channel_intensity>
										</Channel>

									</CellProperty>

									<CellProperty>
										<property_name>Cell intensity(Avg)</property_name>
										<Channel>
											<channel_name>Ch1-T1</channel_name>
											<channel_intensity>164.8</channel_intensity>
										</Channel>

										<Channel>
											<channel_name>ChD-T1</channel_name>
											<channel_intensity>1338.4</channel_intensity>
										</Channel>

										<Channel>
											<channel_name>Ch2-T2</channel_name>
											<channel_intensity>531.8</channel_intensity>
										</Channel>

									</CellProperty>

									<CellProperty>
										<property_name>Nuc intensity(Int)</property_name>
										<Channel>
											<channel_name>Ch1-T1</channel_name>
											<channel_intensity>1032311.0</channel_intensity>
										</Channel>

										<Channel>
											<channel_name>ChD-T1</channel_name>
											<channel_intensity>11552674.0</channel_intensity>
										</Channel>

										<Channel>
											<channel_name>Ch2-T2</channel_name>
											<channel_intensity>6284538.0</channel_intensity>
										</Channel>

									</CellProperty>

									<CellProperty>
										<property_name>Nuc intensity(Avg)</property_name>
										<Channel>
											<channel_name>Ch1-T1</channel_name>
											<channel_intensity>121.0</channel_intensity>
										</Channel>

										<Channel>
											<channel_name>ChD-T1</channel_name>
											<channel_intensity>1354.3</channel_intensity>
										</Channel>

										<Channel>
											<channel_name>Ch2-T2</channel_name>
											<channel_intensity>736.8</channel_intensity>
										</Channel>

									</CellProperty>

									<CellProperty>
										<property_name>Nuc/Cyto ratio(Int)</property_name>
										<Channel>
											<channel_name>Ch1-T1</channel_name>
											<channel_intensity>0.1</channel_intensity>
										</Channel>

										<Channel>
											<channel_name>ChD-T1</channel_name>
											<channel_intensity>0.2</channel_intensity>
										</Channel>

										<Channel>
											<channel_name>Ch2-T2</channel_name>
											<channel_intensity>0.3</channel_intensity>
										</Channel>

									</CellProperty>

									<CellProperty>
										<property_name>Nuc/Cyto ratio(Avg)</property_name>
										<Channel>
											<channel_name>Ch1-T1</channel_name>
											<channel_intensity>0.7</channel_intensity>
										</Channel>

										<Channel>
											<channel_name>ChD-T1</channel_name>
											<channel_intensity>1.0</channel_intensity>
										</Channel>

										<Channel>
											<channel_name>Ch2-T2</channel_name>
											<channel_intensity>1.5</channel_intensity>
										</Channel>

									</CellProperty>

									<Centroid>370.8,528.6</Centroid>
									<Polygon>
										<exterior>
											<LinearRing>
												<coordinates>414.6,506.3 413.8,503.2 412.8,500.0 411.6,496.7 410.2,493.4 408.5,490.1 406.8,486.9 404.9,483.8 402.8,480.8 400.7,478.1 398.4,475.7 396.1,473.5 393.8,471.7 391.4,470.1 388.9,468.8 386.4,467.7 383.9,466.9 381.3,466.3 378.7,465.9 376.1,465.7 373.5,465.6 370.8,465.8 368.2,466.1 365.6,466.7 363.0,467.4 360.4,468.4 357.9,469.6 355.4,471.0 353.0,472.6 350.7,474.5 348.4,476.7 346.2,479.1 344.1,481.8 342.1,484.7 340.3,487.8 338.5,491.1 336.9,494.6 335.5,498.2 334.2,502.0 333.1,505.9 332.2,509.9 331.5,514.0 331.0,518.1 330.6,522.3 330.3,526.5 330.1,530.7 330.1,535.0 330.1,539.2 330.2,543.4 330.3,547.5 330.4,551.6 330.6,555.6 330.9,559.5 331.3,563.2 331.9,566.8 332.8,570.3 333.9,573.5 335.4,576.5 337.2,579.3 339.5,581.9 342.2,584.1 345.4,586.1 349.0,587.8 352.8,589.2 356.9,590.2 361.1,590.9 365.2,591.3 369.4,591.3 373.4,591.0 377.2,590.3 380.7,589.2 383.9,587.8 386.7,586.0 389.4,584.0 391.7,581.6 393.9,579.1 395.9,576.3 397.7,573.3 399.3,570.2 400.8,567.0 402.2,563.7 403.6,560.3 404.8,556.8 406.0,553.4 407.1,550.0 408.1,546.6 409.0,543.2 410.0,540.0 410.8,536.8 411.7,533.7 412.5,530.8 413.2,528.1 413.9,525.4 414.5,522.7 414.9,520.1 415.2,517.5 415.4,514.8 415.3,512.1 415.1,509.3 414.6,506.3</coordinates>
											</LinearRing>

										</exterior>

									</Polygon>

								</CellularCompartment>

							</Cell>

						</ResultState>

						<ResultState>
							<TimeStamp>8545.9</TimeStamp>
							<Cell>
								<name>unnamed2</name>
								<CellularCompartment>
									<name>Cytoplasm</name>
									<CellProperty>
										<property_name>Cyto intensity(Int)</property_name>
										<Channel>
											<channel_name>Ch1-T1</channel_name>
											<channel_intensity>7118590.0</channel_intensity>
										</Channel>

										<Channel>
											<channel_name>ChD-T1</channel_name>
											<channel_intensity>48707416.0</channel_intensity>
										</Channel>

										<Channel>
											<channel_name>Ch2-T2</channel_name>
											<channel_intensity>19470857.0</channel_intensity>
										</Channel>

									</CellProperty>

									<CellProperty>
										<property_name>Cyto intensity(Avg)</property_name>
										<Channel>
											<channel_name>Ch1-T1</channel_name>
											<channel_intensity>191.9</channel_intensity>
										</Channel>

										<Channel>
											<channel_name>ChD-T1</channel_name>
											<channel_intensity>1313.2</channel_intensity>
										</Channel>

										<Channel>
											<channel_name>Ch2-T2</channel_name>
											<channel_intensity>525.0</channel_intensity>
										</Channel>

									</CellProperty>

									<CellProperty>
										<property_name>Cell intensity(Int)</property_name>
										<Channel>
											<channel_name>Ch1-T1</channel_name>
											<channel_intensity>7777424.0</channel_intensity>
										</Channel>

										<Channel>
											<channel_name>ChD-T1</channel_name>
											<channel_intensity>59638521.0</channel_intensity>
										</Channel>

										<Channel>
											<channel_name>Ch2-T2</channel_name>
											<channel_intensity>25388759.0</channel_intensity>
										</Channel>

									</CellProperty>

									<CellProperty>
										<property_name>Cell intensity(Avg)</property_name>
										<Channel>
											<channel_name>Ch1-T1</channel_name>
											<channel_intensity>171.7</channel_intensity>
										</Channel>

										<Channel>
											<channel_name>ChD-T1</channel_name>
											<channel_intensity>1316.3</channel_intensity>
										</Channel>

										<Channel>
											<channel_name>Ch2-T2</channel_name>
											<channel_intensity>560.4</channel_intensity>
										</Channel>

									</CellProperty>

									<CellProperty>
										<property_name>Nuc intensity(Int)</property_name>
										<Channel>
											<channel_name>Ch1-T1</channel_name>
											<channel_intensity>658834.0</channel_intensity>
										</Channel>

										<Channel>
											<channel_name>ChD-T1</channel_name>
											<channel_intensity>10931105.0</channel_intensity>
										</Channel>

										<Channel>
											<channel_name>Ch2-T2</channel_name>
											<channel_intensity>5917902.0</channel_intensity>
										</Channel>

									</CellProperty>

									<CellProperty>
										<property_name>Nuc intensity(Avg)</property_name>
										<Channel>
											<channel_name>Ch1-T1</channel_name>
											<channel_intensity>80.2</channel_intensity>
										</Channel>

										<Channel>
											<channel_name>ChD-T1</channel_name>
											<channel_intensity>1330.4</channel_intensity>
										</Channel>

										<Channel>
											<channel_name>Ch2-T2</channel_name>
											<channel_intensity>720.3</channel_intensity>
										</Channel>

									</CellProperty>

									<CellProperty>
										<property_name>Nuc/Cyto ratio(Int)</property_name>
										<Channel>
											<channel_name>Ch1-T1</channel_name>
											<channel_intensity>0.1</channel_intensity>
										</Channel>

										<Channel>
											<channel_name>ChD-T1</channel_name>
											<channel_intensity>0.2</channel_intensity>
										</Channel>

										<Channel>
											<channel_name>Ch2-T2</channel_name>
											<channel_intensity>0.3</channel_intensity>
										</Channel>

									</CellProperty>

									<CellProperty>
										<property_name>Nuc/Cyto ratio(Avg)</property_name>
										<Channel>
											<channel_name>Ch1-T1</channel_name>
											<channel_intensity>0.4</channel_intensity>
										</Channel>

										<Channel>
											<channel_name>ChD-T1</channel_name>
											<channel_intensity>1.0</channel_intensity>
										</Channel>

										<Channel>
											<channel_name>Ch2-T2</channel_name>
											<channel_intensity>1.4</channel_intensity>
										</Channel>

									</CellProperty>

									<Centroid>411.3,550.4</Centroid>
									<Polygon>
										<exterior>
											<LinearRing>
												<coordinates>307.6,567.3 310.7,562.1 313.4,556.6 315.8,550.8 317.8,544.9 319.5,538.8 320.9,532.8 321.9,526.8 322.5,521.0 322.7,515.4 322.5,510.2 321.9,505.3 321.1,500.8 320.0,496.6 318.8,492.8 317.7,489.2 316.7,485.8 315.9,482.7 315.5,479.7 315.6,476.9 316.2,474.2 317.4,471.6 319.2,469.2 321.6,466.8 324.3,464.6 327.4,462.6 330.9,460.7 334.5,459.0 338.3,457.6 342.1,456.4 346.0,455.5 349.8,454.8 353.5,454.4 357.2,454.2 360.9,454.2 364.6,454.4 368.3,454.7 372.0,455.2 375.7,455.8 379.4,456.5 383.2,457.3 387.0,458.1 390.9,458.8 394.9,459.6 399.0,460.1 403.2,460.5 407.5,460.7 411.9,460.6 416.4,460.1 421.2,459.3 426.0,458.0 431.1,456.2 436.3,454.1 441.6,451.5 447.1,448.8 452.8,445.8 458.5,442.7 464.4,439.5 470.5,436.3 476.6,433.1 482.9,430.1 489.2,427.3 495.5,424.8 501.8,422.6 508.0,420.8 513.9,419.5 519.6,418.8 524.9,418.7 529.8,419.3 534.3,420.7 538.1,422.9 541.5,426.0 544.2,429.9 546.6,434.4 548.4,439.4 550.0,444.9 551.1,450.7 552.0,456.8 552.7,463.0 553.2,469.2 553.5,475.4 553.7,481.4 553.7,487.3 553.5,493.0 553.1,498.5 552.3,503.8 551.2,508.9 549.8,513.7 547.9,518.3 545.5,522.6 542.6,526.6 539.2,530.4 535.4,533.9 531.3,537.3 526.9,540.6 522.3,543.8 517.6,547.1 512.9,550.5 508.2,554.1 503.6,557.8 499.2,561.9 495.1,566.2 491.1,570.8 487.2,575.5 483.4,580.4 479.6,585.3 475.8,590.3 472.0,595.4 468.0,600.3 463.9,605.2 459.7,609.9 455.2,614.5 450.6,619.1 445.8,623.6 440.9,628.1 435.8,632.8 430.6,637.5 425.4,642.5 420.1,647.6 414.7,653.1 409.3,658.9 403.8,664.9 398.4,671.1 393.0,677.2 387.6,683.2 382.4,689.0 377.2,694.3 372.2,699.1 367.4,703.2 362.7,706.5 358.3,708.9 354.0,710.4 350.0,711.0 346.2,710.8 342.6,709.9 339.1,708.4 335.9,706.2 332.8,703.5 329.9,700.3 327.1,696.7 324.5,692.8 322.0,688.6 319.6,684.1 317.3,679.4 314.9,674.5 312.6,669.5 310.2,664.4 307.7,659.3 305.0,654.2 302.2,649.2 299.3,644.3 296.2,639.5 293.1,634.8 290.1,630.2 287.4,625.8 284.9,621.5 282.9,617.3 281.4,613.2 280.6,609.4 280.5,605.6 281.2,602.0 282.7,598.5 284.8,595.1 287.5,591.6 290.5,588.1 293.8,584.4 297.3,580.6 300.9,576.5 304.3,572.1 307.6,567.3</coordinates>
											</LinearRing>

										</exterior>

									</Polygon>

								</CellularCompartment>

								<CellularCompartment>
									<name>Neucleus</name>
									<CellProperty>
										<property_name>Cyto intensity(Int)</property_name>
										<Channel>
											<channel_name>Ch1-T1</channel_name>
											<channel_intensity>7118590.0</channel_intensity>
										</Channel>

										<Channel>
											<channel_name>ChD-T1</channel_name>
											<channel_intensity>48707416.0</channel_intensity>
										</Channel>

										<Channel>
											<channel_name>Ch2-T2</channel_name>
											<channel_intensity>19470857.0</channel_intensity>
										</Channel>

									</CellProperty>

									<CellProperty>
										<property_name>Cyto intensity(Avg)</property_name>
										<Channel>
											<channel_name>Ch1-T1</channel_name>
											<channel_intensity>191.9</channel_intensity>
										</Channel>

										<Channel>
											<channel_name>ChD-T1</channel_name>
											<channel_intensity>1313.2</channel_intensity>
										</Channel>

										<Channel>
											<channel_name>Ch2-T2</channel_name>
											<channel_intensity>525.0</channel_intensity>
										</Channel>

									</CellProperty>

									<CellProperty>
										<property_name>Cell intensity(Int)</property_name>
										<Channel>
											<channel_name>Ch1-T1</channel_name>
											<channel_intensity>7777424.0</channel_intensity>
										</Channel>

										<Channel>
											<channel_name>ChD-T1</channel_name>
											<channel_intensity>59638521.0</channel_intensity>
										</Channel>

										<Channel>
											<channel_name>Ch2-T2</channel_name>
											<channel_intensity>25388759.0</channel_intensity>
										</Channel>

									</CellProperty>

									<CellProperty>
										<property_name>Cell intensity(Avg)</property_name>
										<Channel>
											<channel_name>Ch1-T1</channel_name>
											<channel_intensity>171.7</channel_intensity>
										</Channel>

										<Channel>
											<channel_name>ChD-T1</channel_name>
											<channel_intensity>1316.3</channel_intensity>
										</Channel>

										<Channel>
											<channel_name>Ch2-T2</channel_name>
											<channel_intensity>560.4</channel_intensity>
										</Channel>

									</CellProperty>

									<CellProperty>
										<property_name>Nuc intensity(Int)</property_name>
										<Channel>
											<channel_name>Ch1-T1</channel_name>
											<channel_intensity>658834.0</channel_intensity>
										</Channel>

										<Channel>
											<channel_name>ChD-T1</channel_name>
											<channel_intensity>10931105.0</channel_intensity>
										</Channel>

										<Channel>
											<channel_name>Ch2-T2</channel_name>
											<channel_intensity>5917902.0</channel_intensity>
										</Channel>

									</CellProperty>

									<CellProperty>
										<property_name>Nuc intensity(Avg)</property_name>
										<Channel>
											<channel_name>Ch1-T1</channel_name>
											<channel_intensity>80.2</channel_intensity>
										</Channel>

										<Channel>
											<channel_name>ChD-T1</channel_name>
											<channel_intensity>1330.4</channel_intensity>
										</Channel>

										<Channel>
											<channel_name>Ch2-T2</channel_name>
											<channel_intensity>720.3</channel_intensity>
										</Channel>

									</CellProperty>

									<CellProperty>
										<property_name>Nuc/Cyto ratio(Int)</property_name>
										<Channel>
											<channel_name>Ch1-T1</channel_name>
											<channel_intensity>0.1</channel_intensity>
										</Channel>

										<Channel>
											<channel_name>ChD-T1</channel_name>
											<channel_intensity>0.2</channel_intensity>
										</Channel>

										<Channel>
											<channel_name>Ch2-T2</channel_name>
											<channel_intensity>0.3</channel_intensity>
										</Channel>

									</CellProperty>

									<CellProperty>
										<property_name>Nuc/Cyto ratio(Avg)</property_name>
										<Channel>
											<channel_name>Ch1-T1</channel_name>
											<channel_intensity>0.4</channel_intensity>
										</Channel>

										<Channel>
											<channel_name>ChD-T1</channel_name>
											<channel_intensity>1.0</channel_intensity>
										</Channel>

										<Channel>
											<channel_name>Ch2-T2</channel_name>
											<channel_intensity>1.4</channel_intensity>
										</Channel>

									</CellProperty>

									<Centroid>363.7,524.4</Centroid>
									<Polygon>
										<exterior>
											<LinearRing>
												<coordinates>405.4,491.2 404.9,488.1 404.1,485.3 403.0,482.6 401.7,480.0 400.2,477.7 398.4,475.4 396.3,473.4 394.0,471.5 391.6,469.8 388.9,468.2 386.0,466.8 382.9,465.5 379.7,464.4 376.5,463.5 373.1,462.9 369.8,462.4 366.5,462.2 363.2,462.2 360.0,462.4 356.9,462.9 354.0,463.7 351.2,464.7 348.6,466.0 346.2,467.5 343.9,469.1 341.9,471.0 340.1,472.9 338.5,475.1 337.1,477.3 335.9,479.7 335.0,482.1 334.2,484.7 333.6,487.3 333.1,490.0 332.7,492.9 332.3,495.9 331.9,499.0 331.4,502.2 330.8,505.6 330.1,509.1 329.2,512.7 328.2,516.5 327.2,520.3 326.1,524.2 325.1,528.2 324.1,532.1 323.2,536.1 322.5,540.1 322.0,544.0 321.7,547.8 321.7,551.6 321.9,555.3 322.4,558.8 323.2,562.2 324.3,565.5 325.7,568.6 327.4,571.5 329.5,574.2 331.9,576.7 334.6,579.0 337.7,581.0 341.0,582.8 344.5,584.3 348.2,585.4 352.0,586.3 355.9,586.8 359.7,586.9 363.5,586.7 367.2,586.1 370.7,585.1 374.0,583.7 377.2,582.0 380.1,579.9 382.9,577.6 385.4,575.0 387.7,572.2 389.8,569.2 391.6,566.1 393.2,562.8 394.6,559.5 395.8,556.1 396.7,552.7 397.5,549.2 398.2,545.6 398.8,542.0 399.4,538.4 399.9,534.7 400.5,531.0 401.1,527.2 401.7,523.4 402.4,519.6 403.1,515.8 403.8,512.1 404.5,508.4 405.0,504.7 405.4,501.2 405.6,497.7 405.6,494.4 405.4,491.2</coordinates>
											</LinearRing>

										</exterior>

									</Polygon>

								</CellularCompartment>

							</Cell>

						</ResultState>

						<ResultState>
							<TimeStamp>8822.9</TimeStamp>
							<Cell>
								<name>unnamed2</name>
								<CellularCompartment>
									<name>Cytoplasm</name>
									<CellProperty>
										<property_name>Cyto intensity(Int)</property_name>
										<Channel>
											<channel_name>Ch1-T1</channel_name>
											<channel_intensity>6955111.0</channel_intensity>
										</Channel>

										<Channel>
											<channel_name>ChD-T1</channel_name>
											<channel_intensity>45208610.0</channel_intensity>
										</Channel>

										<Channel>
											<channel_name>Ch2-T2</channel_name>
											<channel_intensity>19128647.0</channel_intensity>
										</Channel>

									</CellProperty>

									<CellProperty>
										<property_name>Cyto intensity(Avg)</property_name>
										<Channel>
											<channel_name>Ch1-T1</channel_name>
											<channel_intensity>194.1</channel_intensity>
										</Channel>

										<Channel>
											<channel_name>ChD-T1</channel_name>
											<channel_intensity>1261.4</channel_intensity>
										</Channel>

										<Channel>
											<channel_name>Ch2-T2</channel_name>
											<channel_intensity>533.7</channel_intensity>
										</Channel>

									</CellProperty>

									<CellProperty>
										<property_name>Cell intensity(Int)</property_name>
										<Channel>
											<channel_name>Ch1-T1</channel_name>
											<channel_intensity>7480601.0</channel_intensity>
										</Channel>

										<Channel>
											<channel_name>ChD-T1</channel_name>
											<channel_intensity>56333766.0</channel_intensity>
										</Channel>

										<Channel>
											<channel_name>Ch2-T2</channel_name>
											<channel_intensity>25307648.0</channel_intensity>
										</Channel>

									</CellProperty>

									<CellProperty>
										<property_name>Cell intensity(Avg)</property_name>
										<Channel>
											<channel_name>Ch1-T1</channel_name>
											<channel_intensity>168.0</channel_intensity>
										</Channel>

										<Channel>
											<channel_name>ChD-T1</channel_name>
											<channel_intensity>1264.8</channel_intensity>
										</Channel>

										<Channel>
											<channel_name>Ch2-T2</channel_name>
											<channel_intensity>568.2</channel_intensity>
										</Channel>

									</CellProperty>

									<CellProperty>
										<property_name>Nuc intensity(Int)</property_name>
										<Channel>
											<channel_name>Ch1-T1</channel_name>
											<channel_intensity>525490.0</channel_intensity>
										</Channel>

										<Channel>
											<channel_name>ChD-T1</channel_name>
											<channel_intensity>11125156.0</channel_intensity>
										</Channel>

										<Channel>
											<channel_name>Ch2-T2</channel_name>
											<channel_intensity>6179001.0</channel_intensity>
										</Channel>

									</CellProperty>

									<CellProperty>
										<property_name>Nuc intensity(Avg)</property_name>
										<Channel>
											<channel_name>Ch1-T1</channel_name>
											<channel_intensity>60.4</channel_intensity>
										</Channel>

										<Channel>
											<channel_name>ChD-T1</channel_name>
											<channel_intensity>1278.9</channel_intensity>
										</Channel>

										<Channel>
											<channel_name>Ch2-T2</channel_name>
											<channel_intensity>710.3</channel_intensity>
										</Channel>

									</CellProperty>

									<CellProperty>
										<property_name>Nuc/Cyto ratio(Int)</property_name>
										<Channel>
											<channel_name>Ch1-T1</channel_name>
											<channel_intensity>0.1</channel_intensity>
										</Channel>

										<Channel>
											<channel_name>ChD-T1</channel_name>
											<channel_intensity>0.2</channel_intensity>
										</Channel>

										<Channel>
											<channel_name>Ch2-T2</channel_name>
											<channel_intensity>0.3</channel_intensity>
										</Channel>

									</CellProperty>

									<CellProperty>
										<property_name>Nuc/Cyto ratio(Avg)</property_name>
										<Channel>
											<channel_name>Ch1-T1</channel_name>
											<channel_intensity>0.3</channel_intensity>
										</Channel>

										<Channel>
											<channel_name>ChD-T1</channel_name>
											<channel_intensity>1.0</channel_intensity>
										</Channel>

										<Channel>
											<channel_name>Ch2-T2</channel_name>
											<channel_intensity>1.3</channel_intensity>
										</Channel>

									</CellProperty>

									<Centroid>413.5,549.7</Centroid>
									<Polygon>
										<exterior>
											<LinearRing>
												<coordinates>297.5,569.0 299.7,564.2 301.7,559.1 303.5,553.9 305.0,548.4 306.4,542.9 307.7,537.3 308.8,531.8 309.8,526.5 310.7,521.3 311.5,516.4 312.2,511.9 312.9,507.6 313.6,503.6 314.4,499.9 315.2,496.5 316.1,493.3 317.1,490.4 318.3,487.6 319.7,485.0 321.3,482.6 323.1,480.3 325.2,478.2 327.5,476.3 330.1,474.5 332.8,473.0 335.8,471.6 338.9,470.5 342.2,469.6 345.7,468.9 349.4,468.5 353.1,468.3 357.0,468.4 361.0,468.6 365.0,469.0 369.0,469.5 373.1,470.1 377.0,470.8 380.9,471.4 384.7,472.0 388.4,472.6 391.9,473.1 395.3,473.4 398.7,473.6 402.0,473.6 405.4,473.3 408.9,472.7 412.6,471.8 416.4,470.4 420.5,468.7 424.9,466.5 429.6,463.9 434.7,460.8 439.9,457.5 445.5,453.9 451.2,450.1 457.2,446.3 463.3,442.4 469.5,438.6 475.9,434.9 482.3,431.5 488.8,428.3 495.3,425.4 501.9,422.9 508.4,420.7 514.8,419.0 521.1,417.8 527.4,417.1 533.4,416.9 539.3,417.3 545.0,418.4 550.5,420.1 555.6,422.3 560.3,425.1 564.5,428.4 568.1,432.1 571.1,436.2 573.4,440.6 574.8,445.3 575.4,450.2 575.0,455.4 573.7,460.6 571.6,466.0 568.7,471.5 565.2,477.0 561.3,482.5 556.9,488.0 552.3,493.5 547.5,499.0 542.8,504.3 538.0,509.6 533.5,514.7 529.0,519.7 524.7,524.6 520.4,529.5 516.3,534.4 512.3,539.2 508.4,544.1 504.6,549.0 500.9,554.0 497.2,559.0 493.6,564.2 490.1,569.4 486.6,574.6 483.0,579.8 479.4,585.0 475.7,590.2 471.9,595.3 468.0,600.3 463.9,605.2 459.7,609.9 455.2,614.5 450.6,619.1 445.8,623.6 440.9,628.1 435.8,632.8 430.6,637.5 425.4,642.5 420.1,647.6 414.7,653.1 409.3,658.9 403.8,664.9 398.4,671.1 393.0,677.2 387.6,683.2 382.4,689.0 377.2,694.3 372.2,699.1 367.4,703.2 362.7,706.5 358.3,708.9 354.0,710.4 350.0,710.9 346.2,710.6 342.5,709.5 339.1,707.5 335.8,704.9 332.6,701.5 329.6,697.4 326.8,692.7 324.1,687.4 321.4,681.6 318.9,675.4 316.4,669.0 313.9,662.4 311.4,655.9 308.9,649.4 306.3,643.3 303.6,637.4 300.8,632.1 297.8,627.4 294.8,623.2 291.7,619.5 288.8,616.3 286.1,613.3 283.6,610.7 281.5,608.3 279.9,605.9 278.8,603.7 278.3,601.4 278.6,599.0 279.4,596.5 280.8,593.9 282.7,591.1 284.9,588.1 287.3,584.8 289.9,581.3 292.5,577.5 295.1,573.4 297.5,569.0</coordinates>
											</LinearRing>

										</exterior>

									</Polygon>

								</CellularCompartment>

								<CellularCompartment>
									<name>Neucleus</name>
									<CellProperty>
										<property_name>Cyto intensity(Int)</property_name>
										<Channel>
											<channel_name>Ch1-T1</channel_name>
											<channel_intensity>6955111.0</channel_intensity>
										</Channel>

										<Channel>
											<channel_name>ChD-T1</channel_name>
											<channel_intensity>45208610.0</channel_intensity>
										</Channel>

										<Channel>
											<channel_name>Ch2-T2</channel_name>
											<channel_intensity>19128647.0</channel_intensity>
										</Channel>

									</CellProperty>

									<CellProperty>
										<property_name>Cyto intensity(Avg)</property_name>
										<Channel>
											<channel_name>Ch1-T1</channel_name>
											<channel_intensity>194.1</channel_intensity>
										</Channel>

										<Channel>
											<channel_name>ChD-T1</channel_name>
											<channel_intensity>1261.4</channel_intensity>
										</Channel>

										<Channel>
											<channel_name>Ch2-T2</channel_name>
											<channel_intensity>533.7</channel_intensity>
										</Channel>

									</CellProperty>

									<CellProperty>
										<property_name>Cell intensity(Int)</property_name>
										<Channel>
											<channel_name>Ch1-T1</channel_name>
											<channel_intensity>7480601.0</channel_intensity>
										</Channel>

										<Channel>
											<channel_name>ChD-T1</channel_name>
											<channel_intensity>56333766.0</channel_intensity>
										</Channel>

										<Channel>
											<channel_name>Ch2-T2</channel_name>
											<channel_intensity>25307648.0</channel_intensity>
										</Channel>

									</CellProperty>

									<CellProperty>
										<property_name>Cell intensity(Avg)</property_name>
										<Channel>
											<channel_name>Ch1-T1</channel_name>
											<channel_intensity>168.0</channel_intensity>
										</Channel>

										<Channel>
											<channel_name>ChD-T1</channel_name>
											<channel_intensity>1264.8</channel_intensity>
										</Channel>

										<Channel>
											<channel_name>Ch2-T2</channel_name>
											<channel_intensity>568.2</channel_intensity>
										</Channel>

									</CellProperty>

									<CellProperty>
										<property_name>Nuc intensity(Int)</property_name>
										<Channel>
											<channel_name>Ch1-T1</channel_name>
											<channel_intensity>525490.0</channel_intensity>
										</Channel>

										<Channel>
											<channel_name>ChD-T1</channel_name>
											<channel_intensity>11125156.0</channel_intensity>
										</Channel>

										<Channel>
											<channel_name>Ch2-T2</channel_name>
											<channel_intensity>6179001.0</channel_intensity>
										</Channel>

									</CellProperty>

									<CellProperty>
										<property_name>Nuc intensity(Avg)</property_name>
										<Channel>
											<channel_name>Ch1-T1</channel_name>
											<channel_intensity>60.4</channel_intensity>
										</Channel>

										<Channel>
											<channel_name>ChD-T1</channel_name>
											<channel_intensity>1278.9</channel_intensity>
										</Channel>

										<Channel>
											<channel_name>Ch2-T2</channel_name>
											<channel_intensity>710.3</channel_intensity>
										</Channel>

									</CellProperty>

									<CellProperty>
										<property_name>Nuc/Cyto ratio(Int)</property_name>
										<Channel>
											<channel_name>Ch1-T1</channel_name>
											<channel_intensity>0.1</channel_intensity>
										</Channel>

										<Channel>
											<channel_name>ChD-T1</channel_name>
											<channel_intensity>0.2</channel_intensity>
										</Channel>

										<Channel>
											<channel_name>Ch2-T2</channel_name>
											<channel_intensity>0.3</channel_intensity>
										</Channel>

									</CellProperty>

									<CellProperty>
										<property_name>Nuc/Cyto ratio(Avg)</property_name>
										<Channel>
											<channel_name>Ch1-T1</channel_name>
											<channel_intensity>0.3</channel_intensity>
										</Channel>

										<Channel>
											<channel_name>ChD-T1</channel_name>
											<channel_intensity>1.0</channel_intensity>
										</Channel>

										<Channel>
											<channel_name>Ch2-T2</channel_name>
											<channel_intensity>1.3</channel_intensity>
										</Channel>

									</CellProperty>

									<Centroid>355.6,533.2</Centroid>
									<Polygon>
										<exterior>
											<LinearRing>
[truncated: 16,994,862 more chars]
