# Supplementary material for: Information management for high content live cell imaging
Source: BMC Bioinformatics. 2009 Jul 21;10:226. doi: 10.1186/1471-2105-10-226 (PMC2723092; doi:10.1186/1471-2105-10-226)
Supplement: Additional file 3 — Sample experiment XML files. This file contains both a minimal experimental annotation and a complete annotation which includes results in XML format that may be uploaded to the database. The complete.xml file in the zip archive also contains CellTracker output XML within the <Result> tags. [file 1471-2105-10-226-S3.zip › small.xml]

<?xml version = "1.0" encoding = "UTF-8"?>
<Experiment>
	<titleID>Small Experiment</titleID>
	<start_date>2007-07-03</start_date>
	<end_date>2007-07-13</end_date>
	<hypothesis></hypothesis>
	<keywords></keywords>
	<Person>
		<firstName>Danield</firstName>
		<midInitials></midInitials>
		<lastName>Jameson</lastName>
		<email>daniel.jameson@manchester.ac.uk</email>
		<Research_Group>
			<institution>The University of Manchester</institution>
			<name>MCISB</name>
		</Research_Group>

	</Person>

	<Experimental_details>
		<technique>confocal</technique>
		<type>Fluorescence</type>
		<equipment_file_name>C:\AnotherExperiment.mdb</equipment_file_name>
		<numberOfDishes>1</numberOfDishes>
		<Dish>
			<dishNumber>1</dishNumber>
			<Microscope>
				<Microscope_Name>META multi-photon</Microscope_Name>
				<Objective_Details>
					<name>Plan-Apochromat Oil</name>
					<lensNA>1.4</lensNA>
					<magnification>63x</magnification>
				</Objective_Details>

			</Microscope>

			<Treatment>
				<Protocol>
					<description>0.01 ng/ml TNF-alpha Stimulation: SUSTAINED STIMULATION</description>
					<Protocol_Step>
						One hour pre-stimulation to obtain basal levels, making sure it takes 5 min to complete one repetition
					</Protocol_Step>

					<Protocol_Step>
						Pause experiment
					</Protocol_Step>

					<Protocol_Step>
						Stimulate
					</Protocol_Step>

					<Protocol_Step>
						Resume experiment
					</Protocol_Step>

				</Protocol>

				<Measurement>
					<Concentration_Measurement>
						<value>0.01</value>
						<unit>ng_per_ml</unit>
					</Concentration_Measurement>

				</Measurement>

				<Compound>
					<name>Stimulant</name>
				</Compound>

			</Treatment>

			<Cell_Characteristics>
				<cell_line>SK-N-AS</cell_line>
				<organism>Human</organism>
			</Cell_Characteristics>

			<Plasmid>
				<name>red</name>
				<type>transfection</type>
			</Plasmid>

			<LocationReading>
				<LocationSample></LocationSample>

				<Track>
					<id>1</id>
					<name>Red XP</name>
				</Track>

				<Track>
					<id>2</id>
					<name>Bleach1</name>
				</Track>

				<Track>
					<id>3</id>
					<name>Ratio1</name>
				</Track>

				<Excitation>
					<Laser>
						<Excitation_Measurement>
							<value>1.0</value>
							<unit>nM</unit>
						</Excitation_Measurement>

						<id>Titanium:Sapphire</id>
					</Laser>

				</Excitation>

				<Result>
					<name>Location L1</name>
					<comment>No Result for this one</comment>
					<results_file>L1.lsm</results_file>
				</Result>

				<acquisition_time>2007-07-13 08:44:44.0</acquisition_time>
			</LocationReading>

			<LocationReading>
				<LocationSample></LocationSample>

				<Track>
					<id>4</id>
					<name>Red XP</name>
				</Track>

				<Track>
					<id>5</id>
					<name>Bleach1</name>
				</Track>

				<Track>
					<id>6</id>
					<name>Ratio1</name>
				</Track>

				<Excitation>
					<Laser>
						<Excitation_Measurement>
							<value>1.0</value>
							<unit>nM</unit>
						</Excitation_Measurement>

						<id>HeNe1</id>
					</Laser>

				</Excitation>

				<Excitation>
					<Laser>
						<Excitation_Measurement>
							<value>50.0</value>
							<unit>nM</unit>
						</Excitation_Measurement>

						<id>Titanium:Sapphire</id>
					</Laser>

				</Excitation>

				<Result>
					<name>Location L2</name>
					<comment>Two cells</comment>
					<tracker_session_file>L2.ssn</tracker_session_file>
					<results_file>L2.lsm</results_file>
				</Result>

				<acquisition_time>2007-07-13 08:46:29.0</acquisition_time>
			</LocationReading>

			<LocationReading>
				<LocationSample></LocationSample>

				<Track>
					<id>7</id>
					<name>Red XP</name>
				</Track>

				<Track>
					<id>8</id>
					<name>Bleach1</name>
				</Track>

				<Track>
					<id>9</id>
					<name>Ratio1</name>
				</Track>

				<Excitation>
					<Laser>
						<Excitation_Measurement>
							<value>1.0</value>
							<unit>nM</unit>
						</Excitation_Measurement>

						<id>HeNe1</id>
					</Laser>

				</Excitation>

				<Excitation>
					<Laser>
						<Excitation_Measurement>
							<value>50.0</value>
							<unit>nM</unit>
						</Excitation_Measurement>

						<id>Titanium:Sapphire</id>
					</Laser>

				</Excitation>

				<Result>
					<name>Location L3</name>
					<comment>No Result for this one</comment>
					<results_file>L3.lsm</results_file>
				</Result>

				<acquisition_time>2007-07-13 08:48:10.0</acquisition_time>
			</LocationReading>

			<LocationReading>
				<LocationSample></LocationSample>

				<Track>
					<id>10</id>
					<name>Red XP</name>
				</Track>

				<Track>
					<id>11</id>
					<name>Bleach1</name>
				</Track>

				<Track>
					<id>12</id>
					<name>Ratio1</name>
				</Track>

				<Excitation>
					<Laser>
						<Excitation_Measurement>
							<value>1.0</value>
							<unit>nM</unit>
						</Excitation_Measurement>

						<id>HeNe1</id>
					</Laser>

				</Excitation>

				<Excitation>
					<Laser>
						<Excitation_Measurement>
							<value>50.0</value>
							<unit>nM</unit>
						</Excitation_Measurement>

						<id>Titanium:Sapphire</id>
					</Laser>

				</Excitation>

				<Result>
					<name>Location L4</name>
					<comment>Two cells</comment>
					<tracker_session_file>L4.ssn</tracker_session_file>
					<results_file>L4.lsm</results_file>
				</Result>

				<acquisition_time>2007-07-13 08:49:50.0</acquisition_time>
			</LocationReading>

			<LocationReading>
				<LocationSample></LocationSample>

				<Track>
					<id>13</id>
					<name>Red XP</name>
				</Track>

				<Track>
					<id>14</id>
					<name>Bleach1</name>
				</Track>

				<Track>
					<id>15</id>
					<name>Ratio1</name>
				</Track>

				<Excitation>
					<Laser>
						<Excitation_Measurement>
							<value>1.0</value>
							<unit>nM</unit>
						</Excitation_Measurement>

						<id>HeNe1</id>
					</Laser>

				</Excitation>

				<Excitation>
					<Laser>
						<Excitation_Measurement>
							<value>50.0</value>
							<unit>nM</unit>
						</Excitation_Measurement>

						<id>Titanium:Sapphire</id>
					</Laser>

				</Excitation>

				<Result>
					<name>Locatoin L5</name>
					<comment>No result for this one</comment>
					<results_file>L5.lsm</results_file>
				</Result>

				<acquisition_time>2007-07-13 08:51:28.0</acquisition_time>
			</LocationReading>

			<LocationReading>
				<LocationSample></LocationSample>

				<Track>
					<id>16</id>
					<name>Red XP</name>
				</Track>

				<Track>
					<id>17</id>
					<name>Bleach1</name>
				</Track>

				<Track>
					<id>18</id>
					<name>Ratio1</name>
				</Track>

				<Track>
					<id>19</id>
					<name>auto f</name>
				</Track>

				<Excitation>
					<Laser>
						<Excitation_Measurement>
							<value>1.0</value>
							<unit>nM</unit>
						</Excitation_Measurement>

						<id>HeNe1</id>
					</Laser>

				</Excitation>

				<Excitation>
					<Laser>
						<Excitation_Measurement>
							<value>50.0</value>
							<unit>nM</unit>
						</Excitation_Measurement>

						<id>Titanium:Sapphire</id>
					</Laser>

				</Excitation>

				<Result>
					<name>Location L6</name>
					<comment>No result for this one</comment>
					<results_file>L6.lsm</results_file>
				</Result>

				<acquisition_time>2007-07-13 08:53:10.0</acquisition_time>
			</LocationReading>

			<LocationReading>
				<LocationSample></LocationSample>

				<Track>
					<id>20</id>
					<name>Red XP</name>
				</Track>

				<Track>
					<id>21</id>
					<name>Bleach1</name>
				</Track>

				<Track>
					<id>22</id>
					<name>Ratio1</name>
				</Track>

				<Excitation>
					<Laser>
						<Excitation_Measurement>
							<value>1.0</value>
							<unit>nM</unit>
						</Excitation_Measurement>

						<id>HeNe1</id>
					</Laser>

				</Excitation>

				<Excitation>
					<Laser>
						<Excitation_Measurement>
							<value>50.0</value>
							<unit>nM</unit>
						</Excitation_Measurement>

						<id>Titanium:Sapphire</id>
					</Laser>

				</Excitation>

				<Result>
					<name>Location L7</name>
					<comment>Two Cells</comment>
					<tracker_session_file>L7.ssn</tracker_session_file>
					<results_file>L7.lsm</results_file>
				</Result>

				<acquisition_time>2007-07-13 08:55:05.0</acquisition_time>
			</LocationReading>

			<LocationReading>
				<LocationSample></LocationSample>

				<Track>
					<id>23</id>
					<name>Red XP</name>
				</Track>

				<Track>
					<id>24</id>
					<name>Bleach1</name>
				</Track>

				<Track>
					<id>25</id>
					<name>Ratio1</name>
				</Track>

				<Excitation>
					<Laser>
						<Excitation_Measurement>
							<value>1.0</value>
							<unit>nM</unit>
						</Excitation_Measurement>

						<id>HeNe1</id>
					</Laser>

				</Excitation>

				<Excitation>
					<Laser>
						<Excitation_Measurement>
							<value>50.0</value>
							<unit>nM</unit>
						</Excitation_Measurement>

						<id>Titanium:Sapphire</id>
					</Laser>

				</Excitation>

				<Result>
					<name>Location L8</name>
					<comment>Two Cells</comment>
					<tracker_session_file>L8.ssn</tracker_session_file>
					<results_file>L8.lsm</results_file>
				</Result>

				<acquisition_time>2007-07-13 08:56:50.0</acquisition_time>
			</LocationReading>

			<LocationReading>
				<LocationSample></LocationSample>

				<Track>
					<id>26</id>
					<name>Red XP</name>
				</Track>

				<Track>
					<id>27</id>
					<name>Bleach1</name>
				</Track>

				<Track>
					<id>28</id>
					<name>Ratio1</name>
				</Track>

				<Excitation>
					<Laser>
						<Excitation_Measurement>
							<value>1.0</value>
							<unit>nM</unit>
						</Excitation_Measurement>

						<id>HeNe1</id>
					</Laser>

				</Excitation>

				<Excitation>
					<Laser>
						<Excitation_Measurement>
							<value>50.0</value>
							<unit>nM</unit>
						</Excitation_Measurement>

						<id>Titanium:Sapphire</id>
					</Laser>

				</Excitation>

				<Result>
					<name>Location L9</name>
					<comment>Four Cells</comment>
					<tracker_session_file>L9.ssn</tracker_session_file>
					<results_file>L9.lsm</results_file>
				</Result>

				<acquisition_time>2007-07-13 08:58:41.0</acquisition_time>
			</LocationReading>

			<LocationReading>
				<LocationSample></LocationSample>

				<Track>
					<id>29</id>
					<name>Red XP</name>
				</Track>

				<Track>
					<id>30</id>
					<name>Bleach1</name>
				</Track>

				<Track>
					<id>31</id>
					<name>Ratio1</name>
				</Track>

				<Excitation>
					<Laser>
						<Excitation_Measurement>
							<value>1.0</value>
							<unit>nM</unit>
						</Excitation_Measurement>

						<id>HeNe1</id>
					</Laser>

				</Excitation>

				<Excitation>
					<Laser>
						<Excitation_Measurement>
							<value>50.0</value>
							<unit>nM</unit>
						</Excitation_Measurement>

						<id>Titanium:Sapphire</id>
					</Laser>

				</Excitation>

				<Result>
					<name>Location L10</name>
					<comment>Two Cells</comment>
					<tracker_session_file>L10.ssn</tracker_session_file>
					<results_file>L10.lsm</results_file>
				</Result>

				<acquisition_time>2007-07-13 09:00:32.0</acquisition_time>
			</LocationReading>

		</Dish>

	</Experimental_details>

</Experiment>
