# Supplementary material for: Information management for high content live cell imaging
Source: BMC Bioinformatics. 2009 Jul 21;10:226. doi: 10.1186/1471-2105-10-226 (PMC2723092; doi:10.1186/1471-2105-10-226)
Supplement: Additional file 4 — Database web front end application. The web application front end for deployment on a Tomcat server. [file 1471-2105-10-226-S4.zip]

Archive with 97 entries (80 files):
- webapp/
- webapp/Beacon/
- webapp/Beacon/.DS_Store
- __MACOSX/
- __MACOSX/webapp/
- __MACOSX/webapp/Beacon/
- __MACOSX/webapp/Beacon/._.DS_Store
- webapp/Beacon/Browse/
- webapp/Beacon/Browse/_Download.jsp
- __MACOSX/webapp/Beacon/Browse/
- __MACOSX/webapp/Beacon/Browse/.__Download.jsp
- webapp/Beacon/Browse/_Experimental Details.jsp
- webapp/Beacon/Browse/_Individual Location Details.jsp
- webapp/Beacon/Browse/_Location Details.jsp
- webapp/Beacon/Browse/index.jsp
- webapp/Beacon/browseExperiments.xsl
- webapp/Beacon/browseResultsQueryResults.xsl
- webapp/Beacon/Contact/
- webapp/Beacon/Contact/index.jsp
- __MACOSX/webapp/Beacon/Contact/
- __MACOSX/webapp/Beacon/Contact/._index.jsp
- webapp/Beacon/experimentalDetails.xsl
- webapp/Beacon/Home/
- webapp/Beacon/Home/index.jsp
- webapp/Beacon/image.gif
- webapp/Beacon/individualLocation.xsl
- webapp/Beacon/locationDetails.xsl
- webapp/Beacon/main.css
- webapp/Beacon/Results Search/
- webapp/Beacon/Results Search/_Results Search Results.jsp
- webapp/Beacon/Results Search/index.jsp
- webapp/Beacon/Results Search/Search by Cell Intensity.jsp
- webapp/Beacon/Results Search/Search by Period.jsp
- webapp/Beacon/selectCellLine.xsl
- webapp/Beacon/selectCompound.xsl
- webapp/Beacon/selectDate.xsl
- webapp/Beacon/selectPlasmid.xsl
- webapp/Beacon/Simple Search/
- webapp/Beacon/Simple Search/index.jsp
- webapp/Beacon/Simple Search/Search by Cell Line.jsp
- webapp/Beacon/Simple Search/Search by Compound.jsp
- webapp/Beacon/Simple Search/Search by Date.jsp
- webapp/Beacon/Simple Search/Search by Experimenter.jsp
- webapp/Beacon/Simple Search/Search by Plasmid and Cell Line.jsp
- webapp/Beacon/Simple Search/Search by Plasmid and Compound.jsp
- webapp/Beacon/Simple Search/Search by Plasmid.jsp
- webapp/Beacon/Simple Search/Search by Two Plasmids.jsp
- webapp/images/
- webapp/images/Thumbs.db
- webapp/index.jsp
- webapp/jws.js
- webapp/LICENSE.txt
- __MACOSX/webapp/._LICENSE.txt
- webapp/Licenses/
- webapp/Licenses/Apache2.txt
- webapp/Licenses/ISORELAX.txt
- webapp/Licenses/JAXB.txt
- webapp/Licenses/jlfgr.txt
- webapp/Licenses/LesserGPL3.txt
- webapp/Licenses/msv.txt
- webapp/Licenses/POI-NOTICE.txt
- webapp/Licenses/relaxng.txt
- webapp/Licenses/WhatCoversWhat.txt
- webapp/Licenses/xmldb.txt
- webapp/WEB-INF/
- webapp/WEB-INF/.web.xml.swp
- webapp/WEB-INF/c-1_0-rt.tld
- webapp/WEB-INF/c-1_0.tld
- webapp/WEB-INF/c.tld
- webapp/WEB-INF/fmt-1_0-rt.tld
- webapp/WEB-INF/fmt-1_0.tld
- webapp/WEB-INF/fmt.tld
- webapp/WEB-INF/fn.tld
- __MACOSX/webapp/WEB-INF/
- __MACOSX/webapp/WEB-INF/._fn.tld
- webapp/WEB-INF/lib/
- webapp/WEB-INF/lib/datarender.jar
- webapp/WEB-INF/lib/exist.jar
- webapp/WEB-INF/lib/jaxrpc.jar
- webapp/WEB-INF/lib/jlfgr-1_0.jar
- webapp/WEB-INF/lib/jstl.jar
- webapp/WEB-INF/lib/log4j-1.2.14.jar
- webapp/WEB-INF/lib/mcisb-core.jar
- webapp/WEB-INF/lib/mcisb-proteomics.jar
- webapp/WEB-INF/lib/mcisb-web.jar
- webapp/WEB-INF/lib/standard.jar
- webapp/WEB-INF/lib/xmldb.jar
- webapp/WEB-INF/lib/xmlrpc-1.2-patched.jar
- webapp/WEB-INF/permittedTaglibs.tld
- webapp/WEB-INF/scriptfree.tld
- webapp/WEB-INF/sql-1_0-rt.tld
- webapp/WEB-INF/sql-1_0.tld
- webapp/WEB-INF/sql.tld
- webapp/WEB-INF/web.xml
- webapp/WEB-INF/x-1_0-rt.tld
- webapp/WEB-INF/x-1_0.tld
- webapp/WEB-INF/x.tld
