# Supplementary material for: Information management for high content live cell imaging
Source: BMC Bioinformatics. 2009 Jul 21;10:226. doi: 10.1186/1471-2105-10-226 (PMC2723092; doi:10.1186/1471-2105-10-226)
Supplement: Additional file 4 — Database web front end application. The web application front end for deployment on a Tomcat server. [file 1471-2105-10-226-S4.zip › webapp/Beacon/Browse/_Download.jsp]

<% response.setContentType("text");%><%@ page import="org.mcisb.beacon.downloadrenderer.*"%><%@ taglib prefix="c" uri="http://java.sun.com/jsp/jstl/core" %><%@ taglib prefix="x" uri="http://java.sun.com/jsp/jstl/xml" %><c:set var="xquery" value="declare namespace xs=\"http://www.w3.org/2001/XMLSchema\";<allResults> {for $a in collection(\"Experiments\") where ($a/Experiment/titleID=\"${param.Title}\" and $a/Experiment/start_date=xs:date(\"${param.Date}\")) return <result>{for $b in $a/Experiment/Experimental_details/Dish  where ($b/dishNumber=${param.Dish}) return ($b/LocationReading[position()=${param.Location}]/Result/ResultTimeSeries)}</result>} </allResults>"/><c:import var="xml" url="servlet.BeaconXQueryTransformerServlet?xquery=${xquery}" scope="request"/><% String xml = request.getAttribute("xml").toString();
Renderer renderer = new Renderer(out);
renderer.render(xml); %>
