# Supplementary material for: Information management for high content live cell imaging
Source: BMC Bioinformatics. 2009 Jul 21;10:226. doi: 10.1186/1471-2105-10-226 (PMC2723092; doi:10.1186/1471-2105-10-226)
Supplement: Additional file 4 — Database web front end application. The web application front end for deployment on a Tomcat server. [file 1471-2105-10-226-S4.zip › webapp/Beacon/Browse/_Individual Location Details.jsp]

<%@ taglib prefix="c" uri="http://java.sun.com/jsp/jstl/core" %>
<%@ taglib prefix="x" uri="http://java.sun.com/jsp/jstl/xml" %>

<c:set var="xquery" value="declare namespace xs=\"http://www.w3.org/2001/XMLSchema\";<allResults> {for $a in collection(\"Experiments\") where ($a/Experiment/titleID=\"${param.Title}\" and $a/Experiment/start_date=xs:date(\"${param.Date}\")) return <result>{(<Experiment>{$a/Experiment/* except $a//Experimental_details}{for $b in $a/Experiment/Experimental_details return <Experimental_details>{$b/* except $b//Dish}{for $c in $b/Dish where ($c/dishNumber=${param.Dish}) return <Dish>{$c/* except $c//LocationReading}{for $d in $c/LocationReading[position()=${param.Location}] return <LocationReading>{$d/* except $d//Result}{for $e in $d/Result return <Result>{$e/* except $e//ResultTimeSeries}</Result>}</LocationReading>} </Dish>}</Experimental_details>}</Experiment>)}</result>}</allResults>"/>

<c:import var="xsl" url="${param.application}/individualLocation.xsl"/>
<c:import var="xml" url="servlet.BeaconXQueryTransformerServlet?xquery=${xquery}"/>

<x:transform xslt="${xsl}" doc="${xml}"/>
<p><a href="javascript:history.back()">Back</a> | <a href="javascript:history.forward()">Forward</a>
