# Supplementary material for: Information management for high content live cell imaging
Source: BMC Bioinformatics. 2009 Jul 21;10:226. doi: 10.1186/1471-2105-10-226 (PMC2723092; doi:10.1186/1471-2105-10-226)
Supplement: Additional file 4 — Database web front end application. The web application front end for deployment on a Tomcat server. [file 1471-2105-10-226-S4.zip › webapp/Beacon/Browse/index.jsp]

<%@ taglib prefix="c" uri="http://java.sun.com/jsp/jstl/core" %>
<%@ taglib prefix="x" uri="http://java.sun.com/jsp/jstl/xml" %>

<c:set var="xquery" value="<allResults> { for $a in collection(\"Experiments\") return <result> { ($a//Experiment/titleID,$a//Experiment/start_date,$a//Experiment/Person) } </result> } </allResults>"/>
<c:import var="xsl" url="${param.application}/browseExperiments.xsl"/>
<c:import var="xml" url="servlet.BeaconXQueryTransformerServlet?xquery=${xquery}"/>

<x:transform xslt="${xsl}" doc="${xml}"/>
<p><a href="javascript:history.back()">Back</a> | <a href="javascript:history.forward()">Forward</a>
