# Supplementary material for: Information management for high content live cell imaging
Source: BMC Bioinformatics. 2009 Jul 21;10:226. doi: 10.1186/1471-2105-10-226 (PMC2723092; doi:10.1186/1471-2105-10-226)
Supplement: Additional file 4 — Database web front end application. The web application front end for deployment on a Tomcat server. [file 1471-2105-10-226-S4.zip › webapp/Beacon/browseExperiments.xsl]

<?xml version="1.0" encoding="UTF-8"?>
<xsl:stylesheet version="2.0" xmlns:xsl="http://www.w3.org/1999/XSL/Transform">
    <xsl:output method="html" version="4.01" encoding="UTF-8" indent="yes"/>
    <xsl:template match="/allResults">
        <p class="headerSmall">Experiment</p>
        <table>
            <tr>
                <th align="left">Title</th>
                <th align="left">Date</th>
                <th align="leftt">Experimenter</th>
            </tr>
            <xsl:for-each select="result">
                <xsl:sort select="start_date"/>
                <tr>
                    <td align="left" style="padding-right: 20pt">
                        <a ><xsl:attribute name="href">index.jsp?application=Beacon&amp;directory=Browse&amp;file=_Experimental%20Details.jsp&amp;Title=<xsl:value-of select="titleID"/>&amp;Date=<xsl:value-of select="start_date"/></xsl:attribute>
                            <xsl:value-of select="titleID"/>
                        </a></td>
                    <td align="left" style="padding-right: 20pt"><xsl:value-of select="start_date"/></td>
                    <td align="left">
                        <xsl:value-of select="Person/firstName"/>
                        <xsl:text> </xsl:text>
                        <xsl:value-of select="Person/midInitials"/>
                        <xsl:text> </xsl:text>
                        <xsl:value-of select="Person/lastName"/></td>
                </tr>
            </xsl:for-each>
        </table>
    </xsl:template>
</xsl:stylesheet>
