# Supplementary material for: Information management for high content live cell imaging
Source: BMC Bioinformatics. 2009 Jul 21;10:226. doi: 10.1186/1471-2105-10-226 (PMC2723092; doi:10.1186/1471-2105-10-226)
Supplement: Additional file 4 — Database web front end application. The web application front end for deployment on a Tomcat server. [file 1471-2105-10-226-S4.zip › webapp/Beacon/browseResultsQueryResults.xsl]

<?xml version="1.0" encoding="UTF-8"?>
<xsl:stylesheet version="2.0" xmlns:xsl="http://www.w3.org/1999/XSL/Transform" xmlns:xq="http://namespaces.softwareag.com/tamino/XQuery/result">
<xsl:output method="html" version="4.01" encoding="UTF-8" indent="yes"/>
    <xsl:template match="/allResults/result">
    <p class="headerSmall">Experiment</p>
    <table>
        <tr>
            <th align="left">Title</th>
            <th align="left">Date</th>
            <th align="leftt">Experimenter</th>
        </tr>
        <xsl:for-each select="Experiment">
            <xsl:sort select="start_date"/>
            <tr>
                <td align="left" style="padding-right: 20pt">
                    <xsl:if test="queryPeriod">
                    <a ><xsl:attribute name="href">index.jsp?application=Beacon&amp;directory=Results%20Search&amp;file=_Results%20Search%20Results.jsp&amp;Title=<xsl:value-of select="titleID"/>&amp;Date=<xsl:value-of select="start_date"/>&amp;Period=<xsl:value-of select="queryPeriod"/>&amp;Range=<xsl:value-of select="queryRange"/></xsl:attribute>
                        <xsl:value-of select="titleID"/>
                    </a></xsl:if>
                    <xsl:if test="queryRate">
                        <a ><xsl:attribute name="href">index.jsp?application=Beacon&amp;directory=Results%20Search&amp;file=_Results%20Search%20Results.jsp&amp;Title=<xsl:value-of select="titleID"/>&amp;Date=<xsl:value-of select="start_date"/>&amp;decayRate=<xsl:value-of select="queryRate"/>&amp;Range=<xsl:value-of select="queryRange"/></xsl:attribute>
                            <xsl:value-of select="titleID"/>
                        </a>
                    </xsl:if>
                </td>
                <td align="left" style="padding-right: 20pt"><xsl:value-of select="start_date"/></td>
                 <td align="left">
                     <xsl:value-of select="Person/firstName"/>
                     <xsl:text> </xsl:text>
                     <xsl:value-of select="Person/midInitials"/>
                     <xsl:text> </xsl:text>
                     <xsl:value-of select="Person/lastName"/></td>
            </tr>
        </xsl:for-each>
    </table>
</xsl:template>
</xsl:stylesheet>
