# Supplementary material for: Information management for high content live cell imaging
Source: BMC Bioinformatics. 2009 Jul 21;10:226. doi: 10.1186/1471-2105-10-226 (PMC2723092; doi:10.1186/1471-2105-10-226)
Supplement: Additional file 4 — Database web front end application. The web application front end for deployment on a Tomcat server. [file 1471-2105-10-226-S4.zip › webapp/Beacon/Contact/index.jsp]

<%@ page language="java" import="org.mcisb.web.util.*"
	contentType="text/html; charset=ISO-8859-1" pageEncoding="ISO-8859-1"%>

	<p class="headerSmall">
	Contact Info
	</p>

<p><a href="javascript:history.back()">Back</a> | <a href="javascript:history.forward()">Forward</a>
