# Supplementary material for: Information management for high content live cell imaging
Source: BMC Bioinformatics. 2009 Jul 21;10:226. doi: 10.1186/1471-2105-10-226 (PMC2723092; doi:10.1186/1471-2105-10-226)
Supplement: Additional file 4 — Database web front end application. The web application front end for deployment on a Tomcat server. [file 1471-2105-10-226-S4.zip › webapp/Beacon/experimentalDetails.xsl]

<?xml version="1.0" encoding="UTF-8"?>
<xsl:stylesheet version="2.0" xmlns:xsl="http://www.w3.org/1999/XSL/Transform"  xmlns:xq="http://namespaces.softwareag.com/tamino/XQuery/result">
    <xsl:output method="html" version="4.01" encoding="UTF-8" indent="yes"/>
    <xsl:template match="/allResults/result/Experiment">
            <h1> Experiment title: <strong>
                <xsl:value-of select="titleID"/>
            </strong>
            </h1>
            <h2>Started: <strong>
                <xsl:value-of select="start_date"/>
            </strong> Finished: <strong>
                <xsl:value-of select="end_date"/>
            </strong></h2>
            

          
            <h2>Experimenter: <strong>
                <xsl:value-of select="Person/firstName"/>
                <xsl:text> </xsl:text>
                <xsl:value-of select="Person/midInitials"/>
                <xsl:text> </xsl:text>
                <xsl:value-of select="Person/lastName"/>
            </strong></h2>
            <h2>Email: <strong>
                <xsl:element name="a">
                    <xsl:attribute name="href">mailto:<xsl:value-of
                        select="Person/email"/></xsl:attribute>
                    <xsl:value-of select="Person/email"/>
                </xsl:element>
            </strong></h2>
            <p> Group: <xsl:value-of select="Person/Research_Group/name"/>
            </p>
            <p> Institution: <xsl:value-of select="Person/Research_Group/institution"/>
            </p>
        <h2>Experimental details:</h2>
        <p>This was a <strong>
            <xsl:value-of select="Experimental_details/technique"/>
            <xsl:text> </xsl:text>
            <xsl:value-of select="Experimental_details/type"/>
        </strong> experiment involving <strong>
            <xsl:value-of select="Experimental_details/numberOfDishes"/>
        </strong> dish(es).</p>
        <p>The mdb file for this experiment can be found here:</p>
        <p>
            <xsl:element name="a">
                <xsl:attribute name="href">file://<xsl:value-of
                    select="Experimental_details/equipment_file_name"/></xsl:attribute>
                <xsl:value-of select="Experimental_details/equipment_file_name"/>
            </xsl:element>
        </p>
        <h2> Treatments and Protocols: </h2>
        <xsl:for-each select="Experimental_details/Dish">
            <p> Dish number: <strong>
                <xsl:value-of select="dishNumber"/>
            </strong>
            </p>
            <p> Microscope: <strong>
                <xsl:value-of select="Microscope/Microscope_Name"/>
            </strong>&#160;&#160; Objective: <strong>
                <xsl:value-of select="Microscope/Objective_Details/name"/>
            </strong><br/> lensNa:<strong>
                <xsl:value-of select="Microscope/Objective_Details/lensNA"
                />&#160;&#160; </strong> magnification:<strong>
                    <xsl:value-of select="Microscope/Objective_Details/magnification"/>
                </strong>
            </p>
            <p> Cell line: <strong>
                <xsl:value-of select="Cell_Characteristics/cell_line"/>
            </strong>
            </p>
            <xsl:if test="Plasmid">
                <xsl:for-each select="//Plasmid">
                    <p> Plasmid: <strong><a><xsl:attribute name="href">index.jsp?application=Beacon&amp;file=Search+by+Plasmid.jsp&amp;directory=Simple+Search&amp;Plasmid=<xsl:value-of select="name"/>&amp;PlasmidText=</xsl:attribute>
                        <xsl:value-of select="name"/></a>
                    </strong><br/> Type: <strong>
                        <xsl:value-of select="type"/>           
                    </strong><br/> Transfection reagent = <strong>
                        <xsl:value-of select="Transfection_reagent"/>
                    </strong>
                        &#160;&#160;Transfection ratio = <strong>
                            <xsl:value-of select="DNA_transfection_ratio"/>
                        </strong>
                    </p>
                </xsl:for-each>
            </xsl:if>
            <xsl:for-each select="Treatment">
                <p>
                    <xsl:if test="Compound"> Treated with <strong><a ><xsl:attribute name="href">index.jsp?application=Beacon&amp;file=Search+by+Compound.jsp&amp;directory=Simple+Search&amp;Compound=<xsl:value-of select="Compound/name"/>&amp;CompoundText=</xsl:attribute>
                        <xsl:value-of select="Compound/name"/></a>&#160; <xsl:if
                            test="Measurement">
                            <xsl:value-of select="Measurement/child::node()/value"/>
                            <xsl:value-of select="Measurement/child::node()/unit"/>
                        </xsl:if></strong>
                    </xsl:if>
                    <br/> Protocol: <strong>
                        <xsl:value-of select="Protocol/descrption"/>
                    </strong>
                    <ol>
                        <xsl:for-each select="Protocol/Protocol_Step">
                            <li>
                                <xsl:value-of select="node()"/>
                            </li>
                        </xsl:for-each>
                    </ol>
                </p>
                
            </xsl:for-each>
            <p>Number of Locations measured:<strong>
                <xsl:value-of select="count(//LocationReading)"/>
            </strong>
            </p>
            <p><a ><xsl:attribute name="href">index.jsp?application=Beacon&amp;directory=Browse&amp;file=_Location%20Details.jsp&amp;Title=<xsl:value-of select="/allResults/result/Experiment/titleID"/>&amp;Date=<xsl:value-of select="/allResults/result/Experiment/start_date"/>&amp;Dish=<xsl:value-of select="dishNumber"/></xsl:attribute>
                Click here to view results.
            </a></p>
        </xsl:for-each>

    
    
    
    </xsl:template>
</xsl:stylesheet>
