# Supplementary material for: Information management for high content live cell imaging
Source: BMC Bioinformatics. 2009 Jul 21;10:226. doi: 10.1186/1471-2105-10-226 (PMC2723092; doi:10.1186/1471-2105-10-226)
Supplement: Additional file 4 — Database web front end application. The web application front end for deployment on a Tomcat server. [file 1471-2105-10-226-S4.zip › webapp/Beacon/Home/index.jsp]

<?xml version="1.0" encoding="ISO-8859-1"?>
<%@ page language="java"  contentType="text/html; charset=ISO-8859-1" pageEncoding="ISO-8859-1"%>

<p class="headerSmall">Introduction</p>

<p>
Description of Database
</p>

<p class="headerSmall">Access</p>

<p>The data can be accessed using the following methods:</p>
<ul>
	<li><b>Browse</b> provides an entry point to the database allowing the user
	to browse and explore the data by following the links provided.</li>
	<li><b>Simple Search</b> provides a set of canned queries.</li>
</ul>
</p>

<p class="headerSmall">Contact details</p>

<p>
Questions or feedback can be sent to the Webmaster</a>.
</p>

<p><a href="javascript:history.back()">Back</a> | <a href="javascript:history.forward()">Forward</a>
