# Supplementary material for: Information management for high content live cell imaging
Source: BMC Bioinformatics. 2009 Jul 21;10:226. doi: 10.1186/1471-2105-10-226 (PMC2723092; doi:10.1186/1471-2105-10-226)
Supplement: Additional file 4 — Database web front end application. The web application front end for deployment on a Tomcat server. [file 1471-2105-10-226-S4.zip › webapp/Beacon/individualLocation.xsl]

<?xml version="1.0" encoding="UTF-8"?>
<xsl:stylesheet version="2.0" xmlns:xsl="http://www.w3.org/1999/XSL/Transform"  xmlns:xq="http://namespaces.softwareag.com/tamino/XQuery/result">
    <xsl:output method="html" version="4.01" encoding="UTF-8" indent="yes"/>
    <xsl:template match="/allResults/result/Experiment">
        <xsl:if test="//Result/tracker_session_file">
               <p>
                   Tracker session file location: 
                   <a><xsl:attribute name="href">file://<xsl:value-of select="//Result/tracker_session_file"/></xsl:attribute><xsl:value-of select="//Result/tracker_session_file"/></a>
               </p>
        </xsl:if>
        
            <xsl:choose>
                <xsl:when test="//Result/AnalysisResults">
                    <p>
                        Result file location: 
                        <a><xsl:attribute name="href">file://<xsl:value-of select="//Result/results_file"/></xsl:attribute><xsl:value-of select="//Result/results_file"/></a>
                    </p>
                    <xsl:for-each select="//AnalysisResults/AnalysedCell">
                        <xsl:sort select="CellName"/>
                        <div id="thicktopline">
                            <p>
                            Cell Name: <strong><xsl:value-of select="CellName"/></strong>
                        </p>
                            <xsl:if test="PreStimPeriod">Pre-stimulation period: <strong><xsl:value-of select='format-number(PreStimPeriod,"#.##")'/></strong></xsl:if>
                        <xsl:for-each select="AnalysedChannel">
                            <div id="thintopline">
                            <p>
                                Channel: <strong><xsl:value-of select="ChannelName"/></strong>&#160;&#160;Plasmid: <strong><xsl:value-of select="PlasmidName"/></strong>
                            </p>
                                <xsl:if test="DecayRate"><p>Decay coefficient (-ve if there is a reduction of intensity): <strong><xsl:value-of select='format-number(DecayRate,"#.###")'/></strong></p></xsl:if>
                                <xsl:if test="Peak">
                            <p>
                                Peaks: (Largest value shown in bold)
                                <table>
                                    <tr>
                                    <th>Time (mins)</th><th>Nuc/Cyt ratio</th>
                                    </tr>
                                    <xsl:for-each select="Peak">
                                        <xsl:sort select="time" data-type="number" order="ascending"/>
                                        <tr>
                                            <td><xsl:value-of select='format-number(time,"#.##")'/></td>
                                            <td>
                                                <xsl:choose>
                                                    <xsl:when test="value = parent::node()/MaxPeak"><strong><xsl:value-of select='format-number(value,"#.###")'/></strong></xsl:when>
                                                    <xsl:otherwise><xsl:value-of select='format-number(value, "#.###")'/></xsl:otherwise>
                                                </xsl:choose>
                                                
                                            </td>
                                        </tr>
                                    </xsl:for-each>
                                </table>
                            </p>
                            </xsl:if>
                                <xsl:if test="Period">
                                        <p>
                                            Period: <strong><xsl:value-of select='format-number(Period,"#.##")'/></strong>
                                            <xsl:choose>
                                                <xsl:when test="PeriodStdDev &gt; 0">&#160;&#160;Standard Deviation: <strong><xsl:value-of select='format-number(PeriodStdDev,"#.###")'/></strong></xsl:when>
                                                <xsl:otherwise>&#160;&#160; Not enough peaks to calculate SD</xsl:otherwise>
                                            </xsl:choose>
                                            
                                        </p>
                                    </xsl:if>
                                
                            </div>
                        </xsl:for-each>
                        </div>
                    </xsl:for-each>
                </xsl:when>
                <xsl:otherwise><strong>Currently no results for this location.</strong></xsl:otherwise>
            </xsl:choose>


    
    
    
    </xsl:template>
</xsl:stylesheet>
