# Supplementary material for: Information management for high content live cell imaging
Source: BMC Bioinformatics. 2009 Jul 21;10:226. doi: 10.1186/1471-2105-10-226 (PMC2723092; doi:10.1186/1471-2105-10-226)
Supplement: Additional file 4 — Database web front end application. The web application front end for deployment on a Tomcat server. [file 1471-2105-10-226-S4.zip › webapp/Beacon/locationDetails.xsl]

<?xml version="1.0" encoding="UTF-8"?>
<xsl:stylesheet version="2.0" xmlns:xsl="http://www.w3.org/1999/XSL/Transform"
    xmlns:xq="http://namespaces.softwareag.com/tamino/XQuery/result">
    <xsl:output method="html" version="4.01" encoding="UTF-8" indent="yes"/>
    <xsl:template match="/allResults">
        <xsl:choose>
            <xsl:when test="not(result)">


                <h2> No records found matching query. </h2>
            </xsl:when>
            <xsl:otherwise>
                <xsl:for-each select="result/Experiment">
                    <h1> Experiment title: <strong>
                            <xsl:choose>
                                <xsl:when test="queryRate or queryPeriod">
                                    <a>
                                        <xsl:attribute name="href"
                                                >index.jsp?application=Beacon&amp;directory=Browse&amp;file=_Experimental%20Details.jsp&amp;Title=<xsl:value-of
                                                select="titleID"/>&amp;Date=<xsl:value-of
                                                select="start_date"/></xsl:attribute>
                                        <xsl:value-of select="titleID"/>
                                    </a>
                                </xsl:when>
                                <xsl:otherwise>
                                    <xsl:value-of select="titleID"/>
                                </xsl:otherwise>
                            </xsl:choose>
                        </strong>
                    </h1>
                    <h2>Started: <strong>
                            <xsl:value-of select="start_date"/>
                        </strong> Finished: <strong>
                            <xsl:value-of select="end_date"/>
                        </strong></h2>

                    <xsl:for-each select="Experimental_details/Dish">
                        <p> Dish number: <strong>
                                <xsl:value-of select="dishNumber"/>
                            </strong>
                        </p>
                        <p>Number of Locations measured:<strong>
                                <xsl:value-of select="count(//LocationReading)"/>
                            </strong>
                        </p>
                        <p>
                            <strong>
                                <xsl:if test="not (//AnalysisResults)">None of these locations have
                                    been analysed.</xsl:if>
                            </strong>
                        </p>
                        <xsl:if
                            test="/allResults/result/Experiment/queryRate or /allResults/result/Experiment/queryRate ">
                            <p>Locations which contain results of interest are highlighted in
                            blue.</p>
                        </xsl:if>
                        <p> Plasmids and compounds will only be shown if they differ from those
                            applied to the dish. <table>
                                <tr>
                                    <th align="left">Location</th>
                                    <th align="left">Plasmid</th>
                                    <th align="left">Compound</th>
                                    <th align="left">Cells</th>
                                    <th align="left">Peaks?</th>
                                    <th align="center">Download</th>
                                </tr>
                                <xsl:for-each select="LocationReading">
                                    <xsl:choose>
                                        <xsl:when
                                            test="((Result/AnalysisResults/AnalysedCell/AnalysedChannel/DecayRate  &gt;= (/allResults/result/Experiment/queryRate - /allResults/result/Experiment/queryRange) ) and 
                                (Result/AnalysisResults/AnalysedCell/AnalysedChannel/DecayRate  &lt;= (/allResults/result/Experiment/queryRate + /allResults/result/Experiment/queryRange) ))
                                or ((Result/AnalysisResults/AnalysedCell/AnalysedChannel/Period  &gt;= (/allResults/result/Experiment/queryPeriod - /allResults/result/Experiment/queryRange) ) and 
                                (Result/AnalysisResults/AnalysedCell/AnalysedChannel/Period  &lt;= (/allResults/result/Experiment/queryPeriod + /allResults/result/Experiment/queryRange) ))
                                ">

                                            <tr class="backgroundHighlight">
                                                <td>

                                                  <a>
                                                  <xsl:attribute name="href"
                                                  >index.jsp?application=Beacon&amp;directory=Browse&amp;file=_Individual%20Location%20Details.jsp&amp;Title=<xsl:value-of
                                                  select="/allResults/result/Experiment/titleID"
                                                  />&amp;Date=<xsl:value-of
                                                  select="/allResults/result/Experiment/start_date"
                                                  />&amp;Dish=<xsl:value-of
                                                  select="/allResults/result/Experiment/Experimental_details/Dish/dishNumber"
                                                  />&amp;Location=<xsl:value-of
                                                  select="position()"/>
                                                  </xsl:attribute>
                                                  <xsl:value-of select="position()"/>
                                                  </a>
                                                </td>
                                                <td>
                                                  <xsl:choose>
                                                  <xsl:when test="LocationSample/Plasmid">
                                                  <xsl:value-of
                                                  select="LocationSample/Plasmid/name"
                                                  />
                                                  </xsl:when>
                                                  <xsl:otherwise>None.</xsl:otherwise>
                                                  </xsl:choose>
                                                </td>
                                                <td>
                                                  <xsl:choose>
                                                  <xsl:when test="LocationSample/Compound">
                                                  <xsl:value-of
                                                  select="LocationSample/Compound/name"
                                                  />
                                                  </xsl:when>
                                                  <xsl:otherwise>None.</xsl:otherwise>
                                                  </xsl:choose>
                                                </td>
                                                <td>
                                                  <xsl:value-of
                                                  select="count(Result/AnalysisResults/AnalysedCell)"
                                                  />
                                                </td>
                                                <td>
                                                  <xsl:choose>
                                                  <xsl:when
                                                  test="Result/AnalysisResults/AnalysedCell/AnalysedChannel/Peak"
                                                  >Y</xsl:when>
                                                  <xsl:otherwise>N</xsl:otherwise>
                                                  </xsl:choose>

                                                </td>
                                                <td>
                                                  <a>
                                                  <xsl:attribute name="href"
                                                  >index.jsp?application=Beacon&amp;directory=Browse&amp;file=_Download.jsp&amp;Title=<xsl:value-of
                                                  select="/allResults/result/Experiment/titleID"
                                                  />&amp;Date=<xsl:value-of
                                                  select="/allResults/result/Experiment/start_date"
                                                  />&amp;Dish=<xsl:value-of
                                                  select="/allResults/result/Experiment/Experimental_details/Dish/dishNumber"
                                                  />&amp;Location=<xsl:value-of
                                                  select="position()"/>
                                                  </xsl:attribute><center>*</center>
                                                  </a>
                                                </td>
                                            </tr>

                                        </xsl:when>
                                        <xsl:otherwise>
                                            <tr>
                                                <td>
                                                  <a>
                                                  <xsl:attribute name="href"
                                                  >index.jsp?application=Beacon&amp;directory=Browse&amp;file=_Individual%20Location%20Details.jsp&amp;Title=<xsl:value-of
                                                  select="/allResults/result/Experiment/titleID"
                                                  />&amp;Date=<xsl:value-of
                                                  select="/allResults/result/Experiment/start_date"
                                                  />&amp;Dish=<xsl:value-of
                                                  select="/allResults/result/Experiment/Experimental_details/Dish/dishNumber"
                                                  />&amp;Location=<xsl:value-of
                                                  select="position()"/>
                                                  </xsl:attribute>
                                                  <xsl:value-of select="position()"/>
                                                  </a>
                                                </td>
                                                <td>
                                                  <xsl:choose>
                                                  <xsl:when test="LocationSample/Plasmid">
                                                  <xsl:value-of
                                                  select="LocationSample/Plasmid/name"
                                                  />
                                                  </xsl:when>
                                                  <xsl:otherwise>None.</xsl:otherwise>
                                                  </xsl:choose>
                                                </td>
                                                <td>
                                                  <xsl:choose>
                                                  <xsl:when test="LocationSample/Compound">
                                                  <xsl:value-of
                                                  select="LocationSample/Compound/name"
                                                  />
                                                  </xsl:when>
                                                  <xsl:otherwise>None.</xsl:otherwise>
                                                  </xsl:choose>
                                                </td>
                                                <td>
                                                  <xsl:value-of
                                                  select="count(Result/AnalysisResults/AnalysedCell)"
                                                  />
                                                </td>
                                                <td>
                                                  <xsl:choose>
                                                  <xsl:when
                                                  test="Result/AnalysisResults/AnalysedCell/AnalysedChannel/Peak"
                                                  >Y</xsl:when>
                                                  <xsl:otherwise>N</xsl:otherwise>
                                                  </xsl:choose>

                                                </td>
                                                <td>
                                                    <a>
                                                        <xsl:attribute name="href"
                                                            >Beacon/Browse/_Download.jsp?Title=<xsl:value-of
                                                                select="/allResults/result/Experiment/titleID"
                                                            />&amp;Date=<xsl:value-of
                                                                select="/allResults/result/Experiment/start_date"
                                                            />&amp;Dish=<xsl:value-of
                                                                select="/allResults/result/Experiment/Experimental_details/Dish/dishNumber"
                                                            />&amp;Location=<xsl:value-of
                                                                select="position()"/>
                                                        </xsl:attribute><center>*</center>
                                                    </a>
                                                </td>
                                            </tr>
                                        </xsl:otherwise>
                                    </xsl:choose>
                                </xsl:for-each>
                            </table>
                        </p>
                    </xsl:for-each>
                </xsl:for-each>
            </xsl:otherwise>
        </xsl:choose>


    </xsl:template>

</xsl:stylesheet>
