# Supplementary material for: Information management for high content live cell imaging
Source: BMC Bioinformatics. 2009 Jul 21;10:226. doi: 10.1186/1471-2105-10-226 (PMC2723092; doi:10.1186/1471-2105-10-226)
Supplement: Additional file 4 — Database web front end application. The web application front end for deployment on a Tomcat server. [file 1471-2105-10-226-S4.zip › webapp/Beacon/main.css]

.dark
{
	color: #606060;
}

.light
{
	color: #808080;
}

.lightest
{
	color: #FFFFFF;
}

.highlight
{
	color: #43AEE3;
}

.backgroundDark
{
	background-color: #C0C0C0;
}

.backgroundLight
{
	background-color: #F0F0F0;
}

.backgroundHighlight
{
	background-color: #43AEE3;
}

.bordered
{
	border: 1px solid #C0C0C0;
}

body
{
	margin: 0px 30px 0px 88px;
	background: #FFFFFF no-repeat;
	font-family: Verdana, Arial, Helvetica, sans-serif;
	font-size: 76%;
}

table
{
	font-size: 1.0em;
}

td,th
{
	margin-right: 50px;
}

img
{
	border: 0;
}

hr
{
	color: #C0C0C0;
	background-color: #C0C0C0;
	height: 1px;
	border: none;
	margin: 3px 0px 0px 0px;
}

a, a:link, a:visited, a:active
{
	color: #606060;
	text-decoration: underline;
}


/* Breadcrumb */
#breadcrumb
{
	margin-left: 210px;
	height: 20px;
	min-height: 20px;
	text-align: left;
	font-size: 0.9em;
	color: #666666;
}

/* Top Menu */
#topMenu
{
	padding: 10px 0px 0px 0px;
	height: 80px;
	min-height: 80px;
	text-align: right;
	font-size: 0.9em;
}

#left
{
	float: left;
	width: 200px;
	padding: 3px 0px 3px 0px;
}

/* Title bar */
#left a
{	
	color: #FFFFFF;
	font-size: 1.1em;
	font-weight: bold;
	text-decoration: none;
	margin: 0px 0px 0px 10px;
	width: 190px;
}
#right
{
	clear: right;
	font-size: 1.1em;
	font-weight: bold;
	margin: 0px 0px 1px 201px;
	padding: 3px 10px 3px 7px;
}

/* Logo */
#logo
{
	clear: left;
	float: left;
	width: 201px;
	padding: 10px 0px 10px 0px;
}

/* Sub menu */
#subMenu a
{
	float: left;
	font-size: 0.9em;
	display: block;
	padding: 3px 10px 3px 10px;
	text-decoration: none;
}
#subMenu a.selected
{
	background: #C0C0C0;
	color: #FFFFFF;
}
#subMenu a:link, #subMenu a:active, #subMenu a:visited
{
	background-color: #FFFFFF;
} 
#subMenu a.selected:link, #subMenu a.selected:active, #subMenu a.selected:visited
{
	background: #C0C0C0;
	color: #FFFFFF;
} 
#subMenu a:hover
{
	background: #F0F0F0;
}

#clear
{
	clear: both;
}

/* Left menu */
#leftMenu
{
	clear: left;
	float: left;
	border-bottom: 1px solid #ACACAC;
	margin: 0px 0px 5px 0px;
	width: 200px;
}
#leftMenu a
{
	border-top: 1px solid #ACACAC;
	border-left: 1px solid #ACACAC;
	border-right: 1px solid #ACACAC;
	background: #F0F0F0;
	font-size: 0.9em;
	display: block;
	padding: 3px 10px 3px 10px;
	text-decoration: none;
}
#leftMenu a.selected
{
	background-color: #43AEE3;
	color: #FFFFFF;
}
#leftMenu a:hover
{
	background-color: #C0C0C0;
}

#menuImage
{
	clear: left;
	float: left;
	margin: 10px 0px 5px 0px;
	width: 200px;
}

/* Content */
#content
{
	clear: right;
	color: #333333;
	margin: 0px 0px 1px 201px;
	padding: 3px 10px 10px 10px;
}

#title
{
	font-size: 140%; 
	font-weight: bold;
}

.text
{
	font-size: 0.9em;
}

.photo
{
	width: 100px;
	margin-right: 50px;
}

.left
{
	float: left;
	margin: 0px 10px 10px 0px;
}

.header
{
	font-size: 1.0em;
	font-weight: bold;
}

.headerSmall
{
	font-size: 1.0em;
	font-weight: bold;
	color: #43AEE3;
}

.newsDate 
{
	font-size: 0.8em;
	font-weight: bold;
}

div.boxed
{
	border-top: 1px solid #999999; 
	border-left: 1px solid #999999; 
	border-bottom: 1px solid #999999; 
	border-right: 1px solid #999999; 
	padding: 7px; 
	background-color: #FAFAFA;
}

#thicktopline
{
	border-top: 3px solid #C0C0C0;
	margin-top: 5px;
}

#thintopline
{	border-top: 1px solid #C0C0C0;
	margin-top: 5px;
}

/* Footer */
#footer
{
	clear: both;
	margin-top: 0px;
	font-size: 0.9em;
	padding: 5px;
}

#footer .copyright
{
	float: left;
}

#footer .contact
{
	text-align: right;
}

#footer .address
{
	margin-top: 10px;
	padding: 5px;
	text-align: right;
}
