# Supplementary material for: Information management for high content live cell imaging
Source: BMC Bioinformatics. 2009 Jul 21;10:226. doi: 10.1186/1471-2105-10-226 (PMC2723092; doi:10.1186/1471-2105-10-226)
Supplement: Additional file 4 — Database web front end application. The web application front end for deployment on a Tomcat server. [file 1471-2105-10-226-S4.zip › webapp/Beacon/Results Search/_Results Search Results.jsp]

<%@ page language="java" import="java.io.*,java.net.*,java.util.*,org.mcisb.util.*,org.mcisb.web.sbml.*" contentType="text/html; charset=ISO-8859-1" pageEncoding="ISO-8859-1"%>

<%@ taglib prefix="c" uri="http://java.sun.com/jsp/jstl/core" %>
<%@ taglib prefix="x" uri="http://java.sun.com/jsp/jstl/xml" %>

<c:choose>
<c:when test="${param.Period != null}">
<c:set var="xquery" value="declare namespace xs=\"http://www.w3.org/2001/XMLSchema\";<allResults><result>{for $a in collection(\"Experiments\") where (($a//AnalysedChannel/Period >= xs:double(\"${param.Period - param.Range}\")) and  ($a//AnalysedChannel/Period <= xs:double(\"${param.Period + param.Range}\")) and ($a/Experiment/titleID=\"${param.Title}\") and ($a/Experiment/start_date=xs:date(\"${param.Date}\"))) return (<Experiment><queryPeriod>${param.Period}</queryPeriod><queryRange>${param.Range}</queryRange>{$a/Experiment/* except $a//Experimental_details}{for $b in $a/Experiment/Experimental_details return <Experimental_details>{$b/* except $b//Dish}{for $c in $b/Dish return <Dish>{$c/* except $c//LocationReading}{for $d in $c/LocationReading return <LocationReading>{$d/* except $d//Result}{for $e in $d/Result return <Result>{$e/* except $e//ResultTimeSeries}</Result>}</LocationReading>} </Dish>}</Experimental_details>}</Experiment>)}</result></allResults>"/>
		<p>
		Oscilation Period: <strong><c:out value="${param.Period}"/></strong> +/- <strong><c:out value="${param.Range}"/></strong>
		</p>
</c:when>
<c:otherwise>
<c:set var="xquery" value="declare namespace xs=\"http://www.w3.org/2001/XMLSchema\";<allResults>{for $a in collection(\"Experiments\") where (($a//AnalysedChannel/DecayRate >= xs:double(\"${param.decayRate - param.decayRange}\")) and  ($a//AnalysedChannel/Period <= xs:double(\"${param.decayRate + param.decayRange}\"))and ($a/Experiment/titleID=\"${param.Title}\") and ($a/Experiment/start_date=xs:date(\"${param.Date}\"))) return <result>{(<Experiment><queryRate>${param.decayRate}</queryRate><queryRange>${param.decayRange}</queryRange>{$a/Experiment/* except $a//Experimental_details}{for $b in $a/Experiment/Experimental_details return <Experimental_details>{$b/* except $b//Dish}{for $c in $b/Dish return <Dish>{$c/* except $c//LocationReading}{for $d in $c/LocationReading return <LocationReading>{$d/* except $d//Result}{for $e in $d/Result return <Result>{$e/* except $e//ResultTimeSeries}</Result>}</LocationReading>} </Dish>}</Experimental_details>}</Experiment>)}</result>}</allResults>" />
<p>
Rate of change in cell intensity: <strong><c:out value="${param.decayRate}"/></strong> +/- <strong><c:out value="${param.Range}"/></strong>
		</p>
</c:otherwise>
</c:choose>
<c:import var="xsl" url="${param.application}/locationDetails.xsl"/>
<c:import var="xml" url="servlet.BeaconXQueryTransformerServlet?xquery=${xquery}"/>
<x:transform xslt="${xsl}" doc="${xml}"/>
<p><a href="javascript:history.back()">Back</a> | <a href="javascript:history.forward()">Forward</a
