# Supplementary material for: Information management for high content live cell imaging
Source: BMC Bioinformatics. 2009 Jul 21;10:226. doi: 10.1186/1471-2105-10-226 (PMC2723092; doi:10.1186/1471-2105-10-226)
Supplement: Additional file 4 — Database web front end application. The web application front end for deployment on a Tomcat server. [file 1471-2105-10-226-S4.zip › webapp/Beacon/Results Search/Search by Period.jsp]

<%@ page language="java" import="java.io.*,java.net.*,java.util.*,org.mcisb.util.*,org.mcisb.web.sbml.*" contentType="text/html; charset=ISO-8859-1" pageEncoding="ISO-8859-1"%>
<%@ taglib prefix="c" uri="http://java.sun.com/jsp/jstl/core" %>
<%@ taglib prefix="x" uri="http://java.sun.com/jsp/jstl/xml" %>

	<c:choose>
	<c:when test="${param.Period !=null}">
	<c:set var="xquery" value="declare namespace xs=\"http://www.w3.org/2001/XMLSchema\";<allResults><result>{for $a in collection(\"Experiments\") where (($a//AnalysedChannel/Period >= xs:double(\"${param.Period - param.Range}\")) and  ($a//AnalysedChannel/Period <= xs:double(\"${param.Period + param.Range}\"))) return (<Experiment><queryPeriod>${param.Period}</queryPeriod><queryRange>${param.Range}</queryRange>{$a/Experiment/* except $a//Experimental_details}{for $b in $a/Experiment/Experimental_details return <Experimental_details>{$b/* except $b//Dish}</Experimental_details>}</Experiment>)}</result></allResults>" />
	<c:import var="xsl" url="${param.application}/browseResultsQueryResults.xsl"/>
	<c:import var="xml" url="servlet.BeaconXQueryTransformerServlet?xquery=${xquery}"/>


	
		<p>
		Oscilation Period: <strong><c:out value="${param.Period}"/></strong> +/- <strong><c:out value="${param.Range}"/>
		</p>
	<x:transform xslt="${xsl}" doc="${xml}"/>
	</c:when>
	<c:otherwise>
	<p>
		<strong>Search by Period of Oscilations</strong> retrieves all experiments performed where there is an oscillation of a period within the specified range..
		</p>		
		<p>
		<table>
			<form method="get" action="index.jsp" name="form">
				<c:forEach var="currentParam" items="${param}">
				<c:forEach var="paramValue" items="${paramValues[currentParam.key]}">


				<input type="hidden" name="<c:out value="${currentParam.key}"/>" value="<c:out value="${paramValue}"/>"/>
				</c:forEach>
				</c:forEach>
		<tr>
    		<td>Enter period:</td>
    		<td>
		<input type="text" name="Period"/>
		</td>
    		</tr>
    		<tr><td>+/-:</td><td><input type="text" name="Range"/></td></tr>
    		
		<tr>
		<td></td>
		<td><input type="button" value="Submit" onclick="submit()"></td>
		</tr>
		</form>
		</table>
		</p>
		</c:otherwise>
		</c:choose>
<p><a href="javascript:history.back()">Back</a> | <a href="javascript:history.forward()">Forward</a
