# Supplementary material for: Information management for high content live cell imaging
Source: BMC Bioinformatics. 2009 Jul 21;10:226. doi: 10.1186/1471-2105-10-226 (PMC2723092; doi:10.1186/1471-2105-10-226)
Supplement: Additional file 4 — Database web front end application. The web application front end for deployment on a Tomcat server. [file 1471-2105-10-226-S4.zip › webapp/Beacon/selectCellLine.xsl]

<?xml version="1.0" encoding="UTF-8"?>
    <xsl:stylesheet version="2.0" xmlns:xsl="http://www.w3.org/1999/XSL/Transform" xmlns:xq="http://namespaces.softwareag.com/tamino/XQuery/result">
        <xsl:output method="html" version="4.01" encoding="UTF-8" indent="yes"/>
        <xsl:template match="/allResults/result">


	    <option><xsl:attribute name="value"></xsl:attribute>---</option>
	<xsl:for-each select="distinct-values(cell_line)">
                        <option><xsl:attribute name="value"><xsl:value-of select="."/></xsl:attribute><xsl:value-of select="."/></option>
	</xsl:for-each>

        </xsl:template>
    </xsl:stylesheet>
