# Supplementary material for: Information management for high content live cell imaging
Source: BMC Bioinformatics. 2009 Jul 21;10:226. doi: 10.1186/1471-2105-10-226 (PMC2723092; doi:10.1186/1471-2105-10-226)
Supplement: Additional file 4 — Database web front end application. The web application front end for deployment on a Tomcat server. [file 1471-2105-10-226-S4.zip › webapp/Beacon/Simple Search/Search by Date.jsp]

<%@ page language="java" import = "java.io.*" contentType="text/html; charset=ISO-8859-1" pageEncoding="ISO-8859-1"%>

<%@ taglib prefix="c" uri="http://java.sun.com/jsp/jstl/core" %>
<%@ taglib prefix="x" uri="http://java.sun.com/jsp/jstl/xml" %>


	<c:choose>
	<c:when test="${param.Date !=null}">
		<c:set var="DATE" value="${param.Date}"/>
		<c:set var="xquery" value="declare namespace xs=\"http://www.w3.org/2001/XMLSchema\"; <allResults>{for $a in collection(\"Experiments\") where  ($a/Experiment/start_date=xs:date(\"${DATE}\")) return <result>{($a//Experiment/titleID,$a//Experiment/start_date,$a//Experiment/Person)}</result>}</allResults>"/>
		<c:import var="xsl" url="${param.application}/browseExperiments.xsl"/>
		<c:import var="xml" url="servlet.BeaconXQueryTransformerServlet?xquery=${xquery}"/>	

	
		<p>
		Date: <strong><c:out value="${DATE}"/></strong>
		</p>

	<x:transform xslt="${xsl}" doc="${xml}"/>
	</c:when>
	<c:otherwise>
	<%--   // get preexisting dates in this query  --%>
	<c:set var="xquery" value="<allResults><result>{for $a in collection(\"Experiments\")/Experiment return ($a/start_date)}</result></allResults>"/>
		<c:import var="xsl" url="${param.application}/selectDate.xsl"/>
		<c:import var="xml" url="servlet.BeaconXQueryTransformerServlet?xquery=${xquery}"/>

		<strong>Search by Date</strong> retrieves all experiments performed on a specific date.
				
		<p>
		<table>
		<form method="get" action="index.jsp" name="form">
				<c:forEach var="currentParam" items="${param}">
				<c:forEach var="paramValue" items="${paramValues[currentParam.key]}">
				<input type="hidden" name="<c:out value="${currentParam.key}"/>" value="<c:out value="${paramValue}"/>"/>
				</c:forEach>
				</c:forEach>

		<tr>
    		<td>Start Date</td>
    		<td>
			<x:transform xslt="${xsl}" doc="${xml}"/>
		</td>
    		</tr>
		<tr>
		<td></td>
		<td><input type="button" value="Submit" onclick="submit()"></td>
		</tr>
		</form>
		</table>
		</p>
		</c:otherwise>
		</c:choose>
<p><a href="javascript:history.back()">Back</a> | <a href="javascript:history.forward()">Forward</a>
