# Supplementary material for: Information management for high content live cell imaging
Source: BMC Bioinformatics. 2009 Jul 21;10:226. doi: 10.1186/1471-2105-10-226 (PMC2723092; doi:10.1186/1471-2105-10-226)
Supplement: Additional file 4 — Database web front end application. The web application front end for deployment on a Tomcat server. [file 1471-2105-10-226-S4.zip › webapp/Beacon/Simple Search/Search by Experimenter.jsp]

<%@ page language="java" import = "java.io.*" contentType="text/html; charset=ISO-8859-1" pageEncoding="ISO-8859-1"%>

<%@ taglib prefix="c" uri="http://java.sun.com/jsp/jstl/core" %>
<%@ taglib prefix="x" uri="http://java.sun.com/jsp/jstl/xml" %>


<c:choose>
<c:when test="${(param.Firstname != null) && (param.Lastname != null) }">
<c:choose>
	<c:when test="${(param.Firstname == '') && (param.Lastname != '') }">

		<c:set var="xquery" value="declare namespace fn=\"http://www.w3.org/2005/xpath-functions\"; <allResults>{for $a in collection(\"Experiments\")/Experiment where (fn:contains($a/Person/lastName,\"${param.Lastname}\")) return <result>{($a/titleID,$a/start_date,$a/Person)}</result>}</allResults>"/>

	</c:when>
	<c:when test="${(param.Firstname != '') && (param.Lastname == '') }">

		<c:set var="xquery" value="declare namespace fn=\"http://www.w3.org/2005/xpath-functions\"; <allResults>{for $a in collection(\"Experiments\")/Experiment where (fn:contains($a/Person/firstName,\"${param.Firstname}\")) return <result>{($a/titleID,$a/start_date,$a/Person)}</result>}</allResults>"/>
	
	</c:when>
	<c:when test="${(param.Firstname != '') && (param.Lastname != '') }">

		<c:set var="xquery" value="declare namespace fn=\"http://www.w3.org/2005/xpath-functions\"; <allResults>{for $a in collection(\"Experiments\")/Experiment where (fn:contains($a/Person/lastName,\"${param.Lastname}\") and (fn:contains($a/Person/firstName,\"${param.Firstname}\")) return <result>{($a/titleID,$a/start_date,$a/Person)}</result>}</allResults>"/>
	</c:when>
	</c:choose>
		<c:import var="xsl" url="${param.application}/browseExperiments.xsl"/>
		<c:import var="xml" url="servlet.BeaconXQueryTransformerServlet?xquery=${xquery}"/>	
		<x:transform xslt="${xsl}" doc="${xml}"/>
	</c:when>
		<c:otherwise>

		<strong>Search by Experimenter</strong> retrieves all experiments performed by a specific individual.
		
		<p>Search by first name, last name or both.</p>
		
		<p>
		<table>
		<form method="get" action="index.jsp" name="form">
				<c:forEach var="currentParam" items="${param}">
				<c:forEach var="paramValue" items="${paramValues[currentParam.key]}">
				<input type="hidden" name="<c:out value="${currentParam.key}"/>" value="<c:out value="${paramValue}"/>"/>
				</c:forEach>
				</c:forEach>
		<tr>
    		<td>First Name</td>
    		<td><input type="text" size="30" name="Firstname"/></td>
    		</tr>
		<tr>
		<td>Last Name</td>
		<td><input type="text" size="30" name="Lastname"/></td>
		</tr>

		<tr>
		<td></td>
		<td><input type="button" value="Submit" onclick="submit()"></td>
		</tr>
		</form>
		</table>
		</p>
	</c:otherwise>
	</c:choose>
<p><a href="javascript:history.back()">Back</a> | <a href="javascript:history.forward()">Forward</a>
