# Supplementary material for: Information management for high content live cell imaging
Source: BMC Bioinformatics. 2009 Jul 21;10:226. doi: 10.1186/1471-2105-10-226 (PMC2723092; doi:10.1186/1471-2105-10-226)
Supplement: Additional file 4 — Database web front end application. The web application front end for deployment on a Tomcat server. [file 1471-2105-10-226-S4.zip › webapp/Beacon/Simple Search/Search by Plasmid and Cell Line.jsp]

<%@ page language="java" import = "java.io.*" contentType="text/html; charset=ISO-8859-1" pageEncoding="ISO-8859-1"%>

<%@ taglib prefix="c" uri="http://java.sun.com/jsp/jstl/core" %>
<%@ taglib prefix="x" uri="http://java.sun.com/jsp/jstl/xml" %>


	<c:choose>
	<c:when test="${(param.Plasmid !=null) && (param.CellLine !=null)}">
	<c:set var="PLASMID" value="${param.Plasmid}"/>
	<c:set var="CELLLINE" value="${param.CellLine}"/>
		<c:choose>
		<c:when test="${param.PlasmidText != \"\"}">
			<c:set var="PLASMID" value="${param.PlasmidText}"/>
			</c:when>
			<c:when test="${param.CellLineText !=\"\"}">
			<c:set var="CELLLINE" value="${param.CellLineText}"/>
			</c:when>
		</c:choose>
		<c:set var="xquery" value="declare namespace fn=\"http://www.w3.org/2005/xpath-functions\"; <allResults>{for $a in collection(\"Experiments\") where (fn:contains($a//Plasmid/name,\"${PLASMID}\") and fn:contains($a//Cell_Characteristics/cell_line,\"${CELLINE}\")) return <result>{($a//Experiment/titleID,$a//Experiment/start_date,$a//Experiment/Person)}</result>}</allResults>"/>
			<c:import var="xsl" url="${param.application}/browseExperiments.xsl"/>
		<c:import var="xml" url="servlet.BeaconXQueryTransformerServlet?xquery=${xquery}"/>
	
		<p>Cell Line: <strong><c:out value="${CELLLINE}"/></strong>
		Plasmid: <strong><c:out value="${PLASMID}"/></strong>
		</p>


	<x:transform xslt="${xsl}" doc="${xml}"/>
	</c:when>
	<c:otherwise>		
	<%--   // get preexisting dates in this query  --%>
	<c:set var="xquery" value="declare namespace fn=\"http://www.w3.org/2005/xpath-functions\";<allResults><result>{for $a in collection(\"Experiments\")/Experiment/Experimental_details/Dish return ($a//Cell_Characteristics/cell_line)}</result></allResults>"/>
		<c:import var="xsl" url="${param.application}/selectCellLine.xsl"/>
		<c:import var="xml" url="servlet.BeaconXQueryTransformerServlet?xquery=${xquery}"/>

	<strong>Search by Plasmid and Cell Line</strong> retrieves all experiments performed involving a specific plasmid and cell line.  Either enter part of the plasmid/cell line name you're interested in or select from the drop-down list.
					
		<p>
		<table>
		<form method="get" action="index.jsp" name="form">
				<c:forEach var="currentParam" items="${param}">
				<c:forEach var="paramValue" items="${paramValues[currentParam.key]}">
				<input type="hidden" name="<c:out value="${currentParam.key}"/>" value="<c:out value="${paramValue}"/>"/>
				</c:forEach>
				</c:forEach>
						<tr>
    		<td>Select Cell Line:</td>
		<td><select name="CellLine">
				<x:transform xslt="${xsl}" doc="${xml}"/>
			</select>
		</td>
    		</tr>
    		<tr><td>or Enter Cell Line Name:</td><td><input type="text" name="CellLineText"/></td></tr>
    		<c:set var="xquery" value="declare namespace fn=\"http://www.w3.org/2005/xpath-functions\";<allResults><result>{for $a in collection(\"Experiments\")/Experiment/Experimental_details/Dish return ($a//Plasmid/name)}</result></allResults>"/>
		<c:import var="xsl" url="${param.application}/selectPlasmid.xsl"/>
		<c:import var="xml" url="servlet.BeaconXQueryTransformerServlet?xquery=${xquery}"/>
		<tr>
    		<td>Select Plasmid name:</td>
    		<td>
    		<select name="Plasmid">
			<x:transform xslt="${xsl}" doc="${xml}"/>
			</select>
		</td>
	</tr>

    		<tr><td>or Enter Plasmid Name:</td><td><input type="text" name="PlasmidText"/></td></tr>
    		
		<tr>
		<td></td>
		<td><input type="button" value="Submit" onclick="submit()"></td>
		</tr>
		</form>
		</table>
		</p>
		</c:otherwise>
		</c:choose>
<p><a href="javascript:history.back()">Back</a> | <a href="javascript:history.forward()">Forward</a>
