# Supplementary material for: Information management for high content live cell imaging
Source: BMC Bioinformatics. 2009 Jul 21;10:226. doi: 10.1186/1471-2105-10-226 (PMC2723092; doi:10.1186/1471-2105-10-226)
Supplement: Additional file 4 — Database web front end application. The web application front end for deployment on a Tomcat server. [file 1471-2105-10-226-S4.zip › webapp/index.jsp]

<%@ page language="java" import="java.io.*,java.net.*,org.mcisb.web.util.*" contentType="text/html; charset=ISO-8859-1" pageEncoding="ISO-8859-1"%>
<%@ taglib prefix="c" uri="http://java.sun.com/jsp/jstl/core" %>
<%@ taglib prefix="fmt" uri="http://java.sun.com/jsp/jstl/fmt" %>
<%@ taglib prefix="fn" uri="http://java.sun.com/jsp/jstl/functions" %>

<c:set var="stylesheet" value="${param.application}/main.css"/>
<c:set var="logo" value="${param.application}/image.gif"/>
<c:set var="webmaster" value="webmaster"/>
<c:set var="domain" value="domain"/>
<c:set var="contentPage" value="${param.application}/${param.directory}/${param.file}"/>

<c:choose>
	<c:when test="${param.file == null}">
		<c:set var="title" value="${param.directory}"/>
	</c:when>
	<c:when test="${param.file == 'index.jsp'}">
		<c:set var="title" value="${param.directory}"/>
	</c:when>
	<c:otherwise>
		<c:set var="title" value="${param.file}"/>
		<c:set var="title" value="${fn:substringBefore(title,'.')}"/>
		<c:if test="${fn:startsWith(title,'_')}">
			<c:set var="title" value="${fn:substringAfter(title,'_')}"/>
		</c:if>
	</c:otherwise>
</c:choose>
<c:set var="homepage" value="${fn:substringAfter(pageContext.request.requestURI,'/')}"/>
<c:set var="homepage" value="${fn:substringAfter(homepage,'/')}"/>

<%
	final String homepage = new File( new URL( request.getRequestURL().toString() ).getFile() ).getName();
	final File homeDirectory = new File( getServletContext().getRealPath( "." ), request.getParameter( "application" ) ); //$NON-NLS-1$ //$NON-NLS-2$
	final MenuFactory menuFactory = new MenuFactory( homepage, request.getParameter( "application" ) ); //$NON-NLS-1$
	final String menu = menuFactory.getMenu( homeDirectory, request.getParameter( "directory" ) ); //$NON-NLS-1$
	final String subMenu = menuFactory.getSubMenu( new File( homeDirectory, request.getParameter( "directory" ) ), request.getParameter( "file" ) ); //$NON-NLS-1$ //$NON-NLS-2$
%>

<!DOCTYPE HTML PUBLIC "-//W3C//DTD HTML 4.01//EN" "http://www.w3.org/TR/html4/strict.dtd">
<html>
	<head>
		<meta http-equiv="Content-Type" content="text/html; charset=iso-8859-1"/>
		<title><c:out value="${param.application}"/></title>
		<link href="<c:out value="${stylesheet}"/>" rel="stylesheet" type="text/css"/>
	</head>
	<body>
		<!-- BROWSER CHECK FOR JAVA WEB START, AND GOOGLE ANALYTICS -->
		<script type="text/javascript" src="jws.js"></script>

		<!-- TOP MENU -->
		<div id="topMenu">
			<a href="${homepage}?application=<c:out value="${param.application}"/>&directory=Contact">Contact</a>
		</div>
		
		<!-- TITLEBAR -->
		<div id="left" class="backgroundDark"><a class="lightest" href="">Link to a Homepage</a></div>
		<div id="right" class="lightest backgroundHighlight"><c:out value="${param.application}"/></div>
		
		<!-- LOGO -->
		<div id="logo">
			<img src="<c:out value="${logo}"/>"/>
		</div>
		
		<!-- SUBMENU -->
		<div id="subMenu">
			<%= menu %>
		</div>
		
		<div id="clear"/>

		<!-- LEFT COLUMN -->
		<div id="leftMenu">
			<%= subMenu %>
		</div>
		
		<div id="menuImage">
			<!-- image for menu goes here -->
		</div>
		
		<!-- CONTENT -->
		<div id="content" class="bordered backgroundLight">
			<div id="title" class="highlight"><c:out value="${title}"/></div>
			<hr/>
			<div class="text dark">
				<c:import url="${contentPage}"/>
			</div>
		</div>
		
		<!-- FOOTERS -->
		<div id="footer" class="bordered light backgroundLight">
			<div class="copyright">
				<jsp:useBean id="date" class="java.util.Date"/>
				Content &copy; <c:out value="${param.application}"/> - University of Manchester - <fmt:formatDate value="${date}"/>
			</div>
			<div class="contact">
				<a href="mailto:<c:out value="${webmaster}"/>@<c:out value="${domain}"/>">Webmaster</a>
			</div>
			<div class="address bordered">
				Place Address Here
			</div>
		</div>
		
	</div>
	</body>
</html>
