# Supplementary material for: Information management for high content live cell imaging
Source: BMC Bioinformatics. 2009 Jul 21;10:226. doi: 10.1186/1471-2105-10-226 (PMC2723092; doi:10.1186/1471-2105-10-226)
Supplement: Additional file 4 — Database web front end application. The web application front end for deployment on a Tomcat server. [file 1471-2105-10-226-S4.zip › webapp/Licenses/JAXB.txt]

JAVA RESEARCH LICENSE
Version 1.5

I.  DEFINITIONS.

"Licensee " means You and any other party that has entered
into and has in effect a version of this License.

"Modifications" means any (a) change or addition to the
Technology or (b) new source or object code implementing any
portion of the Technology.

"Sun" means Sun Microsystems, Inc.  and its successors and
assignees.

"Research Use" means research, evaluation, or development
for the purpose of advancing knowledge, teaching, learning,
or customizing the Technology or Modifications for personal
use.  Research Use expressly excludes use or distribution
for direct or indirect commercial (including strategic) gain
or advantage.

"Technology" means the source code, object code and
specifications of the technology made available by Sun
pursuant to this License.

"Technology Site" means the website designated by Sun for
accessing the Technology.

"You" means the individual executing this License or the
legal entity or entities represented by the individual
executing this License.

II.  PURPOSE.

Sun is licensing the Technology under this Java Research
License (the "License") to promote research, education,
innovation, and development using the Technology.

COMMERCIAL USE AND DISTRIBUTION OF TECHNOLOGY AND
MODIFICATIONS IS PERMITTED ONLY UNDER A SUN COMMERCIAL
LICENSE.

III.  RESEARCH USE RIGHTS.

A.  License Grant.  Subject to the conditions contained
herein, Sun grants to You a non-exclusive, non-transferable,
worldwide, and royalty-free license to do the following for
Your Research Use only:  
1.  Reproduce, create Modifications of, and use the 
Technology alone, or with Modifications; 
2.  Share source code of the Technology alone, or with
Modifications, with other Licensees; and 
3.  Distribute object code of the Technology, alone, or with
Modifications, to any third parties for Research Use only, 
under a license of Your choice that is consistent with 
this License; and publish papers and books discussing the 
Technology which may include relevant excerpts that do 
not in the aggregate constitute a significant portion 
of the Technology.

B.  Residual Rights.  You may use any information in
intangible form that you remember after accessing the
Technology, except when such use violates Sun's copyrights
or patent rights.

C.  No Implied Licenses.  Other than the rights granted
herein, Sun retains all rights, title, and interest in
Technology, and You retain all rights, title, and interest
in Your Modifications and associated specifications, subject
to the terms of this License.

D.  Open Source Licenses.  Portions of the Technology may be
provided with notices and open source licenses from open
source communities and third parties that govern the use of
those portions, and any licenses granted hereunder do not
alter any rights and obligations you may have under such
open source licenses, however, the disclaimer of warranty
and limitation of liability provisions in this License will
apply to all Technology in this distribution.

IV.  INTELLECTUAL PROPERTY REQUIREMENTS

As a condition to Your License, You agree to comply with the
following restrictions and responsibilities:

A.  License and Copyright Notices.  You must include a copy
of this Java Research License in a Readme file for any
Technology or Modifications you distribute.  You must also
include the following statement, "Use and distribution of
this technology is subject to the Java Research License
included herein", (a) once prominently in the source code
tree and/or specifications for Your source code
distributions, and (b) once in the same file as Your
copyright or proprietary notices for Your binary code
distributions.  You must cause any files containing Your
Modification to carry prominent notice stating that You
changed the files.  You must not remove or alter any
copyright or other proprietary notices in the Technology.

B.  Licensee Exchanges.  Any Technology and Modifications
You receive from any Licensee are governed by this License.

V.  GENERAL TERMS.

A.  Disclaimer Of Warranties.

THE TECHNOLOGY IS PROVIDED "AS IS", WITHOUT WARRANTIES OF
ANY KIND, EITHER EXPRESS OR IMPLIED INCLUDING, WITHOUT
LIMITATION, WARRANTIES THAT THE TECHNOLOGY IS FREE OF
DEFECTS, MERCHANTABLE, FIT FOR A PARTICULAR PURPOSE, OR
NON-INFRINGING OF THIRD PARTY RIGHTS.  YOU AGREE THAT YOU
BEAR THE ENTIRE RISK IN CONNECTION WITH YOUR USE AND
DISTRIBUTION OF ANY AND ALL TECHNOLOGY UNDER THIS LICENSE.

B.  Infringement; Limitation Of Liability.

1.  If any portion of, or functionality implemented by, the
Technology becomes the subject of a claim or threatened
claim of infringement ("Affected Materials"), Sun may, in
its unrestricted discretion, suspend Your rights to use and
distribute the Affected Materials under this License.  Such
suspension of rights will be effective immediately upon
Sun's posting of notice of suspension on the Technology
Site.

2.  IN NO EVENT WILL SUN BE LIABLE FOR ANY DIRECT, INDIRECT,
PUNITIVE, SPECIAL, INCIDENTAL, OR CONSEQUENTIAL DAMAGES IN
CONNECTION WITH OR ARISING OUT OF THIS LICENSE (INCLUDING,
WITHOUT LIMITATION, LOSS OF PROFITS, USE, DATA, OR ECONOMIC
ADVANTAGE OF ANY SORT), HOWEVER IT ARISES AND ON ANY THEORY
OF LIABILITY (including negligence), WHETHER OR NOT SUN HAS
BEEN ADVISED OF THE POSSIBILITY OF SUCH DAMAGE.  LIABILITY
UNDER THIS SECTION V.B.2 SHALL BE SO LIMITED AND EXCLUDED,
NOTWITHSTANDING FAILURE OF THE ESSENTIAL PURPOSE OF ANY
REMEDY.

C.  Termination.

1.  You may terminate this License at any time by notifying
Sun in writing.  2.  All Your rights will terminate under
this License if You fail to comply with any of its material
terms or conditions and do not cure such failure within
thirty (30) days after becoming aware of such noncompliance.
3.  Upon termination, You must discontinue all uses and
distribution of the Technology, and all provisions of this
Section V ("General Terms") shall survive termination.

D.  Miscellaneous.

1.  Trademark.  You agree to comply with Sun's Trademark &
Logo Usage Requirements, as modified from time to time,
available at http://www.sun.com/policies/trademarks/.
Except as expressly provided in this License, You are
granted no rights in or to any Sun trademarks now or
hereafter used or licensed by Sun.  

2.  Integration.  This License represents the complete
agreement of the parties concerning the subject matter 
hereof.  

3.  Severability.  If any provision of this License is 
held unenforceable, such provision shall be reformed 
to the extent necessary to make it enforceable unless 
to do so would defeat the intent of the parties, in 
which case, this License shall terminate.

4.  Governing Law.  This License is governed by the 
laws of the United States and the State of California,
as applied to contracts entered into and performed in 
California between California residents.  In no event 
shall this License be construed against the drafter.  

5.  Export Control.  As further described at 
http://www.sun.com/its, you agree to comply with the 
U.S.  export controls and trade laws of other countries 
that apply to Technology and Modifications.
