# Supplementary material for: Information management for high content live cell imaging
Source: BMC Bioinformatics. 2009 Jul 21;10:226. doi: 10.1186/1471-2105-10-226 (PMC2723092; doi:10.1186/1471-2105-10-226)
Supplement: Additional file 4 — Database web front end application. The web application front end for deployment on a Tomcat server. [file 1471-2105-10-226-S4.zip › webapp/Licenses/msv.txt]

Copyright (c) 2001-2008 Sun Microsystems, Inc. All Rights Reserved.

Redistribution and  use in  source and binary  forms, with  or without
modification, are permitted provided that the following conditions are
met:

- Redistributions  of  source code  must  retain  the above  copyright
  notice, this list of conditions and the following disclaimer.

- Redistribution  in binary  form must  reproduct the  above copyright
  notice, this list of conditions  and the following disclaimer in the
  documentation and/or other materials provided with the distribution.

Neither  the  name   of  Sun  Microsystems,  Inc.  or   the  names  of
contributors may be  used to endorse or promote  products derived from
this software without specific prior written permission.

This software is provided "AS IS," without a warranty of any kind. ALL
EXPRESS  OR   IMPLIED  CONDITIONS,  REPRESENTATIONS   AND  WARRANTIES,
INCLUDING  ANY  IMPLIED WARRANTY  OF  MERCHANTABILITY,  FITNESS FOR  A
PARTICULAR PURPOSE  OR NON-INFRINGEMENT, ARE HEREBY  EXCLUDED. SUN AND
ITS  LICENSORS SHALL  NOT BE  LIABLE  FOR ANY  DAMAGES OR  LIABILITIES
SUFFERED BY LICENSEE  AS A RESULT OF OR  RELATING TO USE, MODIFICATION
OR DISTRIBUTION OF  THE SOFTWARE OR ITS DERIVATIVES.  IN NO EVENT WILL
SUN OR ITS  LICENSORS BE LIABLE FOR ANY LOST  REVENUE, PROFIT OR DATA,
OR  FOR  DIRECT,   INDIRECT,  SPECIAL,  CONSEQUENTIAL,  INCIDENTAL  OR
PUNITIVE  DAMAGES, HOWEVER  CAUSED  AND REGARDLESS  OF  THE THEORY  OF
LIABILITY, ARISING  OUT OF  THE USE OF  OR INABILITY TO  USE SOFTWARE,
EVEN IF SUN HAS BEEN ADVISED OF THE POSSIBILITY OF SUCH DAMAGES.

You acknowledge that Software is not designed,licensed or intended for
use  in the  design,  construction, operation  or  maintenance of  any
nuclear facility.
