# Supplementary material for: Information management for high content live cell imaging
Source: BMC Bioinformatics. 2009 Jul 21;10:226. doi: 10.1186/1471-2105-10-226 (PMC2723092; doi:10.1186/1471-2105-10-226)
Supplement: Additional file 4 — Database web front end application. The web application front end for deployment on a Tomcat server. [file 1471-2105-10-226-S4.zip › webapp/Licenses/POI-NOTICE.txt]

Apache POI
Copyright 2001-2007 The Apache Software Foundation

This product includes software developed by
The Apache Software Foundation (http://www.apache.org/).


Unit testing support is provided by JUnit, under the 
Common Public License Version 1.0: 
	http://www.opensource.org/licenses/cpl.php
See http://www.junit.org/


A single resource file of the POI scratchpad component HDGF is taken from 
 VSDump, and is under the GNU General Public Licence version 3 (GPL v3):
	http://gplv3.fsf.org/
Since this is a data file, and has no compiled version (the original
 file is distributed in both source and binary versions of POI), there should
 be little difference in licencing requirements compared to the ASL.
For those wishing to avoid this component, the HDGF part of the POI 
 scratchpad should be omitted.
See http://www.gnome.ru/projects/vsdump_en.html


The Office Open XML experimental support had additional dependencies,
with their own licensing:
 * XML Beans - http://xmlbeans.apache.org/
      Apache Licence Version 2.0 - http://www.apache.org/licenses/LICENSE-2.0
 * DOM4J - http://www.dom4j.org/
      BSD Licence - http://www.dom4j.org/license.html
 * Jaxen - http://jaxen.org/
      Apache Style Licence - http://jaxen.org/license.html
 * OpenXml4J - http://www.openxml4j.org/
      BSD Licence or Apache Licence Version 2.0 - 
         http://www.openxml4j.org/Licensing/Default.html
