# Supplementary material for: Information management for high content live cell imaging
Source: BMC Bioinformatics. 2009 Jul 21;10:226. doi: 10.1186/1471-2105-10-226 (PMC2723092; doi:10.1186/1471-2105-10-226)
Supplement: Additional file 4 — Database web front end application. The web application front end for deployment on a Tomcat server. [file 1471-2105-10-226-S4.zip › webapp/Licenses/WhatCoversWhat.txt]

The following included libraries are covered by the licenses listed below.  All pedro/pierre/mcisb libraries and code are covered by the Academic Free License in the parent directory.


Apache 2.0
----------
commons-math-1.2.jar
log4j-1.2.8.jar
poi-3.0.1-FINAL-20070705.jar
xmlrpc-1.2-patched.jar
jstl.jar
standard.jar

Lesser GPL 3.0
--------------
exist.jar


IsoRelax (MIT License)
----------------------
isorelax-20030225.jar


JAXB
----
jaxb-impl.jar
jaxrpc.jar


jlfgr
-----
jlfgr-1_0.jar


msv
---
msv-20030225.jar


POI-NOTICE
----------
Elements of poi-3.0.1-FINAL-20070705.jar


relaxng
-------
relaxngDatatype-20030225.jar

xmldb
-----
xmldb.jar
