# Supplementary material for: Information management for high content live cell imaging
Source: BMC Bioinformatics. 2009 Jul 21;10:226. doi: 10.1186/1471-2105-10-226 (PMC2723092; doi:10.1186/1471-2105-10-226)
Supplement: Additional file 4 — Database web front end application. The web application front end for deployment on a Tomcat server. [file 1471-2105-10-226-S4.zip › webapp/Licenses/xmldb.txt]

  The XML:DB Initiative Software License, Version 1.0 
 
 
  Copyright (c) 2000-2003 The XML:DB Initiative.  All rights 
  reserved. 
 
  Redistribution and use in source and binary forms, with or without 
  modification, are permitted provided that the following conditions 
  are met: 
 
  1. Redistributions of source code must retain the above copyright 
     notice, this list of conditions and the following disclaimer. 
 
  2. Redistributions in binary form must reproduce the above copyright 
     notice, this list of conditions and the following disclaimer in 
     the documentation and/or other materials provided with the 
     distribution. 
 
  3. The end-user documentation included with the redistribution,  
     if any, must include the following acknowledgment:  
        "This product includes software developed by the 
         XML:DB Initiative (http://www.xmldb.org/)." 
     Alternately, this acknowledgment may appear in the software itself,  
     if and wherever such third-party acknowledgments normally appear. 
 
  4. The name "XML:DB Initiative" must not be used to endorse or
     promote products derived from this software without prior written
     permission. For written permission, please contact info@xmldb.org. 
 
  5. Products derived from this software may not be called "XML:DB", 
     nor may "XML:DB" appear in their name, without prior written 
     permission of the XML:DB Initiative. 
 
  THIS SOFTWARE IS PROVIDED ``AS IS'' AND ANY EXPRESSED OR IMPLIED 
  WARRANTIES, INCLUDING, BUT NOT LIMITED TO, THE IMPLIED WARRANTIES 
  OF MERCHANTABILITY AND FITNESS FOR A PARTICULAR PURPOSE ARE 
  DISCLAIMED.  IN NO EVENT SHALL THE APACHE SOFTWARE FOUNDATION OR 
  ITS CONTRIBUTORS BE LIABLE FOR ANY DIRECT, INDIRECT, INCIDENTAL, 
  SPECIAL, EXEMPLARY, OR CONSEQUENTIAL DAMAGES (INCLUDING, BUT NOT 
  LIMITED TO, PROCUREMENT OF SUBSTITUTE GOODS OR SERVICES; LOSS OF 
  USE, DATA, OR PROFITS; OR BUSINESS INTERRUPTION) HOWEVER CAUSED AND  
  ON ANY THEORY OF LIABILITY, WHETHER IN CONTRACT, STRICT LIABILITY, 
  OR TORT (INCLUDING NEGLIGENCE OR OTHERWISE) ARISING IN ANY WAY OUT 
  OF THE USE OF THIS SOFTWARE, EVEN IF ADVISED OF THE POSSIBILITY OF 
  SUCH DAMAGE.
  ==================================================================== 
 
  This software consists of voluntary contributions made by many 
  individuals on behalf of the XML:DB Initiative. For more information
  on the XML:DB Initiative, please see <http://www.xmldb.org/>.
 
