# Supplementary material for: Information management for high content live cell imaging
Source: BMC Bioinformatics. 2009 Jul 21;10:226. doi: 10.1186/1471-2105-10-226 (PMC2723092; doi:10.1186/1471-2105-10-226)
Supplement: Additional file 4 — Database web front end application. The web application front end for deployment on a Tomcat server. [file 1471-2105-10-226-S4.zip › webapp/WEB-INF/c-1_0.tld]

<?xml version="1.0" encoding="ISO-8859-1" ?>
<!DOCTYPE taglib
  PUBLIC "-//Sun Microsystems, Inc.//DTD JSP Tag Library 1.2//EN"
  "http://java.sun.com/dtd/web-jsptaglibrary_1_2.dtd">
<taglib>
  <tlib-version>1.0</tlib-version>
  <jsp-version>1.2</jsp-version>
  <short-name>c</short-name>
  <uri>http://java.sun.com/jstl/core</uri>
  <display-name>JSTL core</display-name>
  <description>JSTL 1.0 core library</description>

  <validator>
    <validator-class>
	org.apache.taglibs.standard.tlv.JstlCoreTLV
    </validator-class>
    <init-param>
	<param-name>expressionAttributes</param-name>
	<param-value>
	    out:value
	    out:default
	    out:escapeXml
	    if:test
	    import:url
	    import:context
	    import:charEncoding
	    forEach:items
	    forEach:begin
	    forEach:end
	    forEach:step
	    forTokens:items
	    forTokens:begin
	    forTokens:end
	    forTokens:step
	    param:encode
	    param:name
	    param:value
            redirect:context
            redirect:url
	    set:property
	    set:target
	    set:value
	    url:context
	    url:value
	    when:test
	</param-value>
	<description>
	    Whitespace-separated list of colon-separated token pairs
	    describing tag:attribute combinations that accept expressions.
	    The validator uses this information to determine which
	    attributes need their syntax validated.
	</description>
     </init-param>
  </validator>

  <tag>
    <name>catch</name>
    <tag-class>org.apache.taglibs.standard.tag.common.core.CatchTag</tag-class>
    <body-content>JSP</body-content>
    <description>
        Catches any Throwable that occurs in its body and optionally
        exposes it.
    </description>
    <attribute>
        <name>var</name>
        <required>false</required>
        <rtexprvalue>false</rtexprvalue>
    </attribute>
  </tag>

  <tag>
    <name>choose</name>
    <tag-class>org.apache.taglibs.standard.tag.common.core.ChooseTag</tag-class>
    <body-content>JSP</body-content>
    <description>
        Simple conditional tag that establishes a context for
        mutually exclusive conditional operations, marked by
        &lt;when&gt; and &lt;otherwise&gt;
    </description>
  </tag>

  <tag>
    <name>out</name>
    <tag-class>org.apache.taglibs.standard.tag.el.core.OutTag</tag-class>
    <body-content>JSP</body-content>
    <description>
	Like &lt;%= ... &gt;, but for expressions.
    </description>
    <attribute>
        <name>value</name>
        <required>true</required>
        <rtexprvalue>false</rtexprvalue>
    </attribute>
    <attribute>
        <name>default</name>
        <required>false</required>
        <rtexprvalue>false</rtexprvalue>
    </attribute>
    <attribute>
        <name>escapeXml</name>
        <required>false</required>
        <rtexprvalue>false</rtexprvalue>
    </attribute>
  </tag>

  <tag>
    <name>if</name>
    <tag-class>org.apache.taglibs.standard.tag.el.core.IfTag</tag-class>
    <body-content>JSP</body-content>
    <description>
        Simple conditional tag, which evalutes its body if the
        supplied condition is true and optionally exposes a Boolean
        scripting variable representing the evaluation of this condition
    </description>
    <attribute>
        <name>test</name>
        <required>true</required>
        <rtexprvalue>false</rtexprvalue>
    </attribute>
    <attribute>
        <name>var</name>
        <required>false</required>
        <rtexprvalue>false</rtexprvalue>
    </attribute>
    <attribute>
        <name>scope</name>
        <required>false</required>
        <rtexprvalue>false</rtexprvalue>
    </attribute>
  </tag>

  <tag>
    <name>import</name>
    <tag-class>org.apache.taglibs.standard.tag.el.core.ImportTag</tag-class>
    <tei-class>org.apache.taglibs.standard.tei.ImportTEI</tei-class>
    <body-content>JSP</body-content>
    <description>
	Retrieves an absolute or relative URL and exposes its contents
	to either the page, a String in 'var', or a Reader in 'varReader'.
    </description>
    <attribute>
        <name>url</name>
        <required>true</required>
        <rtexprvalue>false</rtexprvalue>
    </attribute>
    <attribute>
        <name>var</name>
        <required>false</required>
        <rtexprvalue>false</rtexprvalue>
    </attribute>
    <attribute>
        <name>scope</name>
        <required>false</required>
        <rtexprvalue>false</rtexprvalue>
    </attribute>
    <attribute>
        <name>varReader</name>
        <required>false</required>
        <rtexprvalue>false</rtexprvalue>
    </attribute>
    <attribute>
        <name>context</name>
        <required>false</required>
        <rtexprvalue>false</rtexprvalue>
    </attribute>
    <attribute>
        <name>charEncoding</name>
        <required>false</required>
        <rtexprvalue>false</rtexprvalue>
    </attribute>
  </tag>

  <tag>
    <name>forEach</name>
    <tag-class>org.apache.taglibs.standard.tag.el.core.ForEachTag</tag-class>
    <tei-class>org.apache.taglibs.standard.tei.ForEachTEI</tei-class>
    <body-content>JSP</body-content>
    <description>
	The basic iteration tag, accepting many different
        collection types and supporting subsetting and other
        functionality
    </description>
    <attribute>
	<name>items</name>
	<required>false</required>
	<rtexprvalue>false</rtexprvalue>
    </attribute>
    <attribute>
	<name>begin</name>
	<required>false</required>
	<rtexprvalue>false</rtexprvalue>
    </attribute>
    <attribute>
	<name>end</name>
	<required>false</required>
	<rtexprvalue>false</rtexprvalue>
    </attribute>
    <attribute>
	<name>step</name>
	<required>false</required>
	<rtexprvalue>false</rtexprvalue>
    </attribute>
    <attribute>
	<name>var</name>
	<required>false</required>
	<rtexprvalue>false</rtexprvalue>
    </attribute>
    <attribute>
	<name>varStatus</name>
	<required>false</required>
	<rtexprvalue>false</rtexprvalue>
    </attribute>
  </tag>

  <tag>
    <name>forTokens</name>
    <tag-class>org.apache.taglibs.standard.tag.el.core.ForTokensTag</tag-class>
    <body-content>JSP</body-content>
    <description>
	Iterates over tokens, separated by the supplied delimeters
    </description>
    <attribute>
	<name>items</name>
	<required>true</required>
	<rtexprvalue>false</rtexprvalue>
    </attribute>
    <attribute>
	<name>delims</name>
	<required>true</required>
	<rtexprvalue>false</rtexprvalue>
    </attribute>
    <attribute>
	<name>begin</name>
	<required>false</required>
	<rtexprvalue>false</rtexprvalue>
    </attribute>
    <attribute>
	<name>end</name>
	<required>false</required>
	<rtexprvalue>false</rtexprvalue>
    </attribute>
    <attribute>
	<name>step</name>
	<required>false</required>
	<rtexprvalue>false</rtexprvalue>
    </attribute>
    <attribute>
	<name>var</name>
	<required>false</required>
	<rtexprvalue>false</rtexprvalue>
    </attribute>
    <attribute>
	<name>varStatus</name>
	<required>false</required>
	<rtexprvalue>false</rtexprvalue>
    </attribute>
  </tag>

  <tag>
    <name>otherwise</name>
    <tag-class>org.apache.taglibs.standard.tag.common.core.OtherwiseTag</tag-class>
    <body-content>JSP</body-content>
    <description>
	Subtag of &lt;choose&gt; that follows &lt;when&gt; tags
	and runs only if all of the prior conditions evaluated to
	'false'
    </description>
  </tag>

  <tag>
    <name>param</name>
    <tag-class>org.apache.taglibs.standard.tag.el.core.ParamTag</tag-class>
    <body-content>JSP</body-content>
    <description>
	Adds a parameter to a containing 'import' tag's URL.
    </description>
    <attribute>
        <name>name</name>
        <required>true</required>
        <rtexprvalue>false</rtexprvalue>
    </attribute>
    <attribute>
        <name>value</name>
        <required>false</required>
        <rtexprvalue>false</rtexprvalue>
    </attribute>
  </tag>

  <tag>
    <name>redirect</name>
    <tag-class>org.apache.taglibs.standard.tag.el.core.RedirectTag</tag-class>
    <body-content>JSP</body-content>
    <description>
	Redirects to a new URL.
    </description>
    <attribute>
        <name>var</name>
        <required>false</required>
        <rtexprvalue>false</rtexprvalue>
    </attribute>
    <attribute>
        <name>scope</name>
        <required>false</required>
        <rtexprvalue>false</rtexprvalue>
    </attribute>
    <attribute>
        <name>url</name>
        <required>true</required>
        <rtexprvalue>false</rtexprvalue>
    </attribute>
    <attribute>
        <name>context</name>
        <required>false</required>
        <rtexprvalue>false</rtexprvalue>
    </attribute>
  </tag>

  <tag>
    <name>remove</name>
    <tag-class>org.apache.taglibs.standard.tag.common.core.RemoveTag</tag-class>
    <body-content>empty</body-content>
    <description>
	Removes a scoped variable (from a particular scope, if specified).
    </description>
    <attribute>
        <name>var</name>
        <required>true</required>
        <rtexprvalue>false</rtexprvalue>
    </attribute>
    <attribute>
        <name>scope</name>
        <required>false</required>
        <rtexprvalue>false</rtexprvalue>
    </attribute>
  </tag>

  <tag>
    <name>set</name>
    <tag-class>org.apache.taglibs.standard.tag.el.core.SetTag</tag-class>
    <body-content>JSP</body-content>
    <description>
	Sets the result of an expression evaluation in a 'scope'
    </description>
    <attribute>
        <name>var</name>
        <required>false</required>
        <rtexprvalue>false</rtexprvalue>
    </attribute>
    <attribute>
        <name>value</name>
        <required>false</required>
        <rtexprvalue>false</rtexprvalue>
    </attribute>
    <attribute>
        <name>target</name>
        <required>false</required>
        <rtexprvalue>false</rtexprvalue>
    </attribute>
    <attribute>
        <name>property</name>
        <required>false</required>
        <rtexprvalue>false</rtexprvalue>
    </attribute>
    <attribute>
        <name>scope</name>
        <required>false</required>
        <rtexprvalue>false</rtexprvalue>
    </attribute>
  </tag>

  <tag>
    <name>url</name>
    <tag-class>org.apache.taglibs.standard.tag.el.core.UrlTag</tag-class>
    <body-content>JSP</body-content>
    <description>
	Prints or exposes a URL with optional query parameters
        (via the c:param tag).
    </description>
    <attribute>
        <name>var</name>
        <required>false</required>
        <rtexprvalue>false</rtexprvalue>
    </attribute>
    <attribute>
        <name>scope</name>
        <required>false</required>
        <rtexprvalue>false</rtexprvalue>
    </attribute>
    <attribute>
        <name>value</name>
        <required>true</required>
        <rtexprvalue>false</rtexprvalue>
    </attribute>
    <attribute>
        <name>context</name>
        <required>false</required>
        <rtexprvalue>false</rtexprvalue>
    </attribute>
  </tag>

  <tag>
    <name>when</name>
    <tag-class>org.apache.taglibs.standard.tag.el.core.WhenTag</tag-class>
    <body-content>JSP</body-content>
    <description>
        Subtag of &lt;choose&gt; that includes its body if its
        condition evalutes to 'true'
    </description>
    <attribute>
        <name>test</name>
        <required>true</required>
        <rtexprvalue>false</rtexprvalue>
    </attribute>
  </tag>

</taglib>
