# Supplementary material for: Information management for high content live cell imaging
Source: BMC Bioinformatics. 2009 Jul 21;10:226. doi: 10.1186/1471-2105-10-226 (PMC2723092; doi:10.1186/1471-2105-10-226)
Supplement: Additional file 4 — Database web front end application. The web application front end for deployment on a Tomcat server. [file 1471-2105-10-226-S4.zip › webapp/WEB-INF/fmt-1_0-rt.tld]

<?xml version="1.0" encoding="ISO-8859-1" ?>
<!DOCTYPE taglib
  PUBLIC "-//Sun Microsystems, Inc.//DTD JSP Tag Library 1.2//EN"
  "http://java.sun.com/dtd/web-jsptaglibrary_1_2.dtd">
<taglib>
  <tlib-version>1.0</tlib-version>
  <jsp-version>1.2</jsp-version>
  <short-name>fmt_rt</short-name>
  <uri>http://java.sun.com/jstl/fmt_rt</uri>
  <display-name>JSTL fmt RT</display-name>
  <description>JSTL 1.0 i18n-capable formatting library</description>

  <validator>
    <validator-class>
        org.apache.taglibs.standard.tlv.JstlFmtTLV
    </validator-class>
    <description>
        Provides core validation features for JSTL tags.
    </description>
  </validator>

  <tag>
    <name>requestEncoding</name>
    <tag-class>org.apache.taglibs.standard.tag.rt.fmt.RequestEncodingTag</tag-class>
    <body-content>empty</body-content>
    <description>
        Sets the request character encoding
    </description>
    <attribute>
        <name>value</name>
        <required>false</required>
        <rtexprvalue>true</rtexprvalue>
    </attribute>
  </tag>

  <tag>
    <name>setLocale</name>
    <tag-class>org.apache.taglibs.standard.tag.rt.fmt.SetLocaleTag</tag-class>
    <body-content>empty</body-content>
    <description>
        Stores the given locale in the locale configuration variable
    </description>
    <attribute>
        <name>value</name>
        <required>true</required>
        <rtexprvalue>true</rtexprvalue>
    </attribute>
    <attribute>
        <name>variant</name>
        <required>false</required>
        <rtexprvalue>true</rtexprvalue>
    </attribute>
    <attribute>
        <name>scope</name>
        <required>false</required>
        <rtexprvalue>false</rtexprvalue>
    </attribute>
  </tag>

  <tag>
    <name>timeZone</name>
    <tag-class>org.apache.taglibs.standard.tag.rt.fmt.TimeZoneTag</tag-class>
    <body-content>JSP</body-content>
    <description>
        Specifies the time zone for any time formatting or parsing actions
        nested in its body
    </description>
    <attribute>
        <name>value</name>
        <required>true</required>
        <rtexprvalue>true</rtexprvalue>
    </attribute>
  </tag>

  <tag>
    <name>setTimeZone</name>
    <tag-class>org.apache.taglibs.standard.tag.rt.fmt.SetTimeZoneTag</tag-class>
    <body-content>empty</body-content>
    <description>
        Stores the given time zone in the time zone configuration variable
    </description>
    <attribute>
        <name>value</name>
        <required>true</required>
        <rtexprvalue>true</rtexprvalue>
    </attribute>
    <attribute>
        <name>var</name>
        <required>false</required>
        <rtexprvalue>false</rtexprvalue>
    </attribute>
    <attribute>
        <name>scope</name>
        <required>false</required>
        <rtexprvalue>false</rtexprvalue>
    </attribute>
  </tag>

  <tag>
    <name>bundle</name>
    <tag-class>org.apache.taglibs.standard.tag.rt.fmt.BundleTag</tag-class>
    <body-content>JSP</body-content>
    <description>
        Loads a resource bundle to be used by its tag body
    </description>
    <attribute>
        <name>basename</name>
        <required>true</required>
        <rtexprvalue>true</rtexprvalue>
    </attribute>
    <attribute>
        <name>prefix</name>
        <required>false</required>
        <rtexprvalue>true</rtexprvalue>
    </attribute>
  </tag>

  <tag>
    <name>setBundle</name>
    <tag-class>org.apache.taglibs.standard.tag.rt.fmt.SetBundleTag</tag-class>
    <body-content>empty</body-content>
    <description>
        Loads a resource bundle and stores it in the named scoped variable or
        the bundle configuration variable
    </description>
    <attribute>
        <name>basename</name>
        <required>true</required>
        <rtexprvalue>true</rtexprvalue>
    </attribute>
    <attribute>
        <name>var</name>
        <required>false</required>
        <rtexprvalue>false</rtexprvalue>
    </attribute>
    <attribute>
        <name>scope</name>
        <required>false</required>
        <rtexprvalue>false</rtexprvalue>
    </attribute>
  </tag>

  <tag>
    <name>message</name>
    <tag-class>org.apache.taglibs.standard.tag.rt.fmt.MessageTag</tag-class>
    <body-content>JSP</body-content>
    <description>
        Maps key to localized message and performs parametric replacement
    </description>
    <attribute>
        <name>key</name>
        <required>false</required>
        <rtexprvalue>true</rtexprvalue>
    </attribute>
    <attribute>
        <name>bundle</name>
        <required>false</required>
        <rtexprvalue>true</rtexprvalue>
    </attribute>
    <attribute>
        <name>var</name>
        <required>false</required>
        <rtexprvalue>false</rtexprvalue>
    </attribute>
    <attribute>
        <name>scope</name>
        <required>false</required>
        <rtexprvalue>false</rtexprvalue>
    </attribute>
  </tag>

  <tag>
    <name>param</name>
    <tag-class>org.apache.taglibs.standard.tag.rt.fmt.ParamTag</tag-class>
    <body-content>JSP</body-content>
    <description>
        Supplies an argument for parametric replacement to a containing
        &lt;message&gt; tag
    </description>
    <attribute>
        <name>value</name>
        <required>false</required>
        <rtexprvalue>true</rtexprvalue>
    </attribute>
  </tag>

  <tag>
    <name>formatNumber</name>
    <tag-class>org.apache.taglibs.standard.tag.rt.fmt.FormatNumberTag</tag-class>
    <body-content>JSP</body-content>
    <description>
        Formats a numeric value as a number, currency, or percentage
    </description>
    <attribute>
        <name>value</name>
        <required>false</required>
        <rtexprvalue>true</rtexprvalue>
    </attribute>
    <attribute>
        <name>type</name>
        <required>false</required>
        <rtexprvalue>true</rtexprvalue>
    </attribute>
    <attribute>
        <name>pattern</name>
        <required>false</required>
        <rtexprvalue>true</rtexprvalue>
    </attribute>
    <attribute>
        <name>currencyCode</name>
        <required>false</required>
        <rtexprvalue>true</rtexprvalue>
    </attribute>
    <attribute>
        <name>currencySymbol</name>
        <required>false</required>
        <rtexprvalue>true</rtexprvalue>
    </attribute>
    <attribute>
        <name>groupingUsed</name>
        <required>false</required>
        <rtexprvalue>true</rtexprvalue>
    </attribute>
    <attribute>
        <name>maxIntegerDigits</name>
        <required>false</required>
        <rtexprvalue>true</rtexprvalue>
    </attribute>
    <attribute>
        <name>minIntegerDigits</name>
        <required>false</required>
        <rtexprvalue>true</rtexprvalue>
    </attribute>
    <attribute>
        <name>maxFractionDigits</name>
        <required>false</required>
        <rtexprvalue>true</rtexprvalue>
    </attribute>
    <attribute>
        <name>minFractionDigits</name>
        <required>false</required>
        <rtexprvalue>true</rtexprvalue>
    </attribute>
    <attribute>
        <name>var</name>
        <required>false</required>
        <rtexprvalue>false</rtexprvalue>
    </attribute>
    <attribute>
        <name>scope</name>
        <required>false</required>
        <rtexprvalue>false</rtexprvalue>
    </attribute>
  </tag>

  <tag>
    <name>parseNumber</name>
    <tag-class>org.apache.taglibs.standard.tag.rt.fmt.ParseNumberTag</tag-class>
    <body-content>JSP</body-content>
    <description>
        Parses the string representation of a number, currency, or percentage
    </description>
    <attribute>
        <name>value</name>
        <required>false</required>
        <rtexprvalue>true</rtexprvalue>
    </attribute>
    <attribute>
        <name>type</name>
        <required>false</required>
        <rtexprvalue>true</rtexprvalue>
    </attribute>
    <attribute>
        <name>pattern</name>
        <required>false</required>
        <rtexprvalue>true</rtexprvalue>
    </attribute>
    <attribute>
        <name>parseLocale</name>
        <required>false</required>
        <rtexprvalue>true</rtexprvalue>
    </attribute>
    <attribute>
        <name>integerOnly</name>
        <required>false</required>
        <rtexprvalue>true</rtexprvalue>
    </attribute>
    <attribute>
        <name>var</name>
        <required>false</required>
        <rtexprvalue>false</rtexprvalue>
    </attribute>
    <attribute>
        <name>scope</name>
        <required>false</required>
        <rtexprvalue>false</rtexprvalue>
    </attribute>
  </tag>

  <tag>
    <name>formatDate</name>
    <tag-class>org.apache.taglibs.standard.tag.rt.fmt.FormatDateTag</tag-class>
    <body-content>empty</body-content>
    <description>
        Formats a date and/or time using the supplied styles and pattern
    </description>
    <attribute>
        <name>value</name>
        <required>true</required>
        <rtexprvalue>true</rtexprvalue>
    </attribute>
    <attribute>
        <name>type</name>
        <required>false</required>
        <rtexprvalue>true</rtexprvalue>
    </attribute>
    <attribute>
        <name>dateStyle</name>
        <required>false</required>
        <rtexprvalue>true</rtexprvalue>
    </attribute>
    <attribute>
        <name>timeStyle</name>
        <required>false</required>
        <rtexprvalue>true</rtexprvalue>
    </attribute>
    <attribute>
        <name>pattern</name>
        <required>false</required>
        <rtexprvalue>true</rtexprvalue>
    </attribute>
    <attribute>
        <name>timeZone</name>
        <required>false</required>
        <rtexprvalue>true</rtexprvalue>
    </attribute>
    <attribute>
        <name>var</name>
        <required>false</required>
        <rtexprvalue>false</rtexprvalue>
    </attribute>
    <attribute>
        <name>scope</name>
        <required>false</required>
        <rtexprvalue>false</rtexprvalue>
    </attribute>
  </tag>

  <tag>
    <name>parseDate</name>
    <tag-class>org.apache.taglibs.standard.tag.rt.fmt.ParseDateTag</tag-class>
    <body-content>JSP</body-content>
    <description>
        Parses the string representation of a date and/or time
    </description>
    <attribute>
        <name>value</name>
        <required>false</required>
        <rtexprvalue>true</rtexprvalue>
    </attribute>
    <attribute>
        <name>type</name>
        <required>false</required>
        <rtexprvalue>true</rtexprvalue>
    </attribute>
    <attribute>
        <name>dateStyle</name>
        <required>false</required>
        <rtexprvalue>true</rtexprvalue>
    </attribute>
    <attribute>
        <name>timeStyle</name>
        <required>false</required>
        <rtexprvalue>true</rtexprvalue>
    </attribute>
    <attribute>
        <name>pattern</name>
        <required>false</required>
        <rtexprvalue>true</rtexprvalue>
    </attribute>
    <attribute>
        <name>timeZone</name>
        <required>false</required>
        <rtexprvalue>true</rtexprvalue>
    </attribute>
    <attribute>
        <name>parseLocale</name>
        <required>false</required>
        <rtexprvalue>true</rtexprvalue>
    </attribute>
    <attribute>
        <name>var</name>
        <required>false</required>
        <rtexprvalue>false</rtexprvalue>
    </attribute>
    <attribute>
        <name>scope</name>
        <required>false</required>
        <rtexprvalue>false</rtexprvalue>
    </attribute>
  </tag>

</taglib>
