# Supplementary material for: Information management for high content live cell imaging
Source: BMC Bioinformatics. 2009 Jul 21;10:226. doi: 10.1186/1471-2105-10-226 (PMC2723092; doi:10.1186/1471-2105-10-226)
Supplement: Additional file 4 — Database web front end application. The web application front end for deployment on a Tomcat server. [file 1471-2105-10-226-S4.zip › webapp/WEB-INF/sql-1_0-rt.tld]

<?xml version="1.0" encoding="ISO-8859-1" ?>
<!DOCTYPE taglib
  PUBLIC "-//Sun Microsystems, Inc.//DTD JSP Tag Library 1.2//EN"
  "http://java.sun.com/dtd/web-jsptaglibrary_1_2.dtd">
<taglib>
  <tlib-version>1.0</tlib-version>
  <jsp-version>1.2</jsp-version>
  <short-name>sql_rt</short-name>
  <uri>http://java.sun.com/jstl/sql_rt</uri>
  <display-name>JSTL sql RT</display-name>
  <description>JSTL 1.0 sql library</description>

  <validator>
    <validator-class>
        org.apache.taglibs.standard.tlv.JstlSqlTLV
    </validator-class>
    <description>
        Provides core validation features for JSTL tags.
    </description>
  </validator>

  <tag>
    <name>transaction</name>
    <tag-class>org.apache.taglibs.standard.tag.rt.sql.TransactionTag</tag-class>
    <body-content>JSP</body-content>
    <description>
        Provides nested database action elements with a shared Connection,
        set up to execute all statements as one transaction.
    </description>
    <attribute>
        <name>dataSource</name>
        <required>false</required>
        <rtexprvalue>true</rtexprvalue>
    </attribute>
    <attribute>
        <name>isolation</name>
        <required>false</required>
        <rtexprvalue>true</rtexprvalue>
    </attribute>
  </tag>

  <tag>
    <name>query</name>
    <tag-class>org.apache.taglibs.standard.tag.rt.sql.QueryTag</tag-class>
    <body-content>JSP</body-content>
    <description>
        Executes the SQL query defined in its body or through the
        sql attribute.
    </description>
    <attribute>
        <name>var</name>
        <required>true</required>
        <rtexprvalue>false</rtexprvalue>
    </attribute>
    <attribute>
        <name>scope</name>
        <required>false</required>
        <rtexprvalue>false</rtexprvalue>
    </attribute>
    <attribute>
        <name>sql</name>
        <required>false</required>
        <rtexprvalue>true</rtexprvalue>
    </attribute>
    <attribute>
        <name>dataSource</name>
        <required>false</required>
        <rtexprvalue>true</rtexprvalue>
    </attribute>
    <attribute>
        <name>startRow</name>
        <required>false</required>
        <rtexprvalue>true</rtexprvalue>
    </attribute>
    <attribute>
        <name>maxRows</name>
        <required>false</required>
        <rtexprvalue>true</rtexprvalue>
    </attribute>
  </tag>

  <tag>
    <name>update</name>
    <tag-class>org.apache.taglibs.standard.tag.rt.sql.UpdateTag</tag-class>
    <body-content>JSP</body-content>
    <description>
        Executes the SQL update defined in its body or through the
        sql attribute.
    </description>
    <attribute>
        <name>var</name>
        <required>false</required>
        <rtexprvalue>false</rtexprvalue>
    </attribute>
    <attribute>
        <name>scope</name>
        <required>false</required>
        <rtexprvalue>false</rtexprvalue>
    </attribute>
    <attribute>
        <name>sql</name>
        <required>false</required>
        <rtexprvalue>true</rtexprvalue>
    </attribute>
    <attribute>
        <name>dataSource</name>
        <required>false</required>
        <rtexprvalue>true</rtexprvalue>
    </attribute>
  </tag>

  <tag>
    <name>param</name>
    <tag-class>org.apache.taglibs.standard.tag.rt.sql.ParamTag</tag-class>
    <body-content>JSP</body-content>
    <description>
        Sets a parameter in an SQL statement to the specified value.
    </description>
    <attribute>
        <name>value</name>
        <required>false</required>
        <rtexprvalue>true</rtexprvalue>
    </attribute>
  </tag>

  <tag>
    <name>dateParam</name>
    <tag-class>org.apache.taglibs.standard.tag.rt.sql.DateParamTag</tag-class>
    <body-content>empty</body-content>
    <description>
        Sets a parameter in an SQL statement to the specified java.util.Date value.
    </description>
    <attribute>
        <name>value</name>
        <required>true</required>
        <rtexprvalue>true</rtexprvalue>
    </attribute>
    <attribute>
        <name>type</name>
        <required>false</required>
        <rtexprvalue>true</rtexprvalue>
    </attribute>
  </tag>

  <tag>
    <name>setDataSource</name>
    <tag-class>org.apache.taglibs.standard.tag.rt.sql.SetDataSourceTag</tag-class>
    <body-content>empty</body-content>
    <description>
        Creates a simple DataSource suitable only for prototyping.
    </description>
    <attribute>
        <name>var</name>
        <required>false</required>
        <rtexprvalue>false</rtexprvalue>
    </attribute>
    <attribute>
        <name>scope</name>
        <required>false</required>
        <rtexprvalue>false</rtexprvalue>
    </attribute>
    <attribute>
        <name>dataSource</name>
        <required>false</required>
        <rtexprvalue>true</rtexprvalue>
    </attribute>
    <attribute>
        <name>driver</name>
        <required>false</required>
        <rtexprvalue>true</rtexprvalue>
    </attribute>
    <attribute>
        <name>url</name>
        <required>false</required>
        <rtexprvalue>true</rtexprvalue>
    </attribute>
    <attribute>
        <name>user</name>
        <required>false</required>
        <rtexprvalue>true</rtexprvalue>
    </attribute>
    <attribute>
        <name>password</name>
        <required>false</required>
        <rtexprvalue>true</rtexprvalue>
    </attribute>
  </tag>
</taglib>
