# Supplementary material for: Information management for high content live cell imaging
Source: BMC Bioinformatics. 2009 Jul 21;10:226. doi: 10.1186/1471-2105-10-226 (PMC2723092; doi:10.1186/1471-2105-10-226)
Supplement: Additional file 4 — Database web front end application. The web application front end for deployment on a Tomcat server. [file 1471-2105-10-226-S4.zip › webapp/WEB-INF/web.xml]

<?xml version="1.0" encoding="UTF-8"?>
<web-app id="WebApp_ID" version="2.4" xmlns="http://java.sun.com/xml/ns/j2ee" xmlns:xsi="http://www.w3.org/2001/XMLSchema-instance" xsi:schemaLocation="http://java.sun.com/xml/ns/j2ee http://java.sun.com/xml/ns/j2ee/web-app_2_4.xsd">
	<display-name>XmlTransformer</display-name>
	<servlet>
		<servlet-name>BeaconXQueryTransformerServlet</servlet-name>
		<servlet-class>org.mcisb.web.servlet.XQueryTransformerServlet</servlet-class>
		<init-param>
			<param-name>dbDriver</param-name>
			<param-value>org.exist.xmldb.DatabaseImpl</param-value>
		</init-param>
		<init-param>
			<param-name>dbServerName</param-name>
			<param-value>exist://localhost:8080/exist/xmlrpc/db/</param-value>
		</init-param>
		<init-param>
			<param-name>dbCollectionName</param-name>
			<param-value></param-value>
		</init-param>
		<init-param>
			<param-name>username</param-name>
			<param-value></param-value>
		</init-param>
		<init-param>
			<param-name>password</param-name>
			<param-value></param-value>
		</init-param>		
	</servlet>
	<servlet-mapping>
		<servlet-name>BeaconXQueryTransformerServlet</servlet-name>
		<url-pattern>*.BeaconXQueryTransformerServlet</url-pattern>
	</servlet-mapping>
</web-app>
