# Supplementary material for: Information management for high content live cell imaging
Source: BMC Bioinformatics. 2009 Jul 21;10:226. doi: 10.1186/1471-2105-10-226 (PMC2723092; doi:10.1186/1471-2105-10-226)
Supplement: Additional file 5 — Pre-configured Pedro data capture tool. Pedro data capture tool configured to function with eXist XML database. [file 1471-2105-10-226-S5.zip]

Archive with 375 entries (315 files):
- configuredpedro/
- configuredpedro/.DS_Store
- __MACOSX/
- __MACOSX/configuredpedro/
- __MACOSX/configuredpedro/._.DS_Store
- configuredpedro/doc/
- configuredpedro/doc/tutorials/
- configuredpedro/doc/tutorials/all.css
- configuredpedro/doc/tutorials/all1.css
- configuredpedro/doc/tutorials/banner.jpg
- configuredpedro/doc/tutorials/banner2.jpg
- configuredpedro/doc/tutorials/datamodeller/
- configuredpedro/doc/tutorials/datamodeller/all.css
- configuredpedro/doc/tutorials/datamodeller/all.js
- configuredpedro/doc/tutorials/datamodeller/all1.css
- configuredpedro/doc/tutorials/datamodeller/banner.jpg
- configuredpedro/doc/tutorials/datamodeller/banner2.jpg
- configuredpedro/doc/tutorials/datamodeller/comments.gif
- configuredpedro/doc/tutorials/datamodeller/contexthelp.gif
- configuredpedro/doc/tutorials/datamodeller/ContextHelp.html
- configuredpedro/doc/tutorials/datamodeller/fields.gif
- configuredpedro/doc/tutorials/datamodeller/Fields.html
- configuredpedro/doc/tutorials/datamodeller/Files.html
- configuredpedro/doc/tutorials/datamodeller/FormComments.html
- configuredpedro/doc/tutorials/datamodeller/Linking.html
- configuredpedro/doc/tutorials/datamodeller/ontology.gif
- configuredpedro/doc/tutorials/datamodeller/StartingTutorial.html
- configuredpedro/doc/tutorials/datamodeller/Supported.html
- configuredpedro/doc/tutorials/developer/
- configuredpedro/doc/tutorials/developer/all.css
- configuredpedro/doc/tutorials/developer/all.js
- configuredpedro/doc/tutorials/developer/all1.css
- configuredpedro/doc/tutorials/developer/banner.jpg
- configuredpedro/doc/tutorials/developer/banner2.jpg
- configuredpedro/doc/tutorials/developer/DeveloperTutorial.html
- configuredpedro/doc/tutorials/developer/OntologySource.html
- configuredpedro/doc/tutorials/developer/OntologySourceOld.html
- configuredpedro/doc/tutorials/developer/PlantExperiment.html
- configuredpedro/doc/tutorials/developer/StartingTutorial.html
- configuredpedro/doc/tutorials/developer/TreeOntologySource.html
- configuredpedro/doc/tutorials/developer/TreeOntologySourceOld.html
- configuredpedro/doc/tutorials/MainTutorial.html
- configuredpedro/doc/tutorials/plugins/
- configuredpedro/doc/tutorials/plugins/all.css
- configuredpedro/doc/tutorials/plugins/all.js
- configuredpedro/doc/tutorials/plugins/all1.css
- configuredpedro/doc/tutorials/plugins/banner.jpg
- configuredpedro/doc/tutorials/plugins/banner2.jpg
- configuredpedro/doc/tutorials/plugins/MassSpecExperimentLoader.java
- configuredpedro/doc/tutorials/plugins/MoreDetails.html
- configuredpedro/doc/tutorials/plugins/PeakListAnalysis.java
- configuredpedro/doc/tutorials/plugins/PeakListExporter.java
- configuredpedro/doc/tutorials/plugins/PeakListValidation.java
- configuredpedro/doc/tutorials/plugins/WritingPlugins.html
- configuredpedro/doc/tutorials/user/
- configuredpedro/doc/tutorials/user/addEditFieldCriterion.jpg
- configuredpedro/doc/tutorials/user/addListFieldCriterion.jpg
- configuredpedro/doc/tutorials/user/alertBundleSelectionDialog.jpg
- configuredpedro/doc/tutorials/user/Alerts.html
- configuredpedro/doc/tutorials/user/alertsDetected.jpg
- configuredpedro/doc/tutorials/user/alertsOptionItem.jpg
- configuredpedro/doc/tutorials/user/alertValidation.jpg
- configuredpedro/doc/tutorials/user/all.css
- configuredpedro/doc/tutorials/user/all.js
- configuredpedro/doc/tutorials/user/all1.css
- configuredpedro/doc/tutorials/user/BackupFiles.html
- configuredpedro/doc/tutorials/user/backuppopup.gif
- configuredpedro/doc/tutorials/user/banner.jpg
- configuredpedro/doc/tutorials/user/banner2.jpg
- configuredpedro/doc/tutorials/user/browseforalertfile.jpg
- configuredpedro/doc/tutorials/user/changes.gif
- configuredpedro/doc/tutorials/user/changesafter.gif
- configuredpedro/doc/tutorials/user/changesbefore.gif
- configuredpedro/doc/tutorials/user/completedAlertEntry.jpg
- configuredpedro/doc/tutorials/user/contexthelp.gif
- configuredpedro/doc/tutorials/user/ContextHelp.html
- configuredpedro/doc/tutorials/user/contexthelpmark.gif
- configuredpedro/doc/tutorials/user/contexthelppopup.gif
- configuredpedro/doc/tutorials/user/controlbuttons.jpg
- configuredpedro/doc/tutorials/user/copyerror.gif
- configuredpedro/doc/tutorials/user/copysubrecord.gif
- configuredpedro/doc/tutorials/user/createAlert1.jpg
- configuredpedro/doc/tutorials/user/createsubrecord.gif
- configuredpedro/doc/tutorials/user/EditingFiles.html
- configuredpedro/doc/tutorials/user/Exporting.html
- configuredpedro/doc/tutorials/user/exportpopup.gif
- configuredpedro/doc/tutorials/user/exportToXML.jpg
- configuredpedro/doc/tutorials/user/fullscreen.jpg
- configuredpedro/doc/tutorials/user/helpCursor2.gif
- configuredpedro/doc/tutorials/user/htmlfield.jpg
- configuredpedro/doc/tutorials/user/importcolumnmatch.gif
- configuredpedro/doc/tutorials/user/importerror.gif
- configuredpedro/doc/tutorials/user/ImportingData.html
- configuredpedro/doc/tutorials/user/importpopup.gif
- configuredpedro/doc/tutorials/user/importselectdest.gif
- configuredpedro/doc/tutorials/user/importstripheader.gif
- configuredpedro/doc/tutorials/user/inspectAlertsBundle.jpg
- configuredpedro/doc/tutorials/user/Management.html
- configuredpedro/doc/tutorials/user/menubar.gif
- configuredpedro/doc/tutorials/user/menubaredit.gif
- configuredpedro/doc/tutorials/user/menubarfile.jpg
- configuredpedro/doc/tutorials/user/menubarhelp.gif
- configuredpedro/doc/tutorials/user/menubaroptions.gif
- configuredpedro/doc/tutorials/user/menubarview.gif
- configuredpedro/doc/tutorials/user/menubarwindows.gif
- configuredpedro/doc/tutorials/user/modelSelection.jpg
- configuredpedro/doc/tutorials/user/Ontologies.html
- configuredpedro/doc/tutorials/user/ontologyfield.gif
- configuredpedro/doc/tutorials/user/ontologyfields.gif
- configuredpedro/doc/tutorials/user/ontologyforty.gif
- configuredpedro/doc/tutorials/user/ontologygroups.gif
- configuredpedro/doc/tutorials/user/ontologylist.gif
- configuredpedro/doc/tutorials/user/ontologypopup.gif
- configuredpedro/doc/tutorials/user/ontologyselect.gif
- configuredpedro/doc/tutorials/user/openpopup.gif
- configuredpedro/doc/tutorials/user/optionalfield.gif
- configuredpedro/doc/tutorials/user/PedroParts.html
- configuredpedro/doc/tutorials/user/recordform.jpg
- configuredpedro/doc/tutorials/user/recordtree.jpg
- configuredpedro/doc/tutorials/user/requiredfield.gif
- configuredpedro/doc/tutorials/user/runAlertsEditor.jpg
- configuredpedro/doc/tutorials/user/saveFile.jpg
- configuredpedro/doc/tutorials/user/savepopup.gif
- configuredpedro/doc/tutorials/user/searchadvanced1.gif
- configuredpedro/doc/tutorials/user/searchadvanced2.gif
- configuredpedro/doc/tutorials/user/searchadvanced3.gif
- configuredpedro/doc/tutorials/user/searchadvanced4.gif
- configuredpedro/doc/tutorials/user/Searching.html
- configuredpedro/doc/tutorials/user/searchsimple.gif
- configuredpedro/doc/tutorials/user/selectRecordType.jpg
- configuredpedro/doc/tutorials/user/showErrors.jpg
- configuredpedro/doc/tutorials/user/StartingTutorial.html
- configuredpedro/doc/tutorials/user/templateopen.gif
- configuredpedro/doc/tutorials/user/templatepopup.gif
- configuredpedro/doc/tutorials/user/Templates.html
- configuredpedro/doc/tutorials/user/UserTutorial.html
- configuredpedro/doc/tutorials/user/viewerror.gif
- configuredpedro/doc/tutorials/user/viewerrordialouge.gif
- configuredpedro/doc/tutorials/user/viewerrorpopup.gif
- configuredpedro/doc/tutorials/user/Viewing.html
- configuredpedro/fill_out_survey.sh
- configuredpedro/help.pdz
- configuredpedro/lib/
- configuredpedro/lib/beaconmodel.jar
- configuredpedro/lib/commons-math-1.2.jar
- configuredpedro/lib/exist.jar
- configuredpedro/lib/isorelax-20030225.jar
- configuredpedro/lib/Jama-1.0.2.jar
- configuredpedro/lib/jaxb-impl.jar
- configuredpedro/lib/jlfgr-1_0.jar
- configuredpedro/lib/log4j-1.2.8.jar
- configuredpedro/lib/mcisb-core.jar
- configuredpedro/lib/msv-20030225.jar
- configuredpedro/lib/pedro-1.9.jar
- configuredpedro/lib/pedro-pierre.jar
- configuredpedro/lib/pedro.jar
- configuredpedro/lib/pierre.jar
- configuredpedro/lib/poi-3.0.1-FINAL-20070705.jar
- configuredpedro/lib/relaxngDatatype-20030225.jar
- configuredpedro/lib/xmldb.jar
- configuredpedro/lib/xmlrpc-1.2-patched.jar
- configuredpedro/lib/xsdlib-20030225.jar
- configuredpedro/LICENSE.txt
- configuredpedro/Licenses/
- configuredpedro/Licenses/Apache2.txt
- configuredpedro/Licenses/ISORELAX.txt
- configuredpedro/Licenses/JAXB.txt
- configuredpedro/Licenses/jlfgr.txt
- configuredpedro/Licenses/LesserGPL3.txt
- configuredpedro/Licenses/msv.txt
- configuredpedro/Licenses/POI-NOTICE.txt
- configuredpedro/Licenses/relaxng.txt
- configuredpedro/Licenses/WhatCoversWhat.txt
- configuredpedro/Licenses/xmldb.txt
- configuredpedro/log4j.log
- configuredpedro/make_bug_report.sh
- configuredpedro/models/
- configuredpedro/models/.DS_Store
- configuredpedro/models/Cell_Characteristics/
- configuredpedro/models/Cell_Characteristics/.DS_Store
- configuredpedro/models/Cell_Characteristics/config/
- configuredpedro/models/Cell_Characteristics/config/ConfigurationFile.xml
- configuredpedro/models/Cell_Characteristics/config/Database.xml
- configuredpedro/models/Cell_Characteristics/config/FavouriteFiles.xml
- configuredpedro/models/Cell_Characteristics/config/FileExtensionsToLaunch.xml
- configuredpedro/models/Cell_Characteristics/config/LocalDatabase.xml
- configuredpedro/models/Cell_Characteristics/config/Old_ConfigurationFile.xml
- configuredpedro/models/Cell_Characteristics/config/ServerDatabase.xml
- configuredpedro/models/Cell_Characteristics/config/SessionAspects.xml
- configuredpedro/models/Cell_Characteristics/doc/
- configuredpedro/models/Cell_Characteristics/doc/atomic_action_cv.html
- configuredpedro/models/Cell_Characteristics/doc/Characteristics_cv.html
- configuredpedro/models/Cell_Characteristics/doc/complex_action_cv.html
- configuredpedro/models/Cell_Characteristics/doc/Compound.html
- configuredpedro/models/Cell_Characteristics/doc/controlled_vocabulary/
- configuredpedro/models/Cell_Characteristics/doc/controlled_vocabulary/Action_cv.txt
- configuredpedro/models/Cell_Characteristics/doc/controlled_vocabulary/Characteristics_cv_doc.txt
- configuredpedro/models/Cell_Characteristics/doc/controlled_vocabulary/Compound_doc.txt
- configuredpedro/models/Cell_Characteristics/doc/controlled_vocabulary/material_type_cv_doc.txt
- configuredpedro/models/Cell_Characteristics/doc/material_type_cv.html
- configuredpedro/models/Cell_Characteristics/lib/
- configuredpedro/models/Cell_Characteristics/lib/.DS_Store
- configuredpedro/models/Cell_Characteristics/lib/beacon.plugins
- configuredpedro/models/Cell_Characteristics/model/
- configuredpedro/models/Cell_Characteristics/model/Cell_Characteristics.xsd
- configuredpedro/models/Cell_Characteristics/resources/
- configuredpedro/models/Compounds/
- configuredpedro/models/Compounds/config/
- configuredpedro/models/Compounds/config/ConfigurationFile.xml
- configuredpedro/models/Compounds/config/Database.xml
- configuredpedro/models/Compounds/config/Database.xml~
- configuredpedro/models/Compounds/config/FavouriteFiles.xml
- configuredpedro/models/Compounds/config/FileExtensionsToLaunch.xml
- configuredpedro/models/Compounds/config/LocalDatabase.xml
- configuredpedro/models/Compounds/config/Old_ConfigurationFile.xml
- configuredpedro/models/Compounds/config/ServerDatabase.xml
- configuredpedro/models/Compounds/config/SessionAspects.xml
- configuredpedro/models/Compounds/doc/
- configuredpedro/models/Compounds/doc/atomic_action_cv.html
- configuredpedro/models/Compounds/doc/Characteristics_cv.html
- configuredpedro/models/Compounds/doc/complex_action_cv.html
- configuredpedro/models/Compounds/doc/Compound.html
- configuredpedro/models/Compounds/doc/controlled_vocabulary/
- configuredpedro/models/Compounds/doc/controlled_vocabulary/Action_cv.txt
- configuredpedro/models/Compounds/doc/controlled_vocabulary/Characteristics_cv_doc.txt
- configuredpedro/models/Compounds/doc/controlled_vocabulary/Compound_doc.txt
- configuredpedro/models/Compounds/doc/controlled_vocabulary/material_type_cv_doc.txt
- configuredpedro/models/Compounds/doc/material_type_cv.html
- configuredpedro/models/Compounds/lib/
- configuredpedro/models/Compounds/lib/.DS_Store
- configuredpedro/models/Compounds/lib/beacon.plugins
- configuredpedro/models/Compounds/model/
- configuredpedro/models/Compounds/model/Compounds.xsd
- configuredpedro/models/Compounds/resources/
- configuredpedro/models/Dyes/
- configuredpedro/models/Dyes/.DS_Store
- configuredpedro/models/Dyes/config/
- configuredpedro/models/Dyes/config/ConfigurationFile.xml
- configuredpedro/models/Dyes/config/Database.xml
- configuredpedro/models/Dyes/config/FavouriteFiles.xml
- configuredpedro/models/Dyes/config/FileExtensionsToLaunch.xml
- configuredpedro/models/Dyes/config/LocalDatabase.xml
- configuredpedro/models/Dyes/config/ServerDatabase.xml
- configuredpedro/models/Dyes/config/SessionAspects.xml
- configuredpedro/models/Dyes/doc/
- configuredpedro/models/Dyes/doc/atomic_action_cv.html
- configuredpedro/models/Dyes/doc/Characteristics_cv.html
- configuredpedro/models/Dyes/doc/complex_action_cv.html
- configuredpedro/models/Dyes/doc/Compound.html
- configuredpedro/models/Dyes/doc/controlled_vocabulary/
- configuredpedro/models/Dyes/doc/controlled_vocabulary/Action_cv.txt
- configuredpedro/models/Dyes/doc/controlled_vocabulary/Characteristics_cv_doc.txt
- configuredpedro/models/Dyes/doc/controlled_vocabulary/Compound_doc.txt
- configuredpedro/models/Dyes/doc/controlled_vocabulary/material_type_cv_doc.txt
- configuredpedro/models/Dyes/doc/material_type_cv.html
- configuredpedro/models/Dyes/lib/
- configuredpedro/models/Dyes/lib/.DS_Store
- configuredpedro/models/Dyes/lib/beacon.plugins
- configuredpedro/models/Dyes/model/
- configuredpedro/models/Dyes/model/Dyes.xsd
- configuredpedro/models/Dyes/resources/
- configuredpedro/models/Experiments/
- configuredpedro/models/Experiments/.DS_Store
- configuredpedro/models/Experiments/config/
- configuredpedro/models/Experiments/config/ConfigurationFile.xml
- configuredpedro/models/Experiments/config/Database.xml
- configuredpedro/models/Experiments/config/Database.xml~
- configuredpedro/models/Experiments/config/ExistDatabase.xml~
- configuredpedro/models/Experiments/config/FileExtensionsToLaunch.xml
- configuredpedro/models/Experiments/config/LocalDatabase.xml
- configuredpedro/models/Experiments/config/ServerDatabase.xml
- configuredpedro/models/Experiments/config/SessionAspects.xml
- configuredpedro/models/Experiments/config/TaminoDatabase.xml
- configuredpedro/models/Experiments/doc/
- configuredpedro/models/Experiments/doc/.DS_Store
- configuredpedro/models/Experiments/doc/atomic_action_cv.html
- configuredpedro/models/Experiments/doc/Characteristics_cv.html
- configuredpedro/models/Experiments/doc/complex_action_cv.html
- configuredpedro/models/Experiments/doc/Compound.html
- configuredpedro/models/Experiments/doc/controlled_vocabulary/
- configuredpedro/models/Experiments/doc/controlled_vocabulary/Action_cv.txt
- configuredpedro/models/Experiments/doc/controlled_vocabulary/Characteristics_cv_doc.txt
- configuredpedro/models/Experiments/doc/controlled_vocabulary/Compound_doc.txt
- configuredpedro/models/Experiments/doc/controlled_vocabulary/material_type_cv_doc.txt
- configuredpedro/models/Experiments/doc/material_type_cv.html
- configuredpedro/models/Experiments/lib/
- configuredpedro/models/Experiments/lib/.DS_Store
- configuredpedro/models/Experiments/lib/beacon.plugins
- configuredpedro/models/Experiments/model/
- configuredpedro/models/Experiments/model/Experiments.xsd
- configuredpedro/models/Experiments/model/instance0.xml
- configuredpedro/models/Experiments/resources/
- configuredpedro/models/Experiments/resources/microscopes.txt
- configuredpedro/models/People/
- configuredpedro/models/People/.DS_Store
- configuredpedro/models/People/config/
- configuredpedro/models/People/config/ConfigurationFile.xml
- configuredpedro/models/People/config/Database.xml
- configuredpedro/models/People/config/FavouriteFiles.xml
- configuredpedro/models/People/config/FileExtensionsToLaunch.xml
[truncated: 75 more entries]
