# Supplementary material for: Information management for high content live cell imaging
Source: BMC Bioinformatics. 2009 Jul 21;10:226. doi: 10.1186/1471-2105-10-226 (PMC2723092; doi:10.1186/1471-2105-10-226)
Supplement: Additional file 5 — Pre-configured Pedro data capture tool. Pedro data capture tool configured to function with eXist XML database. [file 1471-2105-10-226-S5.zip › configuredpedro/doc/tutorials/all1.css]

/* Elements */

ADDRESS, BLOCKQUOTE, BODY, CAPTION, CENTER, DD, DIR, DIV, DL, DT, FORM, H1, H2, H3, H4, H5, H6, MENU, OL, P, TD, TH, UL {font: normal 1em/1.2 Tahoma, Verdana, Arial, Geneva, Helvetica, sans-serif}

BODY {background-color: #FFF;
font-size: .8em;
margin: 0px}

FORM {margin: 0px}

DIV, TABLE, TD {font-size: 1em}

TABLE {margin: 0px 0px .75em 0px;
border: 1px solid #C1C8B2;
background-color: #F1EEEE}

TH {font-weight: bold;
text-align: left;
vertical-align: top;
border: 1px solid #3E4A26;
padding: 2px;
background-color: #3E4A26;
color: #FFF}

TD {text-align: left;
vertical-align: top;
border: 1px solid #C1C8B2;
padding: 2px;
background-color: #FFF}

TD.blank {background-color: #F1EEEE}

H1, H2, H3, H4 {margin: 1em 0% .25em 0%;
font-weight: bold}

H1 {font-size: 1.6em}

H2 {font-size: 1.3em}

H3 {font-size: 1.0em}

H4 {font-size: .85em}

P {margin: 0px 0px .75em 0px;
line-height: 1.2}

UL {line-height: 1.3;
margin-bottom: 2em}

SUP {line-height: .7;
font-size: 0.9em}

IMG {margin: 0px;
border: 0px none}

SELECT {font-size: 1em}

A {}

BLOCKQUOTE {margin: 1em 0px 1em 3em}

/* Classes */

A:link, A:visited, A:active , A:hover  {background: transparent;
text-decoration: underline}

A:link, A:visited {color: #009}

A:active, A:hover {color: #C00}

A.leftMenu:link, A.leftMenu:visited, A.leftMenu:active, A.leftMenu:hover {font-size: 1em;
font-weight: bold;
text-decoration: none;
padding: 1px;
width: 110px}

A.leftMenu:link, A.leftMenu:visited {border: 1px solid #3E4A26;
background-color: #3E4A26;
color: #FFF}

A.leftMenu:active, A.leftMenu:hover {border: 1px solid #000;
background-color: #CCD3BE;
color: #000}

.xlargeText {font-size: 1.6em}

.largeText {font-size: 1.3em}

.smallText {font-size: 0.85em}

.clearLeft {clear: left}

.clearRight {clear: right}

.flatSpacerDiv {height: 1px;
font-size: 1px}

/* IDs */

#logo,
#menuContainer,
#contentContainer, 
#breadcrumb, 
#footer, 
#betsie {visibility: visible}

#betsie {font-size: 1em;
padding-top: 15px}

#logo {position: absolute;
top: 0px;
left: 0px;
width: 780px;
height: 106px;
visibility: visible;
background-color: #3E4A26}

#menuContainer {position: absolute;
top: 106px;
left: 0px;
width:124px;
padding-left: 5px;
padding-top: 26px;
visibility: visible;
background-color: #3E4A26}

#contentContainer {position: absolute;
width: 656px;
top: 106px;
left: 124px;
visibility: visible;
padding-left: 38px;
padding-top: 21px;
background-color: #FFF;
background-image: url(/images/common/main-content-wedge.gif);
background-repeat: no-repeat;
max-width: 618px}

#breadcrumb {font-size: .8em;
padding: 10px 0em 0px 0em}

#footer {position: absolute;
top: 0px;
left: 0px;
visibility: hidden;
width: 780px;
background-color: #FFF;
filter: alpha(opacity=0)}

#printHeader {position: absolute;
top: 0px;
left: 0px;
width: 600px;
height: 50px;
visibility: hidden}
	
@media print {
	.dummy {font-size: 1em}

	#logo, 
	#menuContainer, 
	#footer {visibility: hidden}
	#contentContainer {visibility: visible;
	top: 50px;
	left: 0px;
	padding: 0px;
	width: 100%} 
	#breadcrumb {visibility: visible}
	
	#printHeader {visibility: visible}
}

@media screen {
	.dummy {font-size: 1em}
	
	#logo,
	#menuContainer,
	#contentContainer, 
	#breadcrumb, 
	#footer {visibility: visible}
	
	#printHeader {visibility: hidden}
}
