# Supplementary material for: Information management for high content live cell imaging
Source: BMC Bioinformatics. 2009 Jul 21;10:226. doi: 10.1186/1471-2105-10-226 (PMC2723092; doi:10.1186/1471-2105-10-226)
Supplement: Additional file 5 — Pre-configured Pedro data capture tool. Pedro data capture tool configured to function with eXist XML database. [file 1471-2105-10-226-S5.zip › configuredpedro/doc/tutorials/datamodeller/all.js]

if (top.frames.length>0) { top.location = self.document.location }
var NS = (document.layers) ? 1 : 0;
var IE = (document.all) ? 1 : 0;
var NEW = (document.getElementById) ? 1 : 0;
var IE4 = (IE && !NEW) ? 1 : 0;
var IE5 = (IE && NEW) ? 1 : 0;
var IE6 = ((IE5) && (navigator.userAgent.indexOf("6\.0") != -1)) ? 1 : 0;
var NS6up = (NEW && !IE) ? 1 : 0;
var NS6 = ((NS6up) && (navigator.userAgent.indexOf("6\.") != -1)) ? 1 : 0;
var NS7 = ((NS6up) && (navigator.userAgent.indexOf("7\.") != -1)) ? 1 : 0;
/* alert(
	'IE = '+IE+'\n'+
	'NEW = '+NEW+'\n'+
	'IE4 = '+IE4+'\n'+
	'IE5 = '+IE5+'\n'+
	'IE6 = '+IE6+'\n'+
	'NS = '+NS+'\n'+
	'NS6up = '+NS6up+'\n'+
	'NS6 = '+NS6+'\n'+
	'NS7 = '+NS7
); */

if ((top.frames.length>0) && (typeof frameset == "undefined")) { top.location = self.document.location }

function getElementById(id, windowName) {
	if (IE4) {
		return windowName ? windowName.document.all[id] : document.all[id];
	} else if (NS6up || IE5) {
		return windowName ? windowName.document.getElementById(id) : document.getElementById(id);
	} else if (NS) {
		return document.layers[id];
	}
}

function initialiseGlobal() {
	if (IE4 || IE5 || IE6 || NS6up)  { repositionBottombar() }
}

function repositionBottombar() {
	var logoContainerHeight = getElementById("logo").offsetHeight;
	var menuContainerHeight = getElementById("menuContainer").offsetHeight;
	var contentContainerHeight = getElementById("contentContainer").offsetHeight;
	var depth = Math.max(menuContainerHeight,contentContainerHeight);
	if (depth == contentContainerHeight) {
		getElementById("menuContainer").style.height = (depth);
	} else {
		getElementById("contentContainer").style.height = (depth);
	}
	getElementById("footer").style.top = (depth + logoContainerHeight);
	getElementById("footer").style.visibility = 'visible';
	if (IE) {fadeUp("footer")}
}

function fadeUp(id) {
	var step = 4;
	var delay = 10;
	if (getElementById(id).filters.alpha.opacity < 100) {
		getElementById(id).filters.alpha.opacity = getElementById(id).filters.alpha.opacity + step;
		fade = eval("setTimeout('fadeUp(\""+id+"\")',"+delay+")");
	} else {
		clearTimeout(fade);
	}
}
