# Supplementary material for: Information management for high content live cell imaging
Source: BMC Bioinformatics. 2009 Jul 21;10:226. doi: 10.1186/1471-2105-10-226 (PMC2723092; doi:10.1186/1471-2105-10-226)
Supplement: Additional file 5 — Pre-configured Pedro data capture tool. Pedro data capture tool configured to function with eXist XML database. [file 1471-2105-10-226-S5.zip › configuredpedro/doc/tutorials/plugins/MassSpecExperimentLoader.java]

package proteomics.plugins;

import pedro.plugins.*;
import pedro.model.*;
import pedro.view.*;

import java.net.URL;
import java.io.File;

/**
*
* Copyright (c) 2003 University of Mancester.
* @author Kevin Garwood (garwood@cs.man.ac.uk)
* @version 1.0
*
*/
public class MassSpecExperimentLoader implements DataImportPlugin {
   //Interface: Pedro Plugin
   public String getDisplayName() {
	  return "Mass Spec Data Loader";
   }
   
   public String getDescription() {
	  StringBuffer buffer = new StringBuffer();
	  buffer.append("Loads data from Mass Spec Machine X");
	  return buffer.toString();
   }

   public boolean isSuitableForRecordModel(String modelStamp,
										   String recordClassName) {

	  /**
	   * so you would use modelStamp if you were concerned that the plugins
	   * might be used with a data capture session loaded with an older or newer
	   * model than what you would expect.  
	   *
	   * generally though if the record type matched the type of the root record you
	   * would expect then you would return "true" for - yes I can act on a selected
	   * record of this type and perhaps its children.
	   */

	  if ( recordClassName.equals("MassSpecExperiment") == true) {
		 return true;
	  } //end if ()
	  return false;
   }

   public void process(RecordModelFactory recordModelFactory,
					   NavigationTree navigationTree,
					   NavigationTreeNode node) {

	  /**
	   * this is where most of the action happens.  You use the record model factory
	   * to start constructing blank instances of the records you want.  
	   * RecordModel has a setValue method that is quite useful for setting edit field
	   * values.  You'd generally pass "false" for the last parameter.
	   */

	  RecordModel massSpecExperiment
		 = recordModelFactory.createRecordModel("MassSpecExperiment");
	  massSpecExperiment.setValue("description",
								  "a very cool experiment indeed",
								  false);
	  massSpecExperiment.setValue("parameters_file",
								  "http://www.abc.org//parms.txt",
								  false);
	  
	  RecordModel massSpecMachine
		 = recordModelFactory.createRecordModel("MassSpecMachine");
	  massSpecMachine.setValue("manufacturer",
							   "Toshiba",
							   false);

	  /**
	   * an example of how you're adding a record of one kind to a field of the parent
	   * record massSpecExperiment.  "MassSpecMachine" is the name of the list field 
	   * you're adding a child to.
	   */
	  massSpecExperiment.addChild("MassSpecMachine",
								  massSpecMachine,
								  false);

	  massSpecMachine.setValue("model_name",
							   "Spot-a-rama",
							   false);

	  massSpecMachine.setValue("software_version",
							   "4.56a",
							   false);

	  RecordModel ionSource
		 = recordModelFactory.createRecordModel("IonSource");
	  ionSource.setValue("collision_energy",
						 "4.56",
						 false);

	  massSpecMachine.addChild("IonSource",
							   ionSource,
							   false);

	  RecordNameProvider targetRecordNameProvider
		 = node.getRecordNameProvider();

	  /**
	   * this is where you're overriding the current blank record
	   * with one you create yourself through this import routine.  
	   */
	  navigationTree.pasteNode(targetRecordNameProvider,
							   massSpecExperiment);

	  navigationTree.updateUI();
   }

   public URL getHelpLink() {
	  //here you would try to put some kind of help link that pointed
	  //to a page describing the plugin
	  URL url = null;
   }

   // ==========================================
   // Section Overload
   // ==========================================

}
