# Supplementary material for: Information management for high content live cell imaging
Source: BMC Bioinformatics. 2009 Jul 21;10:226. doi: 10.1186/1471-2105-10-226 (PMC2723092; doi:10.1186/1471-2105-10-226)
Supplement: Additional file 5 — Pre-configured Pedro data capture tool. Pedro data capture tool configured to function with eXist XML database. [file 1471-2105-10-226-S5.zip › configuredpedro/doc/tutorials/plugins/PeakListValidation.java]

package proteomics.plugins;

import pedro.plugins.*;
import pedro.model.*;
import pedro.view.*;

import javax.swing.*;

import java.net.URL;
import java.io.File;

/*
Code RoadMap:
Section Constants
Section Properties
Section Construction
Section Accessors
Section Mutators
Section Validation
Section Errors
Section Interfaces
Section Overload
*/

/**
*
* Copyright (c) 2003 University of Mancester.
* @author Kevin Garwood (garwood@cs.man.ac.uk)
* @version 1.0
*
*/

public class PeakListValidation implements ValidationPlugin {

   // ==========================================
   // Section Constants
   // ==========================================
 

   // ==========================================
   // Section Properties
   // ==========================================

   // ==========================================
   // Section Construction
   // ==========================================


   // ==========================================
   // Section Accessors
   // ==========================================


   // ==========================================
   // Section Mutators
   // ==========================================

   // ==========================================
   // Section Validation
   // ==========================================

   // ==========================================
   // Section Errors
   // ==========================================


   // ==========================================
   // Section Interfaces
   // ==========================================
   //Interface: Pedro Plugin

   public String getDisplayName() {
	  return "Peak List Data validation routine";
   }
   
   public String getDescription() {
	  StringBuffer buffer = new StringBuffer();
	  buffer.append("validate peak lists");
	  return buffer.toString();
   }

   public boolean isSuitableForRecordModel(String modelStamp,
										   String recordClassName) {
	  if ( recordClassName.equals("PeakList") == true) {
		 return true;
	  } //end if ()

	  return false;
   }

   public void process(RecordModelFactory recordModelFactory,
					   NavigationTree navigationTree,
					   NavigationTreeNode node) {

	  JOptionPane.showConfirmDialog(null,
									"Peak List Validation Routine...",
									"Validation Routine",
									JOptionPane.OK_CANCEL_OPTION,
									JOptionPane.ERROR_MESSAGE,
									null);
   }

   public URL getHelpLink() {
	  URL url = null;

	  try {
		 File file = new File("C://plugins_out//MassSpecExperimentLoader.html");
		 url = file.toURL();
	  } catch (Exception err) {
		 
	  } // end try-catch
	  return url;
   }

   // ==========================================
   // Section Overload
   // ==========================================

}
