# Supplementary material for: Information management for high content live cell imaging
Source: BMC Bioinformatics. 2009 Jul 21;10:226. doi: 10.1186/1471-2105-10-226 (PMC2723092; doi:10.1186/1471-2105-10-226)
Supplement: Additional file 5 — Pre-configured Pedro data capture tool. Pedro data capture tool configured to function with eXist XML database. [file 1471-2105-10-226-S5.zip › configuredpedro/fill_out_survey.sh]

#!/bin/sh

#Make sure that it doesn't matter from where
#the cleancheckout script is called.
#Nicked from the Apache Ant shell script.
if [ -z "$PEDRO_DIST" ] ; then
  # try to find ANT
  if [ -d /opt/ant ] ; then 
    PEDRO_DIST=/opt/ant
  fi

  if [ -d "${HOME}/opt/ant" ] ; then 
    PEDRO_DIST="${HOME}/opt/ant"
  fi

  ## resolve links - $0 may be a link to ant's home
  PRG="$0"
  progname=`basename "$0"`
  saveddir=`pwd`

  # need this for relative symlinks
  dirname_prg=`dirname "$PRG"`
  cd "$dirname_prg"
  
  while [ -h "$PRG" ] ; do
    ls=`ls -ld "$PRG"`
    link=`expr "$ls" : '.*-> \(.*\)$'`
    if expr "$link" : '/.*' > /dev/null; then
	PRG="$link"
    else
	PRG=`dirname "$PRG"`"/$link"
    fi
  done
  
  PEDRO_DIST=`dirname "$PRG"`

  cd "$saveddir"

  # make it fully qualified
  PEDRO_DIST=`cd "$PEDRO_DIST" && pwd`
fi

cd "$PEDRO_DIST"

# add in the dependency .jar files
DIRLIBS=${PEDRO_DIST}/lib/*.jar
for i in ${DIRLIBS}
do
    # if the directory is empty, it will return the input string
    # this is stupid, so case for it
    if [ "$i" != "${DIRLIBS}" ] ; then
      if [ -z "$LOCALCLASSPATH" ] ; then
        LOCALCLASSPATH=$i
      else
        LOCALCLASSPATH="$i":$LOCALCLASSPATH
      fi
    fi
done

java -cp "$LOCALCLASSPATH" pedro.PedroApplication -toolSurvey
