# Supplementary material for: Information management for high content live cell imaging
Source: BMC Bioinformatics. 2009 Jul 21;10:226. doi: 10.1186/1471-2105-10-226 (PMC2723092; doi:10.1186/1471-2105-10-226)
Supplement: Additional file 5 — Pre-configured Pedro data capture tool. Pedro data capture tool configured to function with eXist XML database. [file 1471-2105-10-226-S5.zip › configuredpedro/log4j.log]

08 Dec 2008 14:42:09,078
ERROR
AWT-EventQueue-0
pedro.util.SystemLog
pedro.util.SystemLog.addError(SystemLog.java:88)
No schema information was encoded in this experiment file.

08 Dec 2008 14:42:58,968
ERROR
AWT-EventQueue-0
pedro.util.SystemLog
pedro.util.SystemLog.addError(SystemLog.java:88)
No schema information was encoded in this experiment file.
