# Supplementary material for: Information management for high content live cell imaging
Source: BMC Bioinformatics. 2009 Jul 21;10:226. doi: 10.1186/1471-2105-10-226 (PMC2723092; doi:10.1186/1471-2105-10-226)
Supplement: Additional file 5 — Pre-configured Pedro data capture tool. Pedro data capture tool configured to function with eXist XML database. [file 1471-2105-10-226-S5.zip › configuredpedro/models/Cell_Characteristics/config/FileExtensionsToLaunch.xml]

<!-- 
FileExtensionsToLaunch: this file associates file extensions with launcher programs.  These
settings effect the "View" button on URL data form fields.  If no extensions are defined here
the view button will not appear in these fields.  If any are defined, the application examines
the extension of the URL name and determines whether the extension has been associated with
any program.  If it finds none, the "View" button appears desensitized.  Otherwise, when the 
user presses the "View" button, the selected URL is launched with the program corresponding
to the file extension.  Note that only one program may be associated with any file extension.

Important: each <launch> value represents the name of the program executable.  The application assumes that the paths for all of these applications are included in your environment.

-->

<launch_programs>
	<file_extension>
		<extension>
			lsm
		</extension>

		<launch>
			tracker
		</launch>
	</file_extension>


	<file_extension>
		<extension>
			mdb
		</extension>

		<launch>
			msaccess
		</launch>
	</file_extension>

	<file_extension>
		<extension>
			jpg
		</extension>

		<launch>
			iexplore
		</launch>
	</file_extension>

	<file_extension>
		<extension>
			gif
		</extension>

		<launch>
			iexplore
		</launch>
	</file_extension>

	<file_extension>
		<extension>
			html
		</extension>

		<launch>
			iexplore
		</launch>
	</file_extension>

	<file_extension>
		<extension>
			pdf
		</extension>

		<launch>
			AcroRd32
		</launch>
	</file_extension>

	<file_extension>
		<extension>
			doc
		</extension>

		<launch>
			winword
		</launch>
	</file_extension>

	<file_extension>
		<extension>
			txt
		</extension>

		<launch>
			winword
		</launch>
	</file_extension>

	<file_extension>
		<extension>
			xls
		</extension>

		<launch>
			excel
		</launch>
	</file_extension>

</launch_programs>
