# Supplementary material for: Information management for high content live cell imaging
Source: BMC Bioinformatics. 2009 Jul 21;10:226. doi: 10.1186/1471-2105-10-226 (PMC2723092; doi:10.1186/1471-2105-10-226)
Supplement: Additional file 5 — Pre-configured Pedro data capture tool. Pedro data capture tool configured to function with eXist XML database. [file 1471-2105-10-226-S5.zip › configuredpedro/models/Cell_Characteristics/config/Old_ConfigurationFile.xml]

<schema name="Plasmids" topLevelElementName="Plasmid" version="1.0" >

<Plasmid>
  <fields>
	  <name>
		<partOfRecordDisplayName>
			true
		</partOfRecordDisplayName>	  
	  </name>
  </fields>
</Plasmid>

	<SampleSource>
		<fields>			
			<BioMaterialSource/>
		</fields>  
	</SampleSource>
	
		<BioMaterialSource>
		<fields>
			<institution>
				<partOfRecordDisplayName>
						true
				</partOfRecordDisplayName>
			</institution>
			<address/>
			<country/>
			<contact_person/>
			<phone/>
			<email/>
		</fields> 
	</BioMaterialSource> 

<Concentration_Measurement>
  <fields>
	  <value>
		<partOfRecordDisplayName>
			true
		</partOfRecordDisplayName>	  
	  </value>
	  <unit>
		<partOfRecordDisplayName>
			true
		</partOfRecordDisplayName>	  
	  </unit	>
  </fields>
</Concentration_Measurement>
	
</schema>
