# Supplementary material for: Information management for high content live cell imaging
Source: BMC Bioinformatics. 2009 Jul 21;10:226. doi: 10.1186/1471-2105-10-226 (PMC2723092; doi:10.1186/1471-2105-10-226)
Supplement: Additional file 5 — Pre-configured Pedro data capture tool. Pedro data capture tool configured to function with eXist XML database. [file 1471-2105-10-226-S5.zip › configuredpedro/models/Cell_Characteristics/doc/controlled_vocabulary/Action_cv.txt]

Model The MGED Ontology V "1.1.6" 


class Action
class AtomicAction
class ComplexAction
------------------------------------------


Procedures used during treatment.


atomic_action


An atomic action is a single step process on the biomaterial,
e.g mix by inversion, wait, add


add
change_humidity
change_light
change_temperature
concentrate
dilute
mix_by_inversion
mix_by_pipette
mix_by_vortex
mix_general
place
remove
resuspend
set_temperature
specified_biomaterial_action
spin
wait


complex_action


Complex actions are composed of multiple steps (as opposed to AtomicAction) 
e.g. mRNA labeling, protein purification.


PCR_amplification
behavioral_stimulus
change_biomaterial_characteristics
compound_based_treatment
decontaminate
dissect
fractionate
genetic_modification
grow
hybridization
image_acquisition
incubate
infect
irradiate
labeling
linear_amplification
nucleic_acid_extraction
pool
preservation
purify
reverse_transcription
sacrifice
specified_biomaterial_action
split
starvation
store
transfect
wash
