# Supplementary material for: Information management for high content live cell imaging
Source: BMC Bioinformatics. 2009 Jul 21;10:226. doi: 10.1186/1471-2105-10-226 (PMC2723092; doi:10.1186/1471-2105-10-226)
Supplement: Additional file 5 — Pre-configured Pedro data capture tool. Pedro data capture tool configured to function with eXist XML database. [file 1471-2105-10-226-S5.zip › configuredpedro/models/Cell_Characteristics/doc/controlled_vocabulary/Characteristics_cv_doc.txt]

Model The MGED Ontology V "1.1.6" <br/>
 <br/>
class BioMaterialCharacteristic <br/>
class BioMaterialCharacteristicCategory <br/>
------------------------------------------ <br/>
 <br/>
Characteristics_cv <br/>
 <br/>
Properties of the biomaterial before treated in any manner <br/> 
for the purposes of the experiment. <br/> 
Such as strain or line. <br/>
 <br/>
age <br/>
	The time period elapsed since an identifiable point in the  <br/>
	life cycle of an organism. If a developmental stage is specified,  <br/>
	the identifiable point would be the beginning of that stage. <br/>
	Otherwise the identifiable point must be specified such as planting. <br/>
bedding <br/>
	Refers to the bedding material present in an animals housing. <br/>
biomaterial_provider <br/>
	The resource (e.g, company, hospital, geographical location) <br/>
	 used to obtain or purchase the biomaterial.  <br/>
biometrics <br/>
	Physical properties of the BioMaterial e. g. mass or height <br/>
cell_line <br/>
cell_type <br/>
 	CellType, the type of cell used in the experiment if non mixed,  <br/>
	if mixed the TargetedCellType should be used, example of instances,  <br/>
	epithelial, glial etc. <br/>
chromosomal_aberration_classification <br/> 
	An irregularity in the number or structure of chromosomes,  <br/>
	usually in the form of a gain (duplication), loss (deletion),  <br/>
	exchange (translocation), or alteration in sequence (inversion)  <br/>
	of genetic material. Excludes simple changes in sequence such as mutations,  <br/>
	and is usually detectable by cytogenetic and microscopic techniques such as FISH. <br/>
clinical_information <br/>
clinical_treatment <br/>
	The current clinical treatment(s) of the patient from which the biosource is  <br/>
	derived. <br/>
developmental_stage <br/>
	The developmental stage of the organism's life cycle during which the biomaterial  <br/>
	was extracted.  <br/>
disease_staging <br/>
	The stage or progression of a disease in an organism. Includes pathological staging  <br/>
	of cancers and other disease progression.  <br/>
disease_state <br/>
	The name of the pathology diagnosed in the organism from which the biomaterial was  <br/>
	derived.  <br/>
	The disease state is normal if no disease has been diagnosed.  <br/>
environmental_history <br/>
	some aspect of the organism's environmental history,  <br/>
	such as exposure to teratogen, radiation, climate etc. <br/>
genetic_modification <br/>
	The genetic modification introduced into the organism from which the biomaterial was derived.  <br/>
	Examples of genetic variation include specification of a transgene or the gene knocked-out.  <br/>
histology <br/>
	Microscopic morphology of tissues. <br/>
individual <br/>
	Identifier or name of the individual organism from which the biomaterial was derived.  <br/>
individual_genetic_characteristic <br/>
	The genotype of the individual organism from which the biomaterial was derived.  <br/>
	Individual genetic characteristics include polymorphisms, disease alleles,  <br/>
	and haplotypes.  <br/>
organism <br/>
	The genus and species (and subspecies) of the organism from which the biomaterial is derived from.  <br/>
organism_part <br/>
	The part of the organism's anatomy from which the biomaterial was derived,  <br/>
	excludes cells. E.g. tissue, organ, system, or body location (arm).  <br/>
organism_status <br/>
	The stage premortem or postmortem at which the sample was processed for extraction of biomaterials. <br/>
phenotype <br/>
	The observable form taken by some character (or group of characters) in an individual or an organism,  <br/>
	excluding pathology and diesease. The detectable outward manifestations of a specific genotype. <br/>
sex <br/>
	F+ <br/>
	F- <br/>
	Hfr <br/>
	female <br/>
	hermaphrodite <br/>
	male <br/>
	mating_type_a <br/>
	mating_type_alpha <br/>
	mixed_sex <br/>
	unknown_sex <br/>
 <br/>
 <br/>
strain_or_line <br/>
	Animals or plants that have a single ancestral breeding pair or parent  <br/>
	as a result of brother x sister or parent x offspring matings.  <br/>
targeted_cell_type <br/>
	The target cell type is the cell of primary interest. The biomaterial may be derived from  <br/>
	a mixed population of cells although only one cell type is of interest.  <br/>
tumor_grading <br/>
	A descriptor used in cancer biology to describe abnormalities of tumor cells.  <br/>
	E.g. an instance from NCI Thesaurus.  <br/>
