# Supplementary material for: Information management for high content live cell imaging
Source: BMC Bioinformatics. 2009 Jul 21;10:226. doi: 10.1186/1471-2105-10-226 (PMC2723092; doi:10.1186/1471-2105-10-226)
Supplement: Additional file 5 — Pre-configured Pedro data capture tool. Pedro data capture tool configured to function with eXist XML database. [file 1471-2105-10-226-S5.zip › configuredpedro/models/Cell_Characteristics/doc/controlled_vocabulary/Compound_doc.txt]

Model from MAGE OM.


Package BioMaterial 
Class Compound 
---------------------------


A drug, solvent, chemical, etc., with a property that can be measured
 such as concentration.


field: name


field: isSolvent
	A Compound may be a special case Solvent


field: MerckIndex
	The Merck Index of this Compound


field: ExternalLIMS
	Reference to an entry in an external LIMS data source.
