# Supplementary material for: Information management for high content live cell imaging
Source: BMC Bioinformatics. 2009 Jul 21;10:226. doi: 10.1186/1471-2105-10-226 (PMC2723092; doi:10.1186/1471-2105-10-226)
Supplement: Additional file 5 — Pre-configured Pedro data capture tool. Pedro data capture tool configured to function with eXist XML database. [file 1471-2105-10-226-S5.zip › configuredpedro/models/Cell_Characteristics/doc/controlled_vocabulary/material_type_cv_doc.txt]

Model The MGED Ontology V "1.1.6" 


class MaterialType
------------------------------------------


Controlled terms for the state of the BioMaterial. 
Examples are population of an organism, organism, organism part, cell, etc. 


DNA
cell
cell_lysate
cytoplasmic_RNA
genomic_DNA
molecular_mixture
nuclear_RNA
organellar_DNA
organellar_RNA
organism_part
polyA_RNA
protein
synthetic_DNA
synthetic_RNA
total_RNA
virus
whole_organism
