# Supplementary material for: Information management for high content live cell imaging
Source: BMC Bioinformatics. 2009 Jul 21;10:226. doi: 10.1186/1471-2105-10-226 (PMC2723092; doi:10.1186/1471-2105-10-226)
Supplement: Additional file 5 — Pre-configured Pedro data capture tool. Pedro data capture tool configured to function with eXist XML database. [file 1471-2105-10-226-S5.zip › configuredpedro/models/Cell_Characteristics/model/Cell_Characteristics.xsd]

<?xml version = "1.0" encoding = "UTF-8"?>
<xs:schema elementFormDefault = "qualified" xmlns:tsd = "http://namespaces.softwareag.com/tamino/TaminoSchemaDefinition" xmlns:xs = "http://www.w3.org/2001/XMLSchema">
  <xs:annotation>
    <xs:appinfo>
      <tsd:schemaInfo name = "Cell_Characteristics">
        <tsd:collection name = "cell_Characteristics"></tsd:collection>
        <tsd:doctype name = "Cell_Characteristics">
          <tsd:logical>
            <tsd:content>closed</tsd:content>
          </tsd:logical>
        </tsd:doctype>
      </tsd:schemaInfo>
    </xs:appinfo>
  </xs:annotation>
  <xs:element name="Cell_Characteristics">
    <xs:complexType>
      <xs:sequence>
        <xs:element name="cell_line" type="xs:string"/>
        <xs:element name="freezer_location" type="xs:string" minOccurs="0"/>
        <xs:element name="sex" minOccurs="0">
          <xs:simpleType>
            <xs:restriction base="xs:string">
              <xs:enumeration value="F+"/>
              <xs:enumeration value="F-"/>
              <xs:enumeration value="female"/>
              <xs:enumeration value="hermaphrodite"/>
              <xs:enumeration value="male"/>
              <xs:enumeration value="mating_type_a"/>
              <xs:enumeration value="mating_type_alpha"/>
              <xs:enumeration value="mixed_sex"/>
              <xs:enumeration value="unknown_sex"/>
            </xs:restriction>
          </xs:simpleType>
        </xs:element>
        <xs:element name="age" type="xs:string" minOccurs="0"/>
        <xs:element name="passage_number" type="xs:string" minOccurs="0"/>
        <xs:element name="cell_type" type="xs:string" minOccurs="0"/>
        <xs:element name="bedding" type="xs:string" minOccurs="0"/>
        <xs:element name="biometrics" type="xs:string" minOccurs="0"/>
        <xs:element name="organism" type="xs:string"/>
        <xs:element name="organism_part" type="xs:string" minOccurs="0"/>
        <xs:element name="chromosomal_aberration_classification" type="xs:string" minOccurs="0"/>
        <xs:element name="clinical_information" type="xs:string" minOccurs="0"/>
        <xs:element name="clinical_treatment" type="xs:string" minOccurs="0"/>
        <xs:element name="developmental_stage" type="xs:string" minOccurs="0"/>
        <xs:element name="disease_staging" type="xs:string" minOccurs="0"/>
        <xs:element name="disease_state" type="xs:string" minOccurs="0"/>
        <xs:element name="environmental_history" type="xs:string" minOccurs="0"/>
        <xs:element name="genetic_modification" type="xs:string" minOccurs="0"/>
        <xs:element name="histology" type="xs:string" minOccurs="0"/>
        <xs:element name="individual" type="xs:string" minOccurs="0"/>
        <xs:element name="individual_genetic_characteristic" type="xs:string" minOccurs="0"/>
        <xs:element name="organism_status" type="xs:string" minOccurs="0"/>
        <xs:element name="phenotype" type="xs:string" minOccurs="0"/>
        <xs:element name="strain_or_line" type="xs:string" minOccurs="0"/>
        <xs:element name="targeted_cell_type" type="xs:string" minOccurs="0"/>
        <xs:element name="tumor_grading" type="xs:string" minOccurs="0"/>
      </xs:sequence>
    </xs:complexType>
  </xs:element>
</xs:schema>
