# Supplementary material for: Information management for high content live cell imaging
Source: BMC Bioinformatics. 2009 Jul 21;10:226. doi: 10.1186/1471-2105-10-226 (PMC2723092; doi:10.1186/1471-2105-10-226)
Supplement: Additional file 5 — Pre-configured Pedro data capture tool. Pedro data capture tool configured to function with eXist XML database. [file 1471-2105-10-226-S5.zip › configuredpedro/models/Compounds/config/Database.xml]

<?xml version="1.0"?>
<Database>
	<vendor>eXist</vendor>
	<baseURI>localhost</baseURI>
	<mainCollection>Compounds</mainCollection>
</Database>
