# Supplementary material for: Information management for high content live cell imaging
Source: BMC Bioinformatics. 2009 Jul 21;10:226. doi: 10.1186/1471-2105-10-226 (PMC2723092; doi:10.1186/1471-2105-10-226)
Supplement: Additional file 5 — Pre-configured Pedro data capture tool. Pedro data capture tool configured to function with eXist XML database. [file 1471-2105-10-226-S5.zip › configuredpedro/models/Compounds/config/SessionAspects.xml]

<session>
<dataPath>
C:\
</dataPath>
<templatePath>
C:\
</templatePath>
<importPath>
C:\Documents and Settings\DJ\My Documents\Beacon Code\pedro\.
</importPath>
<recentFiles>
</recentFiles>
<alertBundleURLs>
</alertBundleURLs>
</session>
