# Supplementary material for: Information management for high content live cell imaging
Source: BMC Bioinformatics. 2009 Jul 21;10:226. doi: 10.1186/1471-2105-10-226 (PMC2723092; doi:10.1186/1471-2105-10-226)
Supplement: Additional file 5 — Pre-configured Pedro data capture tool. Pedro data capture tool configured to function with eXist XML database. [file 1471-2105-10-226-S5.zip › configuredpedro/models/Compounds/model/Compounds.xsd]

<?xml version = "1.0" encoding = "UTF-8"?>
<xs:schema jaxb:extensionBindingPrefixes = "xjc" jaxb:version = "1.0" xmlns:gml = "http://www.opengis.net/gml" xmlns:jaxb = "http://java.sun.com/xml/ns/jaxb" xmlns:tsd = "http://namespaces.softwareag.com/tamino/TaminoSchemaDefinition" xmlns:xjc = "http://java.sun.com/xml/ns/jaxb/xjc" xmlns:xs = "http://www.w3.org/2001/XMLSchema">
  <xs:annotation>
    <xs:appinfo>
      <tsd:schemaInfo name = "Compound">
        <tsd:collection name = "Compounds"></tsd:collection>
      </tsd:schemaInfo>
    </xs:appinfo>
  </xs:annotation>
  <xs:element name = "Compound">
    <xs:complexType>
      <xs:sequence>
        <xs:element name = "name" type = "xs:string">
          <xs:annotation>
            <xs:appinfo>
              <tsd:elementInfo>
                <tsd:physical>
                  <tsd:native>
                    <tsd:index>
                      <tsd:standard></tsd:standard>
                      <tsd:text></tsd:text>
                    </tsd:index>
                  </tsd:native>
                </tsd:physical>
              </tsd:elementInfo>
            </xs:appinfo>
          </xs:annotation>
        </xs:element>
        <xs:element name = "MerckIndex" type = "xs:string" minOccurs = "0">
          <xs:annotation>
            <xs:appinfo>
              <tsd:elementInfo>
                <tsd:physical>
                  <tsd:native>
                    <tsd:index>
                      <tsd:standard></tsd:standard>
                    </tsd:index>
                  </tsd:native>
                </tsd:physical>
              </tsd:elementInfo>
            </xs:appinfo>
          </xs:annotation>
        </xs:element>
        <xs:element name = "ExternalLIMS" type = "xs:string" minOccurs = "0"></xs:element>
      </xs:sequence>
    </xs:complexType>
  </xs:element>
</xs:schema>
