# Supplementary material for: Information management for high content live cell imaging
Source: BMC Bioinformatics. 2009 Jul 21;10:226. doi: 10.1186/1471-2105-10-226 (PMC2723092; doi:10.1186/1471-2105-10-226)
Supplement: Additional file 5 — Pre-configured Pedro data capture tool. Pedro data capture tool configured to function with eXist XML database. [file 1471-2105-10-226-S5.zip › configuredpedro/models/Dyes/config/ConfigurationFile.xml]

<schema name="Dyes" topLevelElementName="Physical_Dye" version="1.0" >
	
	<Physical_Dye>
		<fields>				
			<name>
				<partOfRecordDisplayName>
						true
				</partOfRecordDisplayName>			
			</name>				
			<otherName/>
			<order/>
			<dilution_factor/>
			<concentration/>
			<incubation_time/>
			<Compound/>		
		</fields>  
	</Physical_Dye>

	
</schema>
