# Supplementary material for: Information management for high content live cell imaging
Source: BMC Bioinformatics. 2009 Jul 21;10:226. doi: 10.1186/1471-2105-10-226 (PMC2723092; doi:10.1186/1471-2105-10-226)
Supplement: Additional file 6 — Source code. Java source code for the Pedro plugins and front end elements. [file 1471-2105-10-226-S6.zip]

Archive with 519 entries (421 files):
- src/
- src/LICENSE.txt
- __MACOSX/
- __MACOSX/src/
- __MACOSX/src/._LICENSE.txt
- src/mcisb-beacon/
- src/mcisb-beacon/org/
- src/mcisb-beacon/org/mcisb/
- src/mcisb-beacon/org/mcisb/beacon/
- src/mcisb-beacon/org/mcisb/beacon/.DS_Store
- __MACOSX/src/mcisb-beacon/
- __MACOSX/src/mcisb-beacon/org/
- __MACOSX/src/mcisb-beacon/org/mcisb/
- __MACOSX/src/mcisb-beacon/org/mcisb/beacon/
- __MACOSX/src/mcisb-beacon/org/mcisb/beacon/._.DS_Store
- src/mcisb-beacon/org/mcisb/beacon/analysis/
- src/mcisb-beacon/org/mcisb/beacon/analysis/Analyser.java
- __MACOSX/src/mcisb-beacon/org/mcisb/beacon/analysis/
- __MACOSX/src/mcisb-beacon/org/mcisb/beacon/analysis/._Analyser.java
- src/mcisb-beacon/org/mcisb/beacon/analysis/AnalysisTableModel.java
- __MACOSX/src/mcisb-beacon/org/mcisb/beacon/analysis/._AnalysisTableModel.java
- src/mcisb-beacon/org/mcisb/beacon/analysis/CellData.java
- src/mcisb-beacon/org/mcisb/beacon/analysis/CsvAnalyser.java
- src/mcisb-beacon/org/mcisb/beacon/analysis/DataAnalyserApplication.java
- src/mcisb-beacon/org/mcisb/beacon/analysis/DoubleArrayUtils.java
- src/mcisb-beacon/org/mcisb/beacon/analysis/ExcelDataImport.java
- src/mcisb-beacon/org/mcisb/beacon/analysis/LinearRegressor.java
- src/mcisb-beacon/org/mcisb/beacon/analysis/LocationData.java
- src/mcisb-beacon/org/mcisb/beacon/analysis/NotFinalisedException.java
- src/mcisb-beacon/org/mcisb/beacon/analysis/Peak.java
- src/mcisb-beacon/org/mcisb/beacon/analysis/PeakFinder.java
- src/mcisb-beacon/org/mcisb/beacon/analysis/PolynomialFitter.java
- src/mcisb-beacon/org/mcisb/beacon/analysis/ResultXmlParser.java
- src/mcisb-beacon/org/mcisb/beacon/analysis/TimeValuePairs.java
- src/mcisb-beacon/org/mcisb/beacon/analysis/TrackerResultsAnalyser.java
- src/mcisb-beacon/org/mcisb/beacon/analysis/VandermondeMatrix.java
- src/mcisb-beacon/org/mcisb/beacon/analysis/XmlFileLoadingTest.java
- src/mcisb-beacon/org/mcisb/beacon/db/
- src/mcisb-beacon/org/mcisb/beacon/db/xml/
- src/mcisb-beacon/org/mcisb/beacon/db/xml/Database.java
- src/mcisb-beacon/org/mcisb/beacon/db/xml/exist/
- src/mcisb-beacon/org/mcisb/beacon/db/xml/exist/ExistDatabase.java
- src/mcisb-beacon/org/mcisb/beacon/db/xml/tamino/
- src/mcisb-beacon/org/mcisb/beacon/db/xml/tamino/TaminoDatabase.java
- src/mcisb-beacon/org/mcisb/beacon/downloadmodel/
- src/mcisb-beacon/org/mcisb/beacon/downloadmodel/AllResults.java
- src/mcisb-beacon/org/mcisb/beacon/downloadmodel/Cell.java
- src/mcisb-beacon/org/mcisb/beacon/downloadmodel/CellProperty.java
- src/mcisb-beacon/org/mcisb/beacon/downloadmodel/CellularCompartment.java
- src/mcisb-beacon/org/mcisb/beacon/downloadmodel/Channel.java
- src/mcisb-beacon/org/mcisb/beacon/downloadmodel/Exterior.java
- src/mcisb-beacon/org/mcisb/beacon/downloadmodel/LinearRing.java
- src/mcisb-beacon/org/mcisb/beacon/downloadmodel/ObjectFactory.java
- src/mcisb-beacon/org/mcisb/beacon/downloadmodel/Polygon.java
- src/mcisb-beacon/org/mcisb/beacon/downloadmodel/Result.java
- src/mcisb-beacon/org/mcisb/beacon/downloadmodel/ResultState.java
- src/mcisb-beacon/org/mcisb/beacon/downloadmodel/ResultTimeSeries.java
- src/mcisb-beacon/org/mcisb/beacon/downloadrenderer/
- src/mcisb-beacon/org/mcisb/beacon/downloadrenderer/Renderer.java
- src/mcisb-beacon/org/mcisb/beacon/experiment/
- src/mcisb-beacon/org/mcisb/beacon/experiment/Camera.java
- src/mcisb-beacon/org/mcisb/beacon/experiment/Dish.java
- src/mcisb-beacon/org/mcisb/beacon/experiment/Excitation.java
- src/mcisb-beacon/org/mcisb/beacon/experiment/ExperimentalDetails.java
- src/mcisb-beacon/org/mcisb/beacon/experiment/ExperimentDetailsFactory.java
- src/mcisb-beacon/org/mcisb/beacon/experiment/Microscope.java
- src/mcisb-beacon/org/mcisb/beacon/experiment/SpotReading.java
- src/mcisb-beacon/org/mcisb/beacon/experiment/Track.java
- src/mcisb-beacon/org/mcisb/beacon/model/
- src/mcisb-beacon/org/mcisb/beacon/model/AnalysedCell.java
- src/mcisb-beacon/org/mcisb/beacon/model/AnalysedChannel.java
- src/mcisb-beacon/org/mcisb/beacon/model/AnalysisResults.java
- src/mcisb-beacon/org/mcisb/beacon/model/Antibody.java
- src/mcisb-beacon/org/mcisb/beacon/model/Arc.java
- src/mcisb-beacon/org/mcisb/beacon/model/BeamSplitter.java
- src/mcisb-beacon/org/mcisb/beacon/model/BioMaterialSource.java
- src/mcisb-beacon/org/mcisb/beacon/model/BioSample.java
- src/mcisb-beacon/org/mcisb/beacon/model/Camera.java
- src/mcisb-beacon/org/mcisb/beacon/model/Cell.java
- src/mcisb-beacon/org/mcisb/beacon/model/CellCharacteristics.java
- src/mcisb-beacon/org/mcisb/beacon/model/CellProperty.java
- src/mcisb-beacon/org/mcisb/beacon/model/CellularCompartment.java
- src/mcisb-beacon/org/mcisb/beacon/model/Compound.java
- src/mcisb-beacon/org/mcisb/beacon/model/Concentration.java
- src/mcisb-beacon/org/mcisb/beacon/model/ConcentrationMeasurement.java
- src/mcisb-beacon/org/mcisb/beacon/model/Dichroic.java
- src/mcisb-beacon/org/mcisb/beacon/model/Dish.java
- src/mcisb-beacon/org/mcisb/beacon/model/DistanceMeasurement.java
- src/mcisb-beacon/org/mcisb/beacon/model/Excitation.java
- src/mcisb-beacon/org/mcisb/beacon/model/ExcitationMeasurement.java
- src/mcisb-beacon/org/mcisb/beacon/model/Experiment.java
- src/mcisb-beacon/org/mcisb/beacon/model/ExperimentalDetails.java
- src/mcisb-beacon/org/mcisb/beacon/model/ExposureTime.java
- src/mcisb-beacon/org/mcisb/beacon/model/FileInfo.java
- src/mcisb-beacon/org/mcisb/beacon/model/IncubationTime.java
- src/mcisb-beacon/org/mcisb/beacon/model/Item.java
- src/mcisb-beacon/org/mcisb/beacon/model/Laser.java
- src/mcisb-beacon/org/mcisb/beacon/model/LocationReading.java
- src/mcisb-beacon/org/mcisb/beacon/model/LocationSample.java
- src/mcisb-beacon/org/mcisb/beacon/model/MassMeasurement.java
- src/mcisb-beacon/org/mcisb/beacon/model/Measurement.java
- src/mcisb-beacon/org/mcisb/beacon/model/Microscope.java
- src/mcisb-beacon/org/mcisb/beacon/model/ObjectFactory.java
- src/mcisb-beacon/org/mcisb/beacon/model/ObjectiveDetails.java
- src/mcisb-beacon/org/mcisb/beacon/model/Peak.java
- src/mcisb-beacon/org/mcisb/beacon/model/Person.java
- src/mcisb-beacon/org/mcisb/beacon/model/PhysicalDye.java
- src/mcisb-beacon/org/mcisb/beacon/model/Plasmid.java
- src/mcisb-beacon/org/mcisb/beacon/model/PMT.java
- src/mcisb-beacon/org/mcisb/beacon/model/PowerMeasurement.java
- src/mcisb-beacon/org/mcisb/beacon/model/Project.java
- src/mcisb-beacon/org/mcisb/beacon/model/Protocol.java
- src/mcisb-beacon/org/mcisb/beacon/model/QuantityMeasurement.java
- src/mcisb-beacon/org/mcisb/beacon/model/ResearchGroup.java
- src/mcisb-beacon/org/mcisb/beacon/model/Result.java
- src/mcisb-beacon/org/mcisb/beacon/model/ResultState.java
- src/mcisb-beacon/org/mcisb/beacon/model/ResultTimeSeries.java
- src/mcisb-beacon/org/mcisb/beacon/model/SampleSource.java
- src/mcisb-beacon/org/mcisb/beacon/model/TemperatureMeasurement.java
- src/mcisb-beacon/org/mcisb/beacon/model/TimeMeasurement.java
- src/mcisb-beacon/org/mcisb/beacon/model/Track.java
- src/mcisb-beacon/org/mcisb/beacon/model/Treatment.java
- src/mcisb-beacon/org/mcisb/beacon/model/VolumeMeasurement.java
- src/mcisb-beacon/org/mcisb/beacon/pierre/
- src/mcisb-beacon/org/mcisb/beacon/pierre/AbstractDataRepository.java
- src/mcisb-beacon/org/mcisb/beacon/pierre/BeaconDatabaseOperations.java
- src/mcisb-beacon/org/mcisb/beacon/pierre/BeaconDataRepository.java
- src/mcisb-beacon/org/mcisb/beacon/pierre/DatabaseOperations.java
- src/mcisb-beacon/org/mcisb/beacon/pierre/DefaultTupleReport.java
- src/mcisb-beacon/org/mcisb/beacon/pierre/GenericTupleProvider.java
- src/mcisb-beacon/org/mcisb/beacon/pierre/HyperLinkObjectFactory.java
- src/mcisb-beacon/org/mcisb/beacon/pierre/messages.properties
- src/mcisb-beacon/org/mcisb/beacon/pierre/model/
- src/mcisb-beacon/org/mcisb/beacon/pierre/model/ExperimentDescription.java
- src/mcisb-beacon/org/mcisb/beacon/pierre/queries/
- src/mcisb-beacon/org/mcisb/beacon/pierre/queries/GenericQuery.java
- src/mcisb-beacon/org/mcisb/beacon/pierre/queries/QueryByCompound.java
- src/mcisb-beacon/org/mcisb/beacon/pierre/queries/QueryByDate.java
- src/mcisb-beacon/org/mcisb/beacon/pierre/queries/QueryByExperimenter.java
- src/mcisb-beacon/org/mcisb/beacon/pierre/queries/QueryByKeyword.java
- src/mcisb-beacon/org/mcisb/beacon/pierre/queries/QueryByPlasmid.java
- src/mcisb-beacon/org/mcisb/beacon/pierre/queries/QueryByPlasmidAndCompound.java
- src/mcisb-beacon/org/mcisb/beacon/pierre/queries/QueryByTwoPlasmids.java
- src/mcisb-beacon/org/mcisb/beacon/pierre/reports/
- src/mcisb-beacon/org/mcisb/beacon/pierre/reports/ExperimentSummaryProvider.java
- src/mcisb-beacon/org/mcisb/beacon/pierre/StatementExecutor.java
- src/mcisb-beacon/org/mcisb/beacon/pierre/TaminoStatementExecutor.java
- src/mcisb-beacon/org/mcisb/beacon/pierre/XmlDatabaseOperations.java
- src/mcisb-beacon/org/mcisb/beacon/pierre/XQueryQueryConstructor.java
- src/mcisb-beacon/org/mcisb/beacon/pierre/XQueryToTupleConverter.java
- src/mcisb-beacon/org/mcisb/beacon/results/
- src/mcisb-beacon/org/mcisb/beacon/results/BeamSplitters.java
- src/mcisb-beacon/org/mcisb/beacon/results/Cell.java
- src/mcisb-beacon/org/mcisb/beacon/results/CellProperty.java
- src/mcisb-beacon/org/mcisb/beacon/results/CellularCompartment.java
- src/mcisb-beacon/org/mcisb/beacon/results/Channel.java
- src/mcisb-beacon/org/mcisb/beacon/results/Exterior.java
- src/mcisb-beacon/org/mcisb/beacon/results/FileInfo.java
- src/mcisb-beacon/org/mcisb/beacon/results/Filters.java
- src/mcisb-beacon/org/mcisb/beacon/results/Item.java
- src/mcisb-beacon/org/mcisb/beacon/results/LinearRing.java
- src/mcisb-beacon/org/mcisb/beacon/results/ObjectFactory.java
- src/mcisb-beacon/org/mcisb/beacon/results/Pinhole.java
- src/mcisb-beacon/org/mcisb/beacon/results/Polygon.java
- src/mcisb-beacon/org/mcisb/beacon/results/Property.java
- src/mcisb-beacon/org/mcisb/beacon/results/Result.java
- src/mcisb-beacon/org/mcisb/beacon/results/ResultState.java
- src/mcisb-beacon/org/mcisb/beacon/results/ResultTimeSeries.java
- src/mcisb-beacon/org/mcisb/beacon/spottedexperiment/
- src/mcisb-beacon/org/mcisb/beacon/spottedexperiment/Assay.java
- src/mcisb-beacon/org/mcisb/beacon/spottedexperiment/ExcelParser.java
- src/mcisb-beacon/org/mcisb/beacon/spottedexperiment/ExperimentFactory.java
- src/mcisb-beacon/org/mcisb/beacon/spottedexperiment/Laser.java
- src/mcisb-beacon/org/mcisb/beacon/spottedexperiment/MicroscopeAssay.java
- src/mcisb-beacon/org/mcisb/beacon/spottedexperiment/MicroscopePlate.java
- src/mcisb-beacon/org/mcisb/beacon/spottedexperiment/MicroscopeRecording.java
- src/mcisb-beacon/org/mcisb/beacon/spottedexperiment/NotInDatabaseException.java
- src/mcisb-beacon/org/mcisb/beacon/spottedexperiment/Plasmid.java
- src/mcisb-beacon/org/mcisb/beacon/spottedexperiment/PropertyNames.java
- src/mcisb-beacon/org/mcisb/beacon/spottedexperiment/Recording.java
- src/mcisb-beacon/org/mcisb/beacon/spottedexperiment/SpotterParser.java
- src/mcisb-beacon/org/mcisb/beacon/ui/
- src/mcisb-beacon/org/mcisb/beacon/ui/db/
- src/mcisb-beacon/org/mcisb/beacon/ui/db/xml/
- src/mcisb-beacon/org/mcisb/beacon/ui/db/xml/DatabaseFactory.java
- src/mcisb-beacon/org/mcisb/beacon/ui/ExperimentSummaryModel.java
- src/mcisb-beacon/org/mcisb/beacon/ui/messages.properties
- src/mcisb-beacon/org/mcisb/beacon/ui/pedro/
- src/mcisb-beacon/org/mcisb/beacon/ui/pedro/AbstractDataPlugin.java
- src/mcisb-beacon/org/mcisb/beacon/ui/pedro/AbstractDbPlugin.java
- src/mcisb-beacon/org/mcisb/beacon/ui/pedro/db/
- src/mcisb-beacon/org/mcisb/beacon/ui/pedro/db/CharacteristicsExportPlugin.java
- src/mcisb-beacon/org/mcisb/beacon/ui/pedro/db/CharacteristicsImportPlugin.java
- src/mcisb-beacon/org/mcisb/beacon/ui/pedro/db/CompoundExportPlugin.java
- src/mcisb-beacon/org/mcisb/beacon/ui/pedro/db/CompoundImportPlugin.java
- src/mcisb-beacon/org/mcisb/beacon/ui/pedro/db/ExperimentExportPlugin.java
- src/mcisb-beacon/org/mcisb/beacon/ui/pedro/db/ExperimentImportPlugin.java
- src/mcisb-beacon/org/mcisb/beacon/ui/pedro/db/messages.properties
- src/mcisb-beacon/org/mcisb/beacon/ui/pedro/db/PersonExportPlugin.java
- src/mcisb-beacon/org/mcisb/beacon/ui/pedro/db/PersonImportPlugin.java
- src/mcisb-beacon/org/mcisb/beacon/ui/pedro/db/PhysicalDyeExportPlugin.java
- src/mcisb-beacon/org/mcisb/beacon/ui/pedro/db/PhysicalDyeImportPlugin.java
- src/mcisb-beacon/org/mcisb/beacon/ui/pedro/db/PlasmidExportPlugin.java
- src/mcisb-beacon/org/mcisb/beacon/ui/pedro/db/PlasmidImportPlugin.java
- src/mcisb-beacon/org/mcisb/beacon/ui/pedro/db/ProtocolExportPlugin.java
- src/mcisb-beacon/org/mcisb/beacon/ui/pedro/db/ProtocolImportPlugin.java
- src/mcisb-beacon/org/mcisb/beacon/ui/pedro/DbDataPlugin.java
- src/mcisb-beacon/org/mcisb/beacon/ui/pedro/DbExportPlugin.java
- src/mcisb-beacon/org/mcisb/beacon/ui/pedro/DbImportPlugin.java
- src/mcisb-beacon/org/mcisb/beacon/ui/pedro/file/
- src/mcisb-beacon/org/mcisb/beacon/ui/pedro/file/EquipmentImportPlugin.java
- src/mcisb-beacon/org/mcisb/beacon/ui/pedro/file/ExperimentExportPlugin.java
- src/mcisb-beacon/org/mcisb/beacon/ui/pedro/file/FileExporter.java
- src/mcisb-beacon/org/mcisb/beacon/ui/pedro/file/FileExporterApp.java
- src/mcisb-beacon/org/mcisb/beacon/ui/pedro/file/FileExporterTask.java
- src/mcisb-beacon/org/mcisb/beacon/ui/pedro/file/FileExporterWizard.java
- src/mcisb-beacon/org/mcisb/beacon/ui/pedro/file/FileExportPlugin.java
- src/mcisb-beacon/org/mcisb/beacon/ui/pedro/file/messages.properties
- src/mcisb-beacon/org/mcisb/beacon/ui/pedro/file/ResultsParser.java
- src/mcisb-beacon/org/mcisb/beacon/ui/pedro/file/SpotExportPlugin.java
- src/mcisb-beacon/org/mcisb/beacon/ui/pedro/file/SpottedImportPlugin.java
- src/mcisb-beacon/org/mcisb/beacon/ui/pedro/file/SpotterImporter.java
- src/mcisb-beacon/org/mcisb/beacon/ui/pedro/file/SpreadSheetGenerator.java
- src/mcisb-beacon/org/mcisb/beacon/ui/pedro/file/TrackerImportPlugin.java
- src/mcisb-beacon/org/mcisb/beacon/ui/pedro/file/TrackerParser.java
- src/mcisb-beacon/org/mcisb/beacon/ui/pedro/messages.properties
- src/mcisb-beacon/org/mcisb/beacon/ui/pedro/NodeUtils.java
- src/mcisb-beacon/org/mcisb/beacon/ui/pedro/PedroUtils.java
- src/mcisb-beacon/org/mcisb/beacon/ui/PlasmidChannelMatchDialog.java
- src/mcisb-beacon/org/mcisb/beacon/ui/PlasmidDataInputDialog.java
- src/mcisb-beacon/org/mcisb/beacon/ui/PlasmidMatchTestApplication.java
- src/mcisb-beacon/org/mcisb/beacon/ui/SpreadsheetSpecificationApp.java
- src/mcisb-beacon/org/mcisb/beacon/ui/SpreadsheetSpecificationWizard.java
- src/mcisb-beacon/org/mcisb/ui/
- src/mcisb-beacon/org/mcisb/ui/tracking/
- src/mcisb-beacon/org/mcisb/ui/tracking/SpotTable.java
- src/mcisb-beacon/org/mcisb/ui/tracking/SpotTableModel.java
- src/mcisb-beacon/org/mcisb/ui/util/
- src/mcisb-beacon/org/mcisb/ui/util/FileChooserUtils.java
- src/mcisb-beacon/org/mcisb/ui/wizard/
- src/mcisb-beacon/org/mcisb/ui/wizard/password/
- src/mcisb-beacon/org/mcisb/ui/wizard/password/messages.properties
- src/mcisb-beacon/org/mcisb/ui/wizard/password/PasswordApp.java
- src/mcisb-beacon/org/mcisb/ui/wizard/password/PasswordWizard.java
- src/mcisb-beacon/org/mcisb/ui/wizard/password/PasswordWizardComponent.java
- src/mcisb-beacon/org/mcisb/ui/wizard/table/
- src/mcisb-beacon/org/mcisb/ui/wizard/table/messages.properties
- src/mcisb-beacon/org/mcisb/ui/wizard/table/TableApp.java
- src/mcisb-beacon/org/mcisb/ui/wizard/table/TableWizard.java
- src/mcisb-beacon/org/mcisb/ui/wizard/table/TableWizardComponent.java
- src/mcisb-core/
- src/mcisb-core/org/
- src/mcisb-core/org/mcisb/
- src/mcisb-core/org/mcisb/db/
- src/mcisb-core/org/mcisb/db/PropertyNames.java
- __MACOSX/src/mcisb-core/
- __MACOSX/src/mcisb-core/org/
- __MACOSX/src/mcisb-core/org/mcisb/
- __MACOSX/src/mcisb-core/org/mcisb/db/
- __MACOSX/src/mcisb-core/org/mcisb/db/._PropertyNames.java
- src/mcisb-core/org/mcisb/db/sql/
- src/mcisb-core/org/mcisb/db/sql/ConnectionManager.java
- __MACOSX/src/mcisb-core/org/mcisb/db/sql/
- __MACOSX/src/mcisb-core/org/mcisb/db/sql/._ConnectionManager.java
- src/mcisb-core/org/mcisb/db/sql/DatabaseLinker.java
- __MACOSX/src/mcisb-core/org/mcisb/db/sql/._DatabaseLinker.java
- src/mcisb-core/org/mcisb/db/sql/Key.java
- __MACOSX/src/mcisb-core/org/mcisb/db/sql/._Key.java
- src/mcisb-core/org/mcisb/db/sql/KeyMap.java
- __MACOSX/src/mcisb-core/org/mcisb/db/sql/._KeyMap.java
- src/mcisb-core/org/mcisb/db/sql/SqlUtils.java
- __MACOSX/src/mcisb-core/org/mcisb/db/sql/._SqlUtils.java
- src/mcisb-core/org/mcisb/db/sql/StatementExecutor.java
- __MACOSX/src/mcisb-core/org/mcisb/db/sql/._StatementExecutor.java
- src/mcisb-core/org/mcisb/db/xml/
- src/mcisb-core/org/mcisb/db/xml/StatementExecutor.java
- __MACOSX/src/mcisb-core/org/mcisb/db/xml/
- __MACOSX/src/mcisb-core/org/mcisb/db/xml/._StatementExecutor.java
- src/mcisb-core/org/mcisb/db/xml/StatementExecutorFactory.java
- __MACOSX/src/mcisb-core/org/mcisb/db/xml/._StatementExecutorFactory.java
- src/mcisb-core/org/mcisb/db/xml/TaminoStatementExecutor.java
- __MACOSX/src/mcisb-core/org/mcisb/db/xml/._TaminoStatementExecutor.java
- src/mcisb-core/org/mcisb/db/xml/TaminoXQueryService.java
- __MACOSX/src/mcisb-core/org/mcisb/db/xml/._TaminoXQueryService.java
- src/mcisb-core/org/mcisb/db/xml/XmlDbStatementExecutor.java
- __MACOSX/src/mcisb-core/org/mcisb/db/xml/._XmlDbStatementExecutor.java
- src/mcisb-core/org/mcisb/db/xml/XmlDbXQueryService.java
- __MACOSX/src/mcisb-core/org/mcisb/db/xml/._XmlDbXQueryService.java
- src/mcisb-core/org/mcisb/db/xml/XQueryService.java
- __MACOSX/src/mcisb-core/org/mcisb/db/xml/._XQueryService.java
- src/mcisb-core/org/mcisb/excel/
- src/mcisb-core/org/mcisb/excel/ExcelCell.java
- __MACOSX/src/mcisb-core/org/mcisb/excel/
- __MACOSX/src/mcisb-core/org/mcisb/excel/._ExcelCell.java
- src/mcisb-core/org/mcisb/excel/ExcelReader.java
- __MACOSX/src/mcisb-core/org/mcisb/excel/._ExcelReader.java
- src/mcisb-core/org/mcisb/tracking/
- src/mcisb-core/org/mcisb/tracking/Plate.java
- src/mcisb-core/org/mcisb/tracking/Spot.java
- src/mcisb-core/org/mcisb/ui/
[truncated: 219 more entries]
