# Supplementary material for: Information management for high content live cell imaging
Source: BMC Bioinformatics. 2009 Jul 21;10:226. doi: 10.1186/1471-2105-10-226 (PMC2723092; doi:10.1186/1471-2105-10-226)
Supplement: Additional file 6 — Source code. Java source code for the Pedro plugins and front end elements. [file 1471-2105-10-226-S6.zip › src/mcisb-beacon/org/mcisb/beacon/analysis/AnalysisTableModel.java]

package org.mcisb.beacon.analysis;

import javax.swing.table.AbstractTableModel;


public class AnalysisTableModel extends AbstractTableModel {

	private static final long serialVersionUID = 9030608131161794471L;
	private final int rows;
	private final int columns;
	private final String headers[];
	private final Object data[][];
	
	public AnalysisTableModel() {
		data = new Object[0][];
		rows=0;
		columns=1;
		headers= new String[]{"hello"};
	}
	
	public AnalysisTableModel(String headers[], Object data[][]) {
		this.headers=headers;
		this.data=data;
		rows = data.length;
		columns = headers.length;
	}
	public int getColumnCount() {
		return columns;
	}

	public int getRowCount() {
		return rows;
	}

	public Object getValueAt(int rowIndex, int columnIndex) {
	
		return data[rowIndex][columnIndex];
	}
	
	public String getColumnName(int c) {
		return headers[c];
	}
	
	public Class<?> getColumnClass(int c) {
		return getValueAt(0,c).getClass();
	}
	


}
