# Supplementary material for: Information management for high content live cell imaging
Source: BMC Bioinformatics. 2009 Jul 21;10:226. doi: 10.1186/1471-2105-10-226 (PMC2723092; doi:10.1186/1471-2105-10-226)
Supplement: Additional file 6 — Source code. Java source code for the Pedro plugins and front end elements. [file 1471-2105-10-226-S6.zip › src/mcisb-beacon/org/mcisb/beacon/analysis/CellData.java]

package org.mcisb.beacon.analysis;
import org.apache.commons.math.linear.*;
import java.util.*;

public class CellData {

	RealMatrixImpl cytointensity;
	RealMatrixImpl nucintensity;
	RealMatrixImpl cellintensity;
	RealMatrixImpl ratio;
	String cellName;
	String[] channelNames;
	double[] times;
	ArrayList<Double> timesArrayList;
	ArrayList<double[]> cytArrayList;
	ArrayList<double[]> nucArrayList;
	ArrayList<double[]> cellArrayList;
	ArrayList<double[]> ratioArrayList;
	boolean finalised = false;
	boolean intensity = false;

	
	public CellData(String[] channels, String name) {
		cellName = name;
		channelNames = channels;
		cytArrayList = new ArrayList<double[]>();
		nucArrayList = new ArrayList<double[]>();
		cellArrayList = new ArrayList<double[]>();
		ratioArrayList = new ArrayList<double[]>();
		timesArrayList = new ArrayList<Double>();
	}
	
	public CellData(String[] channels, double[][] cyt, double[][] nuc, double[][] cell) {
		channelNames = channels;
		cytointensity = new RealMatrixImpl(cyt);
		nucintensity = new RealMatrixImpl(nuc);
		cellintensity = new RealMatrixImpl(cell);
		calcRatios();

	}
	
	private void calcRatios() {
		int numberOfChannels = channelNames.length;
		double[][]tempArray= new double[cytointensity.getRowDimension()][numberOfChannels];
		for (int i=0; i<cytointensity.getRowDimension();i++) {
			for (int j=0; j<numberOfChannels; j++) {
				tempArray[i][j]=nucintensity.getEntry(i, j)/cytointensity.getEntry(i, j);
			}
		}
		ratio = new RealMatrixImpl(tempArray);
		finalised=true;
	}
	public double[] getRatio(int channelNumber) throws NotFinalisedException {
		if (finalised) {
			return ratio.getColumn(channelNumber);
		} else throw new NotFinalisedException();
	}
	public double[] getWholeCellIntensity(int channelNumber) throws NotFinalisedException {
		if (finalised) {
			return cellintensity.getColumn(channelNumber);
		} else throw new NotFinalisedException();
	}
	
	public String getName() {
		return cellName;
	}
	
	public String getChannelName(int channel) {
		return channelNames[channel];
	}
	
	public double[] getTimes() {
		return times;
	}
	public void addCyt(double[] d) {
		cytArrayList.add(d);
	}
	
	public void addNuc(double[] d) {
		nucArrayList.add(d);
	}
	
	public void addCell(double[] d) {
		cellArrayList.add(d);
	}
	
	public void addRatio(double[] d) {
		ratioArrayList.add(d);
	}

	public void addTime(double d) {
		timesArrayList.add(new Double(d));
	}

	public int numberOfChannels() {
		return channelNames.length;
	}
	
	public void finalise() {

		double[][]cytDouble = new double[cytArrayList.size()][];
		double[][]nucDouble = new double[nucArrayList.size()][];
		times = new double[timesArrayList.size()];

		for (int i=0; i<times.length; i++) {
			times[i]=timesArrayList.get(i).doubleValue();
		}
		
		for (int i =0; i<cytArrayList.size(); i++) {
			cytDouble[i]= (double[])cytArrayList.get(i);
			nucDouble[i]= (double[])nucArrayList.get(i);
		}
		cytointensity = new RealMatrixImpl(cytDouble);
		nucintensity = new RealMatrixImpl(nucDouble);
		
		if (cellArrayList.size()==cytArrayList.size()) {
			double[][]cellDouble = new double[cellArrayList.size()][];
			for (int i=0; i<cellArrayList.size(); i++) {
				cellDouble[i]=(double[])cellArrayList.get(i);
			}
			cellintensity = new RealMatrixImpl(cellDouble);
			intensity = true;
		}
		
		if (ratioArrayList.size()==cytArrayList.size()) {
			double[][]ratioDouble = new double[ratioArrayList.size()][];
			for (int i=0; i<ratioArrayList.size();i++) {
				ratioDouble[i]=(double[])ratioArrayList.get(i);
			}
			ratio = new RealMatrixImpl(ratioDouble);
			finalised=true;
		} else {
			calcRatios();
		}
	}
		
	public boolean hasIntensity() {
		return intensity;
	}
	
	public boolean isFinalised() {
		return finalised;
	}
}
