# Supplementary material for: Information management for high content live cell imaging
Source: BMC Bioinformatics. 2009 Jul 21;10:226. doi: 10.1186/1471-2105-10-226 (PMC2723092; doi:10.1186/1471-2105-10-226)
Supplement: Additional file 6 — Source code. Java source code for the Pedro plugins and front end elements. [file 1471-2105-10-226-S6.zip › src/mcisb-beacon/org/mcisb/beacon/analysis/DataAnalyserApplication.java]

package org.mcisb.beacon.analysis;
import org.apache.commons.math.stat.*;
import java.io.*;
import java.util.*;

public class DataAnalyserApplication {

	/**
	 * @param args
	 */

	public static void main(String[] args) {
		@SuppressWarnings("unused")
		DataAnalyserApplication da = new DataAnalyserApplication();

	}
	
	public DataAnalyserApplication() {
		File file = new File("locationsdata.xls");
		try {
			ExcelDataImport edi = new ExcelDataImport(file);
			ArrayList<LocationData> locs = edi.getData();
			//For each location
			ArrayList<Double> peakLocations;
			
			for (int i=0; i<locs.size();i++) {
				peakLocations= new ArrayList<Double>();
				//System.out.println("Location "+i);
				//For each cell
				System.out.println("Location:"+locs.get(i).getLocationName());
				for (int j=0; j<locs.get(i).getCellData().getColumnDimension();j++) {
					System.out.println("Cell:"+locs.get(i).getNames().get(j));
					//System.out.println("Cell number "+j);
					double[] x = locs.get(i).getTimes();
					double[] y = locs.get(i).getCellData().getColumn(j);
					double timeShift=0;
					
					/*
					 * Trim off any 0's
					 */
					
					if (DoubleArrayUtils.indexOf(y, 0) < x.length && DoubleArrayUtils.indexOf(y, 0)>0) {
					//double[] subArray = new double[DoubleArrayUtils.indexOf(y, 0)]
						y=Arrays.copyOf(y, DoubleArrayUtils.indexOf(y, 0));
						x=Arrays.copyOf(x, y.length);
					//System.arraycopy(y, 0, y, 0, DoubleArrayUtils.indexOf(y, 0)-1);
					}
					
					/*
					 * If we're starting at time 0, check to see if we're initially starting
					 * with an upward gradiant to ensure we don't miss any peaks
					 * at the start of the readings...
					 */
					//Into minutes
					//x=DoubleArrayUtils.divide(x, 60);
					//Prestim?
					double prestim=0;
					for (int k=1; k<x.length; k++) {
						if ((x[k]-x[k-1]>(x[1]+0.5))) {
							prestim = x[k];
							break;
						}
					}
					for (int k=0; k<x.length; k++) {
						x[k]=x[k]-prestim;
					}
					
					
					if (x[0]==0) {
						TimeValuePairs tvp= runIn(x,y);
						x=tvp.getTimes();
						y=tvp.getValues();
						timeShift=tvp.getTimeShift();
					}
					
					/*
					 * Check to see if we're finishing on a downward slope, just to ensure
					 * we don't miss any peaks at the end...
					 */
					if (isDownSlope(y)) {
						TimeValuePairs tvp = extrapolate(x,y);
						x=tvp.getTimes();
						y=tvp.getValues();
					}
					/*
					 *  Threshold is going to be at the baseline prior to any 0 in the times...
					 *  If there's no pre-stimulation, we're going to have to guess at the 
					 *  threshold...
					 */

					double threshold = calcThreshold(x,y);
					int smoothing =10;
					
					int testpeaks = (int)((x[x.length-1]/100)*2.5);
					//Calculate optimal smoothing
					if ((smoothCount(y,8)>smoothCount(y,10))&&(smoothCount(y,8)>testpeaks)) {
						smoothing = 10;
					} else {
						smoothing = 8;
					}
					
						//Identify optimum width for peak
					double[] widths = new double[80];
					for (int width=3; width<80; width++) {
						PeakFinder pf = new PeakFinder(x,y, 0.0000000001,threshold,smoothing,width );
						//LinearRegressor lr = new LinearRegressor(x,pf.smooth(y, 11));
						Peak[] myPeaks = pf.getPeaks();
						if (pf.hasPeaks()) {
							widths[width]=myPeaks[0].getPosition();
						}
					}
					
					int width = findJump(widths);
					if (width !=999) {
						goodQuality(width,widths);
						PeakFinder pf = new PeakFinder(x,y, 0.0000000001,threshold,smoothing,width );
						Peak[] myPeaks = cleanPeaks(pf.getPeaks());

						if (myPeaks.length>=1) {
							peakLocations.add(new Double(myPeaks[0].getPosition()-timeShift));
							double[] peakHeights = new double[myPeaks.length];
							for (int k=0; k<myPeaks.length;k++) {
								System.out.println(k+"\t"+(myPeaks[k].getPosition()-timeShift)+"\t"+myPeaks[k].getHeight());
								peakHeights[k]=myPeaks[k].getHeight();
							}
							System.out.println("Max peak:"+DoubleArrayUtils.max(peakHeights));
							double distances =0;
							for (int k=myPeaks.length-1; k>0; k--) {
								distances+=(myPeaks[k].getPosition()-timeShift)-(myPeaks[k-1].getPosition()-timeShift);
								
							}
							if (myPeaks.length >1) {
								System.out.println("Period between peaks:"+distances/(myPeaks.length-1));
								distances+=myPeaks[0].getPosition();
							}
							//System.out.println("Period from 0: "+distances/myPeaks.length);
						}
						//Dump out some numbers if we're over 2 peaks...
						/*if (myPeaks.length>1) {
						for (int k=0; k<x.length; k++) {
							System.out.println(x[k]+"\t"+y[k]);
						}
					}*/
						//System.out.println("y="+lr.getM()+"x+"+lr.getC());


					}
				}
				/*
				 * Would, if there's an oscillation, expect there to be a second peak within
				 * average position +SD
				 */
				double meanPosition=StatUtils.mean(DoubleArrayUtils.listToDouble(peakLocations));
				double standardDev=Math.sqrt(StatUtils.variance(DoubleArrayUtils.listToDouble(peakLocations)));
				//System.out.println("Average first peak position: "+meanPosition);
				//System.out.println("Standard Deviation:" +standardDev);
				standardDev*=2;
				
				// Strip the peak locations of any outliers (more than 2sd away from mean):
				
				for (int j=0; j< peakLocations.size(); j++) {
					if ((peakLocations.get(j).doubleValue() >(meanPosition+standardDev)) || peakLocations.get(j).doubleValue() <(meanPosition-standardDev)) {
						peakLocations.remove(j);
						j--;
					}
				}
				meanPosition=StatUtils.mean(DoubleArrayUtils.listToDouble(peakLocations));
				standardDev=Math.sqrt(StatUtils.variance(DoubleArrayUtils.listToDouble(peakLocations)));
				//System.out.println("Average first peak position without outliers: "+meanPosition);
				//System.out.println("Standard Deviation:" +standardDev);
			}

			
		} catch (IOException fnf) {
			System.out.println(fnf.getStackTrace());
		}
	}
	
	private int findJump(double[] d) {
		for (int i=0; i<d.length;i++) {
			if (StatUtils.variance(Arrays.copyOfRange(d, 0, i))>1) {
				return i;
			}
			
		}
		return 999;
	}
	
//	private Point indexRange()
	
	private boolean goodQuality(int jump, double[] d) {
		//double[] values = Arrays.copyOfRange(d, jump, d.length-1);
		//System.out.println(Math.sqrt(StatUtils.variance(values)));
		return true;
	}
	
	private double calcThreshold(double[]x, double[] y) {
		if (DoubleArrayUtils.zeroCross(x)>0) {
		double[] basemeasures = Arrays.copyOfRange(y, 0, DoubleArrayUtils.zeroCross(x));
		if (y.length<x.length) {
			x=Arrays.copyOfRange(x, 0, y.length-1);
		}

		return StatUtils.mean(basemeasures)+(2*Math.sqrt(StatUtils.variance(basemeasures)));
		} else {
			return DoubleArrayUtils.min(y)*1.75;
		}
	}
	
	private boolean isDownSlope(double[] d) {
		double[] derivs = DoubleArrayUtils.derivative(d);
		for (int i=derivs.length-2; i<derivs.length; i++) {
			if (derivs[i]>=0) {
				return false;
			}
		} 
		return true;
	}
	
	@SuppressWarnings("unused")
	private boolean isUpSlope(double[] d) {
		double[] derivs = DoubleArrayUtils.derivative(d);
		for (int i=0; i<3; i++) {
			if (derivs[i]<=0) {
				return false;
			}
		} 
		return true;
	}
	
	
	
	
	private TimeValuePairs extrapolate(double[] t, double[] v) {
		
		// Is this going down?
		if (isDownSlope(v)) {
			// Get the threshold we want to go beyond
			double threshold = calcThreshold(t,v);
			// get the gradient...
			double[] gradients = DoubleArrayUtils.derivative(v);
			double gradient = (gradients[gradients.length-1]+gradients[gradients.length-2])/2;
			//knock .1 off the threshold...
			threshold=threshold-.1;

			ArrayList<Double> times = new ArrayList<Double>();
			ArrayList<Double> values = new ArrayList<Double>();
			for (int i =0; i< v.length; i++) {
				times.add(new Double(t[i]));
				values.add(new Double(v[i]));
			}
			//times.add(new Double(x));
			//values.add(new Double(threshold));
			//add some back end padding...
			//int finalsize = times.size()+15;
			double minValue = DoubleArrayUtils.min(v);
			while (values.get(values.size()-1) > minValue) {
				times.add(new Double(times.get(times.size()-1).doubleValue()+4));
				values.add(new Double(values.get(values.size()-1).doubleValue()+(gradient)));
			}
			int finalsize = times.size()+5;
			for (int i=times.size()-1; i<finalsize; i++) {
				times.add(new Double(times.get(i).doubleValue()+4));
					values.add(new Double(minValue));
				
			}
			return new TimeValuePairs(DoubleArrayUtils.listToDouble(times),DoubleArrayUtils.listToDouble(values));
			
		}
		return new TimeValuePairs(5);
	}
	private TimeValuePairs runIn(double[] t, double[] v) {
		
		// Is this going up?

			// Get the threshold we want to go beyond
			double threshold = v[0];
			// Knock 0.1 off it
			threshold-=0.1;
			
			//What's the time interval?
			double interval = t[1]-t[0];
			
			//run in for 10 time intervals
			double shift = interval*10;
			
			
			
			ArrayList<Double> times = new ArrayList<Double>();
			ArrayList<Double> values = new ArrayList<Double>();
			for (int i =0; i< 10; i++) {
				times.add(new Double(i*interval));
				values.add(new Double(threshold));
			}
			//Add the original values on:
			for (int i=0; i<t.length; i++) {
				times.add(new Double(t[i]+shift));
				values.add(new Double(v[i]));
			}

			return new TimeValuePairs(DoubleArrayUtils.listToDouble(times),DoubleArrayUtils.listToDouble(values), shift);
			

	}
	private Peak[] cleanPeaks(Peak[] p) {
		
		/*
		 * This essentially gets rid of any peaks which have appeared due
		 * to some jiggery pokery by the extrapolation algorithm.
		 */ 
		ArrayList<Peak> peaks = new ArrayList<Peak>();
		double currentPosition=0;
		for (int i=0; i<p.length; i++) {
			if (p[i].getPosition()>currentPosition) {
				peaks.add(p[i]);
				currentPosition=p[i].getPosition();
			}
		}
		Peak[] returnPeaks = new Peak[peaks.size()];
		for (int i=0; i<peaks.size(); i++) {
			returnPeaks[i]=peaks.get(i);
		}
		
		return returnPeaks;
	}
	
	private int smoothCount(double[] y, int width) {
		int count=0;
		double [] smoothed = PeakFinder.smooth(y, width);
		double[] derivs = DoubleArrayUtils.derivative(smoothed);
		for (int l=0; l<derivs.length-1; l++) {
			if (derivs[l]!=0 && PeakFinder.sign(derivs[l])!= PeakFinder.sign(derivs[l+1])) {
				count++;
			}
		}
		return count;
	}

}

	
