# Supplementary material for: Information management for high content live cell imaging
Source: BMC Bioinformatics. 2009 Jul 21;10:226. doi: 10.1186/1471-2105-10-226 (PMC2723092; doi:10.1186/1471-2105-10-226)
Supplement: Additional file 6 — Source code. Java source code for the Pedro plugins and front end elements. [file 1471-2105-10-226-S6.zip › src/mcisb-beacon/org/mcisb/beacon/analysis/DoubleArrayUtils.java]

package org.mcisb.beacon.analysis;
import java.util.ArrayList;

public final class DoubleArrayUtils {
	
	/**
	 * Convert an ArrayList of double arrays to a 2d primitive array.
	 * 
	 * @param al ArrayList of double[]
	 * @return double[][]
	 */
	public static double[][] listToDouble(ArrayList<double[]> al) {
		double[][] d = new double[al.size()][al.get(0).length];
		
		for(int i=0; i<al.size(); i++) {
			for (int j=0; j<al.get(i).length; j++) {
				d[i][j] = al.get(i)[j];
			}
		}
		return d;
	}
	
	/**
	 * Convert an ArrayList of Double to a primitive array.
	 * @param al ArrayList of Double
	 * @return double[]
	 */
	
	public static double[] listToDouble(ArrayList<Double> al) {
		double[] d = new double[al.size()];
		for (int i=0; i<al.size();i++) {
			d[i]=al.get(i).doubleValue();
		}
		return d;
	}
	
	/**
	 * Get maximum value in array of doubles.
	 * @param d
	 * @return double
	 */
	public static double max(double[] d) {
		double max=d[0];
		for (int i=0; i<d.length;i++) {
			if (d[i] >max ){
				max=d[i];
			}
		}
		return max;
	}
	/**
	 * Get minimum value in an array of doubles.
	 * @param d
	 * @return double
	 */
	public static double min(double[] d) {
		double min=d[0];
		for (int i=0; i<d.length; i++) {
			if (d[i]<min) {
				min=d[i];
			}
		}
		return min;
	}
	/**
	 * Get ln of values in an array of doubles.
	 * @param d
	 * @return double[]
	 */
	public static double[] log(double[] d) {
		double[] output = new double[d.length];
		for (int i=0; i<d.length; i++) {
			output[i]=Math.log(d[i]);
		}
		return output;
	}
	
	/**
	 * Get index of a double value in an array of doubles
	 * @param d
	 * @param val
	 * @return int
	 */
	public static int indexOf(double[] d, double val) {
		int index=0;
		for (int i=0; i<d.length; i++) {
			if (d[i]==val) {
				index=i;
				return index;
			}
		}

		return index;
	}
	
	/**
	 * Get absolute values for an array of doubles.
	 * @param d
	 * @return double[]
	 */
	public static double[] abs(double[] d) {
		double[] output = new double[d.length];
		for (int i=0; i<d.length; i++) {
			output[i]=Math.abs(d[i]);
		}
		return output;
	}
	
	/**
	 * Get derivatives for an array of doubles.
	 * @param d
	 * @return double[]
	 */
	public static double[] derivative(double[] d) {
		double[] deriv=new double[d.length];
		deriv[0]=d[1]-d[0];
		deriv[d.length-1]=d[d.length-1]-d[d.length-2];
		for (int j=1;j<deriv.length-1;j++) {
			deriv[j]=(d[j+1]-d[j-1])/2;
		}
		
		return deriv;
	}

	/**
	 * Scalar divide for an array of doubles.
	 * @param d Array of doubles
	 * @param q Divisor
	 * @return double[]
	 */
	public static double[] divide(double[] d, double q) {
		double[] answer = new double[d.length];
		for (int i=0; i<d.length; i++) {
			answer[i]=d[i]/q;
		}
		return answer;
	}
	
	/**
	 * Scalar add for an array of doubles
	 * @param d Array of doubles.
	 * @param a Scalar.
	 * @return double[]
	 */
	public static double[] add(double[] d, double a) {
		double[] answer = new double[d.length];
		for (int i=0;i<d.length;i++) {
			answer[i]=d[i]+a;
		}
		return answer;
	}
	
	/**
	 * Scalar subtract for an array of doubles
	 * @param d Array of doubles.
	 * @param s Scalar
	 * @return double[]
	 */
	public static double[] subtract(double[] d, double s) {
		double[] answer = new double[d.length];
		for (int i=0; i<d.length; i++) {
			answer[i]=d[i]-s;
		}
		return answer;
	}
	
	/**
	 * Scalar multiply for an array of doubles
	 * @param d Array of doubles
	 * @param m Scalar
	 * @return double[]
	 */
	public static double[] multiply(double[] d, double m) {
		double[] answer = new double[d.length];
		for (int i=0; i<d.length;i++) {
			answer[i]=d[i]*m;
		}
		return answer;
	}
	
	/**
	 * 
	 * @param d Array of doubles
	 * @return Index of last value before 0 crossing.
	 */
	public static int zeroCross(double[] d) {
		for (int i = 0; i<d.length-1; i++) {
			if (sign(d[i])<sign(d[i+1])) {
				return i;
			}
		}
		return 0;
	}
	
	/**
	 *
	 * @param d
	 * @return int
	 */
	private static int sign(double d) {
		int s;
		if (d==0) {s=0;} 
		else if (d>0) {s=1;} 
		else {s=-1;}
		return s;
	}

}
