# Supplementary material for: Information management for high content live cell imaging
Source: BMC Bioinformatics. 2009 Jul 21;10:226. doi: 10.1186/1471-2105-10-226 (PMC2723092; doi:10.1186/1471-2105-10-226)
Supplement: Additional file 6 — Source code. Java source code for the Pedro plugins and front end elements. [file 1471-2105-10-226-S6.zip › src/mcisb-beacon/org/mcisb/beacon/analysis/ExcelDataImport.java]

package org.mcisb.beacon.analysis;
import java.io.*;
import java.util.*;


import org.apache.poi.poifs.filesystem.*;
import org.apache.poi.hssf.usermodel.*;
import org.apache.commons.math.linear.*;


public class ExcelDataImport  {
	
	private ArrayList<String> columnHeadings = new ArrayList<String>();
	private ArrayList<double[]> dataValues;
	private ArrayList<Double> timeValues = new ArrayList<Double>();
	private ArrayList<LocationData> locations = new ArrayList<LocationData>();
	private double[][] dataMatrix;
	private double[] times;


	public ExcelDataImport (File f) throws IOException, FileNotFoundException, IndexOutOfBoundsException {
		
		//Generate a file input stream
		try {
			FileInputStream fin = new FileInputStream(f);
			POIFSFileSystem poifs = new POIFSFileSystem(fin);
			HSSFWorkbook wb = new HSSFWorkbook(poifs);
			
			/* 
			 * Okay, so we assume that the left column comprises times,
			 * the top row is names and each location's on a different sheet.
			 */
			
			for (int i=0; i<wb.getNumberOfSheets(); i++){
				dataValues= new ArrayList<double[]>();
				HSSFSheet datasheet = wb.getSheetAt(i);
				String sheetName = wb.getSheetName(i);
				boolean firstRow = true;
				boolean firstColumn;

				for( Iterator<HSSFRow> rows = datasheet.rowIterator(); rows.hasNext(); ) {
					firstColumn=true;
					HSSFRow row = (HSSFRow)rows.next();

					if( !firstRow ) {	
						ArrayList<Double> dataRow = new ArrayList<Double>();
						for (int q = 0; q< row.getLastCellNum(); q++) {
							HSSFCell cell = row.getCell((short)q);
							if (cell==null) { 
								dataRow.add(new Double(0));

							} else {
								if (!firstColumn) {
									if (cell.getCellType()==HSSFCell.CELL_TYPE_NUMERIC) {

										dataRow.add(new Double(cell.getNumericCellValue()));
									}  else {
										dataRow.add(new Double(0));
									}
								}
								if (firstColumn) {
									if (cell.getCellType()==HSSFCell.CELL_TYPE_NUMERIC) {
										timeValues.add(new Double(cell.getNumericCellValue()));
									}

									firstColumn=false;
								}

							}
						}
						//Convert that back to primitives...
						if (dataRow.size()>0) {
							double[] rowData = DoubleArrayUtils.listToDouble(dataRow);
							dataValues.add(rowData);
						}
					}

					if(firstRow){
						for (Iterator<HSSFCell> cells = row.cellIterator(); cells.hasNext();){
							HSSFCell cell = (HSSFCell)cells.next();
							columnHeadings.add(cell.getRichStringCellValue().getString());
						}
						columnHeadings.remove(0);
						firstRow=false;
					}


				}

				//Deal with the numbers by converting back into double[][]
				dataMatrix=DoubleArrayUtils.listToDouble(dataValues);
				times = DoubleArrayUtils.listToDouble(timeValues);
				double[] t = times.clone();
				timeValues = new ArrayList<Double>();
				locations.add(new LocationData(t, new RealMatrixImpl(dataMatrix),sheetName, columnHeadings));
				columnHeadings=new ArrayList<String>();
			}
		} catch(FileNotFoundException e) {
			throw e;
		} catch (IOException e) {
			throw e;
		} catch (IndexOutOfBoundsException e) {
			throw e;
		}

	}

	public ArrayList<LocationData> getData() {
		return locations;
	}


}
