# Supplementary material for: Information management for high content live cell imaging
Source: BMC Bioinformatics. 2009 Jul 21;10:226. doi: 10.1186/1471-2105-10-226 (PMC2723092; doi:10.1186/1471-2105-10-226)
Supplement: Additional file 6 — Source code. Java source code for the Pedro plugins and front end elements. [file 1471-2105-10-226-S6.zip › src/mcisb-beacon/org/mcisb/beacon/analysis/LinearRegressor.java]

package org.mcisb.beacon.analysis;


/**
 * Calculate straight line coefficients through a linear regression.
 * @author Daniel Jameson
 * @version 1.0
 */
public class LinearRegressor {

	private double[] x;
	private double[] y;
	private double m;
	private double c;
	
	/**
	 * Constructor
	 * @param d1 x values
	 * @param d2 y values
	 */
	public LinearRegressor(double[] d1, double[] d2) {
		x=d1;
		y=d2;
		
		double sumXY=0;
		double sumX=0;
		double sumY=0;
		double sumXsquared=0;
		int n=x.length;
		
		for (int i =0; i<n; i++) {
			sumX=sumX+x[i];
			sumY=sumY+y[i];
			sumXY=sumXY+(x[i]*y[i]);
			sumXsquared=sumXsquared+Math.pow(x[i], 2);
		}
		
		m=(((double)n*sumXY)-(sumX*sumY)) /(((double)n*sumXsquared)-Math.pow(sumX, 2)) ;
		c=(sumY-(m*sumX))/(double)n;
	}
	
	/**
	 * Get slope
	 * @return Slope gradient.
	 */
	public double getM() {
		return m;
	}
	
	/**
	 * Get intercept
	 * @return Intercept value.
	 */
	public double getC() {
		return c;
	}
}
