# Supplementary material for: Information management for high content live cell imaging
Source: BMC Bioinformatics. 2009 Jul 21;10:226. doi: 10.1186/1471-2105-10-226 (PMC2723092; doi:10.1186/1471-2105-10-226)
Supplement: Additional file 6 — Source code. Java source code for the Pedro plugins and front end elements. [file 1471-2105-10-226-S6.zip › src/mcisb-beacon/org/mcisb/beacon/analysis/LocationData.java]

package org.mcisb.beacon.analysis;
import org.apache.commons.math.linear.*;
import java.util.*;

public class LocationData {

	private double[] times;
	private RealMatrixImpl cellData;
	private String locationName;
	private ArrayList<String> cellNames;
	
	public LocationData(double[] t, RealMatrixImpl d, String loc, ArrayList<String> names) {
		times = t;
		cellData=d;
		locationName=loc;
		cellNames=names;
	}
	
	
	public ArrayList<String> getNames() {
		return cellNames;
	}
	
	public String getLocationName() {
		return locationName;
	}
	public double[] getTimes() {
		return times;
	}
	
	public RealMatrixImpl getCellData() {
		return cellData;
	}
	
}
