# Supplementary material for: Information management for high content live cell imaging
Source: BMC Bioinformatics. 2009 Jul 21;10:226. doi: 10.1186/1471-2105-10-226 (PMC2723092; doi:10.1186/1471-2105-10-226)
Supplement: Additional file 6 — Source code. Java source code for the Pedro plugins and front end elements. [file 1471-2105-10-226-S6.zip › src/mcisb-beacon/org/mcisb/beacon/analysis/NotFinalisedException.java]

package org.mcisb.beacon.analysis;

public class NotFinalisedException extends Exception {

	/**
	 * 
	 */
	private static final long serialVersionUID = 1L;

}
