# Supplementary material for: Information management for high content live cell imaging
Source: BMC Bioinformatics. 2009 Jul 21;10:226. doi: 10.1186/1471-2105-10-226 (PMC2723092; doi:10.1186/1471-2105-10-226)
Supplement: Additional file 6 — Source code. Java source code for the Pedro plugins and front end elements. [file 1471-2105-10-226-S6.zip › src/mcisb-beacon/org/mcisb/beacon/analysis/Peak.java]

package org.mcisb.beacon.analysis;

/**
 * A peak in some data.
 * 
 * @author Daniel Jameson
 * @version 0.1
 */
public class Peak {


	private double peakPosition;
	private double peakHeight;
	private double peakWidth;
	
	/**
	 * Constructor.
	 * 
	 * @param p Position of peak centre on x axis.
	 * @param h Height of peak.
	 * @param w Width of peak.
	 */
	public Peak(double p, double h, double w) {
		peakPosition=p;
		peakHeight=h;
		peakWidth=w;
	}
	
	public double getPosition() {
		return peakPosition;
	}
	public double getHeight() {
		return peakHeight;
	}
	
	public double getWidth() {
		return peakWidth;
	}
}
