# Supplementary material for: Information management for high content live cell imaging
Source: BMC Bioinformatics. 2009 Jul 21;10:226. doi: 10.1186/1471-2105-10-226 (PMC2723092; doi:10.1186/1471-2105-10-226)
Supplement: Additional file 6 — Source code. Java source code for the Pedro plugins and front end elements. [file 1471-2105-10-226-S6.zip › src/mcisb-beacon/org/mcisb/beacon/analysis/PeakFinder.java]

package org.mcisb.beacon.analysis;
import java.util.ArrayList;
import java.util.Arrays;

import org.apache.commons.math.complex.Complex;
import org.apache.commons.math.stat.StatUtils;
/**
 * Finds a peak in noisy data.
 * 
 * @author Daniel Jameson
 * @version 0.1
 * 
 */

public class PeakFinder {
	private ArrayList<Peak> peaks = new ArrayList<Peak>();

	/**
	 * Constructor, takes all necessary parameters.  The smoothing width
	 * is the number of x values to smooth across, not the actual interval of
	 * x values to smooth over. The same applies to the fitting width.
	 * 
	 * @param xData Array of x values (double[])
	 * @param yData Array of y values (double[])
	 * @param s Slope threshold (double)
	 * @param a Amplitude threshold (double)
	 * @param sw Smoothing width (integer)
	 * @param pg Fitting width (integer)
	 */
	public PeakFinder(double xData[], double yData[], double s, double a, int sw, int pg) {
		int smoothwidth = sw;
		int fitwidth = pg;
		double ampThreshold = a;
		double[] x = xData;
		double[] y = yData;
		double[] xx;
		double[] yy;
		double slopeThreshold = s;
		double[] d = smooth(DoubleArrayUtils.derivative(y),sw);
		int groupIndex=0;
		double height=0;
		double width=0;
		double position=0;
		
		for (int i=smoothwidth-1; i<y.length-smoothwidth-1;i++) {
			//
			if (sign(d[i])>sign(d[i+1])) {
				if ((d[i]-d[i+1]) > slopeThreshold*y[i]) {
					if (y[i]>ampThreshold) {
						//Here's where we do the business...
						xx=new double[fitwidth];
						yy=new double[fitwidth];
						for (int j=0;j<fitwidth;j++) {
							groupIndex=j+i-(fitwidth/2)+1;
							if (groupIndex<0) {
								groupIndex=0;
							}
							if (groupIndex>=y.length) {
								groupIndex=y.length-1;
							}
							xx[j]=x[groupIndex];
							yy[j]=y[groupIndex];
						}
			
						PolynomialFitter pf = new PolynomialFitter(xx, DoubleArrayUtils.log(DoubleArrayUtils.abs(yy)),2);
						double c1=pf.getCoef()[2];
						double c2=pf.getCoef()[1];
						double c3=pf.getCoef()[0];
						position=-((pf.getStdDev()*c2)/(2*c3)-pf.getMean());
						height=Math.exp(c1-(c3*Math.pow((c2/(2*c3)),2)));
						//Original function calls for a sqrt(-1*c3), so trying commons.math.complex for this:
						Complex mycomplex= new Complex((-1*c3),0).sqrt();
						width=pf.getStdDev()*2.35703/(Math.sqrt(2)*mycomplex.getReal());
						if (fitwidth<7) {
							height=DoubleArrayUtils.max(yy);
							position=xx[DoubleArrayUtils.indexOf(yy,height)];
						}
						peaks.add(new Peak(position, height, width));
					}
				}
			}
		}
		
	}
	
	
	public static int sign(double d) {
		int s;
		if (d==0) {s=0;} 
		else if (d>0) {s=1;} 
		else {s=-1;}
		return s;
	}
	
	/**
	 * Smoothing function.
	 * @param y The array to be smoothed
	 * @param w The number of values to smooth across
	 * @return A smoothed double[]
	 */
	public static double[] smooth(double[] y, int w) {
		float widthFloat = (float)w;
		int width=w;
		int halfwidth=Math.round(widthFloat/2);
		double[] values = y;
		double[] smoothValues = new double[values.length];
		Arrays.fill(smoothValues, 0);
		double sum=StatUtils.sum(Arrays.copyOfRange(values, 0, width-1));
		for (int i=0; i<values.length-width;i++) {
			smoothValues[i+(halfwidth)-1]=sum;
			sum=sum-values[i];
			sum=sum+values[i+width];
		}
		smoothValues=DoubleArrayUtils.divide(smoothValues,(double)width);

		double[] outputValues= new double[values.length];
		Arrays.fill(outputValues, 0);
		sum=StatUtils.sum(Arrays.copyOfRange(smoothValues,0,width-1));
		for (int i=0; i<smoothValues.length-width;i++) {
			outputValues[i+(halfwidth)-1]=sum;
			sum=sum-smoothValues[i];
			sum=sum+smoothValues[i+width];
		}
		outputValues=DoubleArrayUtils.divide(outputValues,(double)width);
		
		return outputValues;
	}
	
	/**
	 * Get the array of Peak objects from the fitting operation.
	 * @return An array of Peak.
	 */
	public Peak[] getPeaks() {
		return peaks.toArray(new Peak[peaks.size()]);
	}
	
	public boolean hasPeaks() {
		if (peaks.size()>0) {
			return true;
		} else {
			return false;
		}
	}
}
