# Supplementary material for: Information management for high content live cell imaging
Source: BMC Bioinformatics. 2009 Jul 21;10:226. doi: 10.1186/1471-2105-10-226 (PMC2723092; doi:10.1186/1471-2105-10-226)
Supplement: Additional file 6 — Source code. Java source code for the Pedro plugins and front end elements. [file 1471-2105-10-226-S6.zip › src/mcisb-beacon/org/mcisb/beacon/analysis/PolynomialFitter.java]

package org.mcisb.beacon.analysis;
import org.apache.commons.math.linear.RealMatrix;
import org.apache.commons.math.linear.RealMatrixImpl;
import org.apache.commons.math.stat.StatUtils;

import Jama.Matrix;
import Jama.QRDecomposition;

/**
 * Fit a polynomial to data.
 * 
 * @author Daniel Jameson
 * @version 0.1
 */
public class PolynomialFitter {
	private RealMatrix rMatrix;
	private RealMatrix qMatrix;
	private double[] coefficiants;
	private double stdDev;
	private double mean;
	/**
	 * Constructor
	 * @param x x values
	 * @param y y values
	 * @param order order of polynomial
	 */
	public PolynomialFitter(double[] x, double[] y, int order) {
		RealMatrix yMatrix = new RealMatrixImpl(y);
		stdDev = Math.sqrt(StatUtils.variance(x));
		mean = StatUtils.mean(x);
		//mean centre it...
		for (int i =0; i<x.length;i++) {
			x[i]=(x[i]-mean)/stdDev;
		}
		
		/*
		 * This is a horrible cludge to use the jama matrix class for
		 * inversion/qr decomposition until the preferable
		 * Apache commons class catches up. Matrix is the Jama version
		 * RealMatrixImpl is the commons version.
		 */
		Matrix v = new Matrix(new VandermondeMatrix(x,order+1).getMatrix().getData());
		QRDecomposition qr = new QRDecomposition(v);
		rMatrix = new RealMatrixImpl(qr.getR().getArray());
		qMatrix = new RealMatrixImpl(qr.getQ().getArray());
		RealMatrix qMatrixTransposed = qMatrix.transpose();
		RealMatrix qByY = qMatrixTransposed.multiply(yMatrix);
		RealMatrix  rMatrixInverse = new RealMatrixImpl(new Matrix(rMatrix.getData()).inverse().getArray());
		RealMatrix resultMatrix = rMatrixInverse.multiply(qByY);
		coefficiants= resultMatrix.getColumn(0);

		//System.out.println(stdDev+" "+mean);
	}
	
	/**
	 * Get array of coefficiants.
	 * @return double[] of coefficiants.
	 */
	
	public double[] getCoef () {
		return coefficiants;
	}
	
	/**
	 * Get mean of x values
	 * @return mean
	 */
	public double getMean() {
		return mean;
	}
	
	/**
	 * Get standard deviation of x values
	 * @return Standard Deviation
	 */
	public double getStdDev() {
		return stdDev;
	}

}
