# Supplementary material for: Information management for high content live cell imaging
Source: BMC Bioinformatics. 2009 Jul 21;10:226. doi: 10.1186/1471-2105-10-226 (PMC2723092; doi:10.1186/1471-2105-10-226)
Supplement: Additional file 6 — Source code. Java source code for the Pedro plugins and front end elements. [file 1471-2105-10-226-S6.zip › src/mcisb-beacon/org/mcisb/beacon/analysis/ResultXmlParser.java]

package org.mcisb.beacon.analysis;
import java.io.File;
import java.util.List;

import javax.xml.bind.JAXBContext;
import javax.xml.bind.JAXBException;
import javax.xml.bind.Unmarshaller;

import org.mcisb.beacon.model.Result;
import org.mcisb.beacon.model.ResultState;
import org.mcisb.beacon.model.ResultTimeSeries;

public class ResultXmlParser {

	double[] times;
	int numberOfCells;
	
	
	public ResultXmlParser(File f) {
		try {
			JAXBContext jc = JAXBContext.newInstance("org.mcisb.beacon.model");
			Unmarshaller unmarshaller = jc.createUnmarshaller();
			Result result = (Result)unmarshaller.unmarshal(f);
			ResultTimeSeries timeSeries = result.getResultTimeSeries();
			List<ResultState> resultStates = timeSeries.getResultState();
			times = new double[resultStates.size()];
			for (int i=0; i< resultStates.size(); i++) {
				ResultState resultState = (ResultState) resultStates.get(i);
				times[i]=resultState.getTimeStamp();
			}
			
			//So, get the channels and get a set of cells.
			ResultState tempState = (ResultState)resultStates.get(0);
			int channelNumbers = tempState.getCell().get(0).getCellProperty().get(0).getChannel().size();
			int cellNumbers = tempState.getCell().size();
			CellData[] cells = new CellData[cellNumbers];

			
			//Channels...
			String[] channelNames = new String[channelNumbers];
			for (int i=0; i<channelNumbers; i++) {
				channelNames[i]= tempState.getCell().get(0).getCellProperty().get(0).getChannel().get(i).getChannelName();
			}
			for (int i=0; i< cellNumbers;i++) {
				cells[i]= new CellData(channelNames,"bob");
			}
			//Cells...
			for (int i=0; i<resultStates.size();i++) {
				tempState = (ResultState)resultStates.get(i);
				for (int j=0; j< cellNumbers; j++) {
					double[] cytvalue = new double[channelNumbers];
					double[] nucvalue = new double[channelNumbers];
					for (int k =0; k<channelNumbers;k++) {
						cytvalue[k]= tempState.getCell().get(j).getCellularCompartment().get(0).getCellProperty().get(1).getChannel().get(k).getChannelIntensity();
						nucvalue[k]= tempState.getCell().get(j).getCellularCompartment().get(1).getCellProperty().get(1).getChannel().get(k).getChannelIntensity();
					}
					cells[j].addCyt(cytvalue);
					cells[j].addNuc(nucvalue);
					if (i==resultStates.size()-1) {
						cells[j].finalise();
					}
				}
			}
			
			//I think we need to annotate which channel has recorded which compound...
			
			//For the time being, assuming one compound per experiment we can work
			//out which channel's the one of interest as it'll have the largest min-max range...
			PeakFinder pf;
			try {
				double maxC1 = DoubleArrayUtils.max(cells[0].getRatio(0));
				double maxC2 = DoubleArrayUtils.max(cells[0].getRatio(1));
				double minC1 = DoubleArrayUtils.min(cells[0].getRatio(0));
				double minC2 = DoubleArrayUtils.min(cells[0].getRatio(1));
				double range1 = maxC1-minC1;
				double range2 = maxC2-minC2;
				if (range1>range2) {
					pf = new PeakFinder(times, cells[0].getRatio(0),0.0023227,0.6196,11,11 );
				} else {
					pf = new PeakFinder(times, cells[0].getRatio(1),0.0023227,0.6196,11,11 );
				}
				Peak[] myPeaks = pf.getPeaks();
				for (int i=0; i<myPeaks.length;i++) {
					System.out.println(i+" "+myPeaks[i].getPosition()+" "+myPeaks[i].getHeight()+" "+myPeaks[i].getWidth());
				}
			} catch (NotFinalisedException nf) {
				System.out.println(nf.getMessage());
			}
			
			System.out.println();
		} catch (JAXBException e) {
			e.printStackTrace();
		}

	}
	
}
