# Supplementary material for: Information management for high content live cell imaging
Source: BMC Bioinformatics. 2009 Jul 21;10:226. doi: 10.1186/1471-2105-10-226 (PMC2723092; doi:10.1186/1471-2105-10-226)
Supplement: Additional file 6 — Source code. Java source code for the Pedro plugins and front end elements. [file 1471-2105-10-226-S6.zip › src/mcisb-beacon/org/mcisb/beacon/analysis/TimeValuePairs.java]

package org.mcisb.beacon.analysis;

public class TimeValuePairs {
	private double[] times;
	private double[] values;
	private double timeShift;
	
	public TimeValuePairs(int size) {
		times = new double[size];
		values = new double[size];
		timeShift = 0;
	}
	
	public TimeValuePairs(double[] t, double[] v, double ts) {
		times=t.clone();
		values=v.clone();
		timeShift = ts;
	}
	
	public TimeValuePairs(double[] t, double[] v) {
		times=t.clone();
		values=v.clone();
		timeShift = 0;
	}
	
	public double[] getTimes() {
		return times;
	}
	
	public double[] getValues() {
		return values;
	}
	
	public double getTimeShift() {
		return timeShift;
	}
	
	public void setTime(int index, double time) {
		times[index]=time;
	}
	
	public void setValue(int index, double value) {
		values[index]=value;
	}
	
	public void setTimeShift(double t) {
		timeShift = t;
	}

}

	
