# Supplementary material for: Information management for high content live cell imaging
Source: BMC Bioinformatics. 2009 Jul 21;10:226. doi: 10.1186/1471-2105-10-226 (PMC2723092; doi:10.1186/1471-2105-10-226)
Supplement: Additional file 6 — Source code. Java source code for the Pedro plugins and front end elements. [file 1471-2105-10-226-S6.zip › src/mcisb-beacon/org/mcisb/beacon/analysis/TrackerResultsAnalyser.java]

package org.mcisb.beacon.analysis;

import java.io.*;
import java.util.ArrayList;
import java.util.Arrays;
import java.util.List;

import javax.xml.bind.JAXBContext;
import javax.xml.bind.JAXBException;
import javax.xml.bind.Unmarshaller;
import javax.swing.JOptionPane;

import org.apache.commons.math.stat.StatUtils;
import org.mcisb.beacon.model.*;

public class TrackerResultsAnalyser {
	

	double[] times;
	int numberOfCells;
	AnalysisResults myResults;
	
	public TrackerResultsAnalyser(File f) {
		this.Analyse(f);
	}
	
	private void Analyse(File f) {
		try {
				JAXBContext jc = JAXBContext.newInstance("org.mcisb.beacon.model");
				Unmarshaller unmarshaller = jc.createUnmarshaller();
				Result result = (Result)unmarshaller.unmarshal(f);
				ResultTimeSeries timeSeries = result.getResultTimeSeries();
				List<ResultState> resultStates = timeSeries.getResultState();
				times = new double[resultStates.size()];
				for (int i=0; i< resultStates.size(); i++) {
					ResultState resultState = (ResultState) resultStates.get(i);
					times[i]=resultState.getTimeStamp();
				}
				
				//Into minutes...
				times=DoubleArrayUtils.divide(times, 60);
				/*
				 * Ascertain if there's a gap in time values indicating a
				 * prestimulation period.  Can use that to work out which point is
				 * 0
				 */
				double prestim =0;

				
				if (JOptionPane.showConfirmDialog(null, "Is there a pre-stimulation period for this location?", "Pre-stimulation", JOptionPane.YES_NO_OPTION)==0) { 

					/*
					 * Assume that if there's a prestim there will be a delay in measurement of more than
					 * half a second...
					 */
					for (int i=1; i<times.length; i++) {
						if ((times[i]-times[i-1]>(times[1]+0.5))) {
							prestim = times[i];
							break;
						}
					}
					for (int i=0; i<times.length; i++) {
						times[i]=times[i]-prestim;
					}
				}
				//So, get the channels and get a set of cells.
				ResultState tempState = (ResultState)resultStates.get(0);
				int channelNumbers = tempState.getCell().get(0).getCellProperty().get(0).getChannel().size();
				int cellNumbers = tempState.getCell().size();
				CellData[] cells = new CellData[cellNumbers];
				String[] cellNames = new String[cellNumbers];

				//Cell names...
				for (int i=0;i<cellNumbers;i++) {
					cellNames[i]=tempState.getCell().get(i).getName();
				}
				
				//Channels...
				String[] channelNames = new String[channelNumbers];
				for (int i=0; i<channelNumbers; i++) {
					channelNames[i]= tempState.getCell().get(0).getCellProperty().get(0).getChannel().get(i).getChannelName();
				}
				for (int i=0; i< cellNumbers;i++) {
					cells[i]=new CellData(channelNames, cellNames[i]);
				}
				//Cells...
				//Need to work out which values are cytoplasmic and which are nuclear, if there's
				//a ratio already and if there's a cell intensity..., then get avg.
				int cyt =0;
				int nuc =0;
				int ratio =99;
				int wholecell=99;
				tempState = (ResultState)resultStates.get(0);
				List<CellProperty> properties = tempState.getCell().get(0).getCellularCompartment().get(0).getCellProperty();
				for (int i=0; i< properties.size(); i++) {
					CellProperty tempProperty = (CellProperty)properties.get(i);
				
					if (tempProperty.getPropertyName().equals("Cyto intensity(Avg)")) {
						cyt=i;
						nuc=i;
					}
					//This should really be in the "cell" section but it falls into the cyt
					//one for reasons that escape me.
					if (tempProperty.getPropertyName().equals("Cell intensity(Avg)")) {
						wholecell=i;
					}
				}
				
				//check for ratios...
				properties = tempState.getCell().get(0).getCellProperty();
				for (int i=0; i<properties.size(); i++) {
					CellProperty tempProperty = (CellProperty)properties.get(i);
					if (tempProperty.getPropertyName().equals("Nuc/Cyto ratio(Avg)")) {
						ratio=i;
					}
				}
				for (int i=0; i<resultStates.size();i++) {
					tempState = (ResultState)resultStates.get(i);
					//so, cell numbers can change for each result state, depending on how long a cell was tracked for.
					//Only way to key it is by name. Each cell therefore has its own set of times associated with it.

					for (int j=0; j< tempState.getCell().size(); j++) {
						double[] cytvalue = new double[channelNumbers];
						double[] nucvalue = new double[channelNumbers];
						double[] ratiovalue = new double[channelNumbers];
						double[] cellvalue = new double[channelNumbers];
						//Let's find the index...						
						int currentCellIndex=0;
						for (int k=0; k<cellNames.length; k++) {
							String tempString = tempState.getCell().get(j).getName();
							if (tempString.equals(cellNames[k])){
								//Found the cell index...
								currentCellIndex=k;
							}

							
							
						}
						for (int k =0; k<channelNumbers;k++) {
							cytvalue[k]= tempState.getCell().get(j).getCellularCompartment().get(0).getCellProperty().get(cyt).getChannel().get(k).getChannelIntensity();
							nucvalue[k]= tempState.getCell().get(j).getCellularCompartment().get(1).getCellProperty().get(nuc).getChannel().get(k).getChannelIntensity();
							if (ratio!=99) {
								ratiovalue[k]=tempState.getCell().get(j).getCellProperty().get(ratio).getChannel().get(k).getChannelIntensity();
							}
							if (wholecell!=99) {
								cellvalue[k]= tempState.getCell().get(j).getCellularCompartment().get(0).getCellProperty().get(wholecell).getChannel().get(k).getChannelIntensity();
							}
						}
						cells[currentCellIndex].addCyt(cytvalue);
						cells[currentCellIndex].addNuc(nucvalue);
						cells[currentCellIndex].addTime(times[i]);
						if (wholecell!=99) {
							cells[currentCellIndex].addCell(cellvalue);
						}
						if (ratio!=99) {
							cells[currentCellIndex].addRatio(ratiovalue);
						}

					}
				}
				
				//Finalise the cells...
				for (int i=0; i<cells.length; i++) {
					cells[i].finalise();
				}
				// That's all the data loaded into something a bit more mungable.
				// Set up an object to store the results in.
				myResults = new AnalysisResults();


				// For each cell:
				try {
					for (int i=0; i<cells.length;i++) {
						AnalysedCell tempCell = new AnalysedCell();
						if (prestim !=0) {
							tempCell.setPreStimPeriod(new Double(prestim));
						}
						tempCell.setCellName(cells[i].getName());
						//For each channel:
						for (int j=0; j<cells[i].numberOfChannels(); j++) {
							AnalysedChannel tempChannel = new AnalysedChannel();
							// Calculate any trend in overall cell intensity if available:
							if (cells[i].hasIntensity()) {
								LinearRegressor lr = new LinearRegressor(cells[i].getTimes(),cells[i].getWholeCellIntensity(j));
								tempChannel.setDecayRate(lr.getM());
							}
							tempChannel.setChannelName(cells[i].getChannelName(j));
							// Do the peaks...
							ArrayList<Double> peakLocations = new ArrayList<Double>();
							double[] x = cells[i].getTimes();
							double[] y = cells[i].getRatio(j);
							double timeShift=0;
							
							/*
							 * Trim off any 0's
							 */
							
							if (DoubleArrayUtils.indexOf(y, 0) < x.length && DoubleArrayUtils.indexOf(y, 0)>0) {
							//double[] subArray = new double[DoubleArrayUtils.indexOf(y, 0)]
								y=Arrays.copyOf(y, DoubleArrayUtils.indexOf(y, 0));
								x=Arrays.copyOf(x, y.length);
							//System.arraycopy(y, 0, y, 0, DoubleArrayUtils.indexOf(y, 0)-1);
							}
							
							/*
							 * If we're starting at time 0, check to see if we're initially starting
							 * with an upward gradiant to ensure we don't miss any peaks
							 * at the start of the readings...
							 */
							
							if (x[0]==0) {
								TimeValuePairs tvp= runIn(x,y);
								x=tvp.getTimes();
								y=tvp.getValues();
								timeShift=tvp.getTimeShift();
							}
							
							/*
							 * Check to see if we're finishing on a downward slope, just to ensure
							 * we don't miss any peaks at the end...
							 */
							if (isDownSlope(y)) {
								TimeValuePairs tvp = extrapolate(x,y);
								x=tvp.getTimes();
								y=tvp.getValues();
							}
							/*
							 *  Threshold is going to be at the baseline prior to any 0 in the times...
							 *  If there's no pre-stimulation, we're going to have to guess at the 
							 *  threshold...
							 */

							double threshold = calcThreshold(x,y);
							
							//Smoothing width:
							int smoothing =0;
							
							
							//Calculate optimal smoothing
							if (smoothCount(y,8)>smoothCount(y,10)) {
								smoothing = 10;
							} else {
								smoothing = 8;
							}

								//Identify optimum width for peak
							double[] widths = new double[80];
							for (int width=3; width<80; width++) {
								PeakFinder pf = new PeakFinder(x,y, 0.0000000001,threshold,smoothing,width );
								//LinearRegressor lr = new LinearRegressor(x,pf.smooth(y, 11));
								Peak[] myPeaks = pf.getPeaks();
								if (pf.hasPeaks()) {
									widths[width]=myPeaks[0].getPosition();
								}
							}
							
							int width = findJump(widths);
							if (width !=999) {
								goodQuality(width,widths);
								PeakFinder pf = new PeakFinder(x,y, 0.0000000001,threshold,smoothing,width );
								Peak[] myPeaks = cleanPeaks(pf.getPeaks());

								if (myPeaks.length>=1) {
									tempChannel.setFirstPeakTime(myPeaks[0].getPosition()-timeShift);
									peakLocations.add(new Double(myPeaks[0].getPosition()-timeShift));
									double[] peakHeights = new double[myPeaks.length];
									double[] peakPositions = new double[myPeaks.length-1];
									for (int k=0; k<myPeaks.length;k++) {
										org.mcisb.beacon.model.Peak tempPeak = new org.mcisb.beacon.model.Peak();
										tempPeak.setTime(myPeaks[k].getPosition()-timeShift);
										tempPeak.setValue(myPeaks[k].getHeight());
										peakHeights[k]=myPeaks[k].getHeight();
										tempChannel.getPeak().add(tempPeak);
									}
									tempChannel.setMaxPeak(DoubleArrayUtils.max(peakHeights));
									//Two peaks and we can get a period potentially...
									if (myPeaks.length>1) {
										double distances =0;
										for (int k=myPeaks.length-1; k>0; k--) {
											peakPositions[k-1]=(myPeaks[k].getPosition()-timeShift)-(myPeaks[k-1].getPosition()-timeShift);
											distances+=peakPositions[k-1];
										}
										//peakPositions[0]=myPeaks[0].getPosition()-timeShift;
										//distances+=peakPositions[0];
										tempChannel.setPeriod(distances/(myPeaks.length-1));

										tempChannel.setPeriodStdDev(Math.sqrt(StatUtils.variance(peakPositions)));
									}

								}


							}
							
							//Add channel to cell:
							tempCell.getAnalysedChannel().add(tempChannel);
						}
						myResults.getAnalysedCell().add(tempCell);
					}
				} catch (NotFinalisedException e) {
					e.printStackTrace();
				}
				


			} catch (JAXBException e) {
				e.printStackTrace();
			}
	}
	
	public AnalysisResults getAnalysisResults() {
		return myResults;
	}
	
	//Utility methods
	private int findJump(double[] d) {
		for (int i=0; i<d.length;i++) {
			if (StatUtils.variance(Arrays.copyOfRange(d, 0, i))>1) {
				return i;
			}
			
		}
		return 999;
	}
	
//	private Point indexRange()
	
	private boolean goodQuality(int jump, double[] d) {
		//double[] values = Arrays.copyOfRange(d, jump, d.length-1);
		//System.out.println(Math.sqrt(StatUtils.variance(values)));
		return true;
	}
	
	private double calcThreshold(double[]x, double[] y) {
		if (DoubleArrayUtils.zeroCross(x)>0) {
		double[] basemeasures = Arrays.copyOfRange(y, 0, DoubleArrayUtils.zeroCross(x));
		if (y.length<x.length) {
			x=Arrays.copyOfRange(x, 0, y.length-1);
		}

		return StatUtils.mean(basemeasures)+(2*Math.sqrt(StatUtils.variance(basemeasures)));
		} else {
			return DoubleArrayUtils.min(y)*1.75;
		}
	}
	
	private boolean isDownSlope(double[] d) {
		double[] derivs = DoubleArrayUtils.derivative(d);
		for (int i=derivs.length-2; i<derivs.length; i++) {
			if (derivs[i]>=0) {
				return false;
			}
		} 
		return true;
	}
	
	@SuppressWarnings("unused")
	private boolean isUpSlope(double[] d) {
		double[] derivs = DoubleArrayUtils.derivative(d);
		for (int i=0; i<3; i++) {
			if (derivs[i]<=0) {
				return false;
			}
		} 
		return true;
	}
	
	
	
	
	private TimeValuePairs extrapolate(double[] t, double[] v) {
		
		// Is this going down?
		if (isDownSlope(v)) {
			// Get the threshold we want to go beyond
			double threshold = calcThreshold(t,v);
			// get the gradient...
			double[] gradients = DoubleArrayUtils.derivative(v);
			double gradient = (gradients[gradients.length-1]+gradients[gradients.length-2])/2;
			//knock .1 off the threshold...
			threshold=threshold-.1;

			ArrayList<Double> times = new ArrayList<Double>();
			ArrayList<Double> values = new ArrayList<Double>();
			for (int i =0; i< v.length; i++) {
				times.add(new Double(t[i]));
				values.add(new Double(v[i]));
			}
			//times.add(new Double(x));
			//values.add(new Double(threshold));
			//add some back end padding...
			//int finalsize = times.size()+15;
			double minValue = DoubleArrayUtils.min(v);
			while (values.get(values.size()-1) > minValue) {
				times.add(new Double(times.get(times.size()-1).doubleValue()+4));
				values.add(new Double(values.get(values.size()-1).doubleValue()+(gradient)));
			}
			int finalsize = times.size()+5;
			for (int i=times.size()-1; i<finalsize; i++) {
				times.add(new Double(times.get(i).doubleValue()+4));
					values.add(new Double(minValue));
				
			}
			return new TimeValuePairs(DoubleArrayUtils.listToDouble(times),DoubleArrayUtils.listToDouble(values));
			
		}
		return new TimeValuePairs(5);
	}
	private TimeValuePairs runIn(double[] t, double[] v) {
		

			// Get the threshold we want to go beyond
			double threshold = v[0];
			// Knock 0.1 off it
			threshold-=0.1;
			
			//What's the time interval?
			double interval = t[1]-t[0];
			
			//run in for 10 time intervals
			double shift = interval*10;
			
			
			
			ArrayList<Double> times = new ArrayList<Double>();
			ArrayList<Double> values = new ArrayList<Double>();
			for (int i =0; i< 10; i++) {
				times.add(new Double(i*interval));
				values.add(new Double(threshold));
			}
			//Add the original values on:
			for (int i=0; i<t.length; i++) {
				times.add(new Double(t[i]+shift));
				values.add(new Double(v[i]));
			}

			return new TimeValuePairs(DoubleArrayUtils.listToDouble(times),DoubleArrayUtils.listToDouble(values), shift);
			

	}
	private Peak[] cleanPeaks(Peak[] p) {
		
		/*
		 * This essentially gets rid of any peaks which have appeared due
		 * to some jiggery pokery by the extrapolation algorithm.
		 */ 
		ArrayList<Peak> peaks = new ArrayList<Peak>();
		double currentPosition=0;
		for (int i=0; i<p.length; i++) {
			if (p[i].getPosition()>currentPosition) {
				peaks.add(p[i]);
				currentPosition=p[i].getPosition();
			}
		}
		Peak[] returnPeaks = new Peak[peaks.size()];
		for (int i=0; i<peaks.size(); i++) {
			returnPeaks[i]=peaks.get(i);
		}
		
		return returnPeaks;
	}
	private int smoothCount(double[] y, int width) {
		int count=0;
		double [] smoothed = PeakFinder.smooth(y, width);
		double[] derivs = DoubleArrayUtils.derivative(smoothed);
		for (int l=0; l<derivs.length-1; l++) {
			if (derivs[l]!=0 && PeakFinder.sign(derivs[l])!= PeakFinder.sign(derivs[l+1])) {
				count++;
			}
		}
		return count;
	}

}
