# Supplementary material for: Information management for high content live cell imaging
Source: BMC Bioinformatics. 2009 Jul 21;10:226. doi: 10.1186/1471-2105-10-226 (PMC2723092; doi:10.1186/1471-2105-10-226)
Supplement: Additional file 6 — Source code. Java source code for the Pedro plugins and front end elements. [file 1471-2105-10-226-S6.zip › src/mcisb-beacon/org/mcisb/beacon/analysis/VandermondeMatrix.java]

package org.mcisb.beacon.analysis;
import org.apache.commons.math.linear.RealMatrix;
import org.apache.commons.math.linear.RealMatrixImpl;

/**
 * Generate a Vandermonde Matrix
 * @author Daniel Jameson
 * @version 0.1
 */
public class VandermondeMatrix {

	
	RealMatrix vandermondeMatrix;
	/**
	 * Constructor
	 * @param v vector of values
	 * @param j number of columns for matrix
	 */
	public VandermondeMatrix(double[] v, int j) {
		this.generateMatrix(v,j);
	}
	/**
	 * Constructor
	 * @param v vector of values
	 */
	public VandermondeMatrix(double[] v) {
		this.generateMatrix(v,v.length);
	}
	
	private void generateMatrix(double[] v, int cols) {
		double[][] vanderDouble = new double[v.length][cols];
		for (int i=0; i<v.length; i++) {
			vanderDouble[i][cols-1]=1;
		}
		for (int j=cols-2; j>-1 ; j--) {
			for (int i=0; i<vanderDouble.length; i++) {
				vanderDouble[i][j]=vanderDouble[i][j+1]*v[i];
			}
		}
		
		vandermondeMatrix = new RealMatrixImpl(vanderDouble);
	}
	/**
	 * Get the Vandermonde Matrix
	 * @return matrix
	 */
	public RealMatrix getMatrix() {
		return vandermondeMatrix;
	}
	
}
