# Supplementary material for: Information management for high content live cell imaging
Source: BMC Bioinformatics. 2009 Jul 21;10:226. doi: 10.1186/1471-2105-10-226 (PMC2723092; doi:10.1186/1471-2105-10-226)
Supplement: Additional file 6 — Source code. Java source code for the Pedro plugins and front end elements. [file 1471-2105-10-226-S6.zip › src/mcisb-beacon/org/mcisb/beacon/analysis/XmlFileLoadingTest.java]

package org.mcisb.beacon.analysis;
import java.io.File;

public class XmlFileLoadingTest {


	
	@SuppressWarnings("unused")
	private static ResultXmlParser myParser;

	public static void main(String[] args) {
		File myfile = new File(args[0]);
		myParser = new ResultXmlParser(myfile);
		
	}

}
