# Supplementary material for: Information management for high content live cell imaging
Source: BMC Bioinformatics. 2009 Jul 21;10:226. doi: 10.1186/1471-2105-10-226 (PMC2723092; doi:10.1186/1471-2105-10-226)
Supplement: Additional file 6 — Source code. Java source code for the Pedro plugins and front end elements. [file 1471-2105-10-226-S6.zip › src/mcisb-beacon/org/mcisb/beacon/db/xml/Database.java]

/*******************************************************************************
 * Manchester Centre for Integrative Systems Biology
 * University of Manchester
 * Manchester M1 7ND
 * United Kingdom
 * 
 * Copyright (C) 2008 University of Manchester, MCISB
 * 
 * This software code is distributed under the Academic Free License V3.0
 * 
 * See included LICENSE.txt or more details.
 *******************************************************************************/
package org.mcisb.beacon.db.xml;

import java.io.*;
import java.util.*;
import org.w3c.dom.*;

/**
 * 
 * @author Neil Swainston
 */
public interface Database
{
	/**
	 * 
	 * @param queryString
	 * @return Element
	 * @throws Exception
	 */
	public Element getUniqueElement( final String queryString ) throws Exception;

	/**
	 * 
	 *
	 * @param queriedCollection
	 * @param columnIdentifiers
	 * @return Collection
	 * @throws Exception
	 */
	public Collection getElementProperties( final String queriedCollection, final Collection columnIdentifiers ) throws Exception;

	/**
	 * 
	 * @param queryString
	 * @param identifyingProperties
	 * @return Map
	 * @throws Exception
	 */
	public Map getElementIDs( final String queryString, final String[] identifyingProperties ) throws Exception;

	/**
	 * 
	 * @param elementName
	 * @param docId
	 * @return File
	 * @throws Exception
	 */
	public File getResult( final String elementName, final String docId ) throws Exception;

	/**
	 * 
	 * @param xml
	 * @param xsdSchema
	 * @param properties
	 * @throws Exception
	 */
	public void saveData( final File xml, final File xsdSchema, final Map properties ) throws Exception;
}
