# Supplementary material for: Information management for high content live cell imaging
Source: BMC Bioinformatics. 2009 Jul 21;10:226. doi: 10.1186/1471-2105-10-226 (PMC2723092; doi:10.1186/1471-2105-10-226)
Supplement: Additional file 6 — Source code. Java source code for the Pedro plugins and front end elements. [file 1471-2105-10-226-S6.zip › src/mcisb-beacon/org/mcisb/beacon/db/xml/exist/ExistDatabase.java]

/**
 * Manchester Centre for Integrative Systems Biology
 * University of Manchester
 * Manchester M1 7ND
 * Copyright (c) 2008 Daniel Jameson
 *
 * 
 */

package org.mcisb.beacon.db.xml.exist;

import java.io.BufferedReader;
import java.io.BufferedWriter;
import java.io.File;
import java.io.FileInputStream;
import java.io.InputStreamReader;

import java.io.FileWriter;
import java.io.InputStream;
import java.util.ArrayList;
import java.util.HashMap;
import java.util.Iterator;
import java.util.Map;
import java.util.regex.*;
import java.net.*;

import javax.xml.parsers.DocumentBuilder;
import javax.xml.parsers.DocumentBuilderFactory;
import javax.xml.transform.*;
import javax.xml.transform.dom.DOMSource;
import javax.xml.transform.stream.StreamResult;

import org.mcisb.util.xml.XmlUtils;
import org.xmldb.api.*;
import org.xmldb.api.base.*;
import org.xmldb.api.modules.*;

import org.w3c.dom.Document;
import org.w3c.dom.Element;
import org.w3c.dom.Node;

import com.sun.org.apache.xml.internal.serialize.XMLSerializer;


public class ExistDatabase implements org.mcisb.beacon.db.xml.Database {
	
	private final URI uri;
	private final String username;
	private final String password;
	private String collection;
	
	
	public ExistDatabase (final URI uri, final String username, final String password, final String collection) {
		this.uri=uri;
		this.username = username;
		this.password = password;
		this.collection = collection;
		try {
			uri.parseServerAuthority();
		} catch (URISyntaxException e) {
			// TODO Auto-generated catch block
			e.printStackTrace();
		}
	}
	

	@Override
	public Map getElementIDs(String queryString, String[] identifyingProperties)
			throws Exception {
		
		final Map results = new HashMap();
		Collection col = null;

		try {
			col = getCollection();

			// Invoke the query operation
			
			XQueryService service = (XQueryService)col.getService("XQueryService", "1.0");
			service.setProperty("indent", "yes");
			queryString="/"+queryString;
			ResourceSet result = service.query(queryString);
		    
		    if( result != null )
		    {
				for( ResourceIterator iterator = result.getIterator(); iterator.hasMoreResources(); )
				{
				    // Create a results map for each returned document	    
					final XMLResource resource = (XMLResource)iterator.nextResource();
					Document node = (Document)resource.getContentAsDOM();
				    final Element element = node.getDocumentElement();

				    for (int i=0; i< identifyingProperties.length; i++) {
				    	final java.util.Collection resultCollection = new XmlUtils().getDOMElementTextByTagName(element, identifyingProperties[i], XmlUtils.FIRST_VALUE_ONLY);
				    	for (Iterator resIter = resultCollection.iterator(); resIter.hasNext();) {
				    		results.put(resIter.next(), resource.getId());
				    	}
				    }
				}
		    }
		} finally {
			// Close the connection
			if( col != null ) {
				col.close();
			}
		}
		
		
		return results;
	}

	@Override
	public java.util.Collection getElementProperties(String queriedCollection,
			java.util.Collection columnIdentifiers) throws Exception {
		final StringBuffer query = new StringBuffer("declare namespace util=\"http://exist-db.org/xquery/util\";");
		query.append("for $q in /"+queriedCollection);
		query.append(" return (<PlaceHolder> ");
		
		for (Iterator<String> iterator = columnIdentifiers.iterator(); iterator.hasNext();) {
			final String columnIdentifier = (String)iterator.next();
			if (columnIdentifier .equals("id")) {
				query.append("<id>{util:collection-name}/{util:document-name($q)}</id>");
			} else {
				query.append("{$q/"+columnIdentifier+"} ");
			}
		}
		query.append("</PlaceHolder>)");
		return executeQuery(query.toString(), columnIdentifiers);
		
	}

	
	class MyAuthenticator extends Authenticator {
		public PasswordAuthentication getPasswordAuthentication() {
			return (new PasswordAuthentication(username, password.toCharArray()));
		}
	}
	
	@Override
	public File getResult(String elementName, String docId) throws Exception {
		
		
		FileWriter os=null;
		final File out = File.createTempFile("result", ".xml");
		if (docId.startsWith("/")) {
			docId=docId.substring(1);
		}
		os = new FileWriter(out);
		Pattern pat = Pattern.compile("//(.+:\\d\\d\\d\\d)/");
		Matcher m = pat.matcher(uri.toString());
		m.find();
		Authenticator.setDefault(new MyAuthenticator());
		URL url = new URL("http:"+m.group()+"exist/rest//db/"+collection+"/"+docId);
		InputStream xmlFile = url.openConnection().getInputStream();
		BufferedReader in = new BufferedReader(new InputStreamReader(xmlFile));
		BufferedWriter bw = new BufferedWriter(os);
		String line;
		while ((line=in.readLine()) !=null) {
			bw.write(line);
			bw.newLine();
		}
		bw.close();
		
		/*
		final String queryString = "document(\""+docId+"\")"+elementName;
		try
		{
    		col= getCollection();
 		
    		// Invoke the query operation
			
			XQueryService service = (XQueryService)col.getService("XQueryService", "1.0");
			service.setProperty("indent", "yes");
			ResourceSet result = service.query(queryString);
		    if( result != null )
		    {
				os = new FileWriter( out );
				for( ResourceIterator iterator = result.getIterator(); iterator.hasMoreResources(); )
				{
					XMLResource resource = (XMLResource)iterator.nextResource();
				    // Write out each thing encountered....	   
					if (resource.getContentAsDOM().getNodeName() != elementName) {
					    os.append((String)resource.getContent());
					}

				}
		    }

		}
		finally
		{
		    if( col != null )
			{
				col.close();
			}
			if( os != null )
			{
				os.close();
			}
		}*/
	
		if (os!=null) {
			os.close();
		}
		
		return out;
    }


	@Override
	public Element getUniqueElement(String queryString) throws Exception {
		Collection col = null;

		try
		{
			col = getCollection();

			// Invoke the query operation
			
			XQueryService service = (XQueryService)col.getService("XQueryService", "1.0");
			service.setProperty("indent", "yes");
			ResourceSet result = service.query(queryString);
			XMLResource resource = (XMLResource)result.getResource(0);
			Node node = resource.getContentAsDOM();

			if( node != null )
			{
				// Get top-level JDOM element
				return (Element)node;
			}

			return null;
		}
		finally
		{
			// Close the connection
			if( col != null )
			{
				col.close();
			}
		}
	}

	@Override
	public void saveData(File xml, File xsdSchema, Map properties)
			throws Exception {
		InputStream xmlIs = null;
		InputStream xsdSchemaIs = null;
		Collection col = null;
		try {
			xmlIs = new FileInputStream(xml);
			xsdSchemaIs = new FileInputStream(xsdSchema);
			new XmlUtils().validateXml(xmlIs,xsdSchemaIs);
			col = getCollection();
			
			//Get the document & clean it up...
			XMLResource document = (XMLResource)col.createResource(null, "XMLResource");
			DocumentBuilderFactory dbf = DocumentBuilderFactory.newInstance();
			DocumentBuilder db = dbf.newDocumentBuilder();
			Document doc = db.parse(xml);
			doc.getDocumentElement().normalize();
			
			//Eject it into a temporary file...
			File tempFile = File.createTempFile("document", ".xml");
			Source source = new DOMSource(doc);
			Result stream = new StreamResult(tempFile);
			Transformer xformer =  TransformerFactory.newInstance().newTransformer();
			xformer.transform(source, stream);
			
			
			document.setContent(tempFile);
			
			//Check if it already exists...
			boolean needsAnd = false;
			StringBuffer uniquenessCheckString = new StringBuffer();
			
			for( Iterator iterator = properties.entrySet().iterator(); iterator.hasNext(); ) {
			    final Map.Entry entry = (Map.Entry)iterator.next();
			    if( needsAnd ) {
			    	uniquenessCheckString.append( " and " ); //$NON-NLS-1$
			    }
			    uniquenessCheckString.append( entry.getKey().toString().replace(' ', '_') + "=\"" + entry.getValue() + "\"" ); //$NON-NLS-1$ //$NON-NLS-2$
			    needsAnd = true;
			}
			String name = doc.getDocumentElement().getNodeName();
			XQueryService service = (XQueryService)col.getService("XQueryService", "1.0");
			service.setProperty("indent", "yes");
			String queryString = "/"+name+"["+uniquenessCheckString.toString()+"]";
			ResourceSet result = service.query(queryString);
			XMLResource existingDoc = (XMLResource)result.getResource(0);
			
			//If it does, overwrite it...
			if( existingDoc != null ) {
				existingDoc.setContent(tempFile);
				//System.out.println(existingDoc.getId());
				col.storeResource(existingDoc);
			} else {
				//Otherwise generate a new document.
				col.storeResource(document);
			}
		} catch (Exception e) {
			System.out.println(e.getMessage());
			e.printStackTrace();
		} finally {
			if (col !=null) {
				col.close();
			}
		}
	}
	
	private Collection getCollection() {
		String driver = "org.exist.xmldb.DatabaseImpl";
		String finaluri = this.uri+"/"+this.collection;
		try {
			Class cl = Class.forName(driver);
			Database database = (Database)cl.newInstance();
			DatabaseManager.registerDatabase(database);
			Collection col = DatabaseManager.getCollection(finaluri, username, password);
			if (col==null) {
				Collection root = DatabaseManager.getCollection(this.uri.toASCIIString());
				CollectionManagementService mgtService = (CollectionManagementService)
				root.getService("CollectionManagementService", "1.0");
				col = mgtService.createCollection(this.collection);
			}
			return col;
		} catch (Exception e) {
			e.printStackTrace();
		}
		return null;

	}
	
    private java.util.Collection executeQuery( String query, final java.util.Collection identifyingProperties ) throws Exception
    {
    	final java.util.Collection results = new ArrayList();
		Collection col = null;
		
		try
		{	
    		//this.collection="";//testing
    		col = getCollection();

	    	// Invoke the query operation
			// Invoke the query operation
			
			XQueryService service = (XQueryService)col.getService("XQueryService", "1.0");
			service.setProperty("indent", "yes");
			//query="for $speech in //SPEECH[LINE &= 'love'] return $speech"; //testing
			ResourceSet result = service.query(query);
		    
		    if( result != null )
		    {
				for( ResourceIterator iterator = result.getIterator(); iterator.hasMoreResources(); )
				{
				    // Create a results map for each returned document	    	
					XMLResource resource = (XMLResource)iterator.nextResource();
				    final Document node = (Document) resource.getContentAsDOM();
				    Element element= node.getDocumentElement();

				    results.add( new XmlUtils().getResult( element, identifyingProperties ) );
				}
		    }
		} catch (Exception e) {
			System.out.println(e.getMessage());
			e.printStackTrace();
		}
		finally 
		{
		    // Close the connection
			if( col != null )
			{
				col.close();
			}
		}
		
		return results;
    }

}
