# Supplementary material for: Information management for high content live cell imaging
Source: BMC Bioinformatics. 2009 Jul 21;10:226. doi: 10.1186/1471-2105-10-226 (PMC2723092; doi:10.1186/1471-2105-10-226)
Supplement: Additional file 6 — Source code. Java source code for the Pedro plugins and front end elements. [file 1471-2105-10-226-S6.zip › src/mcisb-beacon/org/mcisb/beacon/db/xml/tamino/TaminoDatabase.java]

/*******************************************************************************
 * Manchester Centre for Integrative Systems Biology
 * University of Manchester
 * Manchester M1 7ND
 * United Kingdom
 * 
 * Copyright (C) 2008 University of Manchester, MCISB
 * 
 * This software code is distributed under the Academic Free License V3.0
 * 
 * See included LICENSE.txt or more details.
 *******************************************************************************/
package org.mcisb.beacon.db.xml.tamino;

import java.io.*;
import java.net.*;
import java.util.*;
import org.w3c.dom.*;
import com.softwareag.tamino.db.api.accessor.*;
import com.softwareag.tamino.db.api.connection.*;
import com.softwareag.tamino.db.api.objectModel.*;
import com.softwareag.tamino.db.api.objectModel.dom.*;
import com.softwareag.tamino.db.api.response.*;
import org.mcisb.beacon.db.xml.*;
import org.mcisb.util.xml.*;

/**
 * 
 * @author Neil Swainston
 */
public class TaminoDatabase implements Database
{
	/**
	 * 
	 */
	private final URL url;
	
	/**
	 * 
	 */
	private final String username;
	
	/**
	 * 
	 */
	private final String password;
	
	/**
	 * 
	 */
	private final String collection;

    /**
     * 
     * @param url
     * @param username
     * @param password
     * @param collection
     */
    public TaminoDatabase( final URL url, final String username, final String password, final String collection )
	{
		this.url = url;
		this.username = username;
		this.password = password;
		this.collection = collection;
    }
    
    /* 
     * (non-Javadoc)
	 * @see org.mcisb.db.xml.tamino.Database#getUniqueElement(java.lang.String)
	 */
    public Element getUniqueElement( final String queryString ) throws Exception
    {
    	TConnection connection = null;
    	
    	try
    	{
    		connection = getConnection();
    		
	    	// Invoke the query operation
		    final TResponse response = getObjectAccessor( connection ).query( TQuery.newInstance( queryString ) );
		    final TXMLObject xmlObject = response.getFirstXMLObject();
		    
		    if( xmlObject != null )
		    {
				// Get top-level JDOM element
				return (Element)xmlObject.getElement();
		    }
		    
		    return null;
		}
		finally
		{
		    // Close the connection
			if( connection != null )
			{
				connection.close();
			}
		}
    }

    /* 
     * (non-Javadoc)
	 * @see org.mcisb.db.xml.tamino.Database#getElementProperties(java.lang.String, java.util.Collection)
	 */
    public Collection getElementProperties( final String queriedCollection, final Collection columnIdentifiers ) throws Exception
    {
		final StringBuffer query = new StringBuffer( "declare namespace tf=\"http://namespaces.softwareag.com/tamino/TaminoFunction\" " ); //$NON-NLS-1$
		query.append( " for $q in input()/" + queriedCollection ); //$NON-NLS-1$
		query.append( " return (<PlaceHolder> " ); //$NON-NLS-1$
	
		for( Iterator<String> iterator = columnIdentifiers.iterator(); iterator.hasNext(); )
		{
			final String columnIdentifier = (String)iterator.next();
			
		    if( columnIdentifier.equals( "id" ) ) //$NON-NLS-1$
		    {
		    	query.append( "<id>{ tf:getInoId($q) }</id> "); //$NON-NLS-1$
		    }
		    else
		    {
		    	query.append( " {$q/" + columnIdentifier + "} " ); //$NON-NLS-1$ //$NON-NLS-2$
		    }
		}
		
		query.append( " </PlaceHolder>)" ); //$NON-NLS-1$
	
		return executeQuery( query.toString(), columnIdentifiers );   
    }

    /**
     * 
     */
    public Map getElementIDs( final String queryString, final String[] identifyingProperties ) throws Exception
    {
		final Map results = new HashMap();
	
		TConnection connection = null;
		
		try
		{
    		connection = getConnection();
    		
	    	// Invoke the query operation
		    final TResponse response = getObjectAccessor( connection ).query( TQuery.newInstance( queryString ) );

		    for( TXMLObjectIterator iterator = response.getXMLObjectIterator(); iterator.hasNext(); )
		    {
				final TXMLObject obj = iterator.next();
				final Element elem = (Element)obj.getElement();
				
				for( int i = 0; i < identifyingProperties.length; i++ )
				{
					final Collection result = new XmlUtils().getDOMElementTextByTagName( elem, identifyingProperties[ i ], XmlUtils.FIRST_VALUE_ONLY );
					
					for( Iterator resultIterator = result.iterator(); resultIterator.hasNext(); )
					{
					    results.put( resultIterator.next(), obj.getId() );
					}
				}
		    }
		}
		finally
		{
		    // Close the connection
			if( connection != null )
			{
				connection.close();
			}
		}
	
		return results;
    }

    /* 
     * (non-Javadoc)
	 * @see org.mcisb.db.xml.tamino.Database#getResult(java.lang.String, java.lang.String)
	 */
    public File getResult( final String elementName, final String docId ) throws Exception
    {
		final File out = File.createTempFile( "result", ".xml" ); //$NON-NLS-1$ //$NON-NLS-2$
		final String queryString = elementName + "[@ino:id=" + docId + "]"; //$NON-NLS-1$ //$NON-NLS-2$
		TConnection connection = null;
		FileOutputStream os = null;
		
		try
		{
    		connection = getConnection();
    		
	    	// Invoke the query operation
		    final TResponse response = getObjectAccessor( connection ).query( TQuery.newInstance( queryString ) );
		    
		    if( response.hasFirstXMLObject() )
		    {
				os = new FileOutputStream( out );
				response.getFirstXMLObject().writeTo( os );
		    }
		}
		finally
		{
		    if( connection != null )
			{
				connection.close();
			}
			if( os != null )
			{
				os.close();
			}
		}
	
		return out;
    }
    
    /*
     * (non-Javadoc)
     * @see org.mcisb.db.xml.Database#saveData(java.io.File, java.io.File, java.util.Map)
     */
    public void saveData( final File xml, final File xsdSchema, final Map properties ) throws Exception
    {
    	InputStream xmlIs = null;
    	InputStream xsdSchemaIs = null;
    	TConnection connection1 = null;
		TConnection connection2 = null;
		
    	try
    	{
    		// Perform validation:
    		xmlIs = new FileInputStream( xml );
    		xsdSchemaIs = new FileInputStream( xsdSchema );
	    	new XmlUtils().validateXml( xmlIs, xsdSchemaIs );
	    	
			final TXMLObject xmlObject = TXMLObject.newInstance( TDOMObjectModel.getInstance() );
			xmlObject.readFrom( new FileReader( xml.getAbsolutePath() ) );

			connection1 = getConnection();
			connection1.setLockMode( TLockMode.SHARED );
			
			connection2 = getConnection();
			connection2.setLockMode( TLockMode.UNPROTECTED );
			
			boolean needsAnd = false;
			StringBuffer uniquenessCheckString = new StringBuffer();
			
			for( Iterator iterator = properties.entrySet().iterator(); iterator.hasNext(); )
			{
			    final Map.Entry entry = (Map.Entry)iterator.next();

			    if( needsAnd )
			    {
			    	uniquenessCheckString.append( " and " ); //$NON-NLS-1$
			    }
			    
			    uniquenessCheckString.append( entry.getKey() + "='" + entry.getValue() + "'" ); //$NON-NLS-1$ //$NON-NLS-2$
			    needsAnd = true;
			}
			
			final TLocalTransaction uniqueTransaction = connection1.useLocalTransactionMode();
	
			// Insert the document
			final TXMLObjectAccessor accessor1 = getObjectAccessor( connection1 );
			accessor1.insert( xmlObject );
	
			// Get number of matching documents
			final TXMLObjectAccessor accessor2 = getObjectAccessor( connection2 );
			final TResponse response = accessor2.query( TQuery.newInstance( "count(" + xmlObject.getDoctype() + "[" + uniquenessCheckString.toString() + "])" ) ); //$NON-NLS-1$ //$NON-NLS-2$ //$NON-NLS-3$
			
			if( Integer.parseInt( response.getQueryContentAsString() ) == 1 )
			{
			    // Unique - commit the transaction
			    uniqueTransaction.commit();
			}
			else
			{
			    // Bad - roll back the transaction or ask the user if they want to overwrite existing data.
				uniqueTransaction.rollback();
				connection1.useAutoCommitMode();
				
				// just open a single transaction for this insert
				final TLocalTransaction nonUniqueTransaction = connection1.useLocalTransactionMode();
				accessor1.delete( TQuery.newInstance( xmlObject.getDoctype() + "[" + uniquenessCheckString.toString() + "]" ) ); //$NON-NLS-1$ //$NON-NLS-2$
				accessor1.insert( xmlObject );
				nonUniqueTransaction.commit();
			}	
	    }
	    finally
	    {
	    	if( xmlIs != null )
	    	{
	    		xmlIs.close();
	    	}
	    	if( xsdSchemaIs != null )
	    	{
	    		xsdSchemaIs.close();
	    	}
	    	
			// Close both connections
			if( connection1 != null )
			{
				connection1.close();
			}
			if( connection2 != null )
			{
				connection2.close();
			}
	    }
    }
    
	/**
	 * 
	 * @return TConnection
	 * @throws Exception
	 */
	private TConnection getConnection() throws Exception
	{
		return TConnectionFactory.getInstance().newConnection( url.toString(), username, password );
	}
	
	/**
	 * 
	 * @param connection
	 * @return TXMLObjectAccessor
	 */
	private TXMLObjectAccessor getObjectAccessor( final TConnection connection )
	{
		return connection.newXMLObjectAccessor( TAccessLocation.newInstance( collection ), TDOMObjectModel.getInstance() );
	}
    
    /**
     *
     * @param query
     * @param identifyingProperties
     * @return Collection
     * @throws Exception
     */
    private Collection executeQuery( final String query, final Collection identifyingProperties ) throws Exception
    {
    	final Collection results = new ArrayList();
		TConnection connection = null;
		
		try
		{
    		connection = getConnection();
    		
	    	// Invoke the query operation
		    final TResponse response = getObjectAccessor( connection ).xquery( TXQuery.newInstance( query ) );
		    
		    if( response != null )
		    {
				for( TXMLObjectIterator iterator = response.getXMLObjectIterator(); iterator.hasNext(); )
				{
				    // Create a results map for each returned document	    		    
				    final Element element = (Element)iterator.next().getElement();
				    results.add( new XmlUtils().getResult( element, identifyingProperties ) );
				}
		    }
		}
		finally 
		{
		    // Close the connection
			if( connection != null )
			{
				connection.close();
			}
		}
		
		return results;
    }
}
