# Supplementary material for: Information management for high content live cell imaging
Source: BMC Bioinformatics. 2009 Jul 21;10:226. doi: 10.1186/1471-2105-10-226 (PMC2723092; doi:10.1186/1471-2105-10-226)
Supplement: Additional file 6 — Source code. Java source code for the Pedro plugins and front end elements. [file 1471-2105-10-226-S6.zip › src/mcisb-beacon/org/mcisb/beacon/downloadmodel/ObjectFactory.java]

//
// This file was generated by the JavaTM Architecture for XML Binding(JAXB) Reference Implementation, vhudson-jaxb-ri-2.1-661 
// See <a href="http://java.sun.com/xml/jaxb">http://java.sun.com/xml/jaxb</a> 
// Any modifications to this file will be lost upon recompilation of the source schema. 
// Generated on: 2009.02.04 at 03:41:07 PM GMT 
//


package org.mcisb.beacon.downloadmodel;

import java.math.BigDecimal;
import javax.xml.bind.JAXBElement;
import javax.xml.bind.annotation.XmlElementDecl;
import javax.xml.bind.annotation.XmlRegistry;
import javax.xml.bind.annotation.adapters.CollapsedStringAdapter;
import javax.xml.bind.annotation.adapters.XmlJavaTypeAdapter;
import javax.xml.namespace.QName;


/**
 * This object contains factory methods for each 
 * Java content interface and Java element interface 
 * generated in the org.mcisb.beacon.downloadmodel package. 
 * <p>An ObjectFactory allows you to programatically 
 * construct new instances of the Java representation 
 * for XML content. The Java representation of XML 
 * content can consist of schema derived interfaces 
 * and classes representing the binding of schema 
 * type definitions, element declarations and model 
 * groups.  Factory methods for each of these are 
 * provided in this class.
 * 
 */
@XmlRegistry
public class ObjectFactory {

    private final static QName _TimeStamp_QNAME = new QName("", "TimeStamp");
    private final static QName _ChannelIntensity_QNAME = new QName("", "channel_intensity");
    private final static QName _ChannelName_QNAME = new QName("", "channel_name");
    private final static QName _Centroid_QNAME = new QName("", "Centroid");
    private final static QName _PropertyName_QNAME = new QName("", "property_name");
    private final static QName _Name_QNAME = new QName("", "name");
    private final static QName _Coordinates_QNAME = new QName("", "coordinates");

    /**
     * Create a new ObjectFactory that can be used to create new instances of schema derived classes for package: org.mcisb.beacon.downloadmodel
     * 
     */
    public ObjectFactory() {
    }

    /**
     * Create an instance of {@link ResultTimeSeries }
     * 
     */
    public ResultTimeSeries createResultTimeSeries() {
        return new ResultTimeSeries();
    }

    /**
     * Create an instance of {@link Channel }
     * 
     */
    public Channel createChannel() {
        return new Channel();
    }

    /**
     * Create an instance of {@link LinearRing }
     * 
     */
    public LinearRing createLinearRing() {
        return new LinearRing();
    }

    /**
     * Create an instance of {@link Cell }
     * 
     */
    public Cell createCell() {
        return new Cell();
    }

    /**
     * Create an instance of {@link Result }
     * 
     */
    public Result createResult() {
        return new Result();
    }

    /**
     * Create an instance of {@link CellularCompartment }
     * 
     */
    public CellularCompartment createCellularCompartment() {
        return new CellularCompartment();
    }

    /**
     * Create an instance of {@link ResultState }
     * 
     */
    public ResultState createResultState() {
        return new ResultState();
    }

    /**
     * Create an instance of {@link Exterior }
     * 
     */
    public Exterior createExterior() {
        return new Exterior();
    }

    /**
     * Create an instance of {@link CellProperty }
     * 
     */
    public CellProperty createCellProperty() {
        return new CellProperty();
    }

    /**
     * Create an instance of {@link AllResults }
     * 
     */
    public AllResults createAllResults() {
        return new AllResults();
    }

    /**
     * Create an instance of {@link Polygon }
     * 
     */
    public Polygon createPolygon() {
        return new Polygon();
    }

    /**
     * Create an instance of {@link JAXBElement }{@code <}{@link BigDecimal }{@code >}}
     * 
     */
    @XmlElementDecl(namespace = "", name = "TimeStamp")
    public JAXBElement<BigDecimal> createTimeStamp(BigDecimal value) {
        return new JAXBElement<BigDecimal>(_TimeStamp_QNAME, BigDecimal.class, null, value);
    }

    /**
     * Create an instance of {@link JAXBElement }{@code <}{@link BigDecimal }{@code >}}
     * 
     */
    @XmlElementDecl(namespace = "", name = "channel_intensity")
    public JAXBElement<BigDecimal> createChannelIntensity(BigDecimal value) {
        return new JAXBElement<BigDecimal>(_ChannelIntensity_QNAME, BigDecimal.class, null, value);
    }

    /**
     * Create an instance of {@link JAXBElement }{@code <}{@link String }{@code >}}
     * 
     */
    @XmlElementDecl(namespace = "", name = "channel_name")
    @XmlJavaTypeAdapter(CollapsedStringAdapter.class)
    public JAXBElement<String> createChannelName(String value) {
        return new JAXBElement<String>(_ChannelName_QNAME, String.class, null, value);
    }

    /**
     * Create an instance of {@link JAXBElement }{@code <}{@link String }{@code >}}
     * 
     */
    @XmlElementDecl(namespace = "", name = "Centroid")
    public JAXBElement<String> createCentroid(String value) {
        return new JAXBElement<String>(_Centroid_QNAME, String.class, null, value);
    }

    /**
     * Create an instance of {@link JAXBElement }{@code <}{@link String }{@code >}}
     * 
     */
    @XmlElementDecl(namespace = "", name = "property_name")
    public JAXBElement<String> createPropertyName(String value) {
        return new JAXBElement<String>(_PropertyName_QNAME, String.class, null, value);
    }

    /**
     * Create an instance of {@link JAXBElement }{@code <}{@link String }{@code >}}
     * 
     */
    @XmlElementDecl(namespace = "", name = "name")
    @XmlJavaTypeAdapter(CollapsedStringAdapter.class)
    public JAXBElement<String> createName(String value) {
        return new JAXBElement<String>(_Name_QNAME, String.class, null, value);
    }

    /**
     * Create an instance of {@link JAXBElement }{@code <}{@link String }{@code >}}
     * 
     */
    @XmlElementDecl(namespace = "", name = "coordinates")
    public JAXBElement<String> createCoordinates(String value) {
        return new JAXBElement<String>(_Coordinates_QNAME, String.class, null, value);
    }

}
