# Supplementary material for: Information management for high content live cell imaging
Source: BMC Bioinformatics. 2009 Jul 21;10:226. doi: 10.1186/1471-2105-10-226 (PMC2723092; doi:10.1186/1471-2105-10-226)
Supplement: Additional file 6 — Source code. Java source code for the Pedro plugins and front end elements. [file 1471-2105-10-226-S6.zip › src/mcisb-beacon/org/mcisb/beacon/downloadrenderer/Renderer.java]

/*
 * Renderer.java
 * (c) University of Manchester 2009
 * 
 * This file is released under the BSD License:
 * http://www.opensource.org/licenses/bsd-license.php
 */


package org.mcisb.beacon.downloadrenderer;

import javax.servlet.jsp.JspWriter;
import org.mcisb.beacon.downloadmodel.*;

import java.util.*;
import java.io.*;

import javax.xml.bind.*;

public class Renderer {


	JspWriter out = null;
	
	public Renderer(JspWriter out) {
		this.out=out;
	}

	public void render(String xml) {
		
		ArrayList<String> columns = new ArrayList<String>();
		ArrayList<String> cellProperties = new ArrayList<String>();
		ArrayList<String> cellCompartments = new ArrayList<String>();
		ArrayList<String> cellNames = new ArrayList<String>();
		ArrayList<String> channelNames = new ArrayList<String>();
		int cellTabs = 0;
		
		ByteArrayInputStream input = new ByteArrayInputStream (xml.getBytes()); 
		try {
			JAXBContext jc = JAXBContext.newInstance("org.mcisb.beacon.downloadmodel");
			Unmarshaller unmarshaller = jc.createUnmarshaller();
			AllResults results = (AllResults) unmarshaller.unmarshal(input);
			
			//Get the time series
			ResultTimeSeries timeSeries = results.getResult().getResultTimeSeries();
			
			ResultState initialState=timeSeries.getResultState().get(0);
			
			//Sort out the headings and properties...
			
			//Cell.compartment.property.channel

			Iterator<Cell> cells = initialState.getCell().iterator();
			columns.add("Time");
			while (cells.hasNext()) {
				Cell currentCell = cells.next();
				cellNames.add(currentCell.getName());
			}
			Iterator<CellularCompartment> compartments = initialState.getCell().get(0).getCellularCompartment().iterator();
			while (compartments.hasNext()) {
				CellularCompartment compartment = compartments.next();
				cellCompartments.add(compartment.getName());
			}
			Iterator<CellProperty> properties = initialState.getCell().get(0).getCellularCompartment().get(0).getCellProperty().iterator();
			while (properties.hasNext()) {
				CellProperty property = properties.next();
				cellProperties.add(property.getPropertyName());
			}
			Iterator<Channel> channels = initialState.getCell().get(0).getCellularCompartment().get(0).getCellProperty().get(0).getChannel().iterator();
			while (channels.hasNext()) {
				Channel channel = channels.next();
				channelNames.add(channel.getChannelName());
			}
			
			for (int i=0; i< cellNames.size(); i++) {
				for (int j=0; j< cellCompartments.size(); j++) {
					for (int k=0; k<cellProperties.size(); k++) {
						for (int l=0; l<channelNames.size(); l++) {
						columns.add(cellNames.get(i)+"."+cellCompartments.get(j)+"."+cellProperties.get(k)+"."+channelNames.get(l));	
						}
					}
				}
			}
			
			for (int i=0; i<columns.size(); i++) {
				out.print(columns.get(i));
				if (i==columns.size()-1) {
					out.print("\n");
				} else {
					out.print("\t");
				}
			}
			
			cellTabs = cellProperties.size()*cellCompartments.size()*channelNames.size();
			String cellTabString = "";
			for (int i=0; i<cellTabs; i++) {
				cellTabString = cellTabString+"\t";
			}
			//So, for each timestamp we check if we have the cell, if we do then get each column for it, if not then we do a tabstring...
			
			Iterator<ResultState> resultStates = timeSeries.getResultState().iterator();
			
			while (resultStates.hasNext()) {
				ResultState state = resultStates.next();
				out.print(state.getTimeStamp());
				// Go through the cells... We assume they're always in the same order...
				cells = state.getCell().iterator();
				if (cells.hasNext()) {
					Cell cell = cells.next();
					for (int i=0; i<cellNames.size(); i++) {
						if (cell != null) {
							if (cell.getName().equals(cellNames.get(i))) {
								for (int j=0; j< cell.getCellularCompartment().size(); j++) {
									for (int k=0; k<cell.getCellularCompartment().get(j).getCellProperty().size(); k++) {
										for (int l=0; l<cell.getCellularCompartment().get(j).getCellProperty().get(k).getChannel().size(); l++) {
											out.print("\t"+cell.getCellularCompartment().get(j).getCellProperty().get(k).getChannel().get(l).getChannelIntensity());
										}
									}
								}
								if (cells.hasNext()) {
									cell=cells.next();
								} else {
									cell=null;
								}
							} else {
								out.print(cellTabString);
							}
						} else {
							out.print(cellTabString);
						}
					}
				} else {
					//Got no cells for this timestamp..
					for (int i=0; i<cellNames.size(); i++) {
						out.print(cellTabString);
					}
				}
				out.print("\n");
			}
			
			
			
			
		} catch (JAXBException e) {
			// TODO Auto-generated catch block
			e.printStackTrace();
		} catch (IOException e) {
			// TODO Auto-generated catch block
			e.printStackTrace();
		}
		

	}
	
}
