# Supplementary material for: Information management for high content live cell imaging
Source: BMC Bioinformatics. 2009 Jul 21;10:226. doi: 10.1186/1471-2105-10-226 (PMC2723092; doi:10.1186/1471-2105-10-226)
Supplement: Additional file 6 — Source code. Java source code for the Pedro plugins and front end elements. [file 1471-2105-10-226-S6.zip › src/mcisb-beacon/org/mcisb/beacon/experiment/Camera.java]

package org.mcisb.beacon.experiment;

/**
 * 
 *
 * @author Daniel Jameson
 */
public class Camera {
	
	/**
	 * 
	 */
	private String name = ""; //$NON-NLS-1$
	
	/**
	 * 
	 */
	private double exposureTime = 0;
	
	/**
	 * 
	 */
	private int binning = 0;
	
	/**
	 * 
	 * @param s
	 */
	public Camera(String s) {
		name = s;
	}
	
	/**
	 * 
	 */
	public Camera() {
		// Default constructor.
	}
	
	/**
	 * 
	 * @return double
	 */
	public double getExposureTime() {
		return exposureTime;
	}
	
	/**
	 * 
	 * @return int
	 */
	public int getBinning() {
		return binning;
	}
	
	/**
	 * 
	 * @return String
	 */
	public String getName() {
		return name;
	}
	
	/**
	 * 
	 * @param s
	 */
	public void setName(String s){
		name = s;
	}
	
	/**
	 * 
	 * @param i
	 */
	public void setBinning(int i) {
		binning=i;
	}
	
	/**
	 * 
	 * @param d
	 */
	public void setExposureTime(double d) {
		exposureTime =d;
	}
}
