# Supplementary material for: Information management for high content live cell imaging
Source: BMC Bioinformatics. 2009 Jul 21;10:226. doi: 10.1186/1471-2105-10-226 (PMC2723092; doi:10.1186/1471-2105-10-226)
Supplement: Additional file 6 — Source code. Java source code for the Pedro plugins and front end elements. [file 1471-2105-10-226-S6.zip › src/mcisb-beacon/org/mcisb/beacon/experiment/Dish.java]

package org.mcisb.beacon.experiment;

import java.util.ArrayList;

/**
 * 
 * @author Daniel Jameson
 */
public class Dish {

	/**
	 * 
	 */
	private ArrayList spotReadings = new ArrayList();
	
	/**
	 * 
	 */
	private int numberOfSpots = 0;
	
	/**
	 * 
	 */
	private int dishNumber = 0;
	
	/**
	 * 
	 */
	private int numberOfRows = 0;
	
	/**
	 * 
	 */
	private int	numberOfColumns = 0;
	
	/**
	 * 
	 */
	private int xOffset =0;
	
	/**
	 * 
	 */
	private int yOffset =0;
	
	/**
	 * 
	 */
	private int zLevel=0;
	
	/**
	 * 
	 */
	private Microscope microscope;
	
	/**
	 * 
	 * @param i
	 */
	public Dish(int i) {
		dishNumber = i;
	}
	
	/**
	 * 
	 * @param n
	 * @param r
	 * @param c
	 * @param x
	 * @param y
	 * @param z
	 */
	public Dish(int n, int r, int c, int x, int y, int z) {
		dishNumber=n;
		numberOfRows =r;
		numberOfColumns=c;
		xOffset=x;
		yOffset=y;
		zLevel=z;
		numberOfSpots=r*c;
	}
	
	/**
	 * 
	 * @return int
	 */
	public int getNumberOfSpots() {
		return numberOfSpots;
	}
	
	/**
	 * 
	 * @return int
	 */
	public int getDishNumber() {
		return dishNumber;
	}
	
	/**
	 * 
	 * @return int
	 */
	public int getRows() {
		return numberOfRows;
	}
	
	/**
	 * 
	 * @return int
	 */
	public int getColumns() {
		return numberOfColumns;
	}
	
	/**
	 * 
	 * @return int
	 */
	public int getXOffset() {
		return xOffset;
	}
	
	/**
	 * 
	 * @return int
	 */
	public int getYOffset() {
		return yOffset;
	}

	/**
	 * 
	 * @return int
	 */
	public int getZLevel() {
		return zLevel;
	}
	
	/**
	 * 
	 * @return Microscope
	 */
	public Microscope getMicroscope() {
		return microscope;
	}
	
	/**
	 * 
	 * @return ArrayList
	 */
	public ArrayList getSpotReadings() {
		return spotReadings;
	}
	
	/**
	 * 
	 * @param i
	 * @return SpotReading
	 */
	public SpotReading getSpotReading(int i){
		return (SpotReading)spotReadings.get(i);
	}
	
	/**
	 * 
	 * @param s
	 */
	public void addSpotReading(SpotReading s) {
		spotReadings.add(s);
		numberOfSpots=spotReadings.size();
	}
	
	/**
	 * 
	 * @param s
	 */
	public void addSpottedSpotReading(SpotReading s) {
		spotReadings.add(s);
	}

	/**
	 * 
	 * @param m
	 */
	public void setMicroscope(Microscope m) {
		microscope = m;
	}
}
