# Supplementary material for: Information management for high content live cell imaging
Source: BMC Bioinformatics. 2009 Jul 21;10:226. doi: 10.1186/1471-2105-10-226 (PMC2723092; doi:10.1186/1471-2105-10-226)
Supplement: Additional file 6 — Source code. Java source code for the Pedro plugins and front end elements. [file 1471-2105-10-226-S6.zip › src/mcisb-beacon/org/mcisb/beacon/experiment/Excitation.java]

package org.mcisb.beacon.experiment;

/**
 * This can hold all manner of crap,
 * but for the time being it's just about the lasers...
 *
 * @author Daniel Jameson
 */
public class Excitation {

	/**
	 * 
	 */
	private String laser = ""; //$NON-NLS-1$
	
	/**
	 * 
	 */
	private double power = 0;
	
	/**
	 * 
	 */
	public Excitation() {
		// Default constructor.
	}
	
	/**
	 * 
	 * @param s
	 * @param d
	 */
	public Excitation(String s, double d){
		laser = s;
		power = d;
	}
	
	/**
	 * 
	 * @return double
	 */
	public double getPower() {
		return power;
	}
	
	/**
	 * 
	 * @return String
	 */
	public String getLaser() {
		return laser;
	}
	
	/**
	 * 
	 * @param d
	 */
	public void setPower(double d){
		power = d;
	}
	
	/**
	 * 
	 * @param s
	 */
	public void setLaser(String s) {
		laser =s;
	}
}
