# Supplementary material for: Information management for high content live cell imaging
Source: BMC Bioinformatics. 2009 Jul 21;10:226. doi: 10.1186/1471-2105-10-226 (PMC2723092; doi:10.1186/1471-2105-10-226)
Supplement: Additional file 6 — Source code. Java source code for the Pedro plugins and front end elements. [file 1471-2105-10-226-S6.zip › src/mcisb-beacon/org/mcisb/beacon/experiment/ExperimentalDetails.java]

package org.mcisb.beacon.experiment;

import java.util.ArrayList;

/**
 * 
 *
 * @author Daniel Jameson
 */
public class ExperimentalDetails {

	/**
	 * 
	 */
	private ArrayList dishes = new ArrayList();
	
	/**
	 * 
	 */
	private int numberOfDishes = 0;
	
	/**
	 * 
	 */
	private Camera camera = new Camera();
	
	/**
	 * 
	 */
	private String fileName = ""; //$NON-NLS-1$
	
	/**
	 * 
	 */
	public ExperimentalDetails() {
		// Default constructor.
	}
	
	/**
	 * 
	 *
	 * @return String
	 */
	public String getFileName() {
		return fileName;
	}
	
	/**
	 * 
	 *
	 * @return int
	 */
	public int getNumberOfDishes() {
		return numberOfDishes;
	}

	/**
	 * 
	 *
	 * @return Camera
	 */
	public Camera getCamera() {
		return camera;
	}
	
	/**
	 * 
	 *
	 * @return ArrayList
	 */
	public ArrayList getDishes() {
		return dishes;
	}
	
	/**
	 * 
	 *
	 * @param i
	 * @return Dish
	 */
	public Dish getDish(int i) {
		return (Dish)dishes.get(i);
	}
	
	/**
	 * 
	 *
	 * @param d
	 */
	public void addDish(Dish d){
		dishes.add(d);
		numberOfDishes=dishes.size();
	}
	
	/**
	 * 
	 *
	 * @param c
	 */
	public void setCamera(Camera c){
		camera = c;
	}
	
	/**
	 * 
	 *
	 * @param s
	 */
	public void setFilename(String s){
		fileName=s;
	}
}
