# Supplementary material for: Information management for high content live cell imaging
Source: BMC Bioinformatics. 2009 Jul 21;10:226. doi: 10.1186/1471-2105-10-226 (PMC2723092; doi:10.1186/1471-2105-10-226)
Supplement: Additional file 6 — Source code. Java source code for the Pedro plugins and front end elements. [file 1471-2105-10-226-S6.zip › src/mcisb-beacon/org/mcisb/beacon/experiment/ExperimentDetailsFactory.java]

package org.mcisb.beacon.experiment;

import java.io.File;
import java.sql.Connection;
import java.sql.DriverManager;
import java.sql.SQLException;
import java.sql.Timestamp;
import java.util.Arrays;
import java.util.List;

import org.mcisb.db.sql.StatementExecutor;

/**
 * 
 *
 * @author Daniel Jameson
 */
public class ExperimentDetailsFactory {

	/**
	 * 
	 */
	private ExperimentalDetails experimentalDetails = null;
	
	/**
	 * So, we can cope with multiple dishes for one experimental details at 
	 * a later point, for now let's just make sure we can deal with one
	 * and not be forced to ask which tracks are in which dish...
	 *
	 * @param mdbFile
	 */
	public ExperimentDetailsFactory(File mdbFile) {

		//Some constants for columns:
		
		final int RECORDING_ID=0;
		final int ACQUISITION_TIME=1;
		final int OBJECTIVE=2;
		final int SAMPLE_DATA=3;
		final int LASER_ID=0;
		final int LASER_POWER=1;
		final int TRACK_ID=0;
		final int TRACK_NAME=1;
		// Load the jdbc driver
		try {
			Class.forName("sun.jdbc.odbc.JdbcOdbcDriver"); //$NON-NLS-1$
		} catch (ClassNotFoundException e) {
			System.out.println("Unable to load Driver Class"); //$NON-NLS-1$
			return;
		}
		
		// Set up the filename:
		
		String url = "jdbc:odbc:Driver={Microsoft Access Driver (*.mdb)};DBQ="+mdbFile.getAbsoluteFile(); //$NON-NLS-1$
		
		// Connect to the mdb file and get moving with constructing
		
		
		
		try {
			Connection connection = DriverManager.getConnection (url);
			StatementExecutor statementExecutor = new StatementExecutor(connection);
			
			//Set up a couple of objects and references
			experimentalDetails = new ExperimentalDetails();
			Dish myDish = new Dish(1);
			Microscope myMicroscope = null;
			// Let's get the recordings.. (Each one's an individual field or spot)
			
			List recordingsData = statementExecutor.getValues(Arrays.asList(new Object[] {"Recordings.IDRecording", "Recordings.Sample0Time","Recordings.IDAvailableObjective","Recordings.SampleData"})); //$NON-NLS-1$ //$NON-NLS-2$ //$NON-NLS-3$ //$NON-NLS-4$
			
			for (int i=0; i<recordingsData.size();i++) {
				List recordingsDataRow = (List)recordingsData.get(i);
				String lsmFileNameBuffer=(String)recordingsDataRow.get(SAMPLE_DATA);
				File lsmFile = new File(lsmFileNameBuffer);
				SpotReading newSpot = new SpotReading();
				newSpot.setResultFile(convertFileName(lsmFile.getAbsolutePath(), mdbFile.getAbsolutePath()));
				newSpot.setAcquisitionTime((Timestamp)recordingsDataRow.get(ACQUISITION_TIME));
				String recordingId = recordingsDataRow.get(RECORDING_ID).toString();

				//Deal with the excitations! (lasers)
				final List lasersData = statementExecutor.getValues( Arrays.asList( new Object[] { "Lasers.IdAvailableLaser", "Lasers.Power"}), Arrays.asList(new Object[] {"Lasers.IDrecording="+recordingId})); //$NON-NLS-1$ //$NON-NLS-2$ //$NON-NLS-3$
				for (int j=0; j<lasersData.size();j++){
					List lasersDataRow=(List)lasersData.get(j);
					Excitation excitation = new Excitation((String)lasersDataRow.get(LASER_ID), ((Double)lasersDataRow.get(LASER_POWER)).doubleValue());
					newSpot.addExcitation(excitation);
				}
				//Deal with the tracks! (tracks) - I'm so funny, I just kill myself.
				
				final List tracksData = statementExecutor.getValues(Arrays.asList(new Object[] {"Tracks.IDTrack", "Tracks.TrackName"}), Arrays.asList(new Object[] { "Tracks.IDrecording="+recordingId})); //$NON-NLS-1$ //$NON-NLS-2$ //$NON-NLS-3$
				
				for (int j=0; j<tracksData.size();j++) {
					final List tracksDataRow = (List)tracksData.get(j);
					Track track = new Track();
					track.setID(tracksDataRow.get(TRACK_ID).toString());
					track.setName(tracksDataRow.get(TRACK_NAME).toString());
					newSpot.addTrack(track);
				}
				
				/*
				 * Add the spot to the dish:
				 */
				
				myDish.addSpotReading(newSpot);
				
				/* 
				 * And the microscope - it's the same for everything but I'll sloppily let it redefine each
				 * iteration...
				 */
				
				String[] components = ((String)recordingsDataRow.get(OBJECTIVE)).split("\\s"); //$NON-NLS-1$
				String[] tempString = null;
				String microScopeName="";
				//This deals with both verion 3 and 4 of the Zeiss files...
				for (int k=0; k<components.length; k++) {
					if (components[k].contains("/")) {
						tempString = components[k].split("/"); //$NON-NLS-1$
					} else {
						microScopeName=microScopeName+" "+components[k];
					}
				}
				if (tempString !=null) {
					myMicroscope = new Microscope(microScopeName, tempString[1], tempString[0]); //$NON-NLS-1$
				} else {
					myMicroscope = new Microscope(microScopeName, "", ""); //$NON-NLS-1$
				}
				myDish.setMicroscope(myMicroscope);
			}
			
			experimentalDetails.addDish(myDish);
			experimentalDetails.setFilename(mdbFile.getAbsolutePath());
			
		} catch (SQLException se) {
			System.out.println("SQL Excpetion: "+se.getMessage()); //$NON-NLS-1$
		}
		
	}
	
	/**
	 *
	 * @return ExperimentalDetails
	 */
	public ExperimentalDetails getExperimentalDetails() {
		return experimentalDetails;
	}
	
	/**
	 * 
	 *
	 * @param lsmFilePath
	 * @param mdbFilePath
	 * @return String
	 */
	private String convertFileName (String lsmFilePath, String mdbFilePath) {
		String mdbDirectoryPath = mdbFilePath.substring(0, mdbFilePath.lastIndexOf(File.separator));
		String lsmFileName = lsmFilePath.substring(lsmFilePath.lastIndexOf(File.separator)+1,lsmFilePath.length());
		StringBuffer buffer = new StringBuffer();
		buffer.append(mdbDirectoryPath);
		buffer.append(File.separator);
		buffer.append(lsmFileName);
		return buffer.toString();
	}
}
