# Supplementary material for: Information management for high content live cell imaging
Source: BMC Bioinformatics. 2009 Jul 21;10:226. doi: 10.1186/1471-2105-10-226 (PMC2723092; doi:10.1186/1471-2105-10-226)
Supplement: Additional file 6 — Source code. Java source code for the Pedro plugins and front end elements. [file 1471-2105-10-226-S6.zip › src/mcisb-beacon/org/mcisb/beacon/experiment/Microscope.java]

package org.mcisb.beacon.experiment;

/**
 * 
 * @author Daniel Jameson
 */
public class Microscope {

	/**
	 * 
	 */
	String name=""; //$NON-NLS-1$
	
	/**
	 * 
	 */
	String lensNL=""; //$NON-NLS-1$
	
	/**
	 * 
	 */
	String magnification=""; //$NON-NLS-1$
	
	/**
	 * 
	 * @param n
	 * @param l
	 * @param m
	 */
	public Microscope(String n, String l, String m) {
		name = n;
		lensNL=l;
		magnification=m;
	}
	
	/**
	 * 
	 * @return String
	 */
	public String getName() {
		return name;
	}
	
	/**
	 * 
	 * @return String
	 */
	public String getLens() {
		return lensNL;
	}
	
	/**
	 * 
	 * @return String
	 */
	public String getMagnification() {
		return magnification;
	}
}
