# Supplementary material for: Information management for high content live cell imaging
Source: BMC Bioinformatics. 2009 Jul 21;10:226. doi: 10.1186/1471-2105-10-226 (PMC2723092; doi:10.1186/1471-2105-10-226)
Supplement: Additional file 6 — Source code. Java source code for the Pedro plugins and front end elements. [file 1471-2105-10-226-S6.zip › src/mcisb-beacon/org/mcisb/beacon/experiment/SpotReading.java]

package org.mcisb.beacon.experiment;

import java.util.ArrayList;
import java.util.Date;


/**
 *
 * @author Neil Swainston
 */
public class SpotReading
{
	/**
	 * 
	 */
	private ArrayList tracks = new ArrayList();
	
	/**
	 * 
	 */
	private ArrayList excitations = new ArrayList();
	
	/**
	 * 
	 */
	private String resultFile = null;
	
	/**
	 * 
	 */
	private Date acquisitionTime = null;
	
	/**
	 * 
	 */
	private int row = 0;
	
	/**
	 * 
	 */
	private int column = 0;
	
	/**
	 * 
	 */
	public SpotReading() {
		// Default constructor.
	}
	
	/**
	 * 
	 * @param f
	 */
	public SpotReading(String f) {
		resultFile = f;
	}
	
	/**
	 *
	 * @param r
	 * @param c
	 */
	public SpotReading(int r, int c) {
		row = r;
		column = c;
	}

	/**
	 *
	 * @return ArrayList
	 */
	public ArrayList getTracks() {
		return tracks;
	}
	
	/**
	 * 
	 *
	 * @return ArrayList
	 */
	public ArrayList getExcitations() {
		return excitations;
	}
	
	/**
	 * 
	 *
	 * @param i
	 * @return Track
	 */
	public Track getTrack(int i){
		return (Track)tracks.get(i);
	}
	
	/**
	 * 
	 *
	 * @param i
	 * @return Excitation
	 */
	public Excitation getExcitation(int i){
		return (Excitation)excitations.get(i);
	}
	
	/**
	 * 
	 *
	 * @return String
	 */
	public String getResultFile() {
		return resultFile;
	}
	
	/**
	 * 
	 *
	 * @return Date
	 */
	public Date getAcquisitionTime() {
		return new Date( acquisitionTime.getTime() );
	}
	
	/**
	 * 
	 *
	 * @return int
	 */
	public int getRow() {
		return row;
	}
	
	/**
	 * 
	 *
	 * @return int
	 */
	public int getColumn() {
		return column;
	}
	
	/**
	 * 
	 *
	 * @param e
	 */
	public void addExcitation(Excitation e) {
		excitations.add(e);
	}
	
	/**
	 * 
	 *
	 * @param t
	 */
	public void addTrack(Track t) {
		tracks.add(t);
	}
	
	/**
	 * 
	 *
	 * @param i
	 */
	public void setRow(int i) {
		row = i;
	}
	
	/**
	 * 
	 *
	 * @param i
	 */
	public void setColumn(int i) {
		column = i;
	}
	
	/**
	 * 
	 *
	 * @param d
	 */
	public void setAcquisitionTime(Date d) {
		acquisitionTime= new Date( d.getTime() );
	}
	
	/**
	 * 
	 *
	 * @param s
	 */
	public void setResultFile(String s) {
		resultFile = s;
	}
}
	
