# Supplementary material for: Information management for high content live cell imaging
Source: BMC Bioinformatics. 2009 Jul 21;10:226. doi: 10.1186/1471-2105-10-226 (PMC2723092; doi:10.1186/1471-2105-10-226)
Supplement: Additional file 6 — Source code. Java source code for the Pedro plugins and front end elements. [file 1471-2105-10-226-S6.zip › src/mcisb-beacon/org/mcisb/beacon/experiment/Track.java]

package org.mcisb.beacon.experiment;

/**
 * 
 *
 * @author Daniel Jameson
 */
public class Track {

	/**
	 * 
	 */
	private String name = ""; //$NON-NLS-1$
	
	/**
	 * 
	 */
	private String id=""; //$NON-NLS-1$
	
	/**
	 * 
	 */
	private String channel=""; //$NON-NLS-1$
	
	/**
	 * 
	 */
	public Track() {
		// Default constructor.
	}
	
	/**
	 * 
	 *
	 * @param n
	 * @param i
	 * @param p
	 */
	public Track(String n, String i, String p){
		name = n;
		id = i;
		channel = p;
	}
	
	/**
	 * 
	 *
	 * @return String
	 */
	public String getName() {
		return name;	
	}
	
	/**
	 * 
	 *
	 * @return String
	 */
	public String getId() {
		return id;
	}
	
	/**
	 * 
	 *
	 * @return String
	 */
	public String getChannel() {
		return channel;
	}
	
	/**
	 * 
	 *
	 * @param s
	 */
	public void setName(String s){
		name = s;
	}
	
	/**
	 * 
	 *
	 * @param s
	 */
	public void setID(String s){
		id=s;
	}
	
	/**
	 * 
	 *
	 * @param s
	 */
	public void setChannel(String s){
		channel=s;
	}
}
