# Supplementary material for: Information management for high content live cell imaging
Source: BMC Bioinformatics. 2009 Jul 21;10:226. doi: 10.1186/1471-2105-10-226 (PMC2723092; doi:10.1186/1471-2105-10-226)
Supplement: Additional file 6 — Source code. Java source code for the Pedro plugins and front end elements. [file 1471-2105-10-226-S6.zip › src/mcisb-beacon/org/mcisb/beacon/model/Antibody.java]

//
// This file was generated by the JavaTM Architecture for XML Binding(JAXB) Reference Implementation, vJAXB 2.0 in JDK 1.6 
// See <a href="http://java.sun.com/xml/jaxb">http://java.sun.com/xml/jaxb</a> 
// Any modifications to this file will be lost upon recompilation of the source schema. 
// Generated on: 2008.03.04 at 10:31:53 AM GMT 
//


package org.mcisb.beacon.model;

import javax.xml.bind.annotation.XmlAccessType;
import javax.xml.bind.annotation.XmlAccessorType;
import javax.xml.bind.annotation.XmlElement;
import javax.xml.bind.annotation.XmlRootElement;
import javax.xml.bind.annotation.XmlType;


/**
 * <p>Java class for anonymous complex type.
 * 
 * <p>The following schema fragment specifies the expected content contained within this class.
 * 
 * <pre>
 * &lt;complexType>
 *   &lt;complexContent>
 *     &lt;restriction base="{http://www.w3.org/2001/XMLSchema}anyType">
 *       &lt;sequence>
 *         &lt;element name="name">
 *           &lt;simpleType>
 *             &lt;restriction base="{http://www.w3.org/2001/XMLSchema}string">
 *               &lt;enumeration value="a-IkBa"/>
 *               &lt;enumeration value="a-Phopho-IkBa-S32-36"/>
 *               &lt;enumeration value="a-Phospho-IkBa-S32"/>
 *               &lt;enumeration value="a-phospho-IkBa-S36"/>
 *               &lt;enumeration value="a-p65"/>
 *               &lt;enumeration value="a-phospho-p65-S535-536"/>
 *               &lt;enumeration value="a-IKK1"/>
 *               &lt;enumeration value="a-phospho-H2A.X6"/>
 *               &lt;enumeration value="a-p38"/>
 *               &lt;enumeration value="a-phospho-p38"/>
 *             &lt;/restriction>
 *           &lt;/simpleType>
 *         &lt;/element>
 *         &lt;element name="order" type="{http://www.w3.org/2001/XMLSchema}string" minOccurs="0"/>
 *         &lt;element name="dilution_factor" type="{http://www.w3.org/2001/XMLSchema}string" minOccurs="0"/>
 *         &lt;element ref="{}concentration" minOccurs="0"/>
 *         &lt;element ref="{}incubation_time" minOccurs="0"/>
 *         &lt;element name="physical_dye_name" type="{http://www.w3.org/2001/XMLSchema}string" minOccurs="0"/>
 *         &lt;element ref="{}Compound" minOccurs="0"/>
 *       &lt;/sequence>
 *     &lt;/restriction>
 *   &lt;/complexContent>
 * &lt;/complexType>
 * </pre>
 * 
 * 
 */
@XmlAccessorType(XmlAccessType.FIELD)
@XmlType(name = "", propOrder = {
    "name",
    "order",
    "dilutionFactor",
    "concentration",
    "incubationTime",
    "physicalDyeName",
    "compound"
})
@XmlRootElement(name = "Antibody")
public class Antibody {

    @XmlElement(required = true)
    protected String name;
    protected String order;
    @XmlElement(name = "dilution_factor")
    protected String dilutionFactor;
    protected Concentration concentration;
    @XmlElement(name = "incubation_time")
    protected IncubationTime incubationTime;
    @XmlElement(name = "physical_dye_name")
    protected String physicalDyeName;
    @XmlElement(name = "Compound")
    protected Compound compound;

    /**
     * Gets the value of the name property.
     * 
     * @return
     *     possible object is
     *     {@link String }
     *     
     */
    public String getName() {
        return name;
    }

    /**
     * Sets the value of the name property.
     * 
     * @param value
     *     allowed object is
     *     {@link String }
     *     
     */
    public void setName(String value) {
        this.name = value;
    }

    /**
     * Gets the value of the order property.
     * 
     * @return
     *     possible object is
     *     {@link String }
     *     
     */
    public String getOrder() {
        return order;
    }

    /**
     * Sets the value of the order property.
     * 
     * @param value
     *     allowed object is
     *     {@link String }
     *     
     */
    public void setOrder(String value) {
        this.order = value;
    }

    /**
     * Gets the value of the dilutionFactor property.
     * 
     * @return
     *     possible object is
     *     {@link String }
     *     
     */
    public String getDilutionFactor() {
        return dilutionFactor;
    }

    /**
     * Sets the value of the dilutionFactor property.
     * 
     * @param value
     *     allowed object is
     *     {@link String }
     *     
     */
    public void setDilutionFactor(String value) {
        this.dilutionFactor = value;
    }

    /**
     * Gets the value of the concentration property.
     * 
     * @return
     *     possible object is
     *     {@link Concentration }
     *     
     */
    public Concentration getConcentration() {
        return concentration;
    }

    /**
     * Sets the value of the concentration property.
     * 
     * @param value
     *     allowed object is
     *     {@link Concentration }
     *     
     */
    public void setConcentration(Concentration value) {
        this.concentration = value;
    }

    /**
     * Gets the value of the incubationTime property.
     * 
     * @return
     *     possible object is
     *     {@link IncubationTime }
     *     
     */
    public IncubationTime getIncubationTime() {
        return incubationTime;
    }

    /**
     * Sets the value of the incubationTime property.
     * 
     * @param value
     *     allowed object is
     *     {@link IncubationTime }
     *     
     */
    public void setIncubationTime(IncubationTime value) {
        this.incubationTime = value;
    }

    /**
     * Gets the value of the physicalDyeName property.
     * 
     * @return
     *     possible object is
     *     {@link String }
     *     
     */
    public String getPhysicalDyeName() {
        return physicalDyeName;
    }

    /**
     * Sets the value of the physicalDyeName property.
     * 
     * @param value
     *     allowed object is
     *     {@link String }
     *     
     */
    public void setPhysicalDyeName(String value) {
        this.physicalDyeName = value;
    }

    /**
     * Gets the value of the compound property.
     * 
     * @return
     *     possible object is
     *     {@link Compound }
     *     
     */
    public Compound getCompound() {
        return compound;
    }

    /**
     * Sets the value of the compound property.
     * 
     * @param value
     *     allowed object is
     *     {@link Compound }
     *     
     */
    public void setCompound(Compound value) {
        this.compound = value;
    }

}
