# Supplementary material for: Information management for high content live cell imaging
Source: BMC Bioinformatics. 2009 Jul 21;10:226. doi: 10.1186/1471-2105-10-226 (PMC2723092; doi:10.1186/1471-2105-10-226)
Supplement: Additional file 6 — Source code. Java source code for the Pedro plugins and front end elements. [file 1471-2105-10-226-S6.zip › src/mcisb-beacon/org/mcisb/beacon/model/Camera.java]

//
// This file was generated by the JavaTM Architecture for XML Binding(JAXB) Reference Implementation, vJAXB 2.0 in JDK 1.6 
// See <a href="http://java.sun.com/xml/jaxb">http://java.sun.com/xml/jaxb</a> 
// Any modifications to this file will be lost upon recompilation of the source schema. 
// Generated on: 2008.03.04 at 10:31:53 AM GMT 
//


package org.mcisb.beacon.model;

import javax.xml.bind.annotation.XmlAccessType;
import javax.xml.bind.annotation.XmlAccessorType;
import javax.xml.bind.annotation.XmlElement;
import javax.xml.bind.annotation.XmlRootElement;
import javax.xml.bind.annotation.XmlType;


/**
 * <p>Java class for anonymous complex type.
 * 
 * <p>The following schema fragment specifies the expected content contained within this class.
 * 
 * <pre>
 * &lt;complexType>
 *   &lt;complexContent>
 *     &lt;restriction base="{http://www.w3.org/2001/XMLSchema}anyType">
 *       &lt;sequence>
 *         &lt;element name="name">
 *           &lt;simpleType>
 *             &lt;restriction base="{http://www.w3.org/2001/XMLSchema}string">
 *               &lt;enumeration value="EBCCD GAs"/>
 *               &lt;enumeration value="EBCCD GAsP"/>
 *               &lt;enumeration value="Orca2"/>
 *               &lt;enumeration value="Orca2ER"/>
 *               &lt;enumeration value="VIM"/>
 *               &lt;enumeration value="LN2"/>
 *               &lt;enumeration value="CA2"/>
 *             &lt;/restriction>
 *           &lt;/simpleType>
 *         &lt;/element>
 *         &lt;element ref="{}exposure_time" minOccurs="0"/>
 *         &lt;element name="binning" minOccurs="0">
 *           &lt;simpleType>
 *             &lt;restriction base="{http://www.w3.org/2001/XMLSchema}string">
 *               &lt;enumeration value="4x4"/>
 *               &lt;enumeration value="3x3"/>
 *               &lt;enumeration value="2x2"/>
 *               &lt;enumeration value="1x1"/>
 *             &lt;/restriction>
 *           &lt;/simpleType>
 *         &lt;/element>
 *         &lt;element name="gain" minOccurs="0">
 *           &lt;simpleType>
 *             &lt;restriction base="{http://www.w3.org/2001/XMLSchema}string">
 *               &lt;enumeration value="super high"/>
 *               &lt;enumeration value="high"/>
 *               &lt;enumeration value="medium"/>
 *               &lt;enumeration value="normal"/>
 *             &lt;/restriction>
 *           &lt;/simpleType>
 *         &lt;/element>
 *         &lt;element name="hv_gain" minOccurs="0">
 *           &lt;simpleType>
 *             &lt;restriction base="{http://www.w3.org/2001/XMLSchema}string">
 *               &lt;enumeration value="1"/>
 *               &lt;enumeration value="2"/>
 *               &lt;enumeration value="3"/>
 *               &lt;enumeration value="4"/>
 *               &lt;enumeration value="5"/>
 *               &lt;enumeration value="6"/>
 *               &lt;enumeration value="7"/>
 *               &lt;enumeration value="8"/>
 *               &lt;enumeration value="9"/>
 *               &lt;enumeration value="10"/>
 *               &lt;enumeration value="11"/>
 *               &lt;enumeration value="12"/>
 *               &lt;enumeration value="13"/>
 *               &lt;enumeration value="14"/>
 *               &lt;enumeration value="15"/>
 *               &lt;enumeration value="16"/>
 *             &lt;/restriction>
 *           &lt;/simpleType>
 *         &lt;/element>
 *         &lt;element name="c_mount" minOccurs="0">
 *           &lt;simpleType>
 *             &lt;restriction base="{http://www.w3.org/2001/XMLSchema}string">
 *               &lt;enumeration value="1"/>
 *               &lt;enumeration value="0.64"/>
 *               &lt;enumeration value="0.5"/>
 *               &lt;enumeration value="0.4"/>
 *             &lt;/restriction>
 *           &lt;/simpleType>
 *         &lt;/element>
 *         &lt;element name="optivar" minOccurs="0">
 *           &lt;simpleType>
 *             &lt;restriction base="{http://www.w3.org/2001/XMLSchema}string">
 *               &lt;enumeration value="2"/>
 *               &lt;enumeration value="1.5"/>
 *               &lt;enumeration value="1.0"/>
 *             &lt;/restriction>
 *           &lt;/simpleType>
 *         &lt;/element>
 *       &lt;/sequence>
 *     &lt;/restriction>
 *   &lt;/complexContent>
 * &lt;/complexType>
 * </pre>
 * 
 * 
 */
@XmlAccessorType(XmlAccessType.FIELD)
@XmlType(name = "", propOrder = {
    "name",
    "exposureTime",
    "binning",
    "gain",
    "hvGain",
    "cMount",
    "optivar"
})
@XmlRootElement(name = "Camera")
public class Camera {

    @XmlElement(required = true)
    protected String name;
    @XmlElement(name = "exposure_time")
    protected ExposureTime exposureTime;
    protected String binning;
    protected String gain;
    @XmlElement(name = "hv_gain")
    protected String hvGain;
    @XmlElement(name = "c_mount")
    protected String cMount;
    protected String optivar;

    /**
     * Gets the value of the name property.
     * 
     * @return
     *     possible object is
     *     {@link String }
     *     
     */
    public String getName() {
        return name;
    }

    /**
     * Sets the value of the name property.
     * 
     * @param value
     *     allowed object is
     *     {@link String }
     *     
     */
    public void setName(String value) {
        this.name = value;
    }

    /**
     * Gets the value of the exposureTime property.
     * 
     * @return
     *     possible object is
     *     {@link ExposureTime }
     *     
     */
    public ExposureTime getExposureTime() {
        return exposureTime;
    }

    /**
     * Sets the value of the exposureTime property.
     * 
     * @param value
     *     allowed object is
     *     {@link ExposureTime }
     *     
     */
    public void setExposureTime(ExposureTime value) {
        this.exposureTime = value;
    }

    /**
     * Gets the value of the binning property.
     * 
     * @return
     *     possible object is
     *     {@link String }
     *     
     */
    public String getBinning() {
        return binning;
    }

    /**
     * Sets the value of the binning property.
     * 
     * @param value
     *     allowed object is
     *     {@link String }
     *     
     */
    public void setBinning(String value) {
        this.binning = value;
    }

    /**
     * Gets the value of the gain property.
     * 
     * @return
     *     possible object is
     *     {@link String }
     *     
     */
    public String getGain() {
        return gain;
    }

    /**
     * Sets the value of the gain property.
     * 
     * @param value
     *     allowed object is
     *     {@link String }
     *     
     */
    public void setGain(String value) {
        this.gain = value;
    }

    /**
     * Gets the value of the hvGain property.
     * 
     * @return
     *     possible object is
     *     {@link String }
     *     
     */
    public String getHvGain() {
        return hvGain;
    }

    /**
     * Sets the value of the hvGain property.
     * 
     * @param value
     *     allowed object is
     *     {@link String }
     *     
     */
    public void setHvGain(String value) {
        this.hvGain = value;
    }

    /**
     * Gets the value of the cMount property.
     * 
     * @return
     *     possible object is
     *     {@link String }
     *     
     */
    public String getCMount() {
        return cMount;
    }

    /**
     * Sets the value of the cMount property.
     * 
     * @param value
     *     allowed object is
     *     {@link String }
     *     
     */
    public void setCMount(String value) {
        this.cMount = value;
    }

    /**
     * Gets the value of the optivar property.
     * 
     * @return
     *     possible object is
     *     {@link String }
     *     
     */
    public String getOptivar() {
        return optivar;
    }

    /**
     * Sets the value of the optivar property.
     * 
     * @param value
     *     allowed object is
     *     {@link String }
     *     
     */
    public void setOptivar(String value) {
        this.optivar = value;
    }

}
