# Supplementary material for: Information management for high content live cell imaging
Source: BMC Bioinformatics. 2009 Jul 21;10:226. doi: 10.1186/1471-2105-10-226 (PMC2723092; doi:10.1186/1471-2105-10-226)
Supplement: Additional file 6 — Source code. Java source code for the Pedro plugins and front end elements. [file 1471-2105-10-226-S6.zip › src/mcisb-beacon/org/mcisb/beacon/model/Cell.java]

//
// This file was generated by the JavaTM Architecture for XML Binding(JAXB) Reference Implementation, vJAXB 2.0 in JDK 1.6 
// See <a href="http://java.sun.com/xml/jaxb">http://java.sun.com/xml/jaxb</a> 
// Any modifications to this file will be lost upon recompilation of the source schema. 
// Generated on: 2008.03.04 at 10:31:53 AM GMT 
//


package org.mcisb.beacon.model;

import java.util.ArrayList;
import java.util.List;
import javax.xml.bind.annotation.XmlAccessType;
import javax.xml.bind.annotation.XmlAccessorType;
import javax.xml.bind.annotation.XmlElement;
import javax.xml.bind.annotation.XmlRootElement;
import javax.xml.bind.annotation.XmlType;


/**
 * <p>Java class for anonymous complex type.
 * 
 * <p>The following schema fragment specifies the expected content contained within this class.
 * 
 * <pre>
 * &lt;complexType>
 *   &lt;complexContent>
 *     &lt;restriction base="{http://www.w3.org/2001/XMLSchema}anyType">
 *       &lt;sequence>
 *         &lt;element name="name" type="{http://www.w3.org/2001/XMLSchema}string"/>
 *         &lt;element ref="{}CellularCompartment" maxOccurs="unbounded"/>
 *         &lt;element ref="{}CellProperty" maxOccurs="unbounded" minOccurs="0"/>
 *         &lt;element name="TrackerInformation" minOccurs="0">
 *           &lt;complexType>
 *             &lt;complexContent>
 *               &lt;restriction base="{http://www.w3.org/2001/XMLSchema}anyType">
 *                 &lt;sequence>
 *                   &lt;element name="TrackerProperty" maxOccurs="unbounded">
 *                     &lt;complexType>
 *                       &lt;complexContent>
 *                         &lt;restriction base="{http://www.w3.org/2001/XMLSchema}anyType">
 *                           &lt;sequence>
 *                             &lt;element name="PropertyName" type="{http://www.w3.org/2001/XMLSchema}string"/>
 *                             &lt;element name="Description" type="{http://www.w3.org/2001/XMLSchema}string" minOccurs="0"/>
 *                             &lt;sequence>
 *                               &lt;element name="Parameter" maxOccurs="unbounded" minOccurs="0">
 *                                 &lt;complexType>
 *                                   &lt;complexContent>
 *                                     &lt;restriction base="{http://www.w3.org/2001/XMLSchema}anyType">
 *                                       &lt;sequence>
 *                                         &lt;element name="Name" type="{http://www.w3.org/2001/XMLSchema}string"/>
 *                                         &lt;element name="Value" type="{http://www.w3.org/2001/XMLSchema}string"/>
 *                                       &lt;/sequence>
 *                                     &lt;/restriction>
 *                                   &lt;/complexContent>
 *                                 &lt;/complexType>
 *                               &lt;/element>
 *                             &lt;/sequence>
 *                           &lt;/sequence>
 *                         &lt;/restriction>
 *                       &lt;/complexContent>
 *                     &lt;/complexType>
 *                   &lt;/element>
 *                 &lt;/sequence>
 *               &lt;/restriction>
 *             &lt;/complexContent>
 *           &lt;/complexType>
 *         &lt;/element>
 *       &lt;/sequence>
 *     &lt;/restriction>
 *   &lt;/complexContent>
 * &lt;/complexType>
 * </pre>
 * 
 * 
 */
@XmlAccessorType(XmlAccessType.FIELD)
@XmlType(name = "", propOrder = {
    "name",
    "cellularCompartment",
    "cellProperty",
    "trackerInformation"
})
@XmlRootElement(name = "Cell")
public class Cell {

    @XmlElement(required = true)
    protected String name;
    @XmlElement(name = "CellularCompartment", required = true)
    protected List<CellularCompartment> cellularCompartment;
    @XmlElement(name = "CellProperty")
    protected List<CellProperty> cellProperty;
    @XmlElement(name = "TrackerInformation")
    protected Cell.TrackerInformation trackerInformation;

    /**
     * Gets the value of the name property.
     * 
     * @return
     *     possible object is
     *     {@link String }
     *     
     */
    public String getName() {
        return name;
    }

    /**
     * Sets the value of the name property.
     * 
     * @param value
     *     allowed object is
     *     {@link String }
     *     
     */
    public void setName(String value) {
        this.name = value;
    }

    /**
     * Gets the value of the cellularCompartment property.
     * 
     * <p>
     * This accessor method returns a reference to the live list,
     * not a snapshot. Therefore any modification you make to the
     * returned list will be present inside the JAXB object.
     * This is why there is not a <CODE>set</CODE> method for the cellularCompartment property.
     * 
     * <p>
     * For example, to add a new item, do as follows:
     * <pre>
     *    getCellularCompartment().add(newItem);
     * </pre>
     * 
     * 
     * <p>
     * Objects of the following type(s) are allowed in the list
     * {@link CellularCompartment }
     * 
     * 
     */
    public List<CellularCompartment> getCellularCompartment() {
        if (cellularCompartment == null) {
            cellularCompartment = new ArrayList<CellularCompartment>();
        }
        return this.cellularCompartment;
    }

    /**
     * Gets the value of the cellProperty property.
     * 
     * <p>
     * This accessor method returns a reference to the live list,
     * not a snapshot. Therefore any modification you make to the
     * returned list will be present inside the JAXB object.
     * This is why there is not a <CODE>set</CODE> method for the cellProperty property.
     * 
     * <p>
     * For example, to add a new item, do as follows:
     * <pre>
     *    getCellProperty().add(newItem);
     * </pre>
     * 
     * 
     * <p>
     * Objects of the following type(s) are allowed in the list
     * {@link CellProperty }
     * 
     * 
     */
    public List<CellProperty> getCellProperty() {
        if (cellProperty == null) {
            cellProperty = new ArrayList<CellProperty>();
        }
        return this.cellProperty;
    }

    /**
     * Gets the value of the trackerInformation property.
     * 
     * @return
     *     possible object is
     *     {@link Cell.TrackerInformation }
     *     
     */
    public Cell.TrackerInformation getTrackerInformation() {
        return trackerInformation;
    }

    /**
     * Sets the value of the trackerInformation property.
     * 
     * @param value
     *     allowed object is
     *     {@link Cell.TrackerInformation }
     *     
     */
    public void setTrackerInformation(Cell.TrackerInformation value) {
        this.trackerInformation = value;
    }


    /**
     * <p>Java class for anonymous complex type.
     * 
     * <p>The following schema fragment specifies the expected content contained within this class.
     * 
     * <pre>
     * &lt;complexType>
     *   &lt;complexContent>
     *     &lt;restriction base="{http://www.w3.org/2001/XMLSchema}anyType">
     *       &lt;sequence>
     *         &lt;element name="TrackerProperty" maxOccurs="unbounded">
     *           &lt;complexType>
     *             &lt;complexContent>
     *               &lt;restriction base="{http://www.w3.org/2001/XMLSchema}anyType">
     *                 &lt;sequence>
     *                   &lt;element name="PropertyName" type="{http://www.w3.org/2001/XMLSchema}string"/>
     *                   &lt;element name="Description" type="{http://www.w3.org/2001/XMLSchema}string" minOccurs="0"/>
     *                   &lt;sequence>
     *                     &lt;element name="Parameter" maxOccurs="unbounded" minOccurs="0">
     *                       &lt;complexType>
     *                         &lt;complexContent>
     *                           &lt;restriction base="{http://www.w3.org/2001/XMLSchema}anyType">
     *                             &lt;sequence>
     *                               &lt;element name="Name" type="{http://www.w3.org/2001/XMLSchema}string"/>
     *                               &lt;element name="Value" type="{http://www.w3.org/2001/XMLSchema}string"/>
     *                             &lt;/sequence>
     *                           &lt;/restriction>
     *                         &lt;/complexContent>
     *                       &lt;/complexType>
     *                     &lt;/element>
     *                   &lt;/sequence>
     *                 &lt;/sequence>
     *               &lt;/restriction>
     *             &lt;/complexContent>
     *           &lt;/complexType>
     *         &lt;/element>
     *       &lt;/sequence>
     *     &lt;/restriction>
     *   &lt;/complexContent>
     * &lt;/complexType>
     * </pre>
     * 
     * 
     */
    @XmlAccessorType(XmlAccessType.FIELD)
    @XmlType(name = "", propOrder = {
        "trackerProperty"
    })
    public static class TrackerInformation {

        @XmlElement(name = "TrackerProperty", required = true)
        protected List<Cell.TrackerInformation.TrackerProperty> trackerProperty;

        /**
         * Gets the value of the trackerProperty property.
         * 
         * <p>
         * This accessor method returns a reference to the live list,
         * not a snapshot. Therefore any modification you make to the
         * returned list will be present inside the JAXB object.
         * This is why there is not a <CODE>set</CODE> method for the trackerProperty property.
         * 
         * <p>
         * For example, to add a new item, do as follows:
         * <pre>
         *    getTrackerProperty().add(newItem);
         * </pre>
         * 
         * 
         * <p>
         * Objects of the following type(s) are allowed in the list
         * {@link Cell.TrackerInformation.TrackerProperty }
         * 
         * 
         */
        public List<Cell.TrackerInformation.TrackerProperty> getTrackerProperty() {
            if (trackerProperty == null) {
                trackerProperty = new ArrayList<Cell.TrackerInformation.TrackerProperty>();
            }
            return this.trackerProperty;
        }


        /**
         * <p>Java class for anonymous complex type.
         * 
         * <p>The following schema fragment specifies the expected content contained within this class.
         * 
         * <pre>
         * &lt;complexType>
         *   &lt;complexContent>
         *     &lt;restriction base="{http://www.w3.org/2001/XMLSchema}anyType">
         *       &lt;sequence>
         *         &lt;element name="PropertyName" type="{http://www.w3.org/2001/XMLSchema}string"/>
         *         &lt;element name="Description" type="{http://www.w3.org/2001/XMLSchema}string" minOccurs="0"/>
         *         &lt;sequence>
         *           &lt;element name="Parameter" maxOccurs="unbounded" minOccurs="0">
         *             &lt;complexType>
         *               &lt;complexContent>
         *                 &lt;restriction base="{http://www.w3.org/2001/XMLSchema}anyType">
         *                   &lt;sequence>
         *                     &lt;element name="Name" type="{http://www.w3.org/2001/XMLSchema}string"/>
         *                     &lt;element name="Value" type="{http://www.w3.org/2001/XMLSchema}string"/>
         *                   &lt;/sequence>
         *                 &lt;/restriction>
         *               &lt;/complexContent>
         *             &lt;/complexType>
         *           &lt;/element>
         *         &lt;/sequence>
         *       &lt;/sequence>
         *     &lt;/restriction>
         *   &lt;/complexContent>
         * &lt;/complexType>
         * </pre>
         * 
         * 
         */
        @XmlAccessorType(XmlAccessType.FIELD)
        @XmlType(name = "", propOrder = {
            "propertyName",
            "description",
            "parameter"
        })
        public static class TrackerProperty {

            @XmlElement(name = "PropertyName", required = true)
            protected String propertyName;
            @XmlElement(name = "Description")
            protected String description;
            @XmlElement(name = "Parameter")
            protected List<Cell.TrackerInformation.TrackerProperty.Parameter> parameter;

            /**
             * Gets the value of the propertyName property.
             * 
             * @return
             *     possible object is
             *     {@link String }
             *     
             */
            public String getPropertyName() {
                return propertyName;
            }

            /**
             * Sets the value of the propertyName property.
             * 
             * @param value
             *     allowed object is
             *     {@link String }
             *     
             */
            public void setPropertyName(String value) {
                this.propertyName = value;
            }

            /**
             * Gets the value of the description property.
             * 
             * @return
             *     possible object is
             *     {@link String }
             *     
             */
            public String getDescription() {
                return description;
            }

            /**
             * Sets the value of the description property.
             * 
             * @param value
             *     allowed object is
             *     {@link String }
             *     
             */
            public void setDescription(String value) {
                this.description = value;
            }

            /**
             * Gets the value of the parameter property.
             * 
             * <p>
             * This accessor method returns a reference to the live list,
             * not a snapshot. Therefore any modification you make to the
             * returned list will be present inside the JAXB object.
             * This is why there is not a <CODE>set</CODE> method for the parameter property.
             * 
             * <p>
             * For example, to add a new item, do as follows:
             * <pre>
             *    getParameter().add(newItem);
             * </pre>
             * 
             * 
             * <p>
             * Objects of the following type(s) are allowed in the list
             * {@link Cell.TrackerInformation.TrackerProperty.Parameter }
             * 
             * 
             */
            public List<Cell.TrackerInformation.TrackerProperty.Parameter> getParameter() {
                if (parameter == null) {
                    parameter = new ArrayList<Cell.TrackerInformation.TrackerProperty.Parameter>();
                }
                return this.parameter;
            }


            /**
             * <p>Java class for anonymous complex type.
             * 
             * <p>The following schema fragment specifies the expected content contained within this class.
             * 
             * <pre>
             * &lt;complexType>
             *   &lt;complexContent>
             *     &lt;restriction base="{http://www.w3.org/2001/XMLSchema}anyType">
             *       &lt;sequence>
             *         &lt;element name="Name" type="{http://www.w3.org/2001/XMLSchema}string"/>
             *         &lt;element name="Value" type="{http://www.w3.org/2001/XMLSchema}string"/>
             *       &lt;/sequence>
             *     &lt;/restriction>
             *   &lt;/complexContent>
             * &lt;/complexType>
             * </pre>
             * 
             * 
             */
            @XmlAccessorType(XmlAccessType.FIELD)
            @XmlType(name = "", propOrder = {
                "name",
                "value"
            })
            public static class Parameter {

                @XmlElement(name = "Name", required = true)
                protected String name;
                @XmlElement(name = "Value", required = true)
                protected String value;

                /**
                 * Gets the value of the name property.
                 * 
                 * @return
                 *     possible object is
                 *     {@link String }
                 *     
                 */
                public String getName() {
                    return name;
                }

                /**
                 * Sets the value of the name property.
                 * 
                 * @param value
                 *     allowed object is
                 *     {@link String }
                 *     
                 */
                public void setName(String value) {
                    this.name = value;
                }

                /**
                 * Gets the value of the value property.
                 * 
                 * @return
                 *     possible object is
                 *     {@link String }
                 *     
                 */
                public String getValue() {
                    return value;
                }

                /**
                 * Sets the value of the value property.
                 * 
                 * @param value
                 *     allowed object is
                 *     {@link String }
                 *     
                 */
                public void setValue(String value) {
                    this.value = value;
                }

            }

        }

    }

}
