# Supplementary material for: Information management for high content live cell imaging
Source: BMC Bioinformatics. 2009 Jul 21;10:226. doi: 10.1186/1471-2105-10-226 (PMC2723092; doi:10.1186/1471-2105-10-226)
Supplement: Additional file 6 — Source code. Java source code for the Pedro plugins and front end elements. [file 1471-2105-10-226-S6.zip › src/mcisb-beacon/org/mcisb/beacon/model/CellCharacteristics.java]

//
// This file was generated by the JavaTM Architecture for XML Binding(JAXB) Reference Implementation, vJAXB 2.0 in JDK 1.6 
// See <a href="http://java.sun.com/xml/jaxb">http://java.sun.com/xml/jaxb</a> 
// Any modifications to this file will be lost upon recompilation of the source schema. 
// Generated on: 2008.03.04 at 10:31:53 AM GMT 
//


package org.mcisb.beacon.model;

import javax.xml.bind.annotation.XmlAccessType;
import javax.xml.bind.annotation.XmlAccessorType;
import javax.xml.bind.annotation.XmlElement;
import javax.xml.bind.annotation.XmlRootElement;
import javax.xml.bind.annotation.XmlType;


/**
 * <p>Java class for anonymous complex type.
 * 
 * <p>The following schema fragment specifies the expected content contained within this class.
 * 
 * <pre>
 * &lt;complexType>
 *   &lt;complexContent>
 *     &lt;restriction base="{http://www.w3.org/2001/XMLSchema}anyType">
 *       &lt;sequence>
 *         &lt;element name="cell_line" type="{http://www.w3.org/2001/XMLSchema}string"/>
 *         &lt;element name="freezer_location" type="{http://www.w3.org/2001/XMLSchema}string" minOccurs="0"/>
 *         &lt;element name="sex" minOccurs="0">
 *           &lt;simpleType>
 *             &lt;restriction base="{http://www.w3.org/2001/XMLSchema}string">
 *               &lt;enumeration value="F+"/>
 *               &lt;enumeration value="F-"/>
 *               &lt;enumeration value="female"/>
 *               &lt;enumeration value="hermaphrodite"/>
 *               &lt;enumeration value="male"/>
 *               &lt;enumeration value="mating_type_a"/>
 *               &lt;enumeration value="mating_type_alpha"/>
 *               &lt;enumeration value="mixed_sex"/>
 *               &lt;enumeration value="unknown_sex"/>
 *             &lt;/restriction>
 *           &lt;/simpleType>
 *         &lt;/element>
 *         &lt;element name="age" type="{http://www.w3.org/2001/XMLSchema}string" minOccurs="0"/>
 *         &lt;element name="passage_number" type="{http://www.w3.org/2001/XMLSchema}string" minOccurs="0"/>
 *         &lt;element name="cell_type" type="{http://www.w3.org/2001/XMLSchema}string" minOccurs="0"/>
 *         &lt;element name="bedding" type="{http://www.w3.org/2001/XMLSchema}string" minOccurs="0"/>
 *         &lt;element name="biometrics" type="{http://www.w3.org/2001/XMLSchema}string" minOccurs="0"/>
 *         &lt;element name="organism" type="{http://www.w3.org/2001/XMLSchema}string"/>
 *         &lt;element name="organism_part" type="{http://www.w3.org/2001/XMLSchema}string" minOccurs="0"/>
 *         &lt;element name="chromosomal_aberration_classification" type="{http://www.w3.org/2001/XMLSchema}string" minOccurs="0"/>
 *         &lt;element name="clinical_information" type="{http://www.w3.org/2001/XMLSchema}string" minOccurs="0"/>
 *         &lt;element name="clinical_treatment" type="{http://www.w3.org/2001/XMLSchema}string" minOccurs="0"/>
 *         &lt;element name="developmental_stage" type="{http://www.w3.org/2001/XMLSchema}string" minOccurs="0"/>
 *         &lt;element name="disease_staging" type="{http://www.w3.org/2001/XMLSchema}string" minOccurs="0"/>
 *         &lt;element name="disease_state" type="{http://www.w3.org/2001/XMLSchema}string" minOccurs="0"/>
 *         &lt;element name="environmental_history" type="{http://www.w3.org/2001/XMLSchema}string" minOccurs="0"/>
 *         &lt;element name="genetic_modification" type="{http://www.w3.org/2001/XMLSchema}string" minOccurs="0"/>
 *         &lt;element name="histology" type="{http://www.w3.org/2001/XMLSchema}string" minOccurs="0"/>
 *         &lt;element name="individual" type="{http://www.w3.org/2001/XMLSchema}string" minOccurs="0"/>
 *         &lt;element name="individual_genetic_characteristic" type="{http://www.w3.org/2001/XMLSchema}string" minOccurs="0"/>
 *         &lt;element name="organism_status" type="{http://www.w3.org/2001/XMLSchema}string" minOccurs="0"/>
 *         &lt;element name="phenotype" type="{http://www.w3.org/2001/XMLSchema}string" minOccurs="0"/>
 *         &lt;element name="strain_or_line" type="{http://www.w3.org/2001/XMLSchema}string" minOccurs="0"/>
 *         &lt;element name="targeted_cell_type" type="{http://www.w3.org/2001/XMLSchema}string" minOccurs="0"/>
 *         &lt;element name="tumor_grading" type="{http://www.w3.org/2001/XMLSchema}string" minOccurs="0"/>
 *       &lt;/sequence>
 *     &lt;/restriction>
 *   &lt;/complexContent>
 * &lt;/complexType>
 * </pre>
 * 
 * 
 */
@XmlAccessorType(XmlAccessType.FIELD)
@XmlType(name = "", propOrder = {
    "cellLine",
    "freezerLocation",
    "sex",
    "age",
    "passageNumber",
    "cellType",
    "bedding",
    "biometrics",
    "organism",
    "organismPart",
    "chromosomalAberrationClassification",
    "clinicalInformation",
    "clinicalTreatment",
    "developmentalStage",
    "diseaseStaging",
    "diseaseState",
    "environmentalHistory",
    "geneticModification",
    "histology",
    "individual",
    "individualGeneticCharacteristic",
    "organismStatus",
    "phenotype",
    "strainOrLine",
    "targetedCellType",
    "tumorGrading"
})
@XmlRootElement(name = "Cell_Characteristics")
public class CellCharacteristics {

    @XmlElement(name = "cell_line", required = true)
    protected String cellLine;
    @XmlElement(name = "freezer_location")
    protected String freezerLocation;
    protected String sex;
    protected String age;
    @XmlElement(name = "passage_number")
    protected String passageNumber;
    @XmlElement(name = "cell_type")
    protected String cellType;
    protected String bedding;
    protected String biometrics;
    @XmlElement(required = true)
    protected String organism;
    @XmlElement(name = "organism_part")
    protected String organismPart;
    @XmlElement(name = "chromosomal_aberration_classification")
    protected String chromosomalAberrationClassification;
    @XmlElement(name = "clinical_information")
    protected String clinicalInformation;
    @XmlElement(name = "clinical_treatment")
    protected String clinicalTreatment;
    @XmlElement(name = "developmental_stage")
    protected String developmentalStage;
    @XmlElement(name = "disease_staging")
    protected String diseaseStaging;
    @XmlElement(name = "disease_state")
    protected String diseaseState;
    @XmlElement(name = "environmental_history")
    protected String environmentalHistory;
    @XmlElement(name = "genetic_modification")
    protected String geneticModification;
    protected String histology;
    protected String individual;
    @XmlElement(name = "individual_genetic_characteristic")
    protected String individualGeneticCharacteristic;
    @XmlElement(name = "organism_status")
    protected String organismStatus;
    protected String phenotype;
    @XmlElement(name = "strain_or_line")
    protected String strainOrLine;
    @XmlElement(name = "targeted_cell_type")
    protected String targetedCellType;
    @XmlElement(name = "tumor_grading")
    protected String tumorGrading;

    /**
     * Gets the value of the cellLine property.
     * 
     * @return
     *     possible object is
     *     {@link String }
     *     
     */
    public String getCellLine() {
        return cellLine;
    }

    /**
     * Sets the value of the cellLine property.
     * 
     * @param value
     *     allowed object is
     *     {@link String }
     *     
     */
    public void setCellLine(String value) {
        this.cellLine = value;
    }

    /**
     * Gets the value of the freezerLocation property.
     * 
     * @return
     *     possible object is
     *     {@link String }
     *     
     */
    public String getFreezerLocation() {
        return freezerLocation;
    }

    /**
     * Sets the value of the freezerLocation property.
     * 
     * @param value
     *     allowed object is
     *     {@link String }
     *     
     */
    public void setFreezerLocation(String value) {
        this.freezerLocation = value;
    }

    /**
     * Gets the value of the sex property.
     * 
     * @return
     *     possible object is
     *     {@link String }
     *     
     */
    public String getSex() {
        return sex;
    }

    /**
     * Sets the value of the sex property.
     * 
     * @param value
     *     allowed object is
     *     {@link String }
     *     
     */
    public void setSex(String value) {
        this.sex = value;
    }

    /**
     * Gets the value of the age property.
     * 
     * @return
     *     possible object is
     *     {@link String }
     *     
     */
    public String getAge() {
        return age;
    }

    /**
     * Sets the value of the age property.
     * 
     * @param value
     *     allowed object is
     *     {@link String }
     *     
     */
    public void setAge(String value) {
        this.age = value;
    }

    /**
     * Gets the value of the passageNumber property.
     * 
     * @return
     *     possible object is
     *     {@link String }
     *     
     */
    public String getPassageNumber() {
        return passageNumber;
    }

    /**
     * Sets the value of the passageNumber property.
     * 
     * @param value
     *     allowed object is
     *     {@link String }
     *     
     */
    public void setPassageNumber(String value) {
        this.passageNumber = value;
    }

    /**
     * Gets the value of the cellType property.
     * 
     * @return
     *     possible object is
     *     {@link String }
     *     
     */
    public String getCellType() {
        return cellType;
    }

    /**
     * Sets the value of the cellType property.
     * 
     * @param value
     *     allowed object is
     *     {@link String }
     *     
     */
    public void setCellType(String value) {
        this.cellType = value;
    }

    /**
     * Gets the value of the bedding property.
     * 
     * @return
     *     possible object is
     *     {@link String }
     *     
     */
    public String getBedding() {
        return bedding;
    }

    /**
     * Sets the value of the bedding property.
     * 
     * @param value
     *     allowed object is
     *     {@link String }
     *     
     */
    public void setBedding(String value) {
        this.bedding = value;
    }

    /**
     * Gets the value of the biometrics property.
     * 
     * @return
     *     possible object is
     *     {@link String }
     *     
     */
    public String getBiometrics() {
        return biometrics;
    }

    /**
     * Sets the value of the biometrics property.
     * 
     * @param value
     *     allowed object is
     *     {@link String }
     *     
     */
    public void setBiometrics(String value) {
        this.biometrics = value;
    }

    /**
     * Gets the value of the organism property.
     * 
     * @return
     *     possible object is
     *     {@link String }
     *     
     */
    public String getOrganism() {
        return organism;
    }

    /**
     * Sets the value of the organism property.
     * 
     * @param value
     *     allowed object is
     *     {@link String }
     *     
     */
    public void setOrganism(String value) {
        this.organism = value;
    }

    /**
     * Gets the value of the organismPart property.
     * 
     * @return
     *     possible object is
     *     {@link String }
     *     
     */
    public String getOrganismPart() {
        return organismPart;
    }

    /**
     * Sets the value of the organismPart property.
     * 
     * @param value
     *     allowed object is
     *     {@link String }
     *     
     */
    public void setOrganismPart(String value) {
        this.organismPart = value;
    }

    /**
     * Gets the value of the chromosomalAberrationClassification property.
     * 
     * @return
     *     possible object is
     *     {@link String }
     *     
     */
    public String getChromosomalAberrationClassification() {
        return chromosomalAberrationClassification;
    }

    /**
     * Sets the value of the chromosomalAberrationClassification property.
     * 
     * @param value
     *     allowed object is
     *     {@link String }
     *     
     */
    public void setChromosomalAberrationClassification(String value) {
        this.chromosomalAberrationClassification = value;
    }

    /**
     * Gets the value of the clinicalInformation property.
     * 
     * @return
     *     possible object is
     *     {@link String }
     *     
     */
    public String getClinicalInformation() {
        return clinicalInformation;
    }

    /**
     * Sets the value of the clinicalInformation property.
     * 
     * @param value
     *     allowed object is
     *     {@link String }
     *     
     */
    public void setClinicalInformation(String value) {
        this.clinicalInformation = value;
    }

    /**
     * Gets the value of the clinicalTreatment property.
     * 
     * @return
     *     possible object is
     *     {@link String }
     *     
     */
    public String getClinicalTreatment() {
        return clinicalTreatment;
    }

    /**
     * Sets the value of the clinicalTreatment property.
     * 
     * @param value
     *     allowed object is
     *     {@link String }
     *     
     */
    public void setClinicalTreatment(String value) {
        this.clinicalTreatment = value;
    }

    /**
     * Gets the value of the developmentalStage property.
     * 
     * @return
     *     possible object is
     *     {@link String }
     *     
     */
    public String getDevelopmentalStage() {
        return developmentalStage;
    }

    /**
     * Sets the value of the developmentalStage property.
     * 
     * @param value
     *     allowed object is
     *     {@link String }
     *     
     */
    public void setDevelopmentalStage(String value) {
        this.developmentalStage = value;
    }

    /**
     * Gets the value of the diseaseStaging property.
     * 
     * @return
     *     possible object is
     *     {@link String }
     *     
     */
    public String getDiseaseStaging() {
        return diseaseStaging;
    }

    /**
     * Sets the value of the diseaseStaging property.
     * 
     * @param value
     *     allowed object is
     *     {@link String }
     *     
     */
    public void setDiseaseStaging(String value) {
        this.diseaseStaging = value;
    }

    /**
     * Gets the value of the diseaseState property.
     * 
     * @return
     *     possible object is
     *     {@link String }
     *     
     */
    public String getDiseaseState() {
        return diseaseState;
    }

    /**
     * Sets the value of the diseaseState property.
     * 
     * @param value
     *     allowed object is
     *     {@link String }
     *     
     */
    public void setDiseaseState(String value) {
        this.diseaseState = value;
    }

    /**
     * Gets the value of the environmentalHistory property.
     * 
     * @return
     *     possible object is
     *     {@link String }
     *     
     */
    public String getEnvironmentalHistory() {
        return environmentalHistory;
    }

    /**
     * Sets the value of the environmentalHistory property.
     * 
     * @param value
     *     allowed object is
     *     {@link String }
     *     
     */
    public void setEnvironmentalHistory(String value) {
        this.environmentalHistory = value;
    }

    /**
     * Gets the value of the geneticModification property.
     * 
     * @return
     *     possible object is
     *     {@link String }
     *     
     */
    public String getGeneticModification() {
        return geneticModification;
    }

    /**
     * Sets the value of the geneticModification property.
     * 
     * @param value
     *     allowed object is
     *     {@link String }
     *     
     */
    public void setGeneticModification(String value) {
        this.geneticModification = value;
    }

    /**
     * Gets the value of the histology property.
     * 
     * @return
     *     possible object is
     *     {@link String }
     *     
     */
    public String getHistology() {
        return histology;
    }

    /**
     * Sets the value of the histology property.
     * 
     * @param value
     *     allowed object is
     *     {@link String }
     *     
     */
    public void setHistology(String value) {
        this.histology = value;
    }

    /**
     * Gets the value of the individual property.
     * 
     * @return
     *     possible object is
     *     {@link String }
     *     
     */
    public String getIndividual() {
        return individual;
    }

    /**
     * Sets the value of the individual property.
     * 
     * @param value
     *     allowed object is
     *     {@link String }
     *     
     */
    public void setIndividual(String value) {
        this.individual = value;
    }

    /**
     * Gets the value of the individualGeneticCharacteristic property.
     * 
     * @return
     *     possible object is
     *     {@link String }
     *     
     */
    public String getIndividualGeneticCharacteristic() {
        return individualGeneticCharacteristic;
    }

    /**
     * Sets the value of the individualGeneticCharacteristic property.
     * 
     * @param value
     *     allowed object is
     *     {@link String }
     *     
     */
    public void setIndividualGeneticCharacteristic(String value) {
        this.individualGeneticCharacteristic = value;
    }

    /**
     * Gets the value of the organismStatus property.
     * 
     * @return
     *     possible object is
     *     {@link String }
     *     
     */
    public String getOrganismStatus() {
        return organismStatus;
    }

    /**
     * Sets the value of the organismStatus property.
     * 
     * @param value
     *     allowed object is
     *     {@link String }
     *     
     */
    public void setOrganismStatus(String value) {
        this.organismStatus = value;
    }

    /**
     * Gets the value of the phenotype property.
     * 
     * @return
     *     possible object is
     *     {@link String }
     *     
     */
    public String getPhenotype() {
        return phenotype;
    }

    /**
     * Sets the value of the phenotype property.
     * 
     * @param value
     *     allowed object is
     *     {@link String }
     *     
     */
    public void setPhenotype(String value) {
        this.phenotype = value;
    }

    /**
     * Gets the value of the strainOrLine property.
     * 
     * @return
     *     possible object is
     *     {@link String }
     *     
     */
    public String getStrainOrLine() {
        return strainOrLine;
    }

    /**
     * Sets the value of the strainOrLine property.
     * 
     * @param value
     *     allowed object is
     *     {@link String }
     *     
     */
    public void setStrainOrLine(String value) {
        this.strainOrLine = value;
    }

    /**
     * Gets the value of the targetedCellType property.
     * 
     * @return
     *     possible object is
     *     {@link String }
     *     
     */
    public String getTargetedCellType() {
        return targetedCellType;
    }

    /**
     * Sets the value of the targetedCellType property.
     * 
     * @param value
     *     allowed object is
     *     {@link String }
     *     
     */
    public void setTargetedCellType(String value) {
        this.targetedCellType = value;
    }

    /**
     * Gets the value of the tumorGrading property.
     * 
     * @return
     *     possible object is
     *     {@link String }
     *     
     */
    public String getTumorGrading() {
        return tumorGrading;
    }

    /**
     * Sets the value of the tumorGrading property.
     * 
     * @param value
     *     allowed object is
     *     {@link String }
     *     
     */
    public void setTumorGrading(String value) {
        this.tumorGrading = value;
    }

}
