# Supplementary material for: Information management for high content live cell imaging
Source: BMC Bioinformatics. 2009 Jul 21;10:226. doi: 10.1186/1471-2105-10-226 (PMC2723092; doi:10.1186/1471-2105-10-226)
Supplement: Additional file 6 — Source code. Java source code for the Pedro plugins and front end elements. [file 1471-2105-10-226-S6.zip › src/mcisb-beacon/org/mcisb/beacon/model/CellularCompartment.java]

//
// This file was generated by the JavaTM Architecture for XML Binding(JAXB) Reference Implementation, vJAXB 2.0 in JDK 1.6 
// See <a href="http://java.sun.com/xml/jaxb">http://java.sun.com/xml/jaxb</a> 
// Any modifications to this file will be lost upon recompilation of the source schema. 
// Generated on: 2008.03.04 at 10:31:53 AM GMT 
//


package org.mcisb.beacon.model;

import java.util.ArrayList;
import java.util.List;
import javax.xml.bind.annotation.XmlAccessType;
import javax.xml.bind.annotation.XmlAccessorType;
import javax.xml.bind.annotation.XmlElement;
import javax.xml.bind.annotation.XmlRootElement;
import javax.xml.bind.annotation.XmlType;


/**
 * <p>Java class for anonymous complex type.
 * 
 * <p>The following schema fragment specifies the expected content contained within this class.
 * 
 * <pre>
 * &lt;complexType>
 *   &lt;complexContent>
 *     &lt;restriction base="{http://www.w3.org/2001/XMLSchema}anyType">
 *       &lt;sequence>
 *         &lt;element name="name" type="{http://www.w3.org/2001/XMLSchema}string"/>
 *         &lt;element ref="{}CellProperty" maxOccurs="unbounded" minOccurs="0"/>
 *         &lt;element name="Centroid" type="{http://www.w3.org/2001/XMLSchema}string" minOccurs="0"/>
 *         &lt;element name="Polygon" minOccurs="0">
 *           &lt;complexType>
 *             &lt;complexContent>
 *               &lt;restriction base="{http://www.w3.org/2001/XMLSchema}anyType">
 *                 &lt;sequence>
 *                   &lt;element name="exterior">
 *                     &lt;complexType>
 *                       &lt;complexContent>
 *                         &lt;restriction base="{http://www.w3.org/2001/XMLSchema}anyType">
 *                           &lt;sequence>
 *                             &lt;element name="LinearRing">
 *                               &lt;complexType>
 *                                 &lt;complexContent>
 *                                   &lt;restriction base="{http://www.w3.org/2001/XMLSchema}anyType">
 *                                     &lt;sequence>
 *                                       &lt;element name="coordinates" type="{http://www.w3.org/2001/XMLSchema}string"/>
 *                                     &lt;/sequence>
 *                                   &lt;/restriction>
 *                                 &lt;/complexContent>
 *                               &lt;/complexType>
 *                             &lt;/element>
 *                           &lt;/sequence>
 *                         &lt;/restriction>
 *                       &lt;/complexContent>
 *                     &lt;/complexType>
 *                   &lt;/element>
 *                 &lt;/sequence>
 *               &lt;/restriction>
 *             &lt;/complexContent>
 *           &lt;/complexType>
 *         &lt;/element>
 *       &lt;/sequence>
 *     &lt;/restriction>
 *   &lt;/complexContent>
 * &lt;/complexType>
 * </pre>
 * 
 * 
 */
@XmlAccessorType(XmlAccessType.FIELD)
@XmlType(name = "", propOrder = {
    "name",
    "cellProperty",
    "centroid",
    "polygon"
})
@XmlRootElement(name = "CellularCompartment")
public class CellularCompartment {

    @XmlElement(required = true)
    protected String name;
    @XmlElement(name = "CellProperty")
    protected List<CellProperty> cellProperty;
    @XmlElement(name = "Centroid")
    protected String centroid;
    @XmlElement(name = "Polygon")
    protected CellularCompartment.Polygon polygon;

    /**
     * Gets the value of the name property.
     * 
     * @return
     *     possible object is
     *     {@link String }
     *     
     */
    public String getName() {
        return name;
    }

    /**
     * Sets the value of the name property.
     * 
     * @param value
     *     allowed object is
     *     {@link String }
     *     
     */
    public void setName(String value) {
        this.name = value;
    }

    /**
     * Gets the value of the cellProperty property.
     * 
     * <p>
     * This accessor method returns a reference to the live list,
     * not a snapshot. Therefore any modification you make to the
     * returned list will be present inside the JAXB object.
     * This is why there is not a <CODE>set</CODE> method for the cellProperty property.
     * 
     * <p>
     * For example, to add a new item, do as follows:
     * <pre>
     *    getCellProperty().add(newItem);
     * </pre>
     * 
     * 
     * <p>
     * Objects of the following type(s) are allowed in the list
     * {@link CellProperty }
     * 
     * 
     */
    public List<CellProperty> getCellProperty() {
        if (cellProperty == null) {
            cellProperty = new ArrayList<CellProperty>();
        }
        return this.cellProperty;
    }

    /**
     * Gets the value of the centroid property.
     * 
     * @return
     *     possible object is
     *     {@link String }
     *     
     */
    public String getCentroid() {
        return centroid;
    }

    /**
     * Sets the value of the centroid property.
     * 
     * @param value
     *     allowed object is
     *     {@link String }
     *     
     */
    public void setCentroid(String value) {
        this.centroid = value;
    }

    /**
     * Gets the value of the polygon property.
     * 
     * @return
     *     possible object is
     *     {@link CellularCompartment.Polygon }
     *     
     */
    public CellularCompartment.Polygon getPolygon() {
        return polygon;
    }

    /**
     * Sets the value of the polygon property.
     * 
     * @param value
     *     allowed object is
     *     {@link CellularCompartment.Polygon }
     *     
     */
    public void setPolygon(CellularCompartment.Polygon value) {
        this.polygon = value;
    }


    /**
     * <p>Java class for anonymous complex type.
     * 
     * <p>The following schema fragment specifies the expected content contained within this class.
     * 
     * <pre>
     * &lt;complexType>
     *   &lt;complexContent>
     *     &lt;restriction base="{http://www.w3.org/2001/XMLSchema}anyType">
     *       &lt;sequence>
     *         &lt;element name="exterior">
     *           &lt;complexType>
     *             &lt;complexContent>
     *               &lt;restriction base="{http://www.w3.org/2001/XMLSchema}anyType">
     *                 &lt;sequence>
     *                   &lt;element name="LinearRing">
     *                     &lt;complexType>
     *                       &lt;complexContent>
     *                         &lt;restriction base="{http://www.w3.org/2001/XMLSchema}anyType">
     *                           &lt;sequence>
     *                             &lt;element name="coordinates" type="{http://www.w3.org/2001/XMLSchema}string"/>
     *                           &lt;/sequence>
     *                         &lt;/restriction>
     *                       &lt;/complexContent>
     *                     &lt;/complexType>
     *                   &lt;/element>
     *                 &lt;/sequence>
     *               &lt;/restriction>
     *             &lt;/complexContent>
     *           &lt;/complexType>
     *         &lt;/element>
     *       &lt;/sequence>
     *     &lt;/restriction>
     *   &lt;/complexContent>
     * &lt;/complexType>
     * </pre>
     * 
     * 
     */
    @XmlAccessorType(XmlAccessType.FIELD)
    @XmlType(name = "", propOrder = {
        "exterior"
    })
    public static class Polygon {

        @XmlElement(required = true)
        protected CellularCompartment.Polygon.Exterior exterior;

        /**
         * Gets the value of the exterior property.
         * 
         * @return
         *     possible object is
         *     {@link CellularCompartment.Polygon.Exterior }
         *     
         */
        public CellularCompartment.Polygon.Exterior getExterior() {
            return exterior;
        }

        /**
         * Sets the value of the exterior property.
         * 
         * @param value
         *     allowed object is
         *     {@link CellularCompartment.Polygon.Exterior }
         *     
         */
        public void setExterior(CellularCompartment.Polygon.Exterior value) {
            this.exterior = value;
        }


        /**
         * <p>Java class for anonymous complex type.
         * 
         * <p>The following schema fragment specifies the expected content contained within this class.
         * 
         * <pre>
         * &lt;complexType>
         *   &lt;complexContent>
         *     &lt;restriction base="{http://www.w3.org/2001/XMLSchema}anyType">
         *       &lt;sequence>
         *         &lt;element name="LinearRing">
         *           &lt;complexType>
         *             &lt;complexContent>
         *               &lt;restriction base="{http://www.w3.org/2001/XMLSchema}anyType">
         *                 &lt;sequence>
         *                   &lt;element name="coordinates" type="{http://www.w3.org/2001/XMLSchema}string"/>
         *                 &lt;/sequence>
         *               &lt;/restriction>
         *             &lt;/complexContent>
         *           &lt;/complexType>
         *         &lt;/element>
         *       &lt;/sequence>
         *     &lt;/restriction>
         *   &lt;/complexContent>
         * &lt;/complexType>
         * </pre>
         * 
         * 
         */
        @XmlAccessorType(XmlAccessType.FIELD)
        @XmlType(name = "", propOrder = {
            "linearRing"
        })
        public static class Exterior {

            @XmlElement(name = "LinearRing", required = true)
            protected CellularCompartment.Polygon.Exterior.LinearRing linearRing;

            /**
             * Gets the value of the linearRing property.
             * 
             * @return
             *     possible object is
             *     {@link CellularCompartment.Polygon.Exterior.LinearRing }
             *     
             */
            public CellularCompartment.Polygon.Exterior.LinearRing getLinearRing() {
                return linearRing;
            }

            /**
             * Sets the value of the linearRing property.
             * 
             * @param value
             *     allowed object is
             *     {@link CellularCompartment.Polygon.Exterior.LinearRing }
             *     
             */
            public void setLinearRing(CellularCompartment.Polygon.Exterior.LinearRing value) {
                this.linearRing = value;
            }


            /**
             * <p>Java class for anonymous complex type.
             * 
             * <p>The following schema fragment specifies the expected content contained within this class.
             * 
             * <pre>
             * &lt;complexType>
             *   &lt;complexContent>
             *     &lt;restriction base="{http://www.w3.org/2001/XMLSchema}anyType">
             *       &lt;sequence>
             *         &lt;element name="coordinates" type="{http://www.w3.org/2001/XMLSchema}string"/>
             *       &lt;/sequence>
             *     &lt;/restriction>
             *   &lt;/complexContent>
             * &lt;/complexType>
             * </pre>
             * 
             * 
             */
            @XmlAccessorType(XmlAccessType.FIELD)
            @XmlType(name = "", propOrder = {
                "coordinates"
            })
            public static class LinearRing {

                @XmlElement(required = true)
                protected String coordinates;

                /**
                 * Gets the value of the coordinates property.
                 * 
                 * @return
                 *     possible object is
                 *     {@link String }
                 *     
                 */
                public String getCoordinates() {
                    return coordinates;
                }

                /**
                 * Sets the value of the coordinates property.
                 * 
                 * @param value
                 *     allowed object is
                 *     {@link String }
                 *     
                 */
                public void setCoordinates(String value) {
                    this.coordinates = value;
                }

            }

        }

    }

}
