# Supplementary material for: Information management for high content live cell imaging
Source: BMC Bioinformatics. 2009 Jul 21;10:226. doi: 10.1186/1471-2105-10-226 (PMC2723092; doi:10.1186/1471-2105-10-226)
Supplement: Additional file 6 — Source code. Java source code for the Pedro plugins and front end elements. [file 1471-2105-10-226-S6.zip › src/mcisb-beacon/org/mcisb/beacon/model/Concentration.java]

//
// This file was generated by the JavaTM Architecture for XML Binding(JAXB) Reference Implementation, vJAXB 2.0 in JDK 1.6 
// See <a href="http://java.sun.com/xml/jaxb">http://java.sun.com/xml/jaxb</a> 
// Any modifications to this file will be lost upon recompilation of the source schema. 
// Generated on: 2008.03.04 at 10:31:53 AM GMT 
//


package org.mcisb.beacon.model;

import javax.xml.bind.annotation.XmlAccessType;
import javax.xml.bind.annotation.XmlAccessorType;
import javax.xml.bind.annotation.XmlElement;
import javax.xml.bind.annotation.XmlRootElement;
import javax.xml.bind.annotation.XmlType;


/**
 * <p>Java class for anonymous complex type.
 * 
 * <p>The following schema fragment specifies the expected content contained within this class.
 * 
 * <pre>
 * &lt;complexType>
 *   &lt;complexContent>
 *     &lt;restriction base="{http://www.w3.org/2001/XMLSchema}anyType">
 *       &lt;sequence>
 *         &lt;element ref="{}Concentration_Measurement"/>
 *       &lt;/sequence>
 *     &lt;/restriction>
 *   &lt;/complexContent>
 * &lt;/complexType>
 * </pre>
 * 
 * 
 */
@XmlAccessorType(XmlAccessType.FIELD)
@XmlType(name = "", propOrder = {
    "concentrationMeasurement"
})
@XmlRootElement(name = "concentration")
public class Concentration {

    @XmlElement(name = "Concentration_Measurement", required = true)
    protected ConcentrationMeasurement concentrationMeasurement;

    /**
     * Gets the value of the concentrationMeasurement property.
     * 
     * @return
     *     possible object is
     *     {@link ConcentrationMeasurement }
     *     
     */
    public ConcentrationMeasurement getConcentrationMeasurement() {
        return concentrationMeasurement;
    }

    /**
     * Sets the value of the concentrationMeasurement property.
     * 
     * @param value
     *     allowed object is
     *     {@link ConcentrationMeasurement }
     *     
     */
    public void setConcentrationMeasurement(ConcentrationMeasurement value) {
        this.concentrationMeasurement = value;
    }

}
