# Supplementary material for: Information management for high content live cell imaging
Source: BMC Bioinformatics. 2009 Jul 21;10:226. doi: 10.1186/1471-2105-10-226 (PMC2723092; doi:10.1186/1471-2105-10-226)
Supplement: Additional file 6 — Source code. Java source code for the Pedro plugins and front end elements. [file 1471-2105-10-226-S6.zip › src/mcisb-beacon/org/mcisb/beacon/model/Experiment.java]

//
// This file was generated by the JavaTM Architecture for XML Binding(JAXB) Reference Implementation, vJAXB 2.0 in JDK 1.6 
// See <a href="http://java.sun.com/xml/jaxb">http://java.sun.com/xml/jaxb</a> 
// Any modifications to this file will be lost upon recompilation of the source schema. 
// Generated on: 2008.03.04 at 10:31:53 AM GMT 
//


package org.mcisb.beacon.model;

import java.util.ArrayList;
import java.util.List;
import javax.xml.bind.annotation.XmlAccessType;
import javax.xml.bind.annotation.XmlAccessorType;
import javax.xml.bind.annotation.XmlElement;
import javax.xml.bind.annotation.XmlRootElement;
import javax.xml.bind.annotation.XmlType;
import javax.xml.datatype.XMLGregorianCalendar;


/**
 * <p>Java class for anonymous complex type.
 * 
 * <p>The following schema fragment specifies the expected content contained within this class.
 * 
 * <pre>
 * &lt;complexType>
 *   &lt;complexContent>
 *     &lt;restriction base="{http://www.w3.org/2001/XMLSchema}anyType">
 *       &lt;sequence>
 *         &lt;element name="titleID" type="{http://www.w3.org/2001/XMLSchema}string"/>
 *         &lt;element name="start_date" type="{http://www.w3.org/2001/XMLSchema}date"/>
 *         &lt;element name="end_date" type="{http://www.w3.org/2001/XMLSchema}date" minOccurs="0"/>
 *         &lt;element name="hypothesis" type="{http://www.w3.org/2001/XMLSchema}string" minOccurs="0"/>
 *         &lt;element name="keywords" type="{http://www.w3.org/2001/XMLSchema}string" minOccurs="0"/>
 *         &lt;element name="publications" type="{http://www.w3.org/2001/XMLSchema}string" minOccurs="0"/>
 *         &lt;element name="bibliographic_references" type="{http://www.w3.org/2001/XMLSchema}string" minOccurs="0"/>
 *         &lt;element ref="{}Person" maxOccurs="unbounded"/>
 *         &lt;element ref="{}Experimental_details"/>
 *         &lt;element ref="{}Project" minOccurs="0"/>
 *         &lt;element name="related_experiments" type="{http://www.w3.org/2001/XMLSchema}string" minOccurs="0"/>
 *       &lt;/sequence>
 *     &lt;/restriction>
 *   &lt;/complexContent>
 * &lt;/complexType>
 * </pre>
 * 
 * 
 */
@XmlAccessorType(XmlAccessType.FIELD)
@XmlType(name = "", propOrder = {
    "titleID",
    "startDate",
    "endDate",
    "hypothesis",
    "keywords",
    "publications",
    "bibliographicReferences",
    "person",
    "experimentalDetails",
    "project",
    "relatedExperiments"
})
@XmlRootElement(name = "Experiment")
public class Experiment {

    @XmlElement(required = true)
    protected String titleID;
    @XmlElement(name = "start_date", required = true)
    protected XMLGregorianCalendar startDate;
    @XmlElement(name = "end_date")
    protected XMLGregorianCalendar endDate;
    protected String hypothesis;
    protected String keywords;
    protected String publications;
    @XmlElement(name = "bibliographic_references")
    protected String bibliographicReferences;
    @XmlElement(name = "Person", required = true)
    protected List<Person> person;
    @XmlElement(name = "Experimental_details", required = true)
    protected ExperimentalDetails experimentalDetails;
    @XmlElement(name = "Project")
    protected Project project;
    @XmlElement(name = "related_experiments")
    protected String relatedExperiments;

    /**
     * Gets the value of the titleID property.
     * 
     * @return
     *     possible object is
     *     {@link String }
     *     
     */
    public String getTitleID() {
        return titleID;
    }

    /**
     * Sets the value of the titleID property.
     * 
     * @param value
     *     allowed object is
     *     {@link String }
     *     
     */
    public void setTitleID(String value) {
        this.titleID = value;
    }

    /**
     * Gets the value of the startDate property.
     * 
     * @return
     *     possible object is
     *     {@link XMLGregorianCalendar }
     *     
     */
    public XMLGregorianCalendar getStartDate() {
        return startDate;
    }

    /**
     * Sets the value of the startDate property.
     * 
     * @param value
     *     allowed object is
     *     {@link XMLGregorianCalendar }
     *     
     */
    public void setStartDate(XMLGregorianCalendar value) {
        this.startDate = value;
    }

    /**
     * Gets the value of the endDate property.
     * 
     * @return
     *     possible object is
     *     {@link XMLGregorianCalendar }
     *     
     */
    public XMLGregorianCalendar getEndDate() {
        return endDate;
    }

    /**
     * Sets the value of the endDate property.
     * 
     * @param value
     *     allowed object is
     *     {@link XMLGregorianCalendar }
     *     
     */
    public void setEndDate(XMLGregorianCalendar value) {
        this.endDate = value;
    }

    /**
     * Gets the value of the hypothesis property.
     * 
     * @return
     *     possible object is
     *     {@link String }
     *     
     */
    public String getHypothesis() {
        return hypothesis;
    }

    /**
     * Sets the value of the hypothesis property.
     * 
     * @param value
     *     allowed object is
     *     {@link String }
     *     
     */
    public void setHypothesis(String value) {
        this.hypothesis = value;
    }

    /**
     * Gets the value of the keywords property.
     * 
     * @return
     *     possible object is
     *     {@link String }
     *     
     */
    public String getKeywords() {
        return keywords;
    }

    /**
     * Sets the value of the keywords property.
     * 
     * @param value
     *     allowed object is
     *     {@link String }
     *     
     */
    public void setKeywords(String value) {
        this.keywords = value;
    }

    /**
     * Gets the value of the publications property.
     * 
     * @return
     *     possible object is
     *     {@link String }
     *     
     */
    public String getPublications() {
        return publications;
    }

    /**
     * Sets the value of the publications property.
     * 
     * @param value
     *     allowed object is
     *     {@link String }
     *     
     */
    public void setPublications(String value) {
        this.publications = value;
    }

    /**
     * Gets the value of the bibliographicReferences property.
     * 
     * @return
     *     possible object is
     *     {@link String }
     *     
     */
    public String getBibliographicReferences() {
        return bibliographicReferences;
    }

    /**
     * Sets the value of the bibliographicReferences property.
     * 
     * @param value
     *     allowed object is
     *     {@link String }
     *     
     */
    public void setBibliographicReferences(String value) {
        this.bibliographicReferences = value;
    }

    /**
     * Gets the value of the person property.
     * 
     * <p>
     * This accessor method returns a reference to the live list,
     * not a snapshot. Therefore any modification you make to the
     * returned list will be present inside the JAXB object.
     * This is why there is not a <CODE>set</CODE> method for the person property.
     * 
     * <p>
     * For example, to add a new item, do as follows:
     * <pre>
     *    getPerson().add(newItem);
     * </pre>
     * 
     * 
     * <p>
     * Objects of the following type(s) are allowed in the list
     * {@link Person }
     * 
     * 
     */
    public List<Person> getPerson() {
        if (person == null) {
            person = new ArrayList<Person>();
        }
        return this.person;
    }

    /**
     * Gets the value of the experimentalDetails property.
     * 
     * @return
     *     possible object is
     *     {@link ExperimentalDetails }
     *     
     */
    public ExperimentalDetails getExperimentalDetails() {
        return experimentalDetails;
    }

    /**
     * Sets the value of the experimentalDetails property.
     * 
     * @param value
     *     allowed object is
     *     {@link ExperimentalDetails }
     *     
     */
    public void setExperimentalDetails(ExperimentalDetails value) {
        this.experimentalDetails = value;
    }

    /**
     * Gets the value of the project property.
     * 
     * @return
     *     possible object is
     *     {@link Project }
     *     
     */
    public Project getProject() {
        return project;
    }

    /**
     * Sets the value of the project property.
     * 
     * @param value
     *     allowed object is
     *     {@link Project }
     *     
     */
    public void setProject(Project value) {
        this.project = value;
    }

    /**
     * Gets the value of the relatedExperiments property.
     * 
     * @return
     *     possible object is
     *     {@link String }
     *     
     */
    public String getRelatedExperiments() {
        return relatedExperiments;
    }

    /**
     * Sets the value of the relatedExperiments property.
     * 
     * @param value
     *     allowed object is
     *     {@link String }
     *     
     */
    public void setRelatedExperiments(String value) {
        this.relatedExperiments = value;
    }

}
