# Supplementary material for: Information management for high content live cell imaging
Source: BMC Bioinformatics. 2009 Jul 21;10:226. doi: 10.1186/1471-2105-10-226 (PMC2723092; doi:10.1186/1471-2105-10-226)
Supplement: Additional file 6 — Source code. Java source code for the Pedro plugins and front end elements. [file 1471-2105-10-226-S6.zip › src/mcisb-beacon/org/mcisb/beacon/model/ExperimentalDetails.java]

//
// This file was generated by the JavaTM Architecture for XML Binding(JAXB) Reference Implementation, vJAXB 2.0 in JDK 1.6 
// See <a href="http://java.sun.com/xml/jaxb">http://java.sun.com/xml/jaxb</a> 
// Any modifications to this file will be lost upon recompilation of the source schema. 
// Generated on: 2008.03.04 at 10:31:53 AM GMT 
//


package org.mcisb.beacon.model;

import java.math.BigInteger;
import java.util.ArrayList;
import java.util.List;
import javax.xml.bind.annotation.XmlAccessType;
import javax.xml.bind.annotation.XmlAccessorType;
import javax.xml.bind.annotation.XmlElement;
import javax.xml.bind.annotation.XmlRootElement;
import javax.xml.bind.annotation.XmlType;


/**
 * <p>Java class for anonymous complex type.
 * 
 * <p>The following schema fragment specifies the expected content contained within this class.
 * 
 * <pre>
 * &lt;complexType>
 *   &lt;complexContent>
 *     &lt;restriction base="{http://www.w3.org/2001/XMLSchema}anyType">
 *       &lt;sequence>
 *         &lt;element name="technique">
 *           &lt;simpleType>
 *             &lt;restriction base="{http://www.w3.org/2001/XMLSchema}string">
 *               &lt;enumeration value="confocal"/>
 *               &lt;enumeration value="wide_field"/>
 *             &lt;/restriction>
 *           &lt;/simpleType>
 *         &lt;/element>
 *         &lt;element name="type">
 *           &lt;simpleType>
 *             &lt;restriction base="{http://www.w3.org/2001/XMLSchema}string">
 *               &lt;enumeration value="Fluorescence-Lifetime"/>
 *               &lt;enumeration value="Fluorescence"/>
 *               &lt;enumeration value="Luminescence"/>
 *               &lt;enumeration value="Colocalization"/>
 *               &lt;enumeration value="FISH"/>
 *               &lt;enumeration value="FRET"/>
 *             &lt;/restriction>
 *           &lt;/simpleType>
 *         &lt;/element>
 *         &lt;element name="equipment_file_name" type="{http://www.w3.org/2001/XMLSchema}anyURI" minOccurs="0"/>
 *         &lt;element name="numberOfDishes" type="{http://www.w3.org/2001/XMLSchema}integer"/>
 *         &lt;element ref="{}Dish" maxOccurs="unbounded"/>
 *         &lt;element ref="{}Camera" minOccurs="0"/>
 *         &lt;element name="spotter_file_name" type="{http://www.w3.org/2001/XMLSchema}anyURI" minOccurs="0"/>
 *         &lt;element name="spotterEquipmentInfo" type="{http://www.w3.org/2001/XMLSchema}string" minOccurs="0"/>
 *       &lt;/sequence>
 *     &lt;/restriction>
 *   &lt;/complexContent>
 * &lt;/complexType>
 * </pre>
 * 
 * 
 */
@XmlAccessorType(XmlAccessType.FIELD)
@XmlType(name = "", propOrder = {
    "technique",
    "type",
    "equipmentFileName",
    "numberOfDishes",
    "dish",
    "camera",
    "spotterFileName",
    "spotterEquipmentInfo"
})
@XmlRootElement(name = "Experimental_details")
public class ExperimentalDetails {

    @XmlElement(required = true)
    protected String technique;
    @XmlElement(required = true)
    protected String type;
    @XmlElement(name = "equipment_file_name")
    protected String equipmentFileName;
    @XmlElement(required = true)
    protected BigInteger numberOfDishes;
    @XmlElement(name = "Dish", required = true)
    protected List<Dish> dish;
    @XmlElement(name = "Camera")
    protected Camera camera;
    @XmlElement(name = "spotter_file_name")
    protected String spotterFileName;
    protected String spotterEquipmentInfo;

    /**
     * Gets the value of the technique property.
     * 
     * @return
     *     possible object is
     *     {@link String }
     *     
     */
    public String getTechnique() {
        return technique;
    }

    /**
     * Sets the value of the technique property.
     * 
     * @param value
     *     allowed object is
     *     {@link String }
     *     
     */
    public void setTechnique(String value) {
        this.technique = value;
    }

    /**
     * Gets the value of the type property.
     * 
     * @return
     *     possible object is
     *     {@link String }
     *     
     */
    public String getType() {
        return type;
    }

    /**
     * Sets the value of the type property.
     * 
     * @param value
     *     allowed object is
     *     {@link String }
     *     
     */
    public void setType(String value) {
        this.type = value;
    }

    /**
     * Gets the value of the equipmentFileName property.
     * 
     * @return
     *     possible object is
     *     {@link String }
     *     
     */
    public String getEquipmentFileName() {
        return equipmentFileName;
    }

    /**
     * Sets the value of the equipmentFileName property.
     * 
     * @param value
     *     allowed object is
     *     {@link String }
     *     
     */
    public void setEquipmentFileName(String value) {
        this.equipmentFileName = value;
    }

    /**
     * Gets the value of the numberOfDishes property.
     * 
     * @return
     *     possible object is
     *     {@link BigInteger }
     *     
     */
    public BigInteger getNumberOfDishes() {
        return numberOfDishes;
    }

    /**
     * Sets the value of the numberOfDishes property.
     * 
     * @param value
     *     allowed object is
     *     {@link BigInteger }
     *     
     */
    public void setNumberOfDishes(BigInteger value) {
        this.numberOfDishes = value;
    }

    /**
     * Gets the value of the dish property.
     * 
     * <p>
     * This accessor method returns a reference to the live list,
     * not a snapshot. Therefore any modification you make to the
     * returned list will be present inside the JAXB object.
     * This is why there is not a <CODE>set</CODE> method for the dish property.
     * 
     * <p>
     * For example, to add a new item, do as follows:
     * <pre>
     *    getDish().add(newItem);
     * </pre>
     * 
     * 
     * <p>
     * Objects of the following type(s) are allowed in the list
     * {@link Dish }
     * 
     * 
     */
    public List<Dish> getDish() {
        if (dish == null) {
            dish = new ArrayList<Dish>();
        }
        return this.dish;
    }

    /**
     * Gets the value of the camera property.
     * 
     * @return
     *     possible object is
     *     {@link Camera }
     *     
     */
    public Camera getCamera() {
        return camera;
    }

    /**
     * Sets the value of the camera property.
     * 
     * @param value
     *     allowed object is
     *     {@link Camera }
     *     
     */
    public void setCamera(Camera value) {
        this.camera = value;
    }

    /**
     * Gets the value of the spotterFileName property.
     * 
     * @return
     *     possible object is
     *     {@link String }
     *     
     */
    public String getSpotterFileName() {
        return spotterFileName;
    }

    /**
     * Sets the value of the spotterFileName property.
     * 
     * @param value
     *     allowed object is
     *     {@link String }
     *     
     */
    public void setSpotterFileName(String value) {
        this.spotterFileName = value;
    }

    /**
     * Gets the value of the spotterEquipmentInfo property.
     * 
     * @return
     *     possible object is
     *     {@link String }
     *     
     */
    public String getSpotterEquipmentInfo() {
        return spotterEquipmentInfo;
    }

    /**
     * Sets the value of the spotterEquipmentInfo property.
     * 
     * @param value
     *     allowed object is
     *     {@link String }
     *     
     */
    public void setSpotterEquipmentInfo(String value) {
        this.spotterEquipmentInfo = value;
    }

}
