# Supplementary material for: Information management for high content live cell imaging
Source: BMC Bioinformatics. 2009 Jul 21;10:226. doi: 10.1186/1471-2105-10-226 (PMC2723092; doi:10.1186/1471-2105-10-226)
Supplement: Additional file 6 — Source code. Java source code for the Pedro plugins and front end elements. [file 1471-2105-10-226-S6.zip › src/mcisb-beacon/org/mcisb/beacon/model/FileInfo.java]

//
// This file was generated by the JavaTM Architecture for XML Binding(JAXB) Reference Implementation, vJAXB 2.0 in JDK 1.6 
// See <a href="http://java.sun.com/xml/jaxb">http://java.sun.com/xml/jaxb</a> 
// Any modifications to this file will be lost upon recompilation of the source schema. 
// Generated on: 2008.03.04 at 10:31:53 AM GMT 
//


package org.mcisb.beacon.model;

import java.util.ArrayList;
import java.util.List;
import javax.xml.bind.annotation.XmlAccessType;
import javax.xml.bind.annotation.XmlAccessorType;
import javax.xml.bind.annotation.XmlElement;
import javax.xml.bind.annotation.XmlRootElement;
import javax.xml.bind.annotation.XmlType;


/**
 * <p>Java class for anonymous complex type.
 * 
 * <p>The following schema fragment specifies the expected content contained within this class.
 * 
 * <pre>
 * &lt;complexType>
 *   &lt;complexContent>
 *     &lt;restriction base="{http://www.w3.org/2001/XMLSchema}anyType">
 *       &lt;sequence>
 *         &lt;element name="FileName" type="{http://www.w3.org/2001/XMLSchema}anyURI"/>
 *         &lt;element name="Scan_Mode" type="{http://www.w3.org/2001/XMLSchema}string" minOccurs="0"/>
 *         &lt;element name="Stack_Size" type="{http://www.w3.org/2001/XMLSchema}string" minOccurs="0"/>
 *         &lt;element name="Scaling" type="{http://www.w3.org/2001/XMLSchema}string" minOccurs="0"/>
 *         &lt;element name="Zoom" type="{http://www.w3.org/2001/XMLSchema}string" minOccurs="0"/>
 *         &lt;element name="Position" type="{http://www.w3.org/2001/XMLSchema}string" minOccurs="0"/>
 *         &lt;element name="Objective" type="{http://www.w3.org/2001/XMLSchema}string" minOccurs="0"/>
 *         &lt;element name="Pixel_Time" type="{http://www.w3.org/2001/XMLSchema}string" minOccurs="0"/>
 *         &lt;element name="Pinhole" minOccurs="0">
 *           &lt;complexType>
 *             &lt;complexContent>
 *               &lt;restriction base="{http://www.w3.org/2001/XMLSchema}anyType">
 *                 &lt;sequence>
 *                   &lt;element ref="{}Item" maxOccurs="unbounded" minOccurs="0"/>
 *                 &lt;/sequence>
 *               &lt;/restriction>
 *             &lt;/complexContent>
 *           &lt;/complexType>
 *         &lt;/element>
 *         &lt;element name="Filters" minOccurs="0">
 *           &lt;complexType>
 *             &lt;complexContent>
 *               &lt;restriction base="{http://www.w3.org/2001/XMLSchema}anyType">
 *                 &lt;sequence>
 *                   &lt;element ref="{}Item" maxOccurs="unbounded" minOccurs="0"/>
 *                 &lt;/sequence>
 *               &lt;/restriction>
 *             &lt;/complexContent>
 *           &lt;/complexType>
 *         &lt;/element>
 *         &lt;element name="Beam_Splitters" minOccurs="0">
 *           &lt;complexType>
 *             &lt;complexContent>
 *               &lt;restriction base="{http://www.w3.org/2001/XMLSchema}anyType">
 *                 &lt;sequence>
 *                   &lt;element ref="{}Item" maxOccurs="unbounded" minOccurs="0"/>
 *                 &lt;/sequence>
 *               &lt;/restriction>
 *             &lt;/complexContent>
 *           &lt;/complexType>
 *         &lt;/element>
 *         &lt;element name="Wavelength" minOccurs="0">
 *           &lt;complexType>
 *             &lt;complexContent>
 *               &lt;restriction base="{http://www.w3.org/2001/XMLSchema}anyType">
 *                 &lt;sequence>
 *                   &lt;element ref="{}Item" maxOccurs="unbounded" minOccurs="0"/>
 *                 &lt;/sequence>
 *               &lt;/restriction>
 *             &lt;/complexContent>
 *           &lt;/complexType>
 *         &lt;/element>
 *       &lt;/sequence>
 *     &lt;/restriction>
 *   &lt;/complexContent>
 * &lt;/complexType>
 * </pre>
 * 
 * 
 */
@XmlAccessorType(XmlAccessType.FIELD)
@XmlType(name = "", propOrder = {
    "fileName",
    "scanMode",
    "stackSize",
    "scaling",
    "zoom",
    "position",
    "objective",
    "pixelTime",
    "pinhole",
    "filters",
    "beamSplitters",
    "wavelength"
})
@XmlRootElement(name = "File_Info")
public class FileInfo {

    @XmlElement(name = "FileName", required = true)
    protected String fileName;
    @XmlElement(name = "Scan_Mode")
    protected String scanMode;
    @XmlElement(name = "Stack_Size")
    protected String stackSize;
    @XmlElement(name = "Scaling")
    protected String scaling;
    @XmlElement(name = "Zoom")
    protected String zoom;
    @XmlElement(name = "Position")
    protected String position;
    @XmlElement(name = "Objective")
    protected String objective;
    @XmlElement(name = "Pixel_Time")
    protected String pixelTime;
    @XmlElement(name = "Pinhole")
    protected FileInfo.Pinhole pinhole;
    @XmlElement(name = "Filters")
    protected FileInfo.Filters filters;
    @XmlElement(name = "Beam_Splitters")
    protected FileInfo.BeamSplitters beamSplitters;
    @XmlElement(name = "Wavelength")
    protected FileInfo.Wavelength wavelength;

    /**
     * Gets the value of the fileName property.
     * 
     * @return
     *     possible object is
     *     {@link String }
     *     
     */
    public String getFileName() {
        return fileName;
    }

    /**
     * Sets the value of the fileName property.
     * 
     * @param value
     *     allowed object is
     *     {@link String }
     *     
     */
    public void setFileName(String value) {
        this.fileName = value;
    }

    /**
     * Gets the value of the scanMode property.
     * 
     * @return
     *     possible object is
     *     {@link String }
     *     
     */
    public String getScanMode() {
        return scanMode;
    }

    /**
     * Sets the value of the scanMode property.
     * 
     * @param value
     *     allowed object is
     *     {@link String }
     *     
     */
    public void setScanMode(String value) {
        this.scanMode = value;
    }

    /**
     * Gets the value of the stackSize property.
     * 
     * @return
     *     possible object is
     *     {@link String }
     *     
     */
    public String getStackSize() {
        return stackSize;
    }

    /**
     * Sets the value of the stackSize property.
     * 
     * @param value
     *     allowed object is
     *     {@link String }
     *     
     */
    public void setStackSize(String value) {
        this.stackSize = value;
    }

    /**
     * Gets the value of the scaling property.
     * 
     * @return
     *     possible object is
     *     {@link String }
     *     
     */
    public String getScaling() {
        return scaling;
    }

    /**
     * Sets the value of the scaling property.
     * 
     * @param value
     *     allowed object is
     *     {@link String }
     *     
     */
    public void setScaling(String value) {
        this.scaling = value;
    }

    /**
     * Gets the value of the zoom property.
     * 
     * @return
     *     possible object is
     *     {@link String }
     *     
     */
    public String getZoom() {
        return zoom;
    }

    /**
     * Sets the value of the zoom property.
     * 
     * @param value
     *     allowed object is
     *     {@link String }
     *     
     */
    public void setZoom(String value) {
        this.zoom = value;
    }

    /**
     * Gets the value of the position property.
     * 
     * @return
     *     possible object is
     *     {@link String }
     *     
     */
    public String getPosition() {
        return position;
    }

    /**
     * Sets the value of the position property.
     * 
     * @param value
     *     allowed object is
     *     {@link String }
     *     
     */
    public void setPosition(String value) {
        this.position = value;
    }

    /**
     * Gets the value of the objective property.
     * 
     * @return
     *     possible object is
     *     {@link String }
     *     
     */
    public String getObjective() {
        return objective;
    }

    /**
     * Sets the value of the objective property.
     * 
     * @param value
     *     allowed object is
     *     {@link String }
     *     
     */
    public void setObjective(String value) {
        this.objective = value;
    }

    /**
     * Gets the value of the pixelTime property.
     * 
     * @return
     *     possible object is
     *     {@link String }
     *     
     */
    public String getPixelTime() {
        return pixelTime;
    }

    /**
     * Sets the value of the pixelTime property.
     * 
     * @param value
     *     allowed object is
     *     {@link String }
     *     
     */
    public void setPixelTime(String value) {
        this.pixelTime = value;
    }

    /**
     * Gets the value of the pinhole property.
     * 
     * @return
     *     possible object is
     *     {@link FileInfo.Pinhole }
     *     
     */
    public FileInfo.Pinhole getPinhole() {
        return pinhole;
    }

    /**
     * Sets the value of the pinhole property.
     * 
     * @param value
     *     allowed object is
     *     {@link FileInfo.Pinhole }
     *     
     */
    public void setPinhole(FileInfo.Pinhole value) {
        this.pinhole = value;
    }

    /**
     * Gets the value of the filters property.
     * 
     * @return
     *     possible object is
     *     {@link FileInfo.Filters }
     *     
     */
    public FileInfo.Filters getFilters() {
        return filters;
    }

    /**
     * Sets the value of the filters property.
     * 
     * @param value
     *     allowed object is
     *     {@link FileInfo.Filters }
     *     
     */
    public void setFilters(FileInfo.Filters value) {
        this.filters = value;
    }

    /**
     * Gets the value of the beamSplitters property.
     * 
     * @return
     *     possible object is
     *     {@link FileInfo.BeamSplitters }
     *     
     */
    public FileInfo.BeamSplitters getBeamSplitters() {
        return beamSplitters;
    }

    /**
     * Sets the value of the beamSplitters property.
     * 
     * @param value
     *     allowed object is
     *     {@link FileInfo.BeamSplitters }
     *     
     */
    public void setBeamSplitters(FileInfo.BeamSplitters value) {
        this.beamSplitters = value;
    }

    /**
     * Gets the value of the wavelength property.
     * 
     * @return
     *     possible object is
     *     {@link FileInfo.Wavelength }
     *     
     */
    public FileInfo.Wavelength getWavelength() {
        return wavelength;
    }

    /**
     * Sets the value of the wavelength property.
     * 
     * @param value
     *     allowed object is
     *     {@link FileInfo.Wavelength }
     *     
     */
    public void setWavelength(FileInfo.Wavelength value) {
        this.wavelength = value;
    }


    /**
     * <p>Java class for anonymous complex type.
     * 
     * <p>The following schema fragment specifies the expected content contained within this class.
     * 
     * <pre>
     * &lt;complexType>
     *   &lt;complexContent>
     *     &lt;restriction base="{http://www.w3.org/2001/XMLSchema}anyType">
     *       &lt;sequence>
     *         &lt;element ref="{}Item" maxOccurs="unbounded" minOccurs="0"/>
     *       &lt;/sequence>
     *     &lt;/restriction>
     *   &lt;/complexContent>
     * &lt;/complexType>
     * </pre>
     * 
     * 
     */
    @XmlAccessorType(XmlAccessType.FIELD)
    @XmlType(name = "", propOrder = {
        "item"
    })
    public static class BeamSplitters {

        @XmlElement(name = "Item")
        protected List<Item> item;

        /**
         * Gets the value of the item property.
         * 
         * <p>
         * This accessor method returns a reference to the live list,
         * not a snapshot. Therefore any modification you make to the
         * returned list will be present inside the JAXB object.
         * This is why there is not a <CODE>set</CODE> method for the item property.
         * 
         * <p>
         * For example, to add a new item, do as follows:
         * <pre>
         *    getItem().add(newItem);
         * </pre>
         * 
         * 
         * <p>
         * Objects of the following type(s) are allowed in the list
         * {@link Item }
         * 
         * 
         */
        public List<Item> getItem() {
            if (item == null) {
                item = new ArrayList<Item>();
            }
            return this.item;
        }

    }


    /**
     * <p>Java class for anonymous complex type.
     * 
     * <p>The following schema fragment specifies the expected content contained within this class.
     * 
     * <pre>
     * &lt;complexType>
     *   &lt;complexContent>
     *     &lt;restriction base="{http://www.w3.org/2001/XMLSchema}anyType">
     *       &lt;sequence>
     *         &lt;element ref="{}Item" maxOccurs="unbounded" minOccurs="0"/>
     *       &lt;/sequence>
     *     &lt;/restriction>
     *   &lt;/complexContent>
     * &lt;/complexType>
     * </pre>
     * 
     * 
     */
    @XmlAccessorType(XmlAccessType.FIELD)
    @XmlType(name = "", propOrder = {
        "item"
    })
    public static class Filters {

        @XmlElement(name = "Item")
        protected List<Item> item;

        /**
         * Gets the value of the item property.
         * 
         * <p>
         * This accessor method returns a reference to the live list,
         * not a snapshot. Therefore any modification you make to the
         * returned list will be present inside the JAXB object.
         * This is why there is not a <CODE>set</CODE> method for the item property.
         * 
         * <p>
         * For example, to add a new item, do as follows:
         * <pre>
         *    getItem().add(newItem);
         * </pre>
         * 
         * 
         * <p>
         * Objects of the following type(s) are allowed in the list
         * {@link Item }
         * 
         * 
         */
        public List<Item> getItem() {
            if (item == null) {
                item = new ArrayList<Item>();
            }
            return this.item;
        }

    }


    /**
     * <p>Java class for anonymous complex type.
     * 
     * <p>The following schema fragment specifies the expected content contained within this class.
     * 
     * <pre>
     * &lt;complexType>
     *   &lt;complexContent>
     *     &lt;restriction base="{http://www.w3.org/2001/XMLSchema}anyType">
     *       &lt;sequence>
     *         &lt;element ref="{}Item" maxOccurs="unbounded" minOccurs="0"/>
     *       &lt;/sequence>
     *     &lt;/restriction>
     *   &lt;/complexContent>
     * &lt;/complexType>
     * </pre>
     * 
     * 
     */
    @XmlAccessorType(XmlAccessType.FIELD)
    @XmlType(name = "", propOrder = {
        "item"
    })
    public static class Pinhole {

        @XmlElement(name = "Item")
        protected List<Item> item;

        /**
         * Gets the value of the item property.
         * 
         * <p>
         * This accessor method returns a reference to the live list,
         * not a snapshot. Therefore any modification you make to the
         * returned list will be present inside the JAXB object.
         * This is why there is not a <CODE>set</CODE> method for the item property.
         * 
         * <p>
         * For example, to add a new item, do as follows:
         * <pre>
         *    getItem().add(newItem);
         * </pre>
         * 
         * 
         * <p>
         * Objects of the following type(s) are allowed in the list
         * {@link Item }
         * 
         * 
         */
        public List<Item> getItem() {
            if (item == null) {
                item = new ArrayList<Item>();
            }
            return this.item;
        }

    }


    /**
     * <p>Java class for anonymous complex type.
     * 
     * <p>The following schema fragment specifies the expected content contained within this class.
     * 
     * <pre>
     * &lt;complexType>
     *   &lt;complexContent>
     *     &lt;restriction base="{http://www.w3.org/2001/XMLSchema}anyType">
     *       &lt;sequence>
     *         &lt;element ref="{}Item" maxOccurs="unbounded" minOccurs="0"/>
     *       &lt;/sequence>
     *     &lt;/restriction>
     *   &lt;/complexContent>
     * &lt;/complexType>
     * </pre>
     * 
     * 
     */
    @XmlAccessorType(XmlAccessType.FIELD)
    @XmlType(name = "", propOrder = {
        "item"
    })
    public static class Wavelength {

        @XmlElement(name = "Item")
        protected List<Item> item;

        /**
         * Gets the value of the item property.
         * 
         * <p>
         * This accessor method returns a reference to the live list,
         * not a snapshot. Therefore any modification you make to the
         * returned list will be present inside the JAXB object.
         * This is why there is not a <CODE>set</CODE> method for the item property.
         * 
         * <p>
         * For example, to add a new item, do as follows:
         * <pre>
         *    getItem().add(newItem);
         * </pre>
         * 
         * 
         * <p>
         * Objects of the following type(s) are allowed in the list
         * {@link Item }
         * 
         * 
         */
        public List<Item> getItem() {
            if (item == null) {
                item = new ArrayList<Item>();
            }
            return this.item;
        }

    }

}
