# Supplementary material for: Information management for high content live cell imaging
Source: BMC Bioinformatics. 2009 Jul 21;10:226. doi: 10.1186/1471-2105-10-226 (PMC2723092; doi:10.1186/1471-2105-10-226)
Supplement: Additional file 6 — Source code. Java source code for the Pedro plugins and front end elements. [file 1471-2105-10-226-S6.zip › src/mcisb-beacon/org/mcisb/beacon/model/LocationReading.java]

//
// This file was generated by the JavaTM Architecture for XML Binding(JAXB) Reference Implementation, vJAXB 2.0 in JDK 1.6 
// See <a href="http://java.sun.com/xml/jaxb">http://java.sun.com/xml/jaxb</a> 
// Any modifications to this file will be lost upon recompilation of the source schema. 
// Generated on: 2008.03.04 at 10:31:53 AM GMT 
//


package org.mcisb.beacon.model;

import java.math.BigInteger;
import java.util.ArrayList;
import java.util.List;
import javax.xml.bind.annotation.XmlAccessType;
import javax.xml.bind.annotation.XmlAccessorType;
import javax.xml.bind.annotation.XmlElement;
import javax.xml.bind.annotation.XmlRootElement;
import javax.xml.bind.annotation.XmlType;


/**
 * <p>Java class for anonymous complex type.
 * 
 * <p>The following schema fragment specifies the expected content contained within this class.
 * 
 * <pre>
 * &lt;complexType>
 *   &lt;complexContent>
 *     &lt;restriction base="{http://www.w3.org/2001/XMLSchema}anyType">
 *       &lt;sequence>
 *         &lt;element ref="{}LocationSample" maxOccurs="unbounded"/>
 *         &lt;element ref="{}Track" maxOccurs="unbounded"/>
 *         &lt;element ref="{}Excitation" maxOccurs="unbounded"/>
 *         &lt;element ref="{}Result" maxOccurs="unbounded" minOccurs="0"/>
 *         &lt;element name="acquisition_time" type="{http://www.w3.org/2001/XMLSchema}string" minOccurs="0"/>
 *         &lt;element name="row" type="{http://www.w3.org/2001/XMLSchema}integer" minOccurs="0"/>
 *         &lt;element name="column" type="{http://www.w3.org/2001/XMLSchema}integer" minOccurs="0"/>
 *       &lt;/sequence>
 *     &lt;/restriction>
 *   &lt;/complexContent>
 * &lt;/complexType>
 * </pre>
 * 
 * 
 */
@XmlAccessorType(XmlAccessType.FIELD)
@XmlType(name = "", propOrder = {
    "locationSample",
    "track",
    "excitation",
    "result",
    "acquisitionTime",
    "row",
    "column"
})
@XmlRootElement(name = "LocationReading")
public class LocationReading {

    @XmlElement(name = "LocationSample", required = true)
    protected List<LocationSample> locationSample;
    @XmlElement(name = "Track", required = true)
    protected List<Track> track;
    @XmlElement(name = "Excitation", required = true)
    protected List<Excitation> excitation;
    @XmlElement(name = "Result")
    protected List<Result> result;
    @XmlElement(name = "acquisition_time")
    protected String acquisitionTime;
    protected BigInteger row;
    protected BigInteger column;

    /**
     * Gets the value of the locationSample property.
     * 
     * <p>
     * This accessor method returns a reference to the live list,
     * not a snapshot. Therefore any modification you make to the
     * returned list will be present inside the JAXB object.
     * This is why there is not a <CODE>set</CODE> method for the locationSample property.
     * 
     * <p>
     * For example, to add a new item, do as follows:
     * <pre>
     *    getLocationSample().add(newItem);
     * </pre>
     * 
     * 
     * <p>
     * Objects of the following type(s) are allowed in the list
     * {@link LocationSample }
     * 
     * 
     */
    public List<LocationSample> getLocationSample() {
        if (locationSample == null) {
            locationSample = new ArrayList<LocationSample>();
        }
        return this.locationSample;
    }

    /**
     * Gets the value of the track property.
     * 
     * <p>
     * This accessor method returns a reference to the live list,
     * not a snapshot. Therefore any modification you make to the
     * returned list will be present inside the JAXB object.
     * This is why there is not a <CODE>set</CODE> method for the track property.
     * 
     * <p>
     * For example, to add a new item, do as follows:
     * <pre>
     *    getTrack().add(newItem);
     * </pre>
     * 
     * 
     * <p>
     * Objects of the following type(s) are allowed in the list
     * {@link Track }
     * 
     * 
     */
    public List<Track> getTrack() {
        if (track == null) {
            track = new ArrayList<Track>();
        }
        return this.track;
    }

    /**
     * Gets the value of the excitation property.
     * 
     * <p>
     * This accessor method returns a reference to the live list,
     * not a snapshot. Therefore any modification you make to the
     * returned list will be present inside the JAXB object.
     * This is why there is not a <CODE>set</CODE> method for the excitation property.
     * 
     * <p>
     * For example, to add a new item, do as follows:
     * <pre>
     *    getExcitation().add(newItem);
     * </pre>
     * 
     * 
     * <p>
     * Objects of the following type(s) are allowed in the list
     * {@link Excitation }
     * 
     * 
     */
    public List<Excitation> getExcitation() {
        if (excitation == null) {
            excitation = new ArrayList<Excitation>();
        }
        return this.excitation;
    }

    /**
     * Gets the value of the result property.
     * 
     * <p>
     * This accessor method returns a reference to the live list,
     * not a snapshot. Therefore any modification you make to the
     * returned list will be present inside the JAXB object.
     * This is why there is not a <CODE>set</CODE> method for the result property.
     * 
     * <p>
     * For example, to add a new item, do as follows:
     * <pre>
     *    getResult().add(newItem);
     * </pre>
     * 
     * 
     * <p>
     * Objects of the following type(s) are allowed in the list
     * {@link Result }
     * 
     * 
     */
    public List<Result> getResult() {
        if (result == null) {
            result = new ArrayList<Result>();
        }
        return this.result;
    }

    /**
     * Gets the value of the acquisitionTime property.
     * 
     * @return
     *     possible object is
     *     {@link String }
     *     
     */
    public String getAcquisitionTime() {
        return acquisitionTime;
    }

    /**
     * Sets the value of the acquisitionTime property.
     * 
     * @param value
     *     allowed object is
     *     {@link String }
     *     
     */
    public void setAcquisitionTime(String value) {
        this.acquisitionTime = value;
    }

    /**
     * Gets the value of the row property.
     * 
     * @return
     *     possible object is
     *     {@link BigInteger }
     *     
     */
    public BigInteger getRow() {
        return row;
    }

    /**
     * Sets the value of the row property.
     * 
     * @param value
     *     allowed object is
     *     {@link BigInteger }
     *     
     */
    public void setRow(BigInteger value) {
        this.row = value;
    }

    /**
     * Gets the value of the column property.
     * 
     * @return
     *     possible object is
     *     {@link BigInteger }
     *     
     */
    public BigInteger getColumn() {
        return column;
    }

    /**
     * Sets the value of the column property.
     * 
     * @param value
     *     allowed object is
     *     {@link BigInteger }
     *     
     */
    public void setColumn(BigInteger value) {
        this.column = value;
    }

}
