# Supplementary material for: Information management for high content live cell imaging
Source: BMC Bioinformatics. 2009 Jul 21;10:226. doi: 10.1186/1471-2105-10-226 (PMC2723092; doi:10.1186/1471-2105-10-226)
Supplement: Additional file 6 — Source code. Java source code for the Pedro plugins and front end elements. [file 1471-2105-10-226-S6.zip › src/mcisb-beacon/org/mcisb/beacon/model/Measurement.java]

//
// This file was generated by the JavaTM Architecture for XML Binding(JAXB) Reference Implementation, vJAXB 2.0 in JDK 1.6 
// See <a href="http://java.sun.com/xml/jaxb">http://java.sun.com/xml/jaxb</a> 
// Any modifications to this file will be lost upon recompilation of the source schema. 
// Generated on: 2008.03.04 at 10:31:53 AM GMT 
//


package org.mcisb.beacon.model;

import javax.xml.bind.annotation.XmlAccessType;
import javax.xml.bind.annotation.XmlAccessorType;
import javax.xml.bind.annotation.XmlElement;
import javax.xml.bind.annotation.XmlRootElement;
import javax.xml.bind.annotation.XmlType;


/**
 * <p>Java class for anonymous complex type.
 * 
 * <p>The following schema fragment specifies the expected content contained within this class.
 * 
 * <pre>
 * &lt;complexType>
 *   &lt;complexContent>
 *     &lt;restriction base="{http://www.w3.org/2001/XMLSchema}anyType">
 *       &lt;choice>
 *         &lt;element ref="{}Time_Measurement"/>
 *         &lt;element ref="{}Distance_Measurement"/>
 *         &lt;element ref="{}Temperature_Measurement"/>
 *         &lt;element ref="{}Quantity_Measurement"/>
 *         &lt;element ref="{}Mass_Measurement"/>
 *         &lt;element ref="{}Volume_Measurement"/>
 *         &lt;element ref="{}Concentration_Measurement"/>
 *         &lt;element ref="{}Power_Measurement"/>
 *       &lt;/choice>
 *     &lt;/restriction>
 *   &lt;/complexContent>
 * &lt;/complexType>
 * </pre>
 * 
 * 
 */
@XmlAccessorType(XmlAccessType.FIELD)
@XmlType(name = "", propOrder = {
    "timeMeasurement",
    "distanceMeasurement",
    "temperatureMeasurement",
    "quantityMeasurement",
    "massMeasurement",
    "volumeMeasurement",
    "concentrationMeasurement",
    "powerMeasurement"
})
@XmlRootElement(name = "Measurement")
public class Measurement {

    @XmlElement(name = "Time_Measurement")
    protected TimeMeasurement timeMeasurement;
    @XmlElement(name = "Distance_Measurement")
    protected DistanceMeasurement distanceMeasurement;
    @XmlElement(name = "Temperature_Measurement")
    protected TemperatureMeasurement temperatureMeasurement;
    @XmlElement(name = "Quantity_Measurement")
    protected QuantityMeasurement quantityMeasurement;
    @XmlElement(name = "Mass_Measurement")
    protected MassMeasurement massMeasurement;
    @XmlElement(name = "Volume_Measurement")
    protected VolumeMeasurement volumeMeasurement;
    @XmlElement(name = "Concentration_Measurement")
    protected ConcentrationMeasurement concentrationMeasurement;
    @XmlElement(name = "Power_Measurement")
    protected PowerMeasurement powerMeasurement;

    /**
     * Gets the value of the timeMeasurement property.
     * 
     * @return
     *     possible object is
     *     {@link TimeMeasurement }
     *     
     */
    public TimeMeasurement getTimeMeasurement() {
        return timeMeasurement;
    }

    /**
     * Sets the value of the timeMeasurement property.
     * 
     * @param value
     *     allowed object is
     *     {@link TimeMeasurement }
     *     
     */
    public void setTimeMeasurement(TimeMeasurement value) {
        this.timeMeasurement = value;
    }

    /**
     * Gets the value of the distanceMeasurement property.
     * 
     * @return
     *     possible object is
     *     {@link DistanceMeasurement }
     *     
     */
    public DistanceMeasurement getDistanceMeasurement() {
        return distanceMeasurement;
    }

    /**
     * Sets the value of the distanceMeasurement property.
     * 
     * @param value
     *     allowed object is
     *     {@link DistanceMeasurement }
     *     
     */
    public void setDistanceMeasurement(DistanceMeasurement value) {
        this.distanceMeasurement = value;
    }

    /**
     * Gets the value of the temperatureMeasurement property.
     * 
     * @return
     *     possible object is
     *     {@link TemperatureMeasurement }
     *     
     */
    public TemperatureMeasurement getTemperatureMeasurement() {
        return temperatureMeasurement;
    }

    /**
     * Sets the value of the temperatureMeasurement property.
     * 
     * @param value
     *     allowed object is
     *     {@link TemperatureMeasurement }
     *     
     */
    public void setTemperatureMeasurement(TemperatureMeasurement value) {
        this.temperatureMeasurement = value;
    }

    /**
     * Gets the value of the quantityMeasurement property.
     * 
     * @return
     *     possible object is
     *     {@link QuantityMeasurement }
     *     
     */
    public QuantityMeasurement getQuantityMeasurement() {
        return quantityMeasurement;
    }

    /**
     * Sets the value of the quantityMeasurement property.
     * 
     * @param value
     *     allowed object is
     *     {@link QuantityMeasurement }
     *     
     */
    public void setQuantityMeasurement(QuantityMeasurement value) {
        this.quantityMeasurement = value;
    }

    /**
     * Gets the value of the massMeasurement property.
     * 
     * @return
     *     possible object is
     *     {@link MassMeasurement }
     *     
     */
    public MassMeasurement getMassMeasurement() {
        return massMeasurement;
    }

    /**
     * Sets the value of the massMeasurement property.
     * 
     * @param value
     *     allowed object is
     *     {@link MassMeasurement }
     *     
     */
    public void setMassMeasurement(MassMeasurement value) {
        this.massMeasurement = value;
    }

    /**
     * Gets the value of the volumeMeasurement property.
     * 
     * @return
     *     possible object is
     *     {@link VolumeMeasurement }
     *     
     */
    public VolumeMeasurement getVolumeMeasurement() {
        return volumeMeasurement;
    }

    /**
     * Sets the value of the volumeMeasurement property.
     * 
     * @param value
     *     allowed object is
     *     {@link VolumeMeasurement }
     *     
     */
    public void setVolumeMeasurement(VolumeMeasurement value) {
        this.volumeMeasurement = value;
    }

    /**
     * Gets the value of the concentrationMeasurement property.
     * 
     * @return
     *     possible object is
     *     {@link ConcentrationMeasurement }
     *     
     */
    public ConcentrationMeasurement getConcentrationMeasurement() {
        return concentrationMeasurement;
    }

    /**
     * Sets the value of the concentrationMeasurement property.
     * 
     * @param value
     *     allowed object is
     *     {@link ConcentrationMeasurement }
     *     
     */
    public void setConcentrationMeasurement(ConcentrationMeasurement value) {
        this.concentrationMeasurement = value;
    }

    /**
     * Gets the value of the powerMeasurement property.
     * 
     * @return
     *     possible object is
     *     {@link PowerMeasurement }
     *     
     */
    public PowerMeasurement getPowerMeasurement() {
        return powerMeasurement;
    }

    /**
     * Sets the value of the powerMeasurement property.
     * 
     * @param value
     *     allowed object is
     *     {@link PowerMeasurement }
     *     
     */
    public void setPowerMeasurement(PowerMeasurement value) {
        this.powerMeasurement = value;
    }

}
