# Supplementary material for: Information management for high content live cell imaging
Source: BMC Bioinformatics. 2009 Jul 21;10:226. doi: 10.1186/1471-2105-10-226 (PMC2723092; doi:10.1186/1471-2105-10-226)
Supplement: Additional file 6 — Source code. Java source code for the Pedro plugins and front end elements. [file 1471-2105-10-226-S6.zip › src/mcisb-beacon/org/mcisb/beacon/model/ObjectFactory.java]

//
// This file was generated by the JavaTM Architecture for XML Binding(JAXB) Reference Implementation, vJAXB 2.0 in JDK 1.6 
// See <a href="http://java.sun.com/xml/jaxb">http://java.sun.com/xml/jaxb</a> 
// Any modifications to this file will be lost upon recompilation of the source schema. 
// Generated on: 2008.03.04 at 10:31:53 AM GMT 
//


package org.mcisb.beacon.model;

import javax.xml.bind.JAXBElement;
import javax.xml.bind.annotation.XmlElementDecl;
import javax.xml.bind.annotation.XmlRegistry;
import javax.xml.namespace.QName;


/**
 * This object contains factory methods for each 
 * Java content interface and Java element interface 
 * generated in the org.mcisb.beacon.model package. 
 * <p>An ObjectFactory allows you to programatically 
 * construct new instances of the Java representation 
 * for XML content. The Java representation of XML 
 * content can consist of schema derived interfaces 
 * and classes representing the binding of schema 
 * type definitions, element declarations and model 
 * groups.  Factory methods for each of these are 
 * provided in this class.
 * 
 */
@XmlRegistry
public class ObjectFactory {

    private final static QName _ProtocolStep_QNAME = new QName("", "Protocol_Step");

    /**
     * Create a new ObjectFactory that can be used to create new instances of schema derived classes for package: org.mcisb.beacon.model
     * 
     */
    public ObjectFactory() {
    }

    /**
     * Create an instance of {@link CellularCompartment }
     * 
     */
    public CellularCompartment createCellularCompartment() {
        return new CellularCompartment();
    }

    /**
     * Create an instance of {@link CellCharacteristics }
     * 
     */
    public CellCharacteristics createCellCharacteristics() {
        return new CellCharacteristics();
    }

    /**
     * Create an instance of {@link BioMaterialSource }
     * 
     */
    public BioMaterialSource createBioMaterialSource() {
        return new BioMaterialSource();
    }

    /**
     * Create an instance of {@link Protocol }
     * 
     */
    public Protocol createProtocol() {
        return new Protocol();
    }

    /**
     * Create an instance of {@link Excitation }
     * 
     */
    public Excitation createExcitation() {
        return new Excitation();
    }

    /**
     * Create an instance of {@link Result }
     * 
     */
    public Result createResult() {
        return new Result();
    }

    /**
     * Create an instance of {@link Arc }
     * 
     */
    public Arc createArc() {
        return new Arc();
    }

    /**
     * Create an instance of {@link LocationReading }
     * 
     */
    public LocationReading createLocationReading() {
        return new LocationReading();
    }

    /**
     * Create an instance of {@link LocationSample }
     * 
     */
    public LocationSample createLocationSample() {
        return new LocationSample();
    }

    /**
     * Create an instance of {@link FileInfo.BeamSplitters }
     * 
     */
    public FileInfo.BeamSplitters createFileInfoBeamSplitters() {
        return new FileInfo.BeamSplitters();
    }

    /**
     * Create an instance of {@link PMT.PMTChannel }
     * 
     */
    public PMT.PMTChannel createPMTPMTChannel() {
        return new PMT.PMTChannel();
    }

    /**
     * Create an instance of {@link Compound }
     * 
     */
    public Compound createCompound() {
        return new Compound();
    }

    /**
     * Create an instance of {@link CellularCompartment.Polygon.Exterior }
     * 
     */
    public CellularCompartment.Polygon.Exterior createCellularCompartmentPolygonExterior() {
        return new CellularCompartment.Polygon.Exterior();
    }

    /**
     * Create an instance of {@link CellProperty }
     * 
     */
    public CellProperty createCellProperty() {
        return new CellProperty();
    }

    /**
     * Create an instance of {@link CellularCompartment.Polygon.Exterior.LinearRing }
     * 
     */
    public CellularCompartment.Polygon.Exterior.LinearRing createCellularCompartmentPolygonExteriorLinearRing() {
        return new CellularCompartment.Polygon.Exterior.LinearRing();
    }

    /**
     * Create an instance of {@link Treatment }
     * 
     */
    public Treatment createTreatment() {
        return new Treatment();
    }

    /**
     * Create an instance of {@link Microscope }
     * 
     */
    public Microscope createMicroscope() {
        return new Microscope();
    }

    /**
     * Create an instance of {@link Cell.TrackerInformation.TrackerProperty }
     * 
     */
    public Cell.TrackerInformation.TrackerProperty createCellTrackerInformationTrackerProperty() {
        return new Cell.TrackerInformation.TrackerProperty();
    }

    /**
     * Create an instance of {@link ResultState }
     * 
     */
    public ResultState createResultState() {
        return new ResultState();
    }

    /**
     * Create an instance of {@link PMT }
     * 
     */
    public PMT createPMT() {
        return new PMT();
    }

    /**
     * Create an instance of {@link DistanceMeasurement }
     * 
     */
    public DistanceMeasurement createDistanceMeasurement() {
        return new DistanceMeasurement();
    }

    /**
     * Create an instance of {@link FileInfo.Pinhole }
     * 
     */
    public FileInfo.Pinhole createFileInfoPinhole() {
        return new FileInfo.Pinhole();
    }

    /**
     * Create an instance of {@link VolumeMeasurement }
     * 
     */
    public VolumeMeasurement createVolumeMeasurement() {
        return new VolumeMeasurement();
    }

    /**
     * Create an instance of {@link BeamSplitter }
     * 
     */
    public BeamSplitter createBeamSplitter() {
        return new BeamSplitter();
    }

    /**
     * Create an instance of {@link ExcitationMeasurement }
     * 
     */
    public ExcitationMeasurement createExcitationMeasurement() {
        return new ExcitationMeasurement();
    }

    /**
     * Create an instance of {@link Camera }
     * 
     */
    public Camera createCamera() {
        return new Camera();
    }

    /**
     * Create an instance of {@link PowerMeasurement }
     * 
     */
    public PowerMeasurement createPowerMeasurement() {
        return new PowerMeasurement();
    }

    /**
     * Create an instance of {@link Concentration }
     * 
     */
    public Concentration createConcentration() {
        return new Concentration();
    }

    /**
     * Create an instance of {@link Antibody }
     * 
     */
    public Antibody createAntibody() {
        return new Antibody();
    }

    /**
     * Create an instance of {@link CellProperty.Channel }
     * 
     */
    public CellProperty.Channel createCellPropertyChannel() {
        return new CellProperty.Channel();
    }

    /**
     * Create an instance of {@link IncubationTime }
     * 
     */
    public IncubationTime createIncubationTime() {
        return new IncubationTime();
    }

    /**
     * Create an instance of {@link PhysicalDye }
     * 
     */
    public PhysicalDye createPhysicalDye() {
        return new PhysicalDye();
    }

    /**
     * Create an instance of {@link Peak }
     * 
     */
    public Peak createPeak() {
        return new Peak();
    }

    /**
     * Create an instance of {@link SampleSource }
     * 
     */
    public SampleSource createSampleSource() {
        return new SampleSource();
    }

    /**
     * Create an instance of {@link ResearchGroup }
     * 
     */
    public ResearchGroup createResearchGroup() {
        return new ResearchGroup();
    }

    /**
     * Create an instance of {@link AnalysedChannel }
     * 
     */
    public AnalysedChannel createAnalysedChannel() {
        return new AnalysedChannel();
    }

    /**
     * Create an instance of {@link Dish }
     * 
     */
    public Dish createDish() {
        return new Dish();
    }

    /**
     * Create an instance of {@link Plasmid }
     * 
     */
    public Plasmid createPlasmid() {
        return new Plasmid();
    }

    /**
     * Create an instance of {@link Track }
     * 
     */
    public Track createTrack() {
        return new Track();
    }

    /**
     * Create an instance of {@link FileInfo.Wavelength }
     * 
     */
    public FileInfo.Wavelength createFileInfoWavelength() {
        return new FileInfo.Wavelength();
    }

    /**
     * Create an instance of {@link ResultTimeSeries }
     * 
     */
    public ResultTimeSeries createResultTimeSeries() {
        return new ResultTimeSeries();
    }

    /**
     * Create an instance of {@link Item }
     * 
     */
    public Item createItem() {
        return new Item();
    }

    /**
     * Create an instance of {@link Person }
     * 
     */
    public Person createPerson() {
        return new Person();
    }

    /**
     * Create an instance of {@link TemperatureMeasurement }
     * 
     */
    public TemperatureMeasurement createTemperatureMeasurement() {
        return new TemperatureMeasurement();
    }

    /**
     * Create an instance of {@link Measurement }
     * 
     */
    public Measurement createMeasurement() {
        return new Measurement();
    }

    /**
     * Create an instance of {@link Cell }
     * 
     */
    public Cell createCell() {
        return new Cell();
    }

    /**
     * Create an instance of {@link FileInfo }
     * 
     */
    public FileInfo createFileInfo() {
        return new FileInfo();
    }

    /**
     * Create an instance of {@link AnalysisResults }
     * 
     */
    public AnalysisResults createAnalysisResults() {
        return new AnalysisResults();
    }

    /**
     * Create an instance of {@link CellularCompartment.Polygon }
     * 
     */
    public CellularCompartment.Polygon createCellularCompartmentPolygon() {
        return new CellularCompartment.Polygon();
    }

    /**
     * Create an instance of {@link ConcentrationMeasurement }
     * 
     */
    public ConcentrationMeasurement createConcentrationMeasurement() {
        return new ConcentrationMeasurement();
    }

    /**
     * Create an instance of {@link Laser }
     * 
     */
    public Laser createLaser() {
        return new Laser();
    }

    /**
     * Create an instance of {@link ExperimentalDetails }
     * 
     */
    public ExperimentalDetails createExperimentalDetails() {
        return new ExperimentalDetails();
    }

    /**
     * Create an instance of {@link FileInfo.Filters }
     * 
     */
    public FileInfo.Filters createFileInfoFilters() {
        return new FileInfo.Filters();
    }

    /**
     * Create an instance of {@link ObjectiveDetails }
     * 
     */
    public ObjectiveDetails createObjectiveDetails() {
        return new ObjectiveDetails();
    }

    /**
     * Create an instance of {@link Cell.TrackerInformation }
     * 
     */
    public Cell.TrackerInformation createCellTrackerInformation() {
        return new Cell.TrackerInformation();
    }

    /**
     * Create an instance of {@link BioSample }
     * 
     */
    public BioSample createBioSample() {
        return new BioSample();
    }

    /**
     * Create an instance of {@link Experiment }
     * 
     */
    public Experiment createExperiment() {
        return new Experiment();
    }

    /**
     * Create an instance of {@link TimeMeasurement }
     * 
     */
    public TimeMeasurement createTimeMeasurement() {
        return new TimeMeasurement();
    }

    /**
     * Create an instance of {@link QuantityMeasurement }
     * 
     */
    public QuantityMeasurement createQuantityMeasurement() {
        return new QuantityMeasurement();
    }

    /**
     * Create an instance of {@link AnalysedCell }
     * 
     */
    public AnalysedCell createAnalysedCell() {
        return new AnalysedCell();
    }

    /**
     * Create an instance of {@link Dichroic }
     * 
     */
    public Dichroic createDichroic() {
        return new Dichroic();
    }

    /**
     * Create an instance of {@link MassMeasurement }
     * 
     */
    public MassMeasurement createMassMeasurement() {
        return new MassMeasurement();
    }

    /**
     * Create an instance of {@link Cell.TrackerInformation.TrackerProperty.Parameter }
     * 
     */
    public Cell.TrackerInformation.TrackerProperty.Parameter createCellTrackerInformationTrackerPropertyParameter() {
        return new Cell.TrackerInformation.TrackerProperty.Parameter();
    }

    /**
     * Create an instance of {@link Project }
     * 
     */
    public Project createProject() {
        return new Project();
    }

    /**
     * Create an instance of {@link ExposureTime }
     * 
     */
    public ExposureTime createExposureTime() {
        return new ExposureTime();
    }

    /**
     * Create an instance of {@link JAXBElement }{@code <}{@link String }{@code >}}
     * 
     */
    @XmlElementDecl(namespace = "", name = "Protocol_Step")
    public JAXBElement<String> createProtocolStep(String value) {
        return new JAXBElement<String>(_ProtocolStep_QNAME, String.class, null, value);
    }

}
