# Supplementary material for: Information management for high content live cell imaging
Source: BMC Bioinformatics. 2009 Jul 21;10:226. doi: 10.1186/1471-2105-10-226 (PMC2723092; doi:10.1186/1471-2105-10-226)
Supplement: Additional file 6 — Source code. Java source code for the Pedro plugins and front end elements. [file 1471-2105-10-226-S6.zip › src/mcisb-beacon/org/mcisb/beacon/model/Person.java]

//
// This file was generated by the JavaTM Architecture for XML Binding(JAXB) Reference Implementation, vJAXB 2.0 in JDK 1.6 
// See <a href="http://java.sun.com/xml/jaxb">http://java.sun.com/xml/jaxb</a> 
// Any modifications to this file will be lost upon recompilation of the source schema. 
// Generated on: 2008.03.04 at 10:31:53 AM GMT 
//


package org.mcisb.beacon.model;

import java.util.ArrayList;
import java.util.List;
import javax.xml.bind.annotation.XmlAccessType;
import javax.xml.bind.annotation.XmlAccessorType;
import javax.xml.bind.annotation.XmlElement;
import javax.xml.bind.annotation.XmlRootElement;
import javax.xml.bind.annotation.XmlType;


/**
 * <p>Java class for anonymous complex type.
 * 
 * <p>The following schema fragment specifies the expected content contained within this class.
 * 
 * <pre>
 * &lt;complexType>
 *   &lt;complexContent>
 *     &lt;restriction base="{http://www.w3.org/2001/XMLSchema}anyType">
 *       &lt;sequence>
 *         &lt;element name="firstName" type="{http://www.w3.org/2001/XMLSchema}string"/>
 *         &lt;element name="midInitials" type="{http://www.w3.org/2001/XMLSchema}string" minOccurs="0"/>
 *         &lt;element name="lastName" type="{http://www.w3.org/2001/XMLSchema}string"/>
 *         &lt;element name="address" type="{http://www.w3.org/2001/XMLSchema}string" minOccurs="0"/>
 *         &lt;element name="phone" type="{http://www.w3.org/2001/XMLSchema}string" minOccurs="0"/>
 *         &lt;element name="email" type="{http://www.w3.org/2001/XMLSchema}string"/>
 *         &lt;element name="fax" type="{http://www.w3.org/2001/XMLSchema}string" minOccurs="0"/>
 *         &lt;element ref="{}Research_Group" maxOccurs="unbounded"/>
 *       &lt;/sequence>
 *     &lt;/restriction>
 *   &lt;/complexContent>
 * &lt;/complexType>
 * </pre>
 * 
 * 
 */
@XmlAccessorType(XmlAccessType.FIELD)
@XmlType(name = "", propOrder = {
    "firstName",
    "midInitials",
    "lastName",
    "address",
    "phone",
    "email",
    "fax",
    "researchGroup"
})
@XmlRootElement(name = "Person")
public class Person {

    @XmlElement(required = true)
    protected String firstName;
    protected String midInitials;
    @XmlElement(required = true)
    protected String lastName;
    protected String address;
    protected String phone;
    @XmlElement(required = true)
    protected String email;
    protected String fax;
    @XmlElement(name = "Research_Group", required = true)
    protected List<ResearchGroup> researchGroup;

    /**
     * Gets the value of the firstName property.
     * 
     * @return
     *     possible object is
     *     {@link String }
     *     
     */
    public String getFirstName() {
        return firstName;
    }

    /**
     * Sets the value of the firstName property.
     * 
     * @param value
     *     allowed object is
     *     {@link String }
     *     
     */
    public void setFirstName(String value) {
        this.firstName = value;
    }

    /**
     * Gets the value of the midInitials property.
     * 
     * @return
     *     possible object is
     *     {@link String }
     *     
     */
    public String getMidInitials() {
        return midInitials;
    }

    /**
     * Sets the value of the midInitials property.
     * 
     * @param value
     *     allowed object is
     *     {@link String }
     *     
     */
    public void setMidInitials(String value) {
        this.midInitials = value;
    }

    /**
     * Gets the value of the lastName property.
     * 
     * @return
     *     possible object is
     *     {@link String }
     *     
     */
    public String getLastName() {
        return lastName;
    }

    /**
     * Sets the value of the lastName property.
     * 
     * @param value
     *     allowed object is
     *     {@link String }
     *     
     */
    public void setLastName(String value) {
        this.lastName = value;
    }

    /**
     * Gets the value of the address property.
     * 
     * @return
     *     possible object is
     *     {@link String }
     *     
     */
    public String getAddress() {
        return address;
    }

    /**
     * Sets the value of the address property.
     * 
     * @param value
     *     allowed object is
     *     {@link String }
     *     
     */
    public void setAddress(String value) {
        this.address = value;
    }

    /**
     * Gets the value of the phone property.
     * 
     * @return
     *     possible object is
     *     {@link String }
     *     
     */
    public String getPhone() {
        return phone;
    }

    /**
     * Sets the value of the phone property.
     * 
     * @param value
     *     allowed object is
     *     {@link String }
     *     
     */
    public void setPhone(String value) {
        this.phone = value;
    }

    /**
     * Gets the value of the email property.
     * 
     * @return
     *     possible object is
     *     {@link String }
     *     
     */
    public String getEmail() {
        return email;
    }

    /**
     * Sets the value of the email property.
     * 
     * @param value
     *     allowed object is
     *     {@link String }
     *     
     */
    public void setEmail(String value) {
        this.email = value;
    }

    /**
     * Gets the value of the fax property.
     * 
     * @return
     *     possible object is
     *     {@link String }
     *     
     */
    public String getFax() {
        return fax;
    }

    /**
     * Sets the value of the fax property.
     * 
     * @param value
     *     allowed object is
     *     {@link String }
     *     
     */
    public void setFax(String value) {
        this.fax = value;
    }

    /**
     * Gets the value of the researchGroup property.
     * 
     * <p>
     * This accessor method returns a reference to the live list,
     * not a snapshot. Therefore any modification you make to the
     * returned list will be present inside the JAXB object.
     * This is why there is not a <CODE>set</CODE> method for the researchGroup property.
     * 
     * <p>
     * For example, to add a new item, do as follows:
     * <pre>
     *    getResearchGroup().add(newItem);
     * </pre>
     * 
     * 
     * <p>
     * Objects of the following type(s) are allowed in the list
     * {@link ResearchGroup }
     * 
     * 
     */
    public List<ResearchGroup> getResearchGroup() {
        if (researchGroup == null) {
            researchGroup = new ArrayList<ResearchGroup>();
        }
        return this.researchGroup;
    }

}
