# Supplementary material for: Information management for high content live cell imaging
Source: BMC Bioinformatics. 2009 Jul 21;10:226. doi: 10.1186/1471-2105-10-226 (PMC2723092; doi:10.1186/1471-2105-10-226)
Supplement: Additional file 6 — Source code. Java source code for the Pedro plugins and front end elements. [file 1471-2105-10-226-S6.zip › src/mcisb-beacon/org/mcisb/beacon/model/Plasmid.java]

//
// This file was generated by the JavaTM Architecture for XML Binding(JAXB) Reference Implementation, vJAXB 2.0 in JDK 1.6 
// See <a href="http://java.sun.com/xml/jaxb">http://java.sun.com/xml/jaxb</a> 
// Any modifications to this file will be lost upon recompilation of the source schema. 
// Generated on: 2008.03.04 at 10:31:53 AM GMT 
//


package org.mcisb.beacon.model;

import javax.xml.bind.annotation.XmlAccessType;
import javax.xml.bind.annotation.XmlAccessorType;
import javax.xml.bind.annotation.XmlElement;
import javax.xml.bind.annotation.XmlRootElement;
import javax.xml.bind.annotation.XmlType;


/**
 * <p>Java class for anonymous complex type.
 * 
 * <p>The following schema fragment specifies the expected content contained within this class.
 * 
 * <pre>
 * &lt;complexType>
 *   &lt;complexContent>
 *     &lt;restriction base="{http://www.w3.org/2001/XMLSchema}anyType">
 *       &lt;sequence>
 *         &lt;element name="name" type="{http://www.w3.org/2001/XMLSchema}string"/>
 *         &lt;element name="accessionNumber" type="{http://www.w3.org/2001/XMLSchema}string" minOccurs="0"/>
 *         &lt;element name="dataFile" type="{http://www.w3.org/2001/XMLSchema}anyURI" minOccurs="0"/>
 *         &lt;element name="material_type" minOccurs="0">
 *           &lt;simpleType>
 *             &lt;restriction base="{http://www.w3.org/2001/XMLSchema}string">
 *               &lt;enumeration value="DNA"/>
 *               &lt;enumeration value="cell"/>
 *               &lt;enumeration value="cell_lysate"/>
 *               &lt;enumeration value="cytoplasmic_RNA"/>
 *               &lt;enumeration value="genomic_DNA"/>
 *               &lt;enumeration value="molecular_mixture"/>
 *               &lt;enumeration value="nuclear_RNA"/>
 *               &lt;enumeration value="organellar_DNA"/>
 *               &lt;enumeration value="organellar_RNA"/>
 *               &lt;enumeration value="organism_part"/>
 *               &lt;enumeration value="polyA_RNA"/>
 *               &lt;enumeration value="protein"/>
 *               &lt;enumeration value="synthetic_DNA"/>
 *               &lt;enumeration value="synthetic_RNA"/>
 *               &lt;enumeration value="total_RNA"/>
 *               &lt;enumeration value="virus"/>
 *               &lt;enumeration value="whole_organism"/>
 *             &lt;/restriction>
 *           &lt;/simpleType>
 *         &lt;/element>
 *         &lt;element name="type" minOccurs="0">
 *           &lt;simpleType>
 *             &lt;restriction base="{http://www.w3.org/2001/XMLSchema}string">
 *               &lt;enumeration value="transfection"/>
 *               &lt;enumeration value="reverse_transfection"/>
 *               &lt;enumeration value="stable_integrated"/>
 *             &lt;/restriction>
 *           &lt;/simpleType>
 *         &lt;/element>
 *         &lt;element name="Transfection_reagent" type="{http://www.w3.org/2001/XMLSchema}string" minOccurs="0"/>
 *         &lt;element name="DNA_transfection_ratio" type="{http://www.w3.org/2001/XMLSchema}string" minOccurs="0"/>
 *         &lt;element ref="{}SampleSource" minOccurs="0"/>
 *       &lt;/sequence>
 *     &lt;/restriction>
 *   &lt;/complexContent>
 * &lt;/complexType>
 * </pre>
 * 
 * 
 */
@XmlAccessorType(XmlAccessType.FIELD)
@XmlType(name = "", propOrder = {
    "name",
    "accessionNumber",
    "dataFile",
    "materialType",
    "type",
    "transfectionReagent",
    "dnaTransfectionRatio",
    "sampleSource"
})
@XmlRootElement(name = "Plasmid")
public class Plasmid {

    @XmlElement(required = true)
    protected String name;
    protected String accessionNumber;
    protected String dataFile;
    @XmlElement(name = "material_type")
    protected String materialType;
    protected String type;
    @XmlElement(name = "Transfection_reagent")
    protected String transfectionReagent;
    @XmlElement(name = "DNA_transfection_ratio")
    protected String dnaTransfectionRatio;
    @XmlElement(name = "SampleSource")
    protected SampleSource sampleSource;

    /**
     * Gets the value of the name property.
     * 
     * @return
     *     possible object is
     *     {@link String }
     *     
     */
    public String getName() {
        return name;
    }

    /**
     * Sets the value of the name property.
     * 
     * @param value
     *     allowed object is
     *     {@link String }
     *     
     */
    public void setName(String value) {
        this.name = value;
    }

    /**
     * Gets the value of the accessionNumber property.
     * 
     * @return
     *     possible object is
     *     {@link String }
     *     
     */
    public String getAccessionNumber() {
        return accessionNumber;
    }

    /**
     * Sets the value of the accessionNumber property.
     * 
     * @param value
     *     allowed object is
     *     {@link String }
     *     
     */
    public void setAccessionNumber(String value) {
        this.accessionNumber = value;
    }

    /**
     * Gets the value of the dataFile property.
     * 
     * @return
     *     possible object is
     *     {@link String }
     *     
     */
    public String getDataFile() {
        return dataFile;
    }

    /**
     * Sets the value of the dataFile property.
     * 
     * @param value
     *     allowed object is
     *     {@link String }
     *     
     */
    public void setDataFile(String value) {
        this.dataFile = value;
    }

    /**
     * Gets the value of the materialType property.
     * 
     * @return
     *     possible object is
     *     {@link String }
     *     
     */
    public String getMaterialType() {
        return materialType;
    }

    /**
     * Sets the value of the materialType property.
     * 
     * @param value
     *     allowed object is
     *     {@link String }
     *     
     */
    public void setMaterialType(String value) {
        this.materialType = value;
    }

    /**
     * Gets the value of the type property.
     * 
     * @return
     *     possible object is
     *     {@link String }
     *     
     */
    public String getType() {
        return type;
    }

    /**
     * Sets the value of the type property.
     * 
     * @param value
     *     allowed object is
     *     {@link String }
     *     
     */
    public void setType(String value) {
        this.type = value;
    }

    /**
     * Gets the value of the transfectionReagent property.
     * 
     * @return
     *     possible object is
     *     {@link String }
     *     
     */
    public String getTransfectionReagent() {
        return transfectionReagent;
    }

    /**
     * Sets the value of the transfectionReagent property.
     * 
     * @param value
     *     allowed object is
     *     {@link String }
     *     
     */
    public void setTransfectionReagent(String value) {
        this.transfectionReagent = value;
    }

    /**
     * Gets the value of the dnaTransfectionRatio property.
     * 
     * @return
     *     possible object is
     *     {@link String }
     *     
     */
    public String getDNATransfectionRatio() {
        return dnaTransfectionRatio;
    }

    /**
     * Sets the value of the dnaTransfectionRatio property.
     * 
     * @param value
     *     allowed object is
     *     {@link String }
     *     
     */
    public void setDNATransfectionRatio(String value) {
        this.dnaTransfectionRatio = value;
    }

    /**
     * Gets the value of the sampleSource property.
     * 
     * @return
     *     possible object is
     *     {@link SampleSource }
     *     
     */
    public SampleSource getSampleSource() {
        return sampleSource;
    }

    /**
     * Sets the value of the sampleSource property.
     * 
     * @param value
     *     allowed object is
     *     {@link SampleSource }
     *     
     */
    public void setSampleSource(SampleSource value) {
        this.sampleSource = value;
    }

}
