# Supplementary material for: Information management for high content live cell imaging
Source: BMC Bioinformatics. 2009 Jul 21;10:226. doi: 10.1186/1471-2105-10-226 (PMC2723092; doi:10.1186/1471-2105-10-226)
Supplement: Additional file 6 — Source code. Java source code for the Pedro plugins and front end elements. [file 1471-2105-10-226-S6.zip › src/mcisb-beacon/org/mcisb/beacon/pierre/AbstractDataRepository.java]

/*******************************************************************************
 * Manchester Centre for Integrative Systems Biology
 * University of Manchester
 * Manchester M1 7ND
 * United Kingdom
 * 
 * Copyright (C) 2008 University of Manchester, MCISB
 * 
 * This software code is distributed under the Academic Free License V3.0
 * 
 * See included LICENSE.txt or more details.
 *******************************************************************************/
package org.mcisb.beacon.pierre;

import java.util.*;
import pedro.security.*;
import pedro.util.*;
import pierre.model.*;
import pierre.reports.*;
import pierre.system.*;

/**
 * 
 * @author Neil Swainston
 */
public abstract class AbstractDataRepository extends pierre.db.AbstractDataRepository
{
	/**
	 * 
	 */
	protected final static String ACTION = "action"; //$NON-NLS-1$
	
	/**
	 * 
	 */
	protected final static String SHOW = "show"; //$NON-NLS-1$
	
	/**
	 * 
	 */
	protected final static String ID = "show"; //$NON-NLS-1$
	
	/**
	 * 
	 */
	protected final static String DEPTH = "depth"; //$NON-NLS-1$
	
	/**
	 * 
	 */
	protected DatabaseOperations databaseOperations;
	
	/**
	 * 
	 */
	private final ResourceBundle resourceBundle = ResourceBundle.getBundle( "org.mcisb.pierre.messages" ); //$NON-NLS-1$
	
	/**
	 * 
	 */
	private final String queryLanguage;
	
	/**
	 * Constructor.
	 * 
	 * @param queryLanguage e.g. SQL or XQuery
	 */
	public AbstractDataRepository( final String queryLanguage )
	{
		this.queryLanguage = queryLanguage;
		
		// remove the databases that would be added by DummyDataRepository
		clearDataBases();
	}
	
	/** 
	 * Sets the <code>parameters</code> taken from the Pierre Browser Configuration Tool parameters.
	 * 
	 * <p>
	 * Some of these parameters contain the values required to set up the database connection.
	 * </p>
	 * <p>
	 * As such, if a new implementation of <code>DatabaseOperations</code> is to be used, this method is the recommended
	 * method in which to construct the new implementation of <code>DatabaseOperations</code>, and to set it to the
	 * <code>databaseOperations</code> member variable.
	 * </p>
	 * 
	 * @see org.mcisb.pierre.DatabaseOperations
	 * @see pierre.db.DataRepository#setParameters(pedro.util.Parameter[])
	 */
	public void setParameters( Parameter[] parameters ) throws Exception
	{
		super.setParameters( parameters );
		addDataBase( dbCollectionName, queryLanguage );
	}
	
	/** 
	 * Called by the Browse feature.
	 * 
	 * <p>
	 * Takes <code>browseAttributes</code> specified in the Pierre Browser Configuration Tool
	 * and returns <code>TupleProvider[]</code> from
	 * <code>org.mcisb.pierre.DatabaseOperations#getTupleProviders(java.lang.String,java.lang.String,java.util.List)</code>.
	 * </p>
	 * 
	 * @see org.mcisb.pierre.DatabaseOperations#getTupleProviders(java.lang.String,java.lang.String,java.util.List)
	 * @see pierre.db.DataRepository#getDataSetSummaries(java.lang.String[], pedro.security.User)
	 */
	public TupleProvider[] getDataSetSummaries( String[] browseAttributes, User user )
	{
		if( authenticateUser( user ) )
		{
			try
			{
				final String SUMMARY = resourceBundle.getString( "AbstractDataRepository.summary" ); //$NON-NLS-1$
				final List fields = new ArrayList( Arrays.asList( browseAttributes ) );
				return databaseOperations.getTupleProviders( SUMMARY, SUMMARY, fields );
				//TODO: Ensure that the calling code uses the Tuple attributes as table columns, NOT the browseAttributes.
			}
			catch( Exception e )
			{
				e.printStackTrace();
			}
		}
		
		return( new TupleProvider[ 0 ] );
	}
	
	/*
	 * (non-Javadoc)
	 * @see org.mcisb.pierre.DatabaseOperations#getValues(java.util.List)
	 * @see pierre.db.DataRepository#getExistingValues(java.lang.String, java.lang.String, java.lang.String, pedro.security.User)
	 */
	public String[] getExistingValues( String recordClassName, String fieldName, String schemaContext, User user )
	{
		if( authenticateUser( user ) )
		{
			try
			{
				final List fieldNamesRequested = new ArrayList();
				fieldNamesRequested.add( recordClassName + "." + fieldName ); //$NON-NLS-1$
				final List values = databaseOperations.getValues( fieldNamesRequested );
				final String[] existingValues = new String[ values.size() ];
				
				for( int i = 0; i < values.size(); i++ )
				{
					final int FIRST = 0;
					existingValues[ i ] = (String)( (List)values.get( i ) ).get( FIRST );
				}
				
				return existingValues;
			}
			catch( Exception e )
			{
				e.printStackTrace();
			}
		}

		// The incoming request for values isn't recognised.
		// This part of the code could be triggered if you haven't supplied values for all the places in the
		// service specification which request existing values.
		return( new String[ 0 ] );	
	}
	
	/**
	 * Called by the Simple Search and Advanced Search features.
	 * 
	 * @see org.mcisb.pierre.DatabaseOperations#getTuples(pierre.model.QueryFeature)
	 * @see pierre.db.DataRepository#execute(pierre.model.QueryFeature, pierre.system.DeploymentForm, pedro.security.User)
	 */
	public Report execute( QueryFeature queryFeature, DeploymentForm deploymentForm, User user )
	{
		Report report = null;
		
		if( authenticateUser( user ) )
		{
			try
			{
				final Tuple[] tuples = databaseOperations.getTuples( queryFeature );
				
				if( tuples.length == 0 )
				{
					return new NoResultsFoundReport( deploymentForm );
				}
				
				report = new ExtendedTupleReport( deploymentForm, queryFeature.getName(), queryFeature.getName(), tuples );
				( (ExtendedTupleReport)report ).setTimeStamp( getTimeStamp() );
				( (ExtendedTupleReport)report ).setUserID( user.getID() );
			}
			catch( Exception e )
			{
				e.printStackTrace();
				report = new ErrorReport( deploymentForm );
				( (ErrorReport)report ).addError( e );
			}
		}
		else
		{
			report = new ErrorReport( deploymentForm );
		}
		
	  	report.setIdentifier( generateReportIdentifier() );
		caterReportForDeploymentForm( report, deploymentForm );
		
		return report;
	}
	
	/** 
	 * Called by hyperlinked items in Pierre deployment.
	 * 
	 * @see org.mcisb.pierre.DatabaseOperations#getTupleProviders(java.lang.String, java.lang.String, java.lang.String, int)
	 * @see pierre.db.DataRepository#execute(pierre.reports.LinkObject, pierre.system.DeploymentForm, pedro.security.User)
	 */
	public Report execute( LinkObject linkObject, DeploymentForm deploymentForm, User user )
	{
		Report report = null;
		
		if( authenticateUser( user ) )
		{
			try
			{
				String actionType = linkObject.getParameterValue( ACTION );
				TupleProvider[] tupleProviders = null;
				
				if( actionType.equals( SHOW ) )
				{
					final String LINK = resourceBundle.getString( "AbstractDataRepository.link" ); //$NON-NLS-1$
					tupleProviders = databaseOperations.getTupleProviders( LINK, LINK, linkObject.getParameterValue( ID ), Integer.parseInt( linkObject.getParameterValue( DEPTH ) ) );
				}
				
				if( tupleProviders == null || tupleProviders.length == 0 )
				{
					report = new NoResultsFoundReport( deploymentForm );
				}
				else
				{
					report = new DefaultTupleReport( deploymentForm, tupleProviders );
					( (DefaultTupleReport)report ).setTimeStamp( getTimeStamp() );
					( (DefaultTupleReport)report ).setUserID( user.getID() );
				}
			}
			catch( Exception e )
			{
				report = new ErrorReport( deploymentForm );
				( (ErrorReport)report ).addError( e );
			}
		}
		else
		{
			report = new ErrorReport( deploymentForm );
		}
		
	  	report.setIdentifier( generateReportIdentifier() );
	  	caterReportForDeploymentForm( report, deploymentForm );
		
		return report;
	}
	
	/** 
	 * Called by the Expert Search feature.
	 * 
	 * <p>
	 * Executes the <code>query</code>, which will be in the native query language of the database, e.g. SQL or XQuery.
	 * </p>
	 * 
	 * @see org.mcisb.pierre.DatabaseOperations#getTuples(java.lang.String, java.lang.String, java.lang.String)
	 * @see pierre.db.DataRepository#execute(java.lang.String, java.lang.String, pierre.system.DeploymentForm, pedro.security.User)
	 */
	public Report execute( String dataBase, String query, DeploymentForm deploymentForm, User user )
	{
		Report report = null;
		
		if( authenticateUser( user ) )
		{
			try
			{
				final String RECORD_CLASS_NAME = "Expert Search results"; //$NON-NLS-1$
				Tuple[] tuples = databaseOperations.getTuples( query, RECORD_CLASS_NAME, RECORD_CLASS_NAME );
				
				if( tuples.length == 0 )
				{
					return new NoResultsFoundReport( deploymentForm );
				}
				
				report = createDefaultReport( deploymentForm, resourceBundle.getString( "AbstractDataRepository.reportPresentationName" ), RECORD_CLASS_NAME, tuples, user ); //$NON-NLS-1$
			}
			catch( Exception e )
			{
				report = new ErrorReport( deploymentForm );
				( (ErrorReport)report ).addError( e );
			}
		}
		else
		{
			report = new ErrorReport( deploymentForm );
		}
		
		report.setIdentifier( generateReportIdentifier() );
		caterReportForDeploymentForm( report, deploymentForm );
		return report;
	}
	
	/**
	 * Default behaviour is to return true.
	 * 
	 * Essentially authenticates ALL users.
	 * 
	 * @param user
	 * @return boolean indicating user authentication
	 * @see pierre.db.DataRepository#authenticateUser(pedro.security.User)
	 */
	public boolean authenticateUser( final User user )
	{
		return true;
	}
	
	/** 
	 * Returns array of ReportFileFormat containing ReportFileFormat.HTML_FORMAT, ReportFileFormat.TEXT_FORMAT, ReportFileFormat.CSV_FORMAT, ReportFileFormat.XML_FORMAT.
	 * 
	 * @return ReportFileFormat[] containing ReportFileFormat.HTML_FORMAT, ReportFileFormat.TEXT_FORMAT, ReportFileFormat.CSV_FORMAT, ReportFileFormat.XML_FORMAT
	 * @see pierre.db.DataRepository#getSupportedReportFileFormats()
	 */
	public ReportFileFormat[] getSupportedReportFileFormats()
	{
		final ReportFileFormat[] reportFileFormats = new ReportFileFormat[ 4 ];
		reportFileFormats[ 0 ] = ReportFileFormat.HTML_FORMAT;
		reportFileFormats[ 1 ] = ReportFileFormat.TEXT_FORMAT;
		reportFileFormats[ 2 ] = ReportFileFormat.CSV_FORMAT;
		reportFileFormats[ 3 ] = ReportFileFormat.XML_FORMAT;
		return reportFileFormats;
	}
	
	/**
	 * Helper method returning the value of the supplied parameter name.
	 *
	 * @param parameters
	 * @param name
	 * @return String parameter value, or null if the parameter is not present
	 */
	protected String getValue( final Parameter[] parameters, final String name )
	{
		for( int i = 0; i < parameters.length; i++ )
		{
			final Parameter parameter = parameters[ i ];
			
			if( parameter.getName().equals( name ) )
			{
				return parameter.getValue();
			}
		}
		
		return null;
	}
	
	/**
	 * This method helps adapt the report for the web.
	 * 
	 * We have noticed that the XML_FORMAT works for every form of deployment except the web.
	 * 
	 * This may be due to the way the web pages are autogenerated.  
	 * 
	 * @param report
	 * @param deploymentForm
	 */
	protected void caterReportForDeploymentForm( Report report, DeploymentForm deploymentForm )
	{
		if( deploymentForm.equals( DeploymentForm.WEB_APPLICATION ) )
		{
			final Collection formatsAppropriateForWeb = new ArrayList();
			final ReportFileFormat[] reportFileFormats = report.getSupportedReportFileFormats();
			
			for( int i = 0; i < reportFileFormats.length; i++ )
			{
				if( !reportFileFormats[ i ].equals( ReportFileFormat.XML_FORMAT ) )
				{
					formatsAppropriateForWeb.add( reportFileFormats[ i ] );
				}
			}
		 
			final ReportFileFormat[] revisedReportFileFormats = (ReportFileFormat[])formatsAppropriateForWeb.toArray( new ReportFileFormat[ formatsAppropriateForWeb.size() ] );
			report.setSupportedReportFileFormats( revisedReportFileFormats );
		}
	}
}
