# Supplementary material for: Information management for high content live cell imaging
Source: BMC Bioinformatics. 2009 Jul 21;10:226. doi: 10.1186/1471-2105-10-226 (PMC2723092; doi:10.1186/1471-2105-10-226)
Supplement: Additional file 6 — Source code. Java source code for the Pedro plugins and front end elements. [file 1471-2105-10-226-S6.zip › src/mcisb-beacon/org/mcisb/beacon/pierre/BeaconDatabaseOperations.java]

package org.mcisb.beacon.pierre;

import java.io.StringReader;
import java.util.ArrayList;
import java.util.HashSet;
import java.util.List;
import java.util.Set;
import java.util.StringTokenizer;

import javax.xml.parsers.DocumentBuilder;
import javax.xml.parsers.DocumentBuilderFactory;

import org.mcisb.beacon.pierre.model.ExperimentDescription;
import org.mcisb.util.CollectionUtils;
import org.w3c.dom.Document;
import org.w3c.dom.Node;
import org.w3c.dom.NodeList;
import org.xml.sax.InputSource;

import pedro.model.RecordModelFactory;
import pierre.reports.TupleProvider;


public class BeaconDatabaseOperations  {

	/***
	 *  This class implements most of the querying over the Beacon Database.
	 *  
	 */
	
	final static String DOCUMENT = "Document"; //$NON-NLS-1$;

	private final org.mcisb.beacon.pierre.StatementExecutor statementExecutor;
	
	public BeaconDatabaseOperations(final RecordModelFactory recordModelFactory, final org.mcisb.beacon.pierre.StatementExecutor statementExecutor, final String documentServer) {


		this.statementExecutor = statementExecutor;

	}
	
	public String[] getExperimenterNames() {
		return null;
	}
	
	public TupleProvider[] getExperimentSummary() {
		String queryString = "declare namespace tf=\"http://namespaces.softwareag.com/tamino/TaminoFunction\" for $a in input()/Experiment return <experiment><docID>{tf:getInoId($a)}</docID>{$a/titleID}{$a/start_date}{$a/Person}</experiment>";
		DocumentBuilderFactory dbf = DocumentBuilderFactory.newInstance();
		ArrayList tuples = new ArrayList();
		//parse the nodes out of it and set the values
		try {
			DocumentBuilder db = dbf.newDocumentBuilder();
			String queryResults[] = statementExecutor.getResults(queryString);
			for (int i=0; i<queryResults.length;i++) {
				InputSource inStream = new InputSource();
				inStream.setCharacterStream(new StringReader(queryResults[i]));
				Document queryResult = db.parse(inStream);
				StringBuffer linkText = new StringBuffer();
				linkText.append("http://tdb.mc.manchester.ac.uk/tamino/beacon_XML/experiments/Experiment/@");
				String titleID=getValue(queryResult,"titleID");
				ExperimentDescription newDescription = new ExperimentDescription(titleID);
				StringBuffer person = new StringBuffer();
				person.append(getValue(queryResult,"firstName"));
				person.append(" ");
				if (getValue(queryResult,"midInitials").length()>0){
					person.append(getValue(queryResult,"midInitials"));
					person.append(". ");
				}
				person.append(getValue(queryResult,"lastName"));
				linkText.append(getValue(queryResult,"docID"));
				newDescription.setLink(linkText.toString());
				newDescription.setPerson(person.toString());
				newDescription.setStartDate(getValue(queryResult,"start_date"));
				tuples.add(newDescription);
			}
			
		}catch (Exception e) {
			e.printStackTrace();
			return null;
		}
		return (ExperimentDescription[])tuples.toArray( new ExperimentDescription[ tuples.size() ] );
		
	}
	public TupleProvider[] getTupleProviders( String title, String recordClassName, String condition, int maxDepth ) throws Exception
	{
		return new TupleProvider[ 0 ];
	}
	public String getValue(Document d,String s) {
		String textContent=null;
		try {
			NodeList nodes = d.getElementsByTagName(s);
			NodeList children = nodes.item(0).getChildNodes();
			for (int i =0; i<children.getLength(); i++){
				Node childNode = children.item(i);

				if (childNode.getNodeType()==Node.TEXT_NODE) {
					textContent = childNode.getNodeValue();
				}
			}
			return textContent;
		} catch (Exception e) {
			return null;
		}
	}
	
	public List getValues(List columnNamesRequested) {
		final StringTokenizer tokenizer = new StringTokenizer( (String)CollectionUtils.getFirst( columnNamesRequested ), "." ); //$NON-NLS-1$;
		tokenizer.nextToken();
		String nodename = tokenizer.nextToken();
		String query = "for $a in input()/Experiment return $a/"+nodename ;
		String[] results;
		System.out.println(query);
		DocumentBuilderFactory dbf = DocumentBuilderFactory.newInstance();
		Set values = new HashSet();
		

		try {
			DocumentBuilder db = dbf.newDocumentBuilder();
			results = statementExecutor.getResults( query );
			for (int i=0; i<results.length; i++) {
				InputSource inStream = new InputSource();
				inStream.setCharacterStream(new StringReader(results[i]));
				Document queryResult = db.parse(inStream);
				values.add(getValue(queryResult, nodename));
			}
		} catch (Exception e) {
			System.out.println(e.getStackTrace());
		}
		

		if (values.isEmpty()) {
			return null;
		} else {
			return new ArrayList(values);
		}
	}
}
