# Supplementary material for: Information management for high content live cell imaging
Source: BMC Bioinformatics. 2009 Jul 21;10:226. doi: 10.1186/1471-2105-10-226 (PMC2723092; doi:10.1186/1471-2105-10-226)
Supplement: Additional file 6 — Source code. Java source code for the Pedro plugins and front end elements. [file 1471-2105-10-226-S6.zip › src/mcisb-beacon/org/mcisb/beacon/pierre/DatabaseOperations.java]

/*******************************************************************************
 * Manchester Centre for Integrative Systems Biology
 * University of Manchester
 * Manchester M1 7ND
 * United Kingdom
 * 
 * Copyright (C) 2008 University of Manchester, MCISB
 * 
 * This software code is distributed under the Academic Free License V3.0
 * 
 * See included LICENSE.txt or more details.
 *******************************************************************************/
package org.mcisb.beacon.pierre;

import java.util.List;

import pierre.model.QueryFeature;
import pierre.reports.Tuple;
import pierre.reports.TupleProvider;

/**
 * 
 * @author Neil Swainston
 */
public interface DatabaseOperations
{	
	/**
	 * 
	 *
	 * @param columnNamesRequested
	 * @return List
	 * @throws Exception
	 */
	public List getValues( final List columnNamesRequested ) throws Exception;

	/**
	 * Called by the Browse feature.
	 *
	 * @param title
	 * @param recordClassName
	 * @param fieldNamesRequested
	 * @return TupleProvider[]
	 * @throws Exception
	 */
	public TupleProvider[] getTupleProviders( final String title, final String recordClassName, final List fieldNamesRequested ) throws Exception;

	/**
	 * Called by hyperlinked items in Pierre deployment.
	 * 
	 * @param title
	 * @param recordClassName
	 * @param condition
	 * @param maxDepth
	 * @return TupleProvider[]
	 * @throws Exception
	 */
	public TupleProvider[] getTupleProviders( final String title, final String recordClassName, final String condition, final int maxDepth ) throws Exception;

	/**
	 * Called by the Expert Search feature.
	 * 
	 * <p>
	 * Executes the <code>query</code>, which will be in the native query language of the database, e.g. SQL or XQuery.
	 * </p>
	 *
	 * @param query
	 * @param title
	 * @param recordClassName
	 * @return Tuple[]
	 * @throws Exception
	 */
	public Tuple[] getTuples( final String query, final String title, final String recordClassName ) throws Exception;
	
	/**
	 * Called by the Simple and Advanced Search features.
	 * 
	 * @param queryFeature
	 * @return Tuple[]
	 * @throws Exception
	 */
	public Tuple[] getTuples( final QueryFeature queryFeature ) throws Exception;
}
