# Supplementary material for: Information management for high content live cell imaging
Source: BMC Bioinformatics. 2009 Jul 21;10:226. doi: 10.1186/1471-2105-10-226 (PMC2723092; doi:10.1186/1471-2105-10-226)
Supplement: Additional file 6 — Source code. Java source code for the Pedro plugins and front end elements. [file 1471-2105-10-226-S6.zip › src/mcisb-beacon/org/mcisb/beacon/pierre/DefaultTupleReport.java]

/*******************************************************************************
 * Manchester Centre for Integrative Systems Biology
 * University of Manchester
 * Manchester M1 7ND
 * United Kingdom
 * 
 * Copyright (C) 2008 University of Manchester, MCISB
 * 
 * This software code is distributed under the Academic Free License V3.0
 * 
 * See included LICENSE.txt or more details.
 *******************************************************************************/
package org.mcisb.beacon.pierre;

import pierre.reports.TupleProvider;
import pierre.reports.TupleReport;
import pierre.system.DeploymentForm;

/**
 * 
 * @author Neil Swainston
 */
class DefaultTupleReport extends TupleReport
{	
	/**
	 * 
	 *
	 * @param deploymentForm
	 * @param tupleProviders
	 */
	DefaultTupleReport( final DeploymentForm deploymentForm, final TupleProvider[] tupleProviders )
	{
		super( deploymentForm, tupleProviders );
		setName( tupleProviders.length > 0 ? tupleProviders[ 0 ].getTuple().getTitle() : getClass().getName() );
	}
	
	/* 
	 * (non-Javadoc)
	 * @see pierre.reports.Report#getData(java.lang.String)
	 */
	public Object getData( final String identifier )
	{
		return null;
	}
}
