# Supplementary material for: Information management for high content live cell imaging
Source: BMC Bioinformatics. 2009 Jul 21;10:226. doi: 10.1186/1471-2105-10-226 (PMC2723092; doi:10.1186/1471-2105-10-226)
Supplement: Additional file 6 — Source code. Java source code for the Pedro plugins and front end elements. [file 1471-2105-10-226-S6.zip › src/mcisb-beacon/org/mcisb/beacon/pierre/GenericTupleProvider.java]

/*******************************************************************************
 * Manchester Centre for Integrative Systems Biology
 * University of Manchester
 * Manchester M1 7ND
 * United Kingdom
 * 
 * Copyright (C) 2008 University of Manchester, MCISB
 * 
 * This software code is distributed under the Academic Free License V3.0
 * 
 * See included LICENSE.txt or more details.
 *******************************************************************************/
package org.mcisb.beacon.pierre;

import java.util.ArrayList;
import java.util.Arrays;
import java.util.Collection;
import java.util.List;

import pierre.reports.LinkObject;
import pierre.reports.Tuple;
import pierre.reports.TupleProvider;

/**
 * 
 * @author Neil Swainston
 */
class GenericTupleProvider implements TupleProvider
{
	/**
	 * 
	 */
	private final Tuple tuple = new Tuple();

	/**
	 * 
	 */
	private Collection attributeNames;
	
	/**
	 * 
	 *
	 * @param title
	 * @param recordClassName
	 * @param attributeNames
	 */
	GenericTupleProvider( final String title, final String recordClassName, final String[] attributeNames )
	{
		tuple.setTitle( title );
		tuple.setRecordClassName( recordClassName );
		tuple.setAttributeNames( attributeNames );
		tuple.setColumnNameForLinks( "Links" ); //$NON-NLS-1$
		this.attributeNames = Arrays.asList( attributeNames );
	}

	/* 
	 * (non-Javadoc)
	 * @see pierre.reports.TupleProvider#getTuple()
	 */
	public Tuple getTuple()
	{
		return tuple;
	}
	
	/**
	 * 
	 * @param attributeName
	 * @param value
	 */
	void setValue( final String attributeName, final Object value )
	{
		 tuple.setValue( attributeName, value );
	}
	
	/**
	 * 
	 * @param attributeName
	 */
	void remove( final String attributeName )
	{
		final List newAttributeNames = new ArrayList( attributeNames );
		
		if( newAttributeNames.remove( attributeName ) )
		{
			attributeNames = new ArrayList();
			
			for( int i = 0; i < newAttributeNames.size(); i++ )
			{
				attributeNames.add( newAttributeNames.get( i ) );
			}
			
			tuple.setAttributeNames( (String[])attributeNames.toArray( new String[ attributeNames.size() ] ) );
		}
	}
	
	/**
	 * 
	 * @param attributeName
	 * @return Object
	 */
	Object getValue( final String attributeName )
	{
		 return tuple.getValue( attributeName );
	}
	
	/**
	 * 
	 * @param linkObject
	 */
	void addLinkObject( final LinkObject linkObject )
	{
		tuple.addLinkObject( linkObject );
	}
}
