# Supplementary material for: Information management for high content live cell imaging
Source: BMC Bioinformatics. 2009 Jul 21;10:226. doi: 10.1186/1471-2105-10-226 (PMC2723092; doi:10.1186/1471-2105-10-226)
Supplement: Additional file 6 — Source code. Java source code for the Pedro plugins and front end elements. [file 1471-2105-10-226-S6.zip › src/mcisb-beacon/org/mcisb/beacon/pierre/HyperLinkObjectFactory.java]

/*******************************************************************************
 * Manchester Centre for Integrative Systems Biology
 * University of Manchester
 * Manchester M1 7ND
 * United Kingdom
 * 
 * Copyright (C) 2008 University of Manchester, MCISB
 * 
 * This software code is distributed under the Academic Free License V3.0
 * 
 * See included LICENSE.txt or more details.
 *******************************************************************************/
package org.mcisb.beacon.pierre;

import java.net.URL;

import java.util.UUID;

import pedro.util.Parameter;
import pierre.reports.HyperLinkObject;
import pierre.reports.ReportFileFormat;

/**
 * 
 * @author Neil Swainston
 */
class HyperLinkObjectFactory
{
	/**
	 * 
	 */
	private final URL linkUrl;
	
	/**
	 * 
	 * @param linkUrl
	 */
	HyperLinkObjectFactory( URL linkUrl )
	{
		this.linkUrl = linkUrl;
	}

	/**
	 * 
	 * @param parameters
	 * @param hyperlinkObjectName
	 * @param textLink
	 * @return HyperLinkObject
	 * @throws Exception
	 */
	HyperLinkObject getHyperlinkObject( final Parameter[] parameters, final String hyperlinkObjectName, final String textLink ) throws Exception
	{
		final StringBuffer buffer = new StringBuffer();
		buffer.append( linkUrl );
		buffer.append( "?" ); //$NON-NLS-1$
		buffer.append( "id=" + UUID.randomUUID().toString() ); //$NON-NLS-1$
		
		final HyperLinkObject hyperLinkObject = new HyperLinkObject();
		hyperLinkObject.setURL( new URL( buffer.toString() ), hyperlinkObjectName );
		hyperLinkObject.setLinkText( textLink, ReportFileFormat.TEXT_FORMAT );
		hyperLinkObject.setParameters( parameters );
		
		return hyperLinkObject;
	}
}
