# Supplementary material for: Information management for high content live cell imaging
Source: BMC Bioinformatics. 2009 Jul 21;10:226. doi: 10.1186/1471-2105-10-226 (PMC2723092; doi:10.1186/1471-2105-10-226)
Supplement: Additional file 6 — Source code. Java source code for the Pedro plugins and front end elements. [file 1471-2105-10-226-S6.zip › src/mcisb-beacon/org/mcisb/beacon/pierre/model/ExperimentDescription.java]

package org.mcisb.beacon.pierre.model;

import java.net.URL;

import pierre.reports.HyperLinkObject;
import pierre.reports.Tuple;
import pierre.reports.TupleProvider;

/**
 *
 * @author Daniel Jameson
 */
public class ExperimentDescription implements TupleProvider {

	/**
	 * 
	 */
	private Tuple tuple;
	
	/**
	 * 
	 */
	private String[] attributes; 
	
	/**
	 * 
	 *
	 * @param titleID
	 */
	public ExperimentDescription (String titleID) {
		tuple = new Tuple();
		attributes = new String[3];
		attributes[0]="titleID"; //$NON-NLS-1$;
		attributes[1]="start_date"; //$NON-NLS-1$;
		attributes[2]="person"; //$NON-NLS-1$;
		tuple.setAttributeNames(attributes);
		tuple.setRecordClassName("Experiment"); //$NON-NLS-1$;
		tuple.setTitle(titleID);
		tuple.setValue(attributes[0], titleID);
	}
	
	/**
	 * 
	 */
	public Tuple getTuple() {
		return tuple;
	}
	
	/**
	 * 
	 * @return String
	 */
	public String getPerson() {
		return (String)tuple.getValue(attributes[2]);
	}
	
	/**
	 *
	 * @return String
	 */
	public String getTitleID() {
		return (String)tuple.getValue(attributes[0]);
	}
	
	/**
	 *
	 * @return String
	 */
	public String getStartDate() {
		return (String)tuple.getValue(attributes[1]);
	}
	
	/**
	 *
	 * @param s
	 */
	public void setPerson(String s) {
		tuple.setValue(attributes[2],s);
	}
	
	/**
	 *
	 * @param s
	 */
	public void setTitleID(String s) {
		tuple.setValue(attributes[0],s);
	}
	
	/**
	 *
	 * @param s
	 */
	public void setStartDate(String s) {
		tuple.setValue(attributes[1],s);
	}
	
	/**
	 *
	 * @param s
	 */
	public void setLink(String s) {
		HyperLinkObject link = new HyperLinkObject();
		try {
			URL url = new URL(s);
			link.setURL(url, "link");
		} catch (Exception e) {
			System.out.println(e.getStackTrace());
		}

		tuple.addLinkObject(link);
	}
}
