# Supplementary material for: Information management for high content live cell imaging
Source: BMC Bioinformatics. 2009 Jul 21;10:226. doi: 10.1186/1471-2105-10-226 (PMC2723092; doi:10.1186/1471-2105-10-226)
Supplement: Additional file 6 — Source code. Java source code for the Pedro plugins and front end elements. [file 1471-2105-10-226-S6.zip › src/mcisb-beacon/org/mcisb/beacon/pierre/queries/GenericQuery.java]

package org.mcisb.beacon.pierre.queries;

import java.util.ArrayList;

import org.mcisb.beacon.pierre.BeaconDatabaseOperations;
import pierre.model.CannedQuery;
import pierre.model.QueryFeature;
import pierre.model.QueryResult;
import pierre.reports.Tuple;

public abstract class GenericQuery {
	


	protected QueryFeature queryFeature;
	protected Tuple[] tuples;
	protected org.mcisb.beacon.pierre.StatementExecutor statementExecutor;
	protected BeaconDatabaseOperations databaseOperations;
	protected QueryResult[] queryResultTemplates;
	protected CannedQuery[] queries;
	protected ArrayList tempTuples;


	public GenericQuery(BeaconDatabaseOperations d, org.mcisb.beacon.pierre.StatementExecutor s, QueryFeature q, String timeStamp, String userID) {

		this.queryFeature = q;
		this.statementExecutor = s;
		this.databaseOperations =d;
		this.execute();
		queryResultTemplates = queryFeature.getQueryResultTemplates();
		tempTuples = new ArrayList();
		queries = queryFeature.getQueries();
	}

	private void execute() {
	}

	public Tuple[] getTuples() {
		return tuples;
	}

}
