# Supplementary material for: Information management for high content live cell imaging
Source: BMC Bioinformatics. 2009 Jul 21;10:226. doi: 10.1186/1471-2105-10-226 (PMC2723092; doi:10.1186/1471-2105-10-226)
Supplement: Additional file 6 — Source code. Java source code for the Pedro plugins and front end elements. [file 1471-2105-10-226-S6.zip › src/mcisb-beacon/org/mcisb/beacon/pierre/queries/QueryByCompound.java]

package org.mcisb.beacon.pierre.queries;

import org.mcisb.beacon.pierre.BeaconDatabaseOperations;
import pierre.model.QueryFeature;

public class QueryByCompound extends GenericQuery {

	public QueryByCompound(BeaconDatabaseOperations d, org.mcisb.beacon.pierre.StatementExecutor s,
			QueryFeature q, String timeStamp, String userID) {
		super(d, s, q, timeStamp, userID);
	}

}
