# Supplementary material for: Information management for high content live cell imaging
Source: BMC Bioinformatics. 2009 Jul 21;10:226. doi: 10.1186/1471-2105-10-226 (PMC2723092; doi:10.1186/1471-2105-10-226)
Supplement: Additional file 6 — Source code. Java source code for the Pedro plugins and front end elements. [file 1471-2105-10-226-S6.zip › src/mcisb-beacon/org/mcisb/beacon/pierre/queries/QueryByDate.java]

package org.mcisb.beacon.pierre.queries;

import org.mcisb.beacon.pierre.BeaconDatabaseOperations;
import org.mcisb.beacon.pierre.reports.ExperimentSummaryProvider;
import pierre.model.CannedQuery;
import pierre.model.QueryFeature;

public class QueryByDate extends GenericQuery {

	public QueryByDate(BeaconDatabaseOperations d, org.mcisb.beacon.pierre.StatementExecutor s,
			QueryFeature q, String timeStamp, String userID) {
		super(d, s, q, timeStamp, userID);
		
		this.execute();
	}
	
	private void execute() {
		for (int i=0; i<queries.length;i++) {
			CannedQuery query = queries[i];
			String start_date = query.getQueryField("start_date").getValue();

			//Here goes:
			StringBuffer queryString = new StringBuffer("declare namespace tf=\"http://namespaces.softwareag.com/tamino/TaminoFunction\"");
			queryString.append("declare namespace xs=\"http://www.w3.org/2001/XMLSchema\" ");
			queryString.append("for $a in input()/Experiment where $a/start_date=xs:date(\"");
			queryString.append(start_date);
			queryString.append("\") return <experiment><docID>{tf:getInoId($a)}</docID>{$a/titleID}{$a/start_date}{$a/Person}</experiment>");
			System.out.println(queryString.toString());
			tuples = new ExperimentSummaryProvider(statementExecutor, queryString.toString(), databaseOperations).getTuples();
		}
	}

}
