# Supplementary material for: Information management for high content live cell imaging
Source: BMC Bioinformatics. 2009 Jul 21;10:226. doi: 10.1186/1471-2105-10-226 (PMC2723092; doi:10.1186/1471-2105-10-226)
Supplement: Additional file 6 — Source code. Java source code for the Pedro plugins and front end elements. [file 1471-2105-10-226-S6.zip › src/mcisb-beacon/org/mcisb/beacon/pierre/queries/QueryByExperimenter.java]

package org.mcisb.beacon.pierre.queries;

import org.mcisb.beacon.pierre.BeaconDatabaseOperations;
import org.mcisb.beacon.pierre.reports.ExperimentSummaryProvider;
import pierre.model.CannedQuery;
import pierre.model.QueryFeature;


public class QueryByExperimenter extends GenericQuery{


	public QueryByExperimenter(BeaconDatabaseOperations d, org.mcisb.beacon.pierre.StatementExecutor s, QueryFeature q, String timeStamp, String userID) {

		super(d, s, q, timeStamp, userID);
		this.execute();

		
	}

	private void execute() {

		for (int i=0; i<queries.length;i++) {
			CannedQuery query = queries[i];
			String firstName = query.getQueryField("firstName").getValue();
			String lastName = query.getQueryField("lastName").getValue();
			//Here goes:
			StringBuffer queryString = new StringBuffer("declare namespace tf=\"http://namespaces.softwareag.com/tamino/TaminoFunction\"");
			queryString.append("for $a in input()/Experiment where $a/Person/firstName=\"");
			queryString.append(firstName);
			queryString.append("\" and $a/Person/lastName=\"");
			queryString.append(lastName);
			queryString.append("\" return <experiment><docID>{tf:getInoId($a)}</docID>{$a/titleID}{$a/start_date}{$a/Person}</experiment>");
			System.out.println(queryString.toString());
			tuples = new ExperimentSummaryProvider(statementExecutor, queryString.toString(), databaseOperations).getTuples();
		}

	}


}
