# Supplementary material for: Information management for high content live cell imaging
Source: BMC Bioinformatics. 2009 Jul 21;10:226. doi: 10.1186/1471-2105-10-226 (PMC2723092; doi:10.1186/1471-2105-10-226)
Supplement: Additional file 6 — Source code. Java source code for the Pedro plugins and front end elements. [file 1471-2105-10-226-S6.zip › src/mcisb-beacon/org/mcisb/beacon/pierre/reports/ExperimentSummaryProvider.java]

package org.mcisb.beacon.pierre.reports;

import java.io.StringReader;
import java.util.ArrayList;

import javax.xml.parsers.DocumentBuilder;
import javax.xml.parsers.DocumentBuilderFactory;

import org.mcisb.beacon.pierre.BeaconDatabaseOperations;
import org.mcisb.beacon.pierre.model.ExperimentDescription;
import org.w3c.dom.Document;
import org.xml.sax.InputSource;

import pierre.reports.Tuple;

public class ExperimentSummaryProvider {
	
	Tuple[] tuples;

	public ExperimentSummaryProvider(org.mcisb.beacon.pierre.StatementExecutor s, String query, BeaconDatabaseOperations d) {
		ArrayList tempTuples = new ArrayList();
		String queryString = query;
		org.mcisb.beacon.pierre.StatementExecutor statementExecutor = s;
		BeaconDatabaseOperations databaseOperations = d;
		
		DocumentBuilderFactory dbf = DocumentBuilderFactory.newInstance();
		try {
			DocumentBuilder db = dbf.newDocumentBuilder();
			String queryResults[] = statementExecutor.getResults(queryString.toString());

			for (int j=0; j<queryResults.length;j++) {
				InputSource inStream = new InputSource();
				inStream.setCharacterStream(new StringReader(queryResults[j]));
				Document queryResult = db.parse(inStream);
				StringBuffer linkText = new StringBuffer();
				linkText.append("http://tdb.mc.manchester.ac.uk/tamino/beacon_XML/experiments/Experiment/@");
				String titleID=databaseOperations.getValue(queryResult,"titleID");
				ExperimentDescription newDescription = new ExperimentDescription(titleID);
				StringBuffer person = new StringBuffer();
				person.append(databaseOperations.getValue(queryResult,"firstName"));
				person.append(" ");
				if (databaseOperations.getValue(queryResult,"midInitials").length()>0){
					person.append(databaseOperations.getValue(queryResult,"midInitials"));
					person.append(". ");
				}
				person.append(databaseOperations.getValue(queryResult,"lastName"));
				linkText.append(databaseOperations.getValue(queryResult,"docID"));
				newDescription.setLink(linkText.toString());
				newDescription.setPerson(person.toString());
				newDescription.setStartDate(databaseOperations.getValue(queryResult,"start_date"));
				tempTuples.add(newDescription.getTuple());
			}

		} catch (Exception e) {
			e.printStackTrace();
		}
		
		tuples = (Tuple[])tempTuples.toArray( new Tuple[ tempTuples.size() ]);
	}
	
	public Tuple[] getTuples() {
		return tuples;
	}
	
}
