# Supplementary material for: Information management for high content live cell imaging
Source: BMC Bioinformatics. 2009 Jul 21;10:226. doi: 10.1186/1471-2105-10-226 (PMC2723092; doi:10.1186/1471-2105-10-226)
Supplement: Additional file 6 — Source code. Java source code for the Pedro plugins and front end elements. [file 1471-2105-10-226-S6.zip › src/mcisb-beacon/org/mcisb/beacon/pierre/StatementExecutor.java]

/*******************************************************************************
 * Manchester Centre for Integrative Systems Biology
 * University of Manchester
 * Manchester M1 7ND
 * United Kingdom
 * 
 * Copyright (C) 2008 University of Manchester, MCISB
 * 
 * This software code is distributed under the Academic Free License V3.0
 * 
 * See included LICENSE.txt or more details.
 *******************************************************************************/
package org.mcisb.beacon.pierre;

import java.util.*;
import org.xmldb.api.base.*;
import org.mcisb.db.xml.*;
import org.mcisb.util.*;

/**
 * 
 * @author Neil Swainston
 */
public abstract class StatementExecutor implements Disposable
{
	/**
	 * 
	 */
	public final static String DB_DRIVER = "dbDriver"; //$NON-NLS-1$
	
	/**
	 * 
	 */
	public final static String DB_SERVER_NAME = "dbServerName"; //$NON-NLS-1$
	
	/**
	 * 
	 */
	public final static String DB_COLLECTION_NAME = "dbCollectionName"; //$NON-NLS-1$
	
	/**
	 * 
	 */
	public final static String USERNAME = "username"; //$NON-NLS-1$
	
	/**
	 * 
	 */
	public final static String PASSWORD = "password"; //$NON-NLS-1$
	
	/**
	 * 
	 */
	protected final static String ALL_RESULTS = "allResults"; //$NON-NLS-1$
	
	/**
	 * 
	 */
	protected final static String RESULT = "result"; //$NON-NLS-1$
	
	/**
	 * 
	 */
	protected final static String OPEN_BRACKET = "<"; //$NON-NLS-1$
	
	/**
	 * 
	 */
	protected final static String CLOSE_BRACKET = ">"; //$NON-NLS-1$
	
	/**
	 * 
	 */
	private final static String LINE_SEPARATOR = System.getProperty( "line.separator" ); //$NON-NLS-1$
	
	/**
	 * 
	 */
	private final org.xmldb.api.base.Collection collection;
	
	/**
	 * 
	 */
	private final XQueryService xQueryService;
	
	/**
	 *
	 * @param dbDriver
	 * @param dbServerName
	 * @param dbCollectionName
	 * @param username
	 * @param password
	 * @throws ClassNotFoundException
	 * @throws InstantiationException
	 * @throws IllegalAccessException
	 * @throws XMLDBException
	 */
	public StatementExecutor( String dbDriver, String dbServerName, String dbCollectionName, String username, String password ) throws ClassNotFoundException, InstantiationException, IllegalAccessException, XMLDBException
	{
		org.xmldb.api.base.Database db = (org.xmldb.api.base.Database)Class.forName( dbDriver ).newInstance();
		collection = db.getCollection( dbServerName + dbCollectionName, username, password );
		final Service service = collection.getService( "XQueryService", "1.0" ); //$NON-NLS-1$ //$NON-NLS-2$
		xQueryService = getXQueryService( service );
	}

	/* 
	 * (non-Javadoc)
	 * @see org.mcisb.util.Disposable#dispose()
	 */
	public void dispose() throws Exception
	{
		collection.close();
	}

	/**
	 * 
	 * @param query
	 * @return String[]
	 * @throws Exception
	 */
	public java.util.Collection getResultsCollection( final String query ) throws Exception
	{
		final String AMPERSAND = "@"; //$NON-NLS-1$
		final String ATTRIBUTE_ELEMENT = "xq:attribute"; //$NON-NLS-1$
		final String firstReturnTerm = getFirstReturnTerm( query );
		final boolean isAttribute = firstReturnTerm.startsWith( AMPERSAND );
		final String expectedFirstTerm = isAttribute ? ATTRIBUTE_ELEMENT : firstReturnTerm;
		final java.util.Collection allResults = new ArrayList();
		
		final ResourceSet resultSet = xQueryService.query( query );
		
		if( resultSet != null )
		{
			final ResourceIterator iterator = resultSet.getIterator();
			boolean newResults = true;
			java.util.Collection results = null;
			
			while( iterator.hasMoreResources() )
			{
				final Resource currentResult = iterator.nextResource();
				final Object content = currentResult.getContent();
				
				if( content.toString().startsWith( OPEN_BRACKET + expectedFirstTerm ) )
				{
					if( newResults )
					{
						results = new ArrayList();
						allResults.add( results );
						newResults = false;
					}
				}
				else
				{
					newResults = true;
				}

				if( results != null )
				{
					results.add( content );
				}
			}
		}
		
		return allResults;
	}
	
	/**
	 *
	 * @param query
	 * @return String[]
	 * @throws Exception
	 */
	public String[] getResults( final String query ) throws Exception
	{
		final java.util.Collection allResults = getResultsCollection( query );
		
		final java.util.Collection resultsArray = new ArrayList();
		
		for( Iterator iterator = allResults.iterator(); iterator.hasNext(); )
		{
			final java.util.Collection results = (java.util.Collection)iterator.next();
			
			for( Iterator iterator2 = results.iterator(); iterator2.hasNext(); )
			{
				resultsArray.add( iterator2.next() );
			}
		}
		
		return (String[])resultsArray.toArray( new String[ resultsArray.size() ] );
	}
	
	/**
	 *
	 * @param query
	 * @return String
	 * @throws Exception
	 */
	public String getResult( final String query ) throws Exception
	{
		final StringBuffer buffer = new StringBuffer();
		final ResourceSet resultSet = xQueryService.query( query );
		
		if( resultSet != null )
		{
			final ResourceIterator iterator = resultSet.getIterator();
			
			while( iterator.hasMoreResources() )
			{
				final Resource currentResult = iterator.nextResource();
				final Object content = currentResult.getContent();
				buffer.append( content.toString() );
				buffer.append( LINE_SEPARATOR );
			}
		}
		
		return buffer.toString();
	}
	
	/**
	 * 
	 *
	 * @param service
	 * @return XQueryService
	 */
	protected abstract XQueryService getXQueryService( final Service service );
	
	/**
	 * 
	 *
	 * @param query
	 * @return String
	 */
	private String getFirstReturnTerm( final String query )
	{
		final String RETURN = "return"; //$NON-NLS-1$
		final String SEPARATOR = ","; //$NON-NLS-1$
		final String SQUARE_BRACKET = "["; //$NON-NLS-1$
		final int index = query.indexOf( RETURN );

		if( index != -1 )
		{
			final String returnTerms = query.substring( query.indexOf( '(', index ) + 1, query.indexOf( ')', index ) );
			String firstReturnTerm;

			//If this starts with <ELEMENT> that's the first return term.
			if( returnTerms.startsWith( OPEN_BRACKET ) )
			{
				firstReturnTerm = returnTerms.substring( 1, returnTerms.indexOf( CLOSE_BRACKET ) );
			}
			else
			{
				// Attempting to find the element from the following: $t//Experiment/Object[@value="myObject"]
				// i.e. in this instance, attempting to extract "Object":
				firstReturnTerm = new StringTokenizer( returnTerms, SEPARATOR ).nextToken();
				firstReturnTerm = firstReturnTerm.substring( firstReturnTerm.lastIndexOf( '/' ) + 1 );

				if( firstReturnTerm.contains( SQUARE_BRACKET ) )
				{
					firstReturnTerm = firstReturnTerm.substring( 0, firstReturnTerm.indexOf( SQUARE_BRACKET ) );
				}
			}

			return firstReturnTerm;
		}

		return null;
	}
}
	
