# Supplementary material for: Information management for high content live cell imaging
Source: BMC Bioinformatics. 2009 Jul 21;10:226. doi: 10.1186/1471-2105-10-226 (PMC2723092; doi:10.1186/1471-2105-10-226)
Supplement: Additional file 6 — Source code. Java source code for the Pedro plugins and front end elements. [file 1471-2105-10-226-S6.zip › src/mcisb-beacon/org/mcisb/beacon/pierre/TaminoStatementExecutor.java]

/*******************************************************************************
 * Manchester Centre for Integrative Systems Biology
 * University of Manchester
 * Manchester M1 7ND
 * United Kingdom
 * 
 * Copyright (C) 2008 University of Manchester, MCISB
 * 
 * This software code is distributed under the Academic Free License V3.0
 * 
 * See included LICENSE.txt or more details.
 *******************************************************************************/
package org.mcisb.beacon.pierre;

import org.xmldb.api.base.*;
import org.mcisb.db.xml.*;

/**
 * 
 * @author Neil Swainston
 */
public class TaminoStatementExecutor extends StatementExecutor
{	
	/**
	 *
	 * @param dbDriver
	 * @param dbServerName
	 * @param dbCollectionName
	 * @param username
	 * @param password
	 * @throws ClassNotFoundException
	 * @throws InstantiationException
	 * @throws IllegalAccessException
	 * @throws XMLDBException
	 */
	public TaminoStatementExecutor( String dbDriver, String dbServerName, String dbCollectionName, String username, String password ) throws ClassNotFoundException, InstantiationException, IllegalAccessException, XMLDBException
	{
		super( dbDriver, dbServerName, dbCollectionName, username, password );
	}
	
	/*
	 * 
	 * (non-Javadoc)
	 * @see org.mcisb.db.xml.AbstractStatementExecutor#getXQueryService(org.xmldb.api.base.Service)
	 */
	protected XQueryService getXQueryService( final Service service )
	{
		return new TaminoXQueryService( (com.softwareag.tamino.xmldb.api.modules.XQueryService)service );
	}
}
