# Supplementary material for: Information management for high content live cell imaging
Source: BMC Bioinformatics. 2009 Jul 21;10:226. doi: 10.1186/1471-2105-10-226 (PMC2723092; doi:10.1186/1471-2105-10-226)
Supplement: Additional file 6 — Source code. Java source code for the Pedro plugins and front end elements. [file 1471-2105-10-226-S6.zip › src/mcisb-beacon/org/mcisb/beacon/pierre/XmlDatabaseOperations.java]

/*******************************************************************************
 * Manchester Centre for Integrative Systems Biology
 * University of Manchester
 * Manchester M1 7ND
 * United Kingdom
 * 
 * Copyright (C) 2008 University of Manchester, MCISB
 * 
 * This software code is distributed under the Academic Free License V3.0
 * 
 * See included LICENSE.txt or more details.
 *******************************************************************************/
package org.mcisb.beacon.pierre;

import java.util.Arrays;
import java.util.List;
import java.util.StringTokenizer;

import org.mcisb.util.CollectionUtils;

import pedro.model.RecordModelFactory;
import pierre.model.QueryFeature;
import pierre.reports.DefaultTupleProvider;
import pierre.reports.Tuple;
import pierre.reports.TupleProvider;

/**
 * 
 * @author Neil Swainston
 */
public class XmlDatabaseOperations implements DatabaseOperations
{
	/**
	 * 
	 */
	final static String DOCUMENT = "Document"; //$NON-NLS-1$;
	
	/**
	 * 
	 */
	private final RecordModelFactory recordModelFactory;
	
	/**
	 * 
	 */
	private final org.mcisb.beacon.pierre.StatementExecutor statementExecutor;
	
	/**
	 * 
	 */
	private final String documentServer;
	
	/**
	 * 
	 */
	private final XQueryQueryConstructor xQueryQueryConstructor;
	
	/**
	 * 
	 * @param recordModelFactory
	 * @param statementExecutor
	 * @param documentServer
	 * @param isTamino
	 */
	public XmlDatabaseOperations( final RecordModelFactory recordModelFactory, final org.mcisb.beacon.pierre.StatementExecutor statementExecutor, final String documentServer, final boolean isTamino )
	{
		this.recordModelFactory = recordModelFactory;
		this.statementExecutor = statementExecutor;
		this.documentServer = documentServer;
		xQueryQueryConstructor = new XQueryQueryConstructor( isTamino );
	}

	/*
	 * (non-Javadoc)
	 * @see org.mcisb.pierre.DatabaseOperations#getValues(java.util.List)
	 */
	public List getValues( List columnNamesRequested ) throws Exception
	{
		final StringTokenizer tokenizer = new StringTokenizer( (String)CollectionUtils.getFirst( columnNamesRequested ), "." ); //$NON-NLS-1$;
		tokenizer.nextToken();
		final String query = xQueryQueryConstructor.createQuery( tokenizer.nextToken() );
		final String[] results = statementExecutor.getResults( query );
		
		final StringBuffer buffer = new StringBuffer();
		
		for( int i = 0; i < results.length; i++ )
		{
			buffer.append( results[ i ] );
		}
		
		return Arrays.asList( new XQueryToTupleConverter().getFieldValues( results ) );
	}

	/*
	 * (non-Javadoc)
	 * @see org.mcisb.pierre.DatabaseOperations#getTupleProviders(java.lang.String, java.lang.String, java.util.List)
	 */
	public TupleProvider[] getTupleProviders( String title, String recordClassName, List fieldNamesRequested ) throws Exception
	{
		final Tuple[] tuples = ( fieldNamesRequested == null || fieldNamesRequested.size() == 0 ) ? new Tuple[ 0 ] : getTuples( xQueryQueryConstructor.createQuery( fieldNamesRequested, recordModelFactory ), title, recordClassName );
		
		final DefaultTupleProvider[] tupleProviders = new DefaultTupleProvider[ tuples.length ];

		for( int i = 0; i < tuples.length; i++ )
		{
			tupleProviders[ i ] = new DefaultTupleProvider( tuples[ i ] );
		}
		
		final Tuple tuple = (Tuple)CollectionUtils.getFirst( tuples );
		
		if( fieldNamesRequested != null && tuple != null )
		{
			fieldNamesRequested.clear();
			fieldNamesRequested.addAll( Arrays.asList( tuple.getAttributeNames() ) );
			fieldNamesRequested.remove( DOCUMENT );
		}

		return tupleProviders;
	}

	/*
	 * (non-Javadoc)
	 * @see org.mcisb.pierre.DatabaseOperations#getTupleProviders(java.lang.String, java.lang.String, java.lang.String, int)
	 */
	public TupleProvider[] getTupleProviders( String title, String recordClassName, String condition, int maxDepth ) throws Exception
	{
		return new TupleProvider[ 0 ];
	}

	/*
	 * (non-Javadoc)
	 * @see org.mcisb.pierre.DatabaseOperations#getTuples(java.lang.String, java.lang.String, java.lang.String)
	 */
	public Tuple[] getTuples( final String query, final String title, final String recordClassName ) throws Exception
	{
		final String[] results = statementExecutor.getResults( query );
		
		if( results.length == 0 )
		{
			return new Tuple[ 0 ];
		}
		  
		return new XQueryToTupleConverter().convertXQueryResults( documentServer, results, title, recordClassName );
	}

	/*
	 * (non-Javadoc)
	 * @see org.mcisb.pierre.DatabaseOperations#getTuples(pierre.model.QueryFeature)
	 */
	public Tuple[] getTuples( QueryFeature queryFeature ) throws Exception
	{	
		return getTuples( xQueryQueryConstructor.createQuery( queryFeature, recordModelFactory ), queryFeature.getName(), queryFeature.getName() );
	}
}
