# Supplementary material for: Information management for high content live cell imaging
Source: BMC Bioinformatics. 2009 Jul 21;10:226. doi: 10.1186/1471-2105-10-226 (PMC2723092; doi:10.1186/1471-2105-10-226)
Supplement: Additional file 6 — Source code. Java source code for the Pedro plugins and front end elements. [file 1471-2105-10-226-S6.zip › src/mcisb-beacon/org/mcisb/beacon/pierre/XQueryQueryConstructor.java]

/*******************************************************************************
 * Manchester Centre for Integrative Systems Biology
 * University of Manchester
 * Manchester M1 7ND
 * United Kingdom
 * 
 * Copyright (C) 2008 University of Manchester, MCISB
 * 
 * This software code is distributed under the Academic Free License V3.0
 * 
 * See included LICENSE.txt or more details.
 *******************************************************************************/
package org.mcisb.beacon.pierre;

import java.util.Arrays;
import java.util.Collection;
import java.util.HashSet;
import java.util.Iterator;
import java.util.StringTokenizer;

import pedro.model.DataFieldModel;
import pedro.model.RecordModel;
import pedro.model.RecordModelFactory;
import pierre.model.CannedQuery;
import pierre.model.MetaQueryField;
import pierre.model.QueryFeature;
import pierre.model.QueryField;
import pierre.model.QueryResult;

/**
 * 
 * @author Neil Swainston
 */
class XQueryQueryConstructor
{
	/**
	 * 
	 */
	private final static String TERM = "$t"; //$NON-NLS-1$;
	
	/**
	 * 
	 */
	private final static String SEPARATOR = "/"; //$NON-NLS-1$;
	
	/**
	 * 
	 */
	private final static String TERM_SEPARATOR = ","; //$NON-NLS-1$;
	
	/**
	 * 
	 */
	private final static String JOIN_SEPARATOR = " and "; //$NON-NLS-1$;
	
	/**
	 * 
	 */
	private final static String AMPERSAND = "@"; //$NON-NLS-1$;
	
	
	/**
	 * 
	 */
	private final String document;
	
	/**
	 * 
	 */
	private final boolean isTamino;
	
	/**
	 * 
	 * @param isTamino
	 */
	public XQueryQueryConstructor( final boolean isTamino )
	{
		this.isTamino = isTamino;
		document = ( isTamino ) ? "input" : "document"; //$NON-NLS-1$; //$NON-NLS-2$;
	}
	
	/**
	 *
	 * @param fieldName
	 * @return String
	 */
	String createQuery( final String fieldName )
	{
		return generateQuery( null, Arrays.asList( new String[] { fieldName } ) );
	}
	
	/**
	 *
	 * @param schemaContexts
	 * @param recordModelFactory
	 * @return String
	 */
	String createQuery( Collection schemaContexts, RecordModelFactory recordModelFactory )
	{
		final Collection returnValues = new HashSet();
		
		for( Iterator iterator = schemaContexts.iterator(); iterator.hasNext(); )
		{
			final String schemaContext = "/" + iterator.next(); //$NON-NLS-1$;
			final int index = schemaContext.lastIndexOf( SEPARATOR );
			final String recordClassName = ( index == -1 ) ? schemaContext : schemaContext.substring( index + 1 );
	
			final RecordModel sampleRecordModel = recordModelFactory.createRecordModel( recordClassName );
			
			final Collection editFields = sampleRecordModel.getEditFields();
			
			for( Iterator iterator2 = editFields.iterator(); iterator2.hasNext(); )
			{
				final DataFieldModel dataFieldModel = (DataFieldModel)iterator2.next();
				
				if( dataFieldModel.isAttribute() )
				{
					returnValues.add( stripAttribute( schemaContext + SEPARATOR + dataFieldModel.getName() ) );
				}
				else
				{
					returnValues.add( schemaContext + SEPARATOR + dataFieldModel.getName() );
				}
			}
		}
		
		return generateQuery( null, returnValues );
	}

	/**
	 * 
	 *
	 * @param queryFeature
	 * @param recordModelFactory
	 * @return String
	 */
	String createQuery( final QueryFeature queryFeature, RecordModelFactory recordModelFactory )
	{
		final Collection conditionValues = new HashSet();
		final CannedQuery[] queries = queryFeature.getQueries();
		
		for( int i = 0; i < queries.length; i++ )
		{
			final CannedQuery query = queries[ i ];
			
			for( Iterator iterator = query.getMetaQueryFields().iterator(); iterator.hasNext(); )
			{
				final MetaQueryField queryField = (MetaQueryField)iterator.next();
				final String fieldValue = queryField.getValue();
				
				if( fieldValue.length() > 0 )
				{
					conditionValues.add( getCondition( normaliseQueryContext( query.getSchemaContext() ), queryField.getName(), null, fieldValue ) );
				}
			}
		  
			for( Iterator iterator = query.getQueryFields().iterator(); iterator.hasNext(); )
			{
				final QueryField queryField = (QueryField)iterator.next();
				final DataFieldModel dataFieldModel = queryField.getEditFieldModel();
				final String fieldValue = queryField.getValue();
				
				if( fieldValue.length() > 0 )
				{
					conditionValues.add( getCondition( normaliseQueryContext( query.getSchemaContext() ), dataFieldModel.isAttribute() ? asAttribute( queryField.getName() ) : queryField.getName(), queryField.getOperator(), fieldValue ) );
				}
			}
		} 
		
		final Collection returnValues = new HashSet();
		final QueryResult[] queryResultTemplates = queryFeature.getQueryResultTemplates();
		
		for( int i = 0; i < queryResultTemplates.length; i++ )
		{
			final QueryResult queryResult = queryResultTemplates[ i ];
			RecordModel recordModel = queryResult.getRecordModel();
			
			if( recordModel == null )
			{
				recordModel= recordModelFactory.createRecordModel( queryResult.getRecordClassName() );
			}
			
			final Collection editFields = recordModel.getEditFields();
			
			for( Iterator iterator = editFields.iterator(); iterator.hasNext(); )
			{
				final DataFieldModel dataFieldModel = (DataFieldModel)iterator.next();
				
				if( dataFieldModel.isAttribute() )
				{
					returnValues.add( stripAttribute( SEPARATOR + normaliseQueryContext( queryResult.getSchemaContext() ) + SEPARATOR + dataFieldModel.getName() ) );
				}
				else
				{
					returnValues.add( SEPARATOR + normaliseQueryContext( queryResult.getSchemaContext() ) + SEPARATOR + dataFieldModel.getName() );
				}
			}
		}

		final StringBuffer query = ( isTamino ) ? new StringBuffer( "declare namespace tf=\"http://namespaces.softwareag.com/tamino/TaminoFunction\" " ) : new StringBuffer(); //$NON-NLS-1$;
		query.append( generateQuery( conditionValues, returnValues ) );
		return query.toString();
	}
	
	/**
	 * 
	 *
	 * @param schemaContext
	 * @param name
	 * @param operator
	 * @param value
	 * @return String
	 */
	private String getCondition( final String schemaContext, final String name, final String operator, final String value )
	{
		//TODO: amend such that the operator is used. Currently all conditions are x contains y.
		if( isTamino )
		{
			return SEPARATOR + schemaContext + SEPARATOR + name + ", \"" + value + "\""; //$NON-NLS-1$; //$NON-NLS-2$;
		}
		
		return SEPARATOR + schemaContext + SEPARATOR + name + "[contains(., '" + value + "')]"; //$NON-NLS-1$; //$NON-NLS-2$;
	}
	
    /**
     *
     * @param conditionValues
     * @param returnValues
     * @return String
     */
	private String generateQuery( final Collection conditionValues, final Collection returnValues )
	{
		final String root = determineRoot( conditionValues, returnValues );
		
		final StringBuffer xQuery = new StringBuffer();
		
		if( isTamino )
		{
			xQuery.append("declare namespace tf=\"http://namespaces.softwareag.com/tamino/TaminoFunction\" "); //$NON-NLS-1$;
		}
		
		xQuery.append( "for " ); //$NON-NLS-1$;
		xQuery.append( TERM );
		xQuery.append( " in " ); //$NON-NLS-1$;
		xQuery.append( document );
		xQuery.append( "()" ); //$NON-NLS-1$;
		
		if( root != null )
		{
			xQuery.append( SEPARATOR );
			xQuery.append( root );
		}
		
		xQuery.append( getConditionsString( conditionValues ) );
		
		xQuery.append( " return ( " ); //$NON-NLS-1$;
		xQuery.append( getReturnValuesString( returnValues ) );
		
		// This is a REAL cludge just to try and get this to work
		if( isTamino )
		{
			xQuery.append( ", tf:getInoId(" + TERM + ")" ); //$NON-NLS-1$; //$NON-NLS-2$;
		}
		else
		{
			xQuery.append( ", document-uri(" + TERM + ")" ); //$NON-NLS-1$; //$NON-NLS-2$;
		}
		
		xQuery.append( " )" ); //$NON-NLS-1$; 
		return xQuery.toString();
	}
	
	/**
	 * 
	 *
	 * @param conditionValues
	 * @param returnValues
	 * @return String
	 */
	private String determineRoot( final Collection conditionValues, final Collection returnValues )
	{
		final int MINIMUM_VALUES = 0;
		
		final StringBuffer root = new StringBuffer();
		final Collection allValues = new HashSet();

		if( conditionValues != null )
		{
			allValues.addAll( conditionValues );
		}
		
		if( returnValues != null )
		{
			allValues.addAll( returnValues );
		}
		
		if( allValues.size() > MINIMUM_VALUES )
		{
			final String[][] allTokens = new String[ allValues.size() ][];
			int i = 0;
			int maxNumTokens = 0;
			
			for( Iterator iterator = allValues.iterator(); iterator.hasNext(); )
			{
				final StringTokenizer tokenizer = new StringTokenizer( (String)iterator.next(), SEPARATOR );
				final int numTokens = tokenizer.countTokens();
				final String[] tokens = new String[ numTokens ];
				int j = 0;
				
				while( tokenizer.hasMoreTokens() )
				{
					tokens[ j++ ] = tokenizer.nextToken();
				}
				
				maxNumTokens = Math.max( maxNumTokens, numTokens );
				allTokens[ i++ ] = tokens;
			}
			
			outer: for( int j = 0; j < maxNumTokens; j++ )
			{
				for( i = 0; i < allTokens.length; i++ )
				{
					if( allTokens[ i ].length < j + 1 )
					{
						break outer;
					}
					
					if( i > 0 && !allTokens[ i ][ j ].equals( allTokens[ i - 1 ][ j ] ) )
					{
						break outer;
					}
				}
				
				root.append( allTokens[ i - 1 ][ j ] + SEPARATOR );
			}
			
			if( root.length() > 0 )
			{
				root.setLength( root.length() - SEPARATOR.length() );
			}
		}
		
		final String rootString = root.toString();
		stripRoot( conditionValues, rootString );
		stripRoot( returnValues, rootString );
		return rootString;
	}
	
	/**
	 *
	 * @param values
	 * @param root
	 */
	private void stripRoot( final Collection values, final String root )
	{		
		if( values != null )
		{
			final Collection newValues = new HashSet();
			
			for( Iterator iterator = values.iterator(); iterator.hasNext(); )
			{
				final String value = (String)iterator.next();
				newValues.add( value.replaceFirst( SEPARATOR + root, "" ) ); //$NON-NLS-1$;
			}
			
			values.clear();
			values.addAll( newValues );
		}
	}
	
	/**
	 * 
	 *
	 * @param conditionValues
	 * @return String
	 */
	private String getConditionsString( final Collection conditionValues )
	{
		final StringBuffer conditions = new StringBuffer();
		
		if( conditionValues != null )
		{
			conditions.append( " where " ); //$NON-NLS-1$;
			
			for( Iterator iterator = conditionValues.iterator(); iterator.hasNext(); )
			{
				getConditionString( (String)iterator.next(), conditions );
			}
			
			conditions.append( JOIN_SEPARATOR );
		}
		
		if( conditions.toString().endsWith( JOIN_SEPARATOR ) )
		{
			conditions.setLength( conditions.length() - JOIN_SEPARATOR.length() );
		}
		
		return conditions.toString();
	}
	
	/**
	 * 
	 *
	 * @param returnValues
	 * @return String
	 */
	private String getReturnValuesString( final Collection returnValues )
	{
		final StringBuffer returns = new StringBuffer();
		
		if( returnValues != null )
		{
			for( Iterator iterator = returnValues.iterator(); iterator.hasNext(); )
			{
				final String returnValue = (String)iterator.next();
				final boolean isAttribute = returnValue.contains( AMPERSAND );
				
				if( isAttribute )
				{
					returns.append( " data( " ); //$NON-NLS-1$;
				}
				
				returns.append( TERM );
				
				if( !returnValue.equals( SEPARATOR ) )
				{
					returns.append( returnValue );
				}

				if( isAttribute )
				{
					returns.append( " ) " ); //$NON-NLS-1$;
				}
				
				returns.append( TERM_SEPARATOR );
				
				/*
				if( !returnValue.equals( SEPARATOR ) )
				{
					returns.append( asAttribute( TERM + returnValue ) );
					returns.append( TERM_SEPARATOR );
				}
				*/
			}
		}
		
		if( returns.toString().endsWith( TERM_SEPARATOR ) )
		{
			returns.setLength( returns.length() - TERM_SEPARATOR.length() );
		}
		
		return returns.toString();
	}
	
	/**
	 *
	 * @param conditionValue
	 * @param buffer
	 */
	private void getConditionString( final String conditionValue, final StringBuffer buffer )
	{
		//TODO: amend such that the operator is used. Currently all conditions are x contains y.
		if( isTamino )
		{
			buffer.append( " tf:containsText( " ); //$NON-NLS-1$;
		}
		
		buffer.append( TERM );
		buffer.append( conditionValue );
		
		if( isTamino )
		{
			buffer.append( " ) " ); //$NON-NLS-1$;
		}
	}
	
	/**
	 * 
	 *
	 * @param value
	 * @return String
	 */
	private String asAttribute( final String value )
	{
		final StringBuffer buffer = new StringBuffer( value );
		buffer.insert( buffer.lastIndexOf( SEPARATOR ) + 1, AMPERSAND );
		return buffer.toString();
	}
	
	/**
	 * 
	 *
	 * @param value
	 * @return String
	 */
	private String stripAttribute( final String value )
	{
		return value.substring( 0, value.lastIndexOf( SEPARATOR ) );
	}
	
	/**
	 * 
	 *
	 * @param queryContext
	 * @return String
	 */
	private String normaliseQueryContext( final String queryContext )
	{
		final String TARGET = "[/]+"; //$NON-NLS-1$;
		final String REPLACEMENT = "/"; //$NON-NLS-1$;
		return queryContext.replaceAll( TARGET, REPLACEMENT );
	}
}
