# Supplementary material for: Information management for high content live cell imaging
Source: BMC Bioinformatics. 2009 Jul 21;10:226. doi: 10.1186/1471-2105-10-226 (PMC2723092; doi:10.1186/1471-2105-10-226)
Supplement: Additional file 6 — Source code. Java source code for the Pedro plugins and front end elements. [file 1471-2105-10-226-S6.zip › src/mcisb-beacon/org/mcisb/beacon/pierre/XQueryToTupleConverter.java]

/*******************************************************************************
 * Manchester Centre for Integrative Systems Biology
 * University of Manchester
 * Manchester M1 7ND
 * United Kingdom
 * 
 * Copyright (C) 2008 University of Manchester, MCISB
 * 
 * This software code is distributed under the Academic Free License V3.0
 * 
 * See included LICENSE.txt or more details.
 *******************************************************************************/
package org.mcisb.beacon.pierre;

import java.io.File;
import java.io.IOException;
import java.net.MalformedURLException;
import java.util.ArrayList;
import java.util.Collection;
import java.util.HashMap;
import java.util.Iterator;
import java.util.LinkedHashMap;
import java.util.LinkedHashSet;
import java.util.Map;

import javax.xml.parsers.ParserConfigurationException;

import org.mcisb.util.xml.XmlUtils;
import org.w3c.dom.NamedNodeMap;
import org.w3c.dom.Node;
import org.w3c.dom.NodeList;
import org.xml.sax.SAXException;

import pierre.reports.Tuple;

/**
 * 
 * @author Neil Swainston
 */
class XQueryToTupleConverter
{
	/**
	 * 
	 */
	private final static String DOCUMENT_INDICATOR = "/"; //$NON-NLS-1$;
	
	/**
	 * 
	 */
	private final XmlUtils xmlUtils = new XmlUtils();
	
	/**
	 * 
	 *
	 * @param documentServerInformation
	 * @param xQueryResults
	 * @param title
	 * @param recordClassName
	 * @return Tuple[]
	 * @throws IOException
	 * @throws SAXException
	 * @throws ParserConfigurationException
	 */
	Tuple[] convertXQueryResults( final String documentServerInformation, final String[] xQueryResults, final String title, final String recordClassName ) throws IOException, SAXException, ParserConfigurationException
	{
		final Collection tupleMaps = new ArrayList();
		Map nameToValue = new LinkedHashMap();
		
		final Collection columnNames = new LinkedHashSet();
		boolean newTuple;
		
		for( int i = 0; i < xQueryResults.length; i++ )
		{
			newTuple = false;
			
			final String document = getDocument( documentServerInformation, xQueryResults[ i ] );

			if( document == null )
			{
				newTuple = parseFields( xmlUtils.getNode( xQueryResults[ i ] ), nameToValue );
				
				if( newTuple )
				{
					i--;
				}
			}
			else
			{
				nameToValue.put( XmlDatabaseOperations.DOCUMENT, document );
				newTuple = true;
			}
			
			if( newTuple || i == xQueryResults.length - 1 )
			{
				tupleMaps.add( nameToValue );
				columnNames.addAll( nameToValue.keySet() );
				nameToValue = new LinkedHashMap();
			}
		}
		
		final String[] attributeNames = (String[])columnNames.toArray( new String[ columnNames.size() ] ) ;

		final Collection tuples = new ArrayList();
		
		for( Iterator iterator = tupleMaps.iterator(); iterator.hasNext(); )
		{
			nameToValue = (Map)iterator.next();
			final Tuple tuple = new Tuple();
			tuples.add( tuple );
			
			tuple.setRecordClassName( recordClassName );
			tuple.setTitle( title );
			tuple.setAttributeNames( attributeNames );

			for( Iterator iterator2 = nameToValue.entrySet().iterator(); iterator2.hasNext(); )
			{
				final Map.Entry entry = (Map.Entry)iterator2.next();
				tuple.setValue( (String)entry.getKey(), entry.getValue() );
			}
		}
	  
		return (Tuple[])tuples.toArray( new Tuple[ tuples.size() ] );
	}

	/**
	 * 
	 *
	 * @param xQueryResults
	 * @return String[]
	 * @throws IOException
	 * @throws SAXException
	 * @throws ParserConfigurationException
	 */
	String[] getFieldValues( String[] xQueryResults ) throws IOException, SAXException, ParserConfigurationException
	{
		final Map nameToValue = new HashMap();
	  
		for( int i = 0; i < xQueryResults.length ;i++ )
		{
			if( !xQueryResults[ i ].startsWith( DOCUMENT_INDICATOR ) )
			{
				parseFields( xmlUtils.getNode( xQueryResults[ i ] ), nameToValue );
			}
		}
	  
		return (String[])nameToValue.values().toArray( new String[ nameToValue.size() ] );
	}

	/**
	 *
	 * @param node
	 * @param nameToValue
	 * @return boolean
	 */
	private boolean parseFields( final Node node, final Map nameToValue )
	{
		final String NAME = "name"; //$NON-NLS-1$;
		final String VALUE = "value"; //$NON-NLS-1$;
		final String elementName = node.getNodeName();
		final String elementValue = xmlUtils.getSimpleElementText( node );
		
		if( elementValue != null )
		{
			if( elementName.equals( "xq:value" ) ) //$NON-NLS-1$;
			{
				if( addNameToValue( "URL", "<a href=\"http://tdb.mc.manchester.ac.uk/tamino/beacon_XML/experiments/Experiment/@" + elementValue + "\">link</a>", nameToValue ) ) //$NON-NLS-1$; //$NON-NLS-2$; //$NON-NLS-3$;
				{
					return true;
				}
			}
			else
			{
				if( addNameToValue( elementName, elementValue, nameToValue ) )
				{
					return true;
				}
			}
		}
		
		final NamedNodeMap attributes = node.getAttributes();
		
		if( attributes != null )
		{
			final Node nameAttribute = attributes.getNamedItem( NAME );
			final Node valueAttribute = attributes.getNamedItem( VALUE );
			boolean nameValuePairFound = false;

			if( nameAttribute != null && valueAttribute != null )
			{
				if( addNameToValue( nameAttribute.getNodeValue(), valueAttribute.getNodeValue(), nameToValue ) )
				{
					return true;
				}

				nameValuePairFound = true;
			}
			
			for( int i = 0; i < attributes.getLength(); i++ )
			{
				final Node attribute = attributes.item( i );
				final String attributeName = attribute.getNodeName();
				
				if( !nameValuePairFound || ( !attributeName.equals( NAME ) && !attributeName.equals( VALUE ) ) )
				{
					if( attribute.getNamespaceURI() != null )
					{
						if( addNameToValue( attributeName, attribute.getNodeValue(), nameToValue ) )
						{
							return true;
						}
					}
				}
			}
		}
		
		final NodeList childNodes = node.getChildNodes();
		
		for( int i = 0; i < childNodes.getLength(); i++ )
		{
			if( parseFields( childNodes.item( i ), nameToValue ) )
			{
				return true;
			}
		}
		
		return false;
	}
	
	/**
	 * 
	 *
	 * @param name
	 * @param value
	 * @param nameToValue
	 * @return boolean
	 */
	private boolean addNameToValue( final String name, final String value, final Map nameToValue )
	{
		if( nameToValue.containsKey( name ) )
		{
			return true;
		}
		
		nameToValue.put( name, value );
		return false;
	}

	/**
	 * 
	 * @param documentServerInformation
	 * @param xQueryResult
	 * @return String
	 * @throws MalformedURLException
	 */
	private String getDocument( String documentServerInformation, String xQueryResult ) throws MalformedURLException
	{
		if( xQueryResult.startsWith( DOCUMENT_INDICATOR ) )
		{
			final String SEPARATOR = "/"; //$NON-NLS-1$;
			final int index = xQueryResult.lastIndexOf( SEPARATOR );
			final String documentName = xQueryResult.substring( index + 1 );
			final String url = documentServerInformation + File.separatorChar + documentName;
			final StringBuffer documentLink = new StringBuffer( "<a href=\"" ); //$NON-NLS-1$;

			if( documentServerInformation.startsWith( "http:" ) || documentServerInformation.startsWith( "ftp:" ) || documentServerInformation.startsWith( "file:" ) ) //$NON-NLS-1$; //$NON-NLS-2$; //$NON-NLS-3$;
			{
				documentLink.append( url );
			}
			else
			{
				//this is a local file representation that needs to be converted to a file representation.
				documentLink.append( new File( url ).toURI().toURL().toString() );
			}

			documentLink.append( "\">" ); //$NON-NLS-1$;
			documentLink.append( documentName );
			documentLink.append( "</a>" ); //$NON-NLS-1$;

			return documentLink.toString();
		}
		// else
		return null;
	}
}
