# Supplementary material for: Information management for high content live cell imaging
Source: BMC Bioinformatics. 2009 Jul 21;10:226. doi: 10.1186/1471-2105-10-226 (PMC2723092; doi:10.1186/1471-2105-10-226)
Supplement: Additional file 6 — Source code. Java source code for the Pedro plugins and front end elements. [file 1471-2105-10-226-S6.zip › src/mcisb-beacon/org/mcisb/beacon/results/FileInfo.java]

//
// This file was generated by the JavaTM Architecture for XML Binding(JAXB) Reference Implementation, vJAXB 2.0 in JDK 1.6 
// See <a href="http://java.sun.com/xml/jaxb">http://java.sun.com/xml/jaxb</a> 
// Any modifications to this file will be lost upon recompilation of the source schema. 
// Generated on: 2007.11.21 at 04:20:45 PM GMT 
//


package org.mcisb.beacon.results;

import javax.xml.bind.annotation.XmlAccessType;
import javax.xml.bind.annotation.XmlAccessorType;
import javax.xml.bind.annotation.XmlElement;
import javax.xml.bind.annotation.XmlRootElement;
import javax.xml.bind.annotation.XmlType;
import javax.xml.bind.annotation.adapters.CollapsedStringAdapter;
import javax.xml.bind.annotation.adapters.XmlJavaTypeAdapter;


/**
 * <p>Java class for anonymous complex type.
 * 
 * <p>The following schema fragment specifies the expected content contained within this class.
 * 
 * <pre>
 * &lt;complexType>
 *   &lt;complexContent>
 *     &lt;restriction base="{http://www.w3.org/2001/XMLSchema}anyType">
 *       &lt;sequence>
 *         &lt;element ref="{}FileName"/>
 *         &lt;element ref="{}User"/>
 *         &lt;element ref="{}Scan_Mode"/>
 *         &lt;element ref="{}Stack_Size"/>
 *         &lt;element ref="{}Scaling"/>
 *         &lt;element ref="{}Zoom"/>
 *         &lt;element ref="{}Position"/>
 *         &lt;element ref="{}Objective"/>
 *         &lt;element ref="{}Pixel_Time"/>
 *         &lt;element ref="{}Bits_per_sample"/>
 *         &lt;element ref="{}Pinhole"/>
 *         &lt;element ref="{}Filters"/>
 *         &lt;element ref="{}Beam_Splitters"/>
 *       &lt;/sequence>
 *     &lt;/restriction>
 *   &lt;/complexContent>
 * &lt;/complexType>
 * </pre>
 * 
 * 
 */
@XmlAccessorType(XmlAccessType.FIELD)
@XmlType(name = "", propOrder = {
    "fileName",
    "user",
    "scanMode",
    "stackSize",
    "scaling",
    "zoom",
    "position",
    "objective",
    "pixelTime",
    "bitsPerSample",
    "pinhole",
    "filters",
    "beamSplitters"
})
@XmlRootElement(name = "File_Info")
public class FileInfo {

    @XmlElement(name = "FileName", required = true)
    @XmlJavaTypeAdapter(CollapsedStringAdapter.class)
    protected String fileName;
    @XmlElement(name = "User", required = true)
    @XmlJavaTypeAdapter(CollapsedStringAdapter.class)
    protected String user;
    @XmlElement(name = "Scan_Mode", required = true)
    @XmlJavaTypeAdapter(CollapsedStringAdapter.class)
    protected String scanMode;
    @XmlElement(name = "Stack_Size", required = true)
    protected String stackSize;
    @XmlElement(name = "Scaling", required = true)
    protected String scaling;
    @XmlElement(name = "Zoom", required = true)
    protected String zoom;
    @XmlElement(name = "Position", required = true)
    protected String position;
    @XmlElement(name = "Objective", required = true)
    protected String objective;
    @XmlElement(name = "Pixel_Time", required = true)
    protected String pixelTime;
    @XmlElement(name = "Bits_per_sample", required = true)
    protected String bitsPerSample;
    @XmlElement(name = "Pinhole", required = true)
    protected Pinhole pinhole;
    @XmlElement(name = "Filters", required = true)
    protected Filters filters;
    @XmlElement(name = "Beam_Splitters", required = true)
    protected BeamSplitters beamSplitters;

    /**
     * Gets the value of the fileName property.
     * 
     * @return
     *     possible object is
     *     {@link String }
     *     
     */
    public String getFileName() {
        return fileName;
    }

    /**
     * Sets the value of the fileName property.
     * 
     * @param value
     *     allowed object is
     *     {@link String }
     *     
     */
    public void setFileName(String value) {
        this.fileName = value;
    }

    /**
     * Gets the value of the user property.
     * 
     * @return
     *     possible object is
     *     {@link String }
     *     
     */
    public String getUser() {
        return user;
    }

    /**
     * Sets the value of the user property.
     * 
     * @param value
     *     allowed object is
     *     {@link String }
     *     
     */
    public void setUser(String value) {
        this.user = value;
    }

    /**
     * Gets the value of the scanMode property.
     * 
     * @return
     *     possible object is
     *     {@link String }
     *     
     */
    public String getScanMode() {
        return scanMode;
    }

    /**
     * Sets the value of the scanMode property.
     * 
     * @param value
     *     allowed object is
     *     {@link String }
     *     
     */
    public void setScanMode(String value) {
        this.scanMode = value;
    }

    /**
     * Gets the value of the stackSize property.
     * 
     * @return
     *     possible object is
     *     {@link String }
     *     
     */
    public String getStackSize() {
        return stackSize;
    }

    /**
     * Sets the value of the stackSize property.
     * 
     * @param value
     *     allowed object is
     *     {@link String }
     *     
     */
    public void setStackSize(String value) {
        this.stackSize = value;
    }

    /**
     * Gets the value of the scaling property.
     * 
     * @return
     *     possible object is
     *     {@link String }
     *     
     */
    public String getScaling() {
        return scaling;
    }

    /**
     * Sets the value of the scaling property.
     * 
     * @param value
     *     allowed object is
     *     {@link String }
     *     
     */
    public void setScaling(String value) {
        this.scaling = value;
    }

    /**
     * Gets the value of the zoom property.
     * 
     * @return
     *     possible object is
     *     {@link String }
     *     
     */
    public String getZoom() {
        return zoom;
    }

    /**
     * Sets the value of the zoom property.
     * 
     * @param value
     *     allowed object is
     *     {@link String }
     *     
     */
    public void setZoom(String value) {
        this.zoom = value;
    }

    /**
     * Gets the value of the position property.
     * 
     * @return
     *     possible object is
     *     {@link String }
     *     
     */
    public String getPosition() {
        return position;
    }

    /**
     * Sets the value of the position property.
     * 
     * @param value
     *     allowed object is
     *     {@link String }
     *     
     */
    public void setPosition(String value) {
        this.position = value;
    }

    /**
     * Gets the value of the objective property.
     * 
     * @return
     *     possible object is
     *     {@link String }
     *     
     */
    public String getObjective() {
        return objective;
    }

    /**
     * Sets the value of the objective property.
     * 
     * @param value
     *     allowed object is
     *     {@link String }
     *     
     */
    public void setObjective(String value) {
        this.objective = value;
    }

    /**
     * Gets the value of the pixelTime property.
     * 
     * @return
     *     possible object is
     *     {@link String }
     *     
     */
    public String getPixelTime() {
        return pixelTime;
    }

    /**
     * Sets the value of the pixelTime property.
     * 
     * @param value
     *     allowed object is
     *     {@link String }
     *     
     */
    public void setPixelTime(String value) {
        this.pixelTime = value;
    }

    /**
     * Gets the value of the bitsPerSample property.
     * 
     * @return
     *     possible object is
     *     {@link String }
     *     
     */
    public String getBitsPerSample() {
        return bitsPerSample;
    }

    /**
     * Sets the value of the bitsPerSample property.
     * 
     * @param value
     *     allowed object is
     *     {@link String }
     *     
     */
    public void setBitsPerSample(String value) {
        this.bitsPerSample = value;
    }

    /**
     * Gets the value of the pinhole property.
     * 
     * @return
     *     possible object is
     *     {@link Pinhole }
     *     
     */
    public Pinhole getPinhole() {
        return pinhole;
    }

    /**
     * Sets the value of the pinhole property.
     * 
     * @param value
     *     allowed object is
     *     {@link Pinhole }
     *     
     */
    public void setPinhole(Pinhole value) {
        this.pinhole = value;
    }

    /**
     * Gets the value of the filters property.
     * 
     * @return
     *     possible object is
     *     {@link Filters }
     *     
     */
    public Filters getFilters() {
        return filters;
    }

    /**
     * Sets the value of the filters property.
     * 
     * @param value
     *     allowed object is
     *     {@link Filters }
     *     
     */
    public void setFilters(Filters value) {
        this.filters = value;
    }

    /**
     * Gets the value of the beamSplitters property.
     * 
     * @return
     *     possible object is
     *     {@link BeamSplitters }
     *     
     */
    public BeamSplitters getBeamSplitters() {
        return beamSplitters;
    }

    /**
     * Sets the value of the beamSplitters property.
     * 
     * @param value
     *     allowed object is
     *     {@link BeamSplitters }
     *     
     */
    public void setBeamSplitters(BeamSplitters value) {
        this.beamSplitters = value;
    }

}
