# Supplementary material for: Information management for high content live cell imaging
Source: BMC Bioinformatics. 2009 Jul 21;10:226. doi: 10.1186/1471-2105-10-226 (PMC2723092; doi:10.1186/1471-2105-10-226)
Supplement: Additional file 6 — Source code. Java source code for the Pedro plugins and front end elements. [file 1471-2105-10-226-S6.zip › src/mcisb-beacon/org/mcisb/beacon/results/ResultState.java]

//
// This file was generated by the JavaTM Architecture for XML Binding(JAXB) Reference Implementation, vJAXB 2.0 in JDK 1.6 
// See <a href="http://java.sun.com/xml/jaxb">http://java.sun.com/xml/jaxb</a> 
// Any modifications to this file will be lost upon recompilation of the source schema. 
// Generated on: 2007.11.21 at 04:20:45 PM GMT 
//


package org.mcisb.beacon.results;

import java.math.BigDecimal;
import java.util.ArrayList;
import java.util.List;
import javax.xml.bind.annotation.XmlAccessType;
import javax.xml.bind.annotation.XmlAccessorType;
import javax.xml.bind.annotation.XmlElement;
import javax.xml.bind.annotation.XmlRootElement;
import javax.xml.bind.annotation.XmlType;


/**
 * <p>Java class for anonymous complex type.
 * 
 * <p>The following schema fragment specifies the expected content contained within this class.
 * 
 * <pre>
 * &lt;complexType>
 *   &lt;complexContent>
 *     &lt;restriction base="{http://www.w3.org/2001/XMLSchema}anyType">
 *       &lt;sequence>
 *         &lt;element ref="{}TimeStamp"/>
 *         &lt;element ref="{}Cell" maxOccurs="unbounded"/>
 *       &lt;/sequence>
 *     &lt;/restriction>
 *   &lt;/complexContent>
 * &lt;/complexType>
 * </pre>
 * 
 * 
 */
@XmlAccessorType(XmlAccessType.FIELD)
@XmlType(name = "", propOrder = {
    "timeStamp",
    "cell"
})
@XmlRootElement(name = "ResultState")
public class ResultState {

    @XmlElement(name = "TimeStamp", required = true)
    protected BigDecimal timeStamp;
    @XmlElement(name = "Cell", required = true)
    protected List<Cell> cell;

    /**
     * Gets the value of the timeStamp property.
     * 
     * @return
     *     possible object is
     *     {@link BigDecimal }
     *     
     */
    public BigDecimal getTimeStamp() {
        return timeStamp;
    }

    /**
     * Sets the value of the timeStamp property.
     * 
     * @param value
     *     allowed object is
     *     {@link BigDecimal }
     *     
     */
    public void setTimeStamp(BigDecimal value) {
        this.timeStamp = value;
    }

    /**
     * Gets the value of the cell property.
     * 
     * <p>
     * This accessor method returns a reference to the live list,
     * not a snapshot. Therefore any modification you make to the
     * returned list will be present inside the JAXB object.
     * This is why there is not a <CODE>set</CODE> method for the cell property.
     * 
     * <p>
     * For example, to add a new item, do as follows:
     * <pre>
     *    getCell().add(newItem);
     * </pre>
     * 
     * 
     * <p>
     * Objects of the following type(s) are allowed in the list
     * {@link Cell }
     * 
     * 
     */
    public List<Cell> getCell() {
        if (cell == null) {
            cell = new ArrayList<Cell>();
        }
        return this.cell;
    }

}
