# Supplementary material for: Information management for high content live cell imaging
Source: BMC Bioinformatics. 2009 Jul 21;10:226. doi: 10.1186/1471-2105-10-226 (PMC2723092; doi:10.1186/1471-2105-10-226)
Supplement: Additional file 6 — Source code. Java source code for the Pedro plugins and front end elements. [file 1471-2105-10-226-S6.zip › src/mcisb-beacon/org/mcisb/beacon/spottedexperiment/ExcelParser.java]

/*******************************************************************************
 * Manchester Centre for Integrative Systems Biology
 * University of Manchester
 * Manchester M1 7ND
 * United Kingdom
 * 
 * Copyright (C) 2008 University of Manchester, MCISB
 * 
 * This software code is distributed under the Academic Free License V3.0
 * 
 * See included LICENSE.txt or more details.
 *******************************************************************************/
package org.mcisb.beacon.spottedexperiment;

import java.io.File;
import java.io.FileInputStream;
import java.io.IOException;
import java.util.ArrayList;
import java.util.HashMap;
import java.util.Iterator;
import java.util.Map;

import org.apache.poi.hssf.usermodel.HSSFCell;
import org.apache.poi.hssf.usermodel.HSSFRow;
import org.apache.poi.hssf.usermodel.HSSFSheet;
import org.apache.poi.hssf.usermodel.HSSFWorkbook;
import org.apache.poi.poifs.filesystem.POIFSFileSystem;

/**
 * 
 * @author Neil Swainston
 */
public class ExcelParser
{
	/**
	 * 
	 *
	 * @param file
	 * @param numberOfCells
	 * @param numberOfCompartments
	 * @param numberOfChannels
	 * @param headers
	 * @param timeSeries
	 * @throws IOException
	 */
	public void parseExcel( final File file, final int numberOfCells, final int numberOfCompartments, final int numberOfChannels, final java.util.List headers, final Map timeSeries ) throws IOException
	{
		final int cellColumnSpan = ( numberOfCompartments * numberOfChannels );
		final int compartmentColumnSpan = numberOfChannels;
		final HSSFWorkbook wb = new HSSFWorkbook( new POIFSFileSystem( new FileInputStream( file ) ) );
		final HSSFSheet sheet = wb.getSheetAt( 0 );
		
		// Iterate over each row in the sheet
		boolean firstRow = true;
		
		for( Iterator rows = sheet.rowIterator(); rows.hasNext(); )
		{
		    final HSSFRow row = (HSSFRow)rows.next();
		    java.util.List cells = null;
		    
		    if( !firstRow )
		    {		
				final HSSFCell timeCell = row.getCell( (short)0 );
				final double time = timeCell.getNumericCellValue();
		
				// Cells
				cells = new ArrayList();
				timeSeries.put( Double.valueOf( time ), cells );
		    }
		    
			for( int i = 0; i < numberOfCells; i++ )
			{
				java.util.List compartments = null;
				
				if( cells != null )
			    {
				    final Map cell = new HashMap();
				    cells.add( cell );
				    compartments = new ArrayList();
				    cell.put( "Cell " + ( i + 1 ), compartments ); //$NON-NLS-1$
			    }
			    
			    // Compartments
			    for( int j = 0; j < numberOfCompartments; j++ )
			    {
			    	java.util.List values = null;
			    	
			    	if( compartments != null )
				    {
						final Map compartment = new HashMap();
						compartments.add( compartment );
						values = new ArrayList();
						compartment.put( "Compartment " + ( j + 1 ), values ); //$NON-NLS-1$
				    }
					
					// Channels
					for( int k = 0; k < numberOfChannels; k++ )
					{
					    final int cellNumber = ( i * cellColumnSpan ) + ( j * compartmentColumnSpan ) + k + 1;
					    final HSSFCell characteristicsCell = row.getCell( (short)cellNumber );
					    
					    if( values == null )
					    {
						    // look for the format "Intensity ROI 4 Ch2-T1" and strip out "Ch2-T1"
					    	final String value = characteristicsCell.getRichStringCellValue().getString().trim();  
						    headers.add( value.substring( value.lastIndexOf( ' ' ) ) );
					    }
					    else
					    {
					    	values.add( Double.valueOf( characteristicsCell.getNumericCellValue() ) );
					    }
					}
			    }
			}	       
		    
			firstRow = false;
		}
    }
}
