# Supplementary material for: Information management for high content live cell imaging
Source: BMC Bioinformatics. 2009 Jul 21;10:226. doi: 10.1186/1471-2105-10-226 (PMC2723092; doi:10.1186/1471-2105-10-226)
Supplement: Additional file 6 — Source code. Java source code for the Pedro plugins and front end elements. [file 1471-2105-10-226-S6.zip › src/mcisb-beacon/org/mcisb/beacon/spottedexperiment/ExperimentFactory.java]

/*******************************************************************************
 * Manchester Centre for Integrative Systems Biology
 * University of Manchester
 * Manchester M1 7ND
 * United Kingdom
 * 
 * Copyright (C) 2008 University of Manchester, MCISB
 * 
 * This software code is distributed under the Academic Free License V3.0
 * 
 * See included LICENSE.txt or more details.
 *******************************************************************************/
package org.mcisb.beacon.spottedexperiment;

import java.io.File;
import java.sql.Connection;
import java.sql.DriverManager;
import java.sql.SQLException;
import java.sql.Timestamp;
import java.util.*;
import org.mcisb.db.sql.StatementExecutor;
import org.mcisb.util.UniqueObject;

/**
 * 
 * @author Neil Swainston
 */
public class ExperimentFactory
{
	/**
	 *
	 * @param mdbFile
	 * @param recordings
	 * @throws ClassNotFoundException
	 * @throws SQLException
	 */
    public void getInstance( File mdbFile, Collection recordings ) throws ClassNotFoundException, SQLException
    {
    	Class.forName( "sun.jdbc.odbc.JdbcOdbcDriver" ); //$NON-NLS-1$
    	// Class.forName ( "easysoft.sql.jobDriver" ); //$NON-NLS-1$

    	final int RECORDING_ID = 0;
    	final int AQUISITION_TIME = 1;
    	final int OBJECTIVE = 2;
    	final int SAMPLE_DATA = 3;
    	final int LASER_ID = 0;
    	final int LASER_POWER = 1;
    	final int TRACK_ID = 0;
    	final int TRACK_NAME = 1;

    	final String url = "jdbc:odbc:Driver={MicroSoft Access Driver (*.mdb)};DBQ=" + mdbFile.getAbsolutePath(); //$NON-NLS-1$
    	// final String url = "jdbc:easysoft://localhost/Driver={MicroSoft Access Driver (*.mdb)};DBQ=" + mdbFile.getAbsolutePath(); //$NON-NLS-1$
		final Connection connection = DriverManager.getConnection( url );
		final StatementExecutor statementExecutor = new StatementExecutor( connection );
		
		final List recordingsData = statementExecutor.getValues( Arrays.asList( new Object[] { "Recordings.IDRecording", "Recordings.Sample0Time", "Recordings.IDAvailableObjective", "Recordings.SampleData" } ) ); //$NON-NLS-1$ //$NON-NLS-2$ //$NON-NLS-3$ //$NON-NLS-4$
        
        for( int i = 0; i < recordingsData.size(); i++ )
        {
        	final List recordingsDataRow = (List)recordingsData.get( i );
		    final String lsmFileNameBuffer = (String)recordingsDataRow.get( SAMPLE_DATA );
		    final File lsmFile = new File( lsmFileNameBuffer );

		    // F-Fluar 40x/1.3 Oil ==> name: F-Fluar Oil, lensNA: 1.3, magnification: 40x
			final String[] components = ( (String)recordingsDataRow.get( OBJECTIVE ) ).split( "\\s" ); //$NON-NLS-1$
			final String[] tmpBuf = components[1].split( "/" ); //$NON-NLS-1$
			
			// recording.setName( components[ 0 ] + " " + components[ 2 ] );
			final java.util.Date aquisitionTime = (Timestamp)recordingsDataRow.get( AQUISITION_TIME );
			final String lensNA = tmpBuf[ 1 ];
			final String magnification = tmpBuf[ 0 ];
			final String recordingId = recordingsDataRow.get( RECORDING_ID ).toString();
			final String name = convertFileName( lsmFile.getAbsolutePath(), mdbFile.getAbsolutePath() );
			final MicroscopeRecording recording = new MicroscopeRecording( name, aquisitionTime.toString(), lensNA, magnification );
			recording.setLensName(components[0]+" "+components[2]); //$NON-NLS-1$
		    final List lasersData = statementExecutor.getValues( Arrays.asList( new Object[] { "Lasers.IdAvailableLaser", "Lasers.Power" } ), Arrays.asList( new Object[] { "Lasers.IDrecording=" + recordingId } ) ); //$NON-NLS-1$ //$NON-NLS-2$ //$NON-NLS-3$
		    
		    for( int j = 0; j < lasersData.size(); j++ )
		    {
		    	final List lasersDataRow = (List)lasersData.get( j );
		    	final Laser laser = new Laser( (String)lasersDataRow.get( LASER_ID ), ( (Double)lasersDataRow.get( LASER_POWER ) ).doubleValue() );
				recording.add( laser );
		    }
	 
		    final List tracksData = statementExecutor.getValues( Arrays.asList( new Object[] { "Tracks.IDTrack", "Tracks.TrackName" } ), Arrays.asList( new Object[] { "Tracks.IDrecording=" + recordingId } ) ); //$NON-NLS-1$ //$NON-NLS-2$ //$NON-NLS-3$
		    
		    for( int j = 0; j < tracksData.size(); j++ )
		    {
		    	final List tracksDataRow = (List)tracksData.get( j );
				UniqueObject track = new UniqueObject( tracksDataRow.get( TRACK_ID ).toString() );
				track.setName( (String)tracksDataRow.get( TRACK_NAME ) );
				recording.add( track );
		    }
	 
		    recordings.add( recording );
		}
    }

    /**
     * 
     * @param lsmFilePath
     * @param mdbFilePath
     * @return String
     */
    private String convertFileName( String lsmFilePath, String mdbFilePath )
    {
    	final String mdbDirectoryPath = mdbFilePath.substring( 0, mdbFilePath.lastIndexOf( File.separator ) );
    	final String lsmFileName = lsmFilePath.substring( lsmFilePath.lastIndexOf( File.separator ) + 1, lsmFilePath.length() );
		
    	final StringBuffer buffer = new StringBuffer();
		buffer.append( mdbDirectoryPath );
		buffer.append( File.separator );
		buffer.append( lsmFileName );
		
		return buffer.toString();
    }
}
