# Supplementary material for: Information management for high content live cell imaging
Source: BMC Bioinformatics. 2009 Jul 21;10:226. doi: 10.1186/1471-2105-10-226 (PMC2723092; doi:10.1186/1471-2105-10-226)
Supplement: Additional file 6 — Source code. Java source code for the Pedro plugins and front end elements. [file 1471-2105-10-226-S6.zip › src/mcisb-beacon/org/mcisb/beacon/spottedexperiment/Laser.java]

/*******************************************************************************
 * Manchester Centre for Integrative Systems Biology
 * University of Manchester
 * Manchester M1 7ND
 * United Kingdom
 * 
 * Copyright (C) 2008 University of Manchester, MCISB
 * 
 * This software code is distributed under the Academic Free License V3.0
 * 
 * See included LICENSE.txt or more details.
 *******************************************************************************/
package org.mcisb.beacon.spottedexperiment;

import org.mcisb.util.UniqueObject;

/**
 * 
 * @author Neil Swainston
 */
public class Laser extends UniqueObject
{
	/**
	 * 
	 */
	private static final long serialVersionUID = 1L;
	
	/**
	 * 
	 */
    private final double power;
    
    /**
     *
     * @param id
     * @param power
     */
    public Laser( String id, double power )
    {
    	super( id );
    	this.power = power;
    }

    /**
     * 
     * @return double
     */
    public double getPower()
    {
    	return power;
    }
}
