# Supplementary material for: Information management for high content live cell imaging
Source: BMC Bioinformatics. 2009 Jul 21;10:226. doi: 10.1186/1471-2105-10-226 (PMC2723092; doi:10.1186/1471-2105-10-226)
Supplement: Additional file 6 — Source code. Java source code for the Pedro plugins and front end elements. [file 1471-2105-10-226-S6.zip › src/mcisb-beacon/org/mcisb/beacon/spottedexperiment/MicroscopeAssay.java]

/*******************************************************************************
 * Manchester Centre for Integrative Systems Biology
 * University of Manchester
 * Manchester M1 7ND
 * United Kingdom
 * 
 * Copyright (C) 2008 University of Manchester, MCISB
 * 
 * This software code is distributed under the Academic Free License V3.0
 * 
 * See included LICENSE.txt or more details.
 *******************************************************************************/
package org.mcisb.beacon.spottedexperiment;

import java.io.File;
import java.util.List;

/**
 * 
 * @author Neil Swainston
 */
public class MicroscopeAssay extends Assay
{
	/**
	 * 
	 */
    private final File file;
    
    /**
     * 
     */
    private final String spotterType;
    
    /**
     * 
     * @param file
     * @param spotterType
     * @param plates
     */
    public MicroscopeAssay( final File file, final String spotterType, final List plates )
    {
    	super( plates );
    	this.file = file;
    	this.spotterType = spotterType;
    }
    
    /**
     * 
     * @return File
     */
    public File getFile()
    {
    	return file;
    }
    
    /**
     * 
     * @return String
     */
    public String getSpotterType()
    {
    	return spotterType;
    }
}
