# Supplementary material for: Information management for high content live cell imaging
Source: BMC Bioinformatics. 2009 Jul 21;10:226. doi: 10.1186/1471-2105-10-226 (PMC2723092; doi:10.1186/1471-2105-10-226)
Supplement: Additional file 6 — Source code. Java source code for the Pedro plugins and front end elements. [file 1471-2105-10-226-S6.zip › src/mcisb-beacon/org/mcisb/beacon/spottedexperiment/MicroscopePlate.java]

/*******************************************************************************
 * Manchester Centre for Integrative Systems Biology
 * University of Manchester
 * Manchester M1 7ND
 * United Kingdom
 * 
 * Copyright (C) 2008 University of Manchester, MCISB
 * 
 * This software code is distributed under the Academic Free License V3.0
 * 
 * See included LICENSE.txt or more details.
 *******************************************************************************/
package org.mcisb.beacon.spottedexperiment;

import org.mcisb.tracking.Plate;

/**
 * 
 * @author Neil Swainston
 */
public class MicroscopePlate extends Plate
{
	/**
	 * 
	 */
	private static final long serialVersionUID = 1L;
	
    /**
     * 
     */
    private int offsetX;
    
    /**
     * 
     */
    private int offsetY;
    
    /**
     * 
     */
    private int zLevel;
    
    /**
     * 
     */
    private int rowPitch;
    
    /**
     * 
     */
    private int columnPitch;
    
    /**
     * 
     * @param rows
     * @param columns
     * @param offsetX
     * @param offsetY
     * @param zLevel
     * @param rowPitch
     * @param columnPitch
     */
    public MicroscopePlate( int rows, int columns, int offsetX, int offsetY, int zLevel, int rowPitch, int columnPitch )
    {
    	super( rows, columns );
    	this.offsetX = offsetX;
    	this.offsetY = offsetY;
    	this.zLevel = zLevel;
    	this.rowPitch = rowPitch;
    	this.columnPitch = columnPitch;
    }

	/**
	 * 
	 * @return int
	 */
	public int getColumnPitch()
	{
		return columnPitch;
	}

	/**
	 * 
	 * @return int
	 */
	public int getOffsetX()
	{
		return offsetX;
	}

	/**
	 * 
	 * @return int
	 */
	public int getOffsetY()
	{
		return offsetY;
	}

	/**
	 * 
	 * @return int
	 */
	public int getRowPitch()
	{
		return rowPitch;
	}

	/**
	 * 
	 * @return int
	 */
	public int getZLevel()
	{
		return zLevel;
	}
}
