# Supplementary material for: Information management for high content live cell imaging
Source: BMC Bioinformatics. 2009 Jul 21;10:226. doi: 10.1186/1471-2105-10-226 (PMC2723092; doi:10.1186/1471-2105-10-226)
Supplement: Additional file 6 — Source code. Java source code for the Pedro plugins and front end elements. [file 1471-2105-10-226-S6.zip › src/mcisb-beacon/org/mcisb/beacon/spottedexperiment/MicroscopeRecording.java]

/*******************************************************************************
 * Manchester Centre for Integrative Systems Biology
 * University of Manchester
 * Manchester M1 7ND
 * United Kingdom
 * 
 * Copyright (C) 2008 University of Manchester, MCISB
 * 
 * This software code is distributed under the Academic Free License V3.0
 * 
 * See included LICENSE.txt or more details.
 *******************************************************************************/
package org.mcisb.beacon.spottedexperiment;

import java.util.ArrayList;
import java.util.Collection;
import org.mcisb.util.UniqueObject;

/**
 * 
 * @author Neil Swainston
 */
public class MicroscopeRecording extends Recording
{
	/**
	 * 
	 */
	private static final long serialVersionUID = 1L;
	
	/**
	 * 
	 */
	private String lensName=""; //$NON-NLS-1$
	
	/**
	 * 
	 */
	private final String lensNA;
	
	/**
	 * 
	 */
	private final String magnification;
	
	/**
	 * 
	 */
	private final Collection lasers = new ArrayList();
	
	/**
	 * 
	 */
	private final Collection tracks = new ArrayList();
    
    /**
     * 
     *
     * @param name
     * @param acquisitionTime
     * @param lensNA
     * @param magnification
     */
	public MicroscopeRecording( String name, String acquisitionTime, String lensNA, String magnification )
	{
		super( name, acquisitionTime );
		this.lensNA = lensNA;
		this.magnification = magnification;
	}
	
	/**
	 * 
	 * @param lensName
	 */
	public void setLensName( String lensName )
	{
		this.lensName = lensName;
	}
	
	/**
	 * 
	 *
	 * @return String
	 */
	public String getLensName()
	{
		return lensName;
	}
	
	/**
	 * 
	 *
	 * @param laser
	 */
	public void add( Laser laser )
	{
		lasers.add( laser );
	}
	
	/**
	 * 
	 *
	 * @param track
	 */
	public void add( UniqueObject track )
	{
		tracks.add( track );
	}

	/**
	 * 
	 * @return Collection
	 */
	public Collection getLasers()
	{
		return lasers;
	}

	/**
	 * 
	 * @return String
	 */
	public String getLensNA()
	{
		return lensNA;
	}

	/**
	 * 
	 * @return String
	 */
	public String getMagnification()
	{
		return magnification;
	}

	/**
	 * 
	 * @return Collection
	 */
	public Collection getTracks()
	{
		return tracks;
	}
}
