# Supplementary material for: Information management for high content live cell imaging
Source: BMC Bioinformatics. 2009 Jul 21;10:226. doi: 10.1186/1471-2105-10-226 (PMC2723092; doi:10.1186/1471-2105-10-226)
Supplement: Additional file 6 — Source code. Java source code for the Pedro plugins and front end elements. [file 1471-2105-10-226-S6.zip › src/mcisb-beacon/org/mcisb/beacon/spottedexperiment/Plasmid.java]

/*******************************************************************************
 * Manchester Centre for Integrative Systems Biology
 * University of Manchester
 * Manchester M1 7ND
 * United Kingdom
 * 
 * Copyright (C) 2008 University of Manchester, MCISB
 * 
 * This software code is distributed under the Academic Free License V3.0
 * 
 * See included LICENSE.txt or more details.
 *******************************************************************************/
package org.mcisb.beacon.spottedexperiment;

import java.io.Serializable;

import org.mcisb.util.xml.XmlUtils;
import org.w3c.dom.Element;
import org.w3c.dom.NodeList;

/**
 * 
 * @author Neil Swainston
 */
public class Plasmid implements Serializable
{
	/**
	 * 
	 */
	private static final long serialVersionUID = 1L;
	
	/**
	 * 
	 */
    private final String name;
    
    /**
     * 
     */
    private String accessionNumber;
    
    /**
     * 
     */
    private String materialType;
    
    /**
     * 
     */
    private String type = "reverse_transfection"; //$NON-NLS-1$
    
    /**
     * 
     */
    private String institution;
    
    /**
     * 
     */
    private String address;
    
    /**
     * 
     */
    private String country;
    
    /**
     * 
     */
    private String contactPerson;
    
    /**
     * 
     */
    private String phone;
    
    /**
     * 
     */
    private String email;

    /**
     * 
     * @param name
     */
    public Plasmid( final String name )
    {
    	this.name = name;
    }

    /**
     *
     * @param e
     * @param knownName
     * @throws NotInDatabaseException
     */
    public Plasmid( final Element e, final String knownName ) throws NotInDatabaseException
    {
		if( e != null )
		{
			final XmlUtils xmlUtils = new XmlUtils();
		    name = (String)xmlUtils.getDOMElementTextByTagName( e, "name", XmlUtils.FIRST_VALUE_ONLY ).get( 0 ); //$NON-NLS-1$
		    accessionNumber = (String)xmlUtils.getDOMElementTextByTagName( e, "accessionNumber", XmlUtils.FIRST_VALUE_ONLY ).get( 0 ); //$NON-NLS-1$
		    materialType = (String)xmlUtils.getDOMElementTextByTagName( e, "material_type", XmlUtils.FIRST_VALUE_ONLY ).get( 0 ); //$NON-NLS-1$
		    type = (String)xmlUtils.getDOMElementTextByTagName( e, "type", XmlUtils.FIRST_VALUE_ONLY ).get( 0 ); //$NON-NLS-1$
		    
		    final NodeList sampleSourceNL = e.getElementsByTagName( "SampleSource" ); //$NON-NLS-1$
		    
		    if(sampleSourceNL != null)
		    {
		    	final Element sampleSourceElement = (Element)sampleSourceNL.item( 0 );
				
				if(sampleSourceElement != null)
				{
					final NodeList bioMaterialSourceNL = sampleSourceElement.getElementsByTagName( "BioMaterialSource" ); //$NON-NLS-1$
				    
				    if( bioMaterialSourceNL != null )
				    {
				    	final Element bioMaterialSource = (Element)bioMaterialSourceNL.item( 0 );
						
						institution = (String)xmlUtils.getDOMElementTextByTagName( bioMaterialSource, "institution", XmlUtils.FIRST_VALUE_ONLY ).get( 0 ); //$NON-NLS-1$
						address = (String)xmlUtils.getDOMElementTextByTagName( bioMaterialSource, "address", XmlUtils.FIRST_VALUE_ONLY ).get( 0 ); //$NON-NLS-1$
						country = (String)xmlUtils.getDOMElementTextByTagName( bioMaterialSource, "country", XmlUtils.FIRST_VALUE_ONLY ).get( 0 ); //$NON-NLS-1$
						contactPerson = (String)xmlUtils.getDOMElementTextByTagName( bioMaterialSource, "contact_person", XmlUtils.FIRST_VALUE_ONLY ).get( 0 ); //$NON-NLS-1$
						phone = (String)xmlUtils.getDOMElementTextByTagName( bioMaterialSource, "phone", XmlUtils.FIRST_VALUE_ONLY ).get( 0 ); //$NON-NLS-1$
						email = (String)xmlUtils.getDOMElementTextByTagName( bioMaterialSource, "email", XmlUtils.FIRST_VALUE_ONLY ).get( 0 ); //$NON-NLS-1$
				    }
				}
		    }
		}
		else
		{
			// 
		    name = knownName ;
		    accessionNumber = ""; //$NON-NLS-1$
		    materialType = ""; //$NON-NLS-1$
		    institution = ""; //$NON-NLS-1$
		    address = ""; //$NON-NLS-1$
		    country = ""; //$NON-NLS-1$
		    contactPerson = ""; //$NON-NLS-1$
		    phone = ""; //$NON-NLS-1$
		    email = ""; //$NON-NLS-1$
		    throw new NotInDatabaseException(knownName);
		}
    }

    /**
     * 
     * @return String
     */
	public String getAccessionNumber()
	{
		return accessionNumber;
	}

	/**
	 * 
	 * @return String
	 */
	public String getAddress()
	{
		return address;
	}

	/**
	 * 
	 * @return String
	 */
	public String getContactPerson()
	{
		return contactPerson;
	}

	/**
	 * 
	 * @return String
	 */
	public String getCountry()
	{
		return country;
	}

	/**
	 * 
	 * @return String
	 */
	public String getEmail()
	{
		return email;
	}

	/**
	 * 
	 * @return String
	 */
	public String getInstitution()
	{
		return institution;
	}

	/**
	 * 
	 * @return String
	 */
	public String getMaterialType()
	{
		return materialType;
	}

	/**
	 * 
	 * @return String
	 */
	public String getName()
	{
		return name;
	}

	/**
	 * 
	 * @return String
	 */
	public String getPhone()
	{
		return phone;
	}

	/**
	 * 
	 * @return String
	 */
	public String getType()
	{
		return type;
	}
	
	/**
	 * 
	 *
	 * @param accessionNumber
	 */
	public void setAccessionNumber( final String accessionNumber )
	{
		this.accessionNumber = accessionNumber;
	}
	
	/**
	 * 
	 *
	 * @param address
	 */
	public void setAddress( final String address )
	{
		this.address = address;
	}
	
	/**
	 * 
	 *
	 * @param contactPerson
	 */
	public void setContactPerson( final String contactPerson )
	{
		this.contactPerson = contactPerson;
	}
	
	/**
	 * 
	 *
	 * @param materialType
	 */
	public void setMaterialType( final String materialType )
	{
		this.materialType = materialType;
	}
	
	/**
	 * 
	 *
	 * @param phone
	 */
	public void setPhone( final String phone )
	{
		this.phone = phone;
	}
	
	/**
	 * 
	 *
	 * @param type
	 */
	public void setType( final String type )
	{
		this.type = type;
	}
	
	/**
	 * 
	 *
	 * @param country
	 */
	public void setCountry( final String country )
	{
		this.country = country;
	}
	
	/**
	 * 
	 *
	 * @param email
	 */
	public void setEmail( final String email )
	{
		this.email = email;
	}
	
	/**
	 * 
	 *
	 * @param institution
	 */
	public void setInstitution( final String institution )
	{
		this.institution = institution;
	}
}
