# Supplementary material for: Information management for high content live cell imaging
Source: BMC Bioinformatics. 2009 Jul 21;10:226. doi: 10.1186/1471-2105-10-226 (PMC2723092; doi:10.1186/1471-2105-10-226)
Supplement: Additional file 6 — Source code. Java source code for the Pedro plugins and front end elements. [file 1471-2105-10-226-S6.zip › src/mcisb-beacon/org/mcisb/beacon/spottedexperiment/Recording.java]

/*******************************************************************************
 * Manchester Centre for Integrative Systems Biology
 * University of Manchester
 * Manchester M1 7ND
 * United Kingdom
 * 
 * Copyright (C) 2008 University of Manchester, MCISB
 * 
 * This software code is distributed under the Academic Free License V3.0
 * 
 * See included LICENSE.txt or more details.
 *******************************************************************************/
package org.mcisb.beacon.spottedexperiment;

/**
 * 
 * @author Neil Swainston
 */
public abstract class Recording
{
	/**
	 * 
	 */
	private static final long serialVersionUID = 1L;
	
	/**
	 * 
	 */
	private final String name;
	
	/**
	 * 
	 */
	private final String aquisitionTime;
    
    /**
     * 
     * @param name
     * @param aquisitionTime
     */
	public Recording( String name, String aquisitionTime )
	{
		this.name = name;
		this.aquisitionTime = aquisitionTime;
	}

	/**
	 * 
	 * @return String
	 */
	public String getName()
	{
		return name;
	}
	
	/**
	 * 
	 * @return String
	 */
	public String getAquisitionTime()
	{
		return aquisitionTime;
	}
}
