# Supplementary material for: Information management for high content live cell imaging
Source: BMC Bioinformatics. 2009 Jul 21;10:226. doi: 10.1186/1471-2105-10-226 (PMC2723092; doi:10.1186/1471-2105-10-226)
Supplement: Additional file 6 — Source code. Java source code for the Pedro plugins and front end elements. [file 1471-2105-10-226-S6.zip › src/mcisb-beacon/org/mcisb/beacon/spottedexperiment/SpotterParser.java]

/*******************************************************************************
 * Manchester Centre for Integrative Systems Biology
 * University of Manchester
 * Manchester M1 7ND
 * United Kingdom
 * 
 * Copyright (C) 2008 University of Manchester, MCISB
 * 
 * This software code is distributed under the Academic Free License V3.0
 * 
 * See included LICENSE.txt or more details.
 *******************************************************************************/
package org.mcisb.beacon.spottedexperiment;

import java.io.BufferedReader;
import java.io.File;
import java.io.FileReader;
import java.util.ArrayList;
import java.util.Arrays;
import java.util.Collection;
import java.util.HashMap;
import java.util.Iterator;
import java.util.Map;
import java.util.StringTokenizer;
import java.util.TreeMap;

import javax.swing.JFrame;

import org.mcisb.beacon.ui.PlasmidDataInputDialog;
import org.mcisb.tracking.Plate;
import org.mcisb.tracking.Spot;
import org.mcisb.beacon.ui.db.xml.DatabaseFactory;
import org.mcisb.util.NumberUtils;

/**
 * 
 * @author Neil Swainston
 */
public class SpotterParser extends JFrame
{   
    /**
	 * 
	 */
	private static final long serialVersionUID = 1L;

	/**
	 *
	 * @param file
	 * @return MicroscopeAssay
	 * @throws Exception
	 */
	public MicroscopeAssay getAssay( File file ) throws Exception
    {
    	final Map plates = new TreeMap();
    	BufferedReader reader = null;
    	Plasmid temporaryPlasmid = null;
    	ArrayList plasmidList = new ArrayList();
 
    	try
    	{
    		reader = new BufferedReader( new FileReader( file ) );
			
			final String SEPARATOR = "="; //$NON-NLS-1$
			final String TYPE = "Type"; //$NON-NLS-1$
			final String BLOCK = "Block"; //$NON-NLS-1$
			final String ROW = "Row"; //$NON-NLS-1$
			final String COLUMN = "Column"; //$NON-NLS-1$
			final String NAME = "Name"; //$NON-NLS-1$
			final String BLOCK_IDENTIFIER = BLOCK + "[\\d]+"; //$NON-NLS-1$
			
			final Map metaData = new HashMap();
			String line = null;
			java.util.List columnNames = null;
			
			while( ( line = reader.readLine() ) != null )
			{
				line = line.replace( '"', ' ' ).trim();
				
				if( line.contains( SEPARATOR ) )
				{
					final StringTokenizer tokenizer = new StringTokenizer( line, SEPARATOR );
					final String key = tokenizer.nextToken();
					
					if( key.matches( BLOCK_IDENTIFIER ) )
					{
						final Integer blockNumber = Integer.valueOf( key.replace( BLOCK, "" ) ); //$NON-NLS-1$;
						plates.put( blockNumber, getMicroscopePlate( tokenizer.nextToken().trim() ) );
					}
					else
					{
						metaData.put( key, tokenizer.nextToken() );
					}
				}
				else if( metaData.size() > 0 )
				{
					final String[] elements = line.split( "(\\s)+" ); //$NON-NLS-1$;
					
					if( NumberUtils.containsInteger( line ) )
					{
						if( columnNames != null )
						{
							final String[] nameElements = elements[ columnNames.indexOf( NAME ) ].split( "," ); //$NON-NLS-1$
							final Collection plasmids = new ArrayList();
							
							for( int j = 0; j < nameElements.length; j++ )
							{		
							    final String query = "Plasmid[name='" + nameElements[ j ] + "']"; //$NON-NLS-1$ //$NON-NLS-2$
		
							    // Accepts a null Element, as this just represents a new plasmid, not yet in the database:
							    /* Changed by Daniel to Plasmids... and then back again - there's an inherent problem here
							     * with case sensitivity on anything but Windows systems.
								 */
							    
							    // Check if the plasmid is actually in the database already
							    try {
							    	temporaryPlasmid = new Plasmid( DatabaseFactory.getInstance( "plasmids" ).getUniqueElement( query ), nameElements[ j ] ) ; //$NON-NLS-1$
							    } catch (NotInDatabaseException e) {
							    	/* Have we already defined the plasmid in this session?
							    	 * if not we need some extra information on it.
							    	 */
							    	
							    	temporaryPlasmid = new Plasmid(e.getMessage());
							    	if (plasmidList.isEmpty()) {
							    		PlasmidDataInputDialog plasmidDataFrame = new PlasmidDataInputDialog(this, temporaryPlasmid);
							    		temporaryPlasmid = plasmidDataFrame.getPlasmid();
							    		plasmidList.add(temporaryPlasmid);
							    	}
							    	Iterator it = plasmidList.iterator();
							    	while (it.hasNext()) {
							    		Plasmid preExistingPlasmid = (Plasmid)it.next();
							    		if (preExistingPlasmid.getName().equals(temporaryPlasmid.getName())) {
							    			temporaryPlasmid = preExistingPlasmid;
							    			break;
							    		}
							    		if (!it.hasNext()) {
							    			PlasmidDataInputDialog plasmidDataFrame = new PlasmidDataInputDialog(this, temporaryPlasmid);
							    			temporaryPlasmid = plasmidDataFrame.getPlasmid();
							    		}
							    	}
							    } finally {
					    		plasmidList.add(temporaryPlasmid);
							    plasmids.add(temporaryPlasmid);
							    }
							    
							}
							
							final Plate plate = (Plate)plates.get( Integer.valueOf( elements[ columnNames.indexOf( BLOCK ) ] ) );
							plate.setValueAt( new Spot( plasmids ), Integer.parseInt( elements[ columnNames.indexOf( ROW ) ] ) - 1, Integer.parseInt( elements[ columnNames.indexOf( COLUMN ) ] ) - 1 );
						}
					}
					else
					{
						columnNames = Arrays.asList( elements );
					}
				}
			}
			
			return new MicroscopeAssay( file, (String)metaData.get( TYPE ), new ArrayList( plates.values() ) );
    	}
		finally
		{
			if( reader != null )
			{
				reader.close();
			}
		}
    }
    
    /**
     * 
     * @param s
     * @return MicroscopePlate
     */
    private MicroscopePlate getMicroscopePlate( String s )
    {
    	final String SEPARATOR = ","; //$NON-NLS-1$
		final String[] elements = s.split( SEPARATOR );
		final int offsetX = Integer.parseInt( elements[ 0 ] );
		final int offsetY = Integer.parseInt( elements[ 1 ] );
		final int zLevel = Integer.parseInt( elements[ 2 ] );
		final int columns = Integer.parseInt( elements[ 3 ] );
		final int columnPitch = Integer.parseInt( elements[ 4 ] );
		final int rows = Integer.parseInt( elements[ 5 ] );
		final int rowPitch = Integer.parseInt( elements[ 6 ] );
		
		return new MicroscopePlate( rows, columns, offsetX, offsetY, zLevel, rowPitch, columnPitch );
    }
}
