# Supplementary material for: Information management for high content live cell imaging
Source: BMC Bioinformatics. 2009 Jul 21;10:226. doi: 10.1186/1471-2105-10-226 (PMC2723092; doi:10.1186/1471-2105-10-226)
Supplement: Additional file 6 — Source code. Java source code for the Pedro plugins and front end elements. [file 1471-2105-10-226-S6.zip › src/mcisb-beacon/org/mcisb/beacon/ui/db/xml/DatabaseFactory.java]

/*******************************************************************************
 * Manchester Centre for Integrative Systems Biology
 * University of Manchester
 * Manchester M1 7ND
 * United Kingdom
 * 
 * Copyright (C) 2008 University of Manchester, MCISB
 * 
 * This software code is distributed under the Academic Free License V3.0
 * 
 * See included LICENSE.txt or more details.
 *******************************************************************************/
package org.mcisb.beacon.ui.db.xml;

import java.io.*;
import java.net.*;
import java.util.*;
import java.util.prefs.*;
import javax.swing.*;
import javax.xml.parsers.*;
import org.mcisb.beacon.db.xml.*;
import org.mcisb.beacon.db.xml.exist.ExistDatabase;
import org.mcisb.beacon.db.xml.tamino.*;
import org.mcisb.ui.wizard.password.*;
import org.mcisb.util.*;
import org.mcisb.util.xml.*;
import org.w3c.dom.Document;
import org.w3c.dom.Element;

/**
 * 
 * @author Neil Swainston
 */
public class DatabaseFactory
{
	/**
	 * 
	 */
	private static Map databaseMap = new HashMap();
	
	/**
	 *
	 * @param modelName
	 * @return Database
	 * @throws Exception
	 */
	public static Database getInstance( String modelName ) throws Exception
    {
		Database database = (Database)databaseMap.get( modelName );
    	
    	if( database == null )
    	{
	    	final File settingsFile = new File( "models" + File.separatorChar + modelName + File.separatorChar + "config" + File.separatorChar +  "Database.xml" ); //$NON-NLS-1$ //$NON-NLS-2$ //$NON-NLS-3$
	    	final GenericBean bean = new GenericBean();
	    	
	    	final JDialog dialog = new JDialog();
	    	dialog.setModal( true );
	    	new PasswordApp( dialog, bean, Preferences.userNodeForPackage( DatabaseFactory.class ) ).show();
	    	
	    	final Document document = DocumentBuilderFactory.newInstance().newDocumentBuilder().parse( settingsFile );
			final Element databaseElement = document.getDocumentElement();
			final XmlUtils xmlUtils = new XmlUtils();
			final String collection = xmlUtils.getSimpleElementText( databaseElement, "mainCollection" ); //$NON-NLS-1$
			final String username = (String)CollectionUtils.getFirst( (Object[])bean.getProperty( PropertyNames.USER ) );
			final String password = (String)CollectionUtils.getFirst( (Object[])bean.getProperty( PropertyNames.PASSWORD ) );

			if (xmlUtils.getSimpleElementText(databaseElement, "vendor").equals("Tamino")) {
				final URL url = new URL( "http://" + xmlUtils.getSimpleElementText( databaseElement, "baseURI" ) + "/" + xmlUtils.getSimpleElementText( databaseElement, "name" ) ); //$NON-NLS-1$ //$NON-NLS-2$ //$NON-NLS-3$ //$NON-NLS-4$
				database = new TaminoDatabase( url, username, password, collection );
			} else {
				final URI uri = new URI( "xmldb:exist://" +xmlUtils.getSimpleElementText(databaseElement, "baseURI")
						+":8080/exist/xmlrpc/db");
				database = new ExistDatabase(uri, username, password, collection);
			}
			databaseMap.put( modelName, database );
    	}
    	
    	return database;
    }
	
	/**
	 * 
	 */
	private DatabaseFactory()
	{
		super();
	}
}
