# Supplementary material for: Information management for high content live cell imaging
Source: BMC Bioinformatics. 2009 Jul 21;10:226. doi: 10.1186/1471-2105-10-226 (PMC2723092; doi:10.1186/1471-2105-10-226)
Supplement: Additional file 6 — Source code. Java source code for the Pedro plugins and front end elements. [file 1471-2105-10-226-S6.zip › src/mcisb-beacon/org/mcisb/beacon/ui/ExperimentSummaryModel.java]

/*******************************************************************************
 * Manchester Centre for Integrative Systems Biology
 * University of Manchester
 * Manchester M1 7ND
 * United Kingdom
 * 
 * Copyright (C) 2008 University of Manchester, MCISB
 * 
 * This software code is distributed under the Academic Free License V3.0
 * 
 * See included LICENSE.txt or more details.
 *******************************************************************************/
package org.mcisb.beacon.ui;

import java.util.Collection;
import java.util.Iterator;
import java.util.Map;
import java.util.Vector;

import javax.swing.table.DefaultTableModel;

/**
 * 
 * @author Neil Swainston
 */
public class ExperimentSummaryModel extends DefaultTableModel
{
	/**
	 * 
	 */
	private static final long serialVersionUID = 1L;
	
	/**
	 * 
	 *
	 * @param columnIdentifiers
	 * @param summaries
	 */
    public ExperimentSummaryModel( Vector columnIdentifiers, Collection summaries )
    {
    	this.columnIdentifiers = columnIdentifiers;
    	dataVector = new Vector();
    	
		for( Iterator iterator = summaries.iterator(); iterator.hasNext(); )
		{
			final Vector rowVector = new Vector();
			final Map summary = (Map)iterator.next();
	
		    for( Iterator columnIdentifiersIterator = columnIdentifiers.iterator(); columnIdentifiersIterator.hasNext(); )
		    {
		    	rowVector.add( summary.get( columnIdentifiersIterator.next() ) );
		    }
	
		    dataVector.add( rowVector );
		}
		
		setDataVector( dataVector, columnIdentifiers );
    }

    /* 
     * (non-Javadoc)
     * @see javax.swing.table.TableModel#isCellEditable(int, int)
     */
    public boolean isCellEditable( int rowIndex, int columnIndex )
    {
    	return false;
    }
}
