# Supplementary material for: Information management for high content live cell imaging
Source: BMC Bioinformatics. 2009 Jul 21;10:226. doi: 10.1186/1471-2105-10-226 (PMC2723092; doi:10.1186/1471-2105-10-226)
Supplement: Additional file 6 — Source code. Java source code for the Pedro plugins and front end elements. [file 1471-2105-10-226-S6.zip › src/mcisb-beacon/org/mcisb/beacon/ui/messages.properties]

###############################################################################
# Manchester Centre for Integrative Systems Biology
# University of Manchester
# Manchester M1 7ND
# United Kingdom
# 
# Copyright (C) 2007 Neil Swainston
# 
# This program is free software; you can redistribute it and/or
# modify it under the terms of the GNU General Public License
# as published by the Free Software Foundation; either version 2
# of the License, or (at your option) any later version.
# 
# This program is distributed in the hope that it will be useful,
# but WITHOUT ANY WARRANTY; without even the implied warranty of
# MERCHANTABILITY or FITNESS FOR A PARTICULAR PURPOSE.  See the
# GNU General Public License for more details.
# 
# You should have received a copy of the GNU General Public License
# along with this program; if not, write to the Free Software
# Foundation, Inc., 51 Franklin Street, Fifth Floor, Boston, MA  02110-1301, USA.
###############################################################################
SpreadsheetSpecificationApp.error=Error
SpreadsheetSpecificationApp.title=Specify Excel parameters
SpreadsheetSpecificationApp.icon=org/mcisb/ui/util/mcisb.gif

SpreadsheetSpecificationWizard.excelTitle=Select Excel file
SpreadsheetSpecificationWizard.optionsTitle=Specify Excel parameters
SpreadsheetSpecificationWizard.cellsPrompt=Number of cells
SpreadsheetSpecificationWizard.compartmentsPrompt=Number of components
SpreadsheetSpecificationWizard.channelsPrompt=Number of channels
