# Supplementary material for: Information management for high content live cell imaging
Source: BMC Bioinformatics. 2009 Jul 21;10:226. doi: 10.1186/1471-2105-10-226 (PMC2723092; doi:10.1186/1471-2105-10-226)
Supplement: Additional file 6 — Source code. Java source code for the Pedro plugins and front end elements. [file 1471-2105-10-226-S6.zip › src/mcisb-beacon/org/mcisb/beacon/ui/pedro/AbstractDataPlugin.java]

/*******************************************************************************
 * Manchester Centre for Integrative Systems Biology
 * University of Manchester
 * Manchester M1 7ND
 * United Kingdom
 * 
 * Copyright (C) 2008 University of Manchester, MCISB
 * 
 * This software code is distributed under the Academic Free License V3.0
 * 
 * See included LICENSE.txt or more details.
 *******************************************************************************/
package org.mcisb.beacon.ui.pedro;

import java.net.*;
import java.util.*;
import javax.swing.*;
import org.mcisb.ui.util.*;

/**
 * 
 * @author Neil Swainston
 */
public abstract class AbstractDataPlugin
{
	/**
	 * 
	 */
	protected final String error = ResourceBundle.getBundle( "org.mcisb.beacon.ui.pedro.messages" ).getString( "AbstractDataPlugin.error" ); //$NON-NLS-1$ //$NON-NLS-2$
	
	/**
	 * 
	 */
	protected final Collection recordClassNames;
	
	/**
	 * 
	 */
	private final String displayName;
	
	/**
	 * 
	 */
	private final String description;
	
	/**
	 * 
	 * @param recordClassName
	 * @param displayName
	 */
	public AbstractDataPlugin( final String recordClassName, final String displayName )
	{
		this( Arrays.asList( recordClassName ), displayName );
	}
	
	/**
	 * 
	 * @param recordClassNames
	 * @param displayName
	 */
	public AbstractDataPlugin( final Collection recordClassNames, final String displayName )
	{
		this.recordClassNames = recordClassNames;
		this.displayName = displayName;
		this.description = displayName;
	}
	
	/**
	 *
	 * @param modelStamp
	 * @param suggestedRecordClassName
	 * @return boolean
	 */
	public boolean isSuitableForRecordModel( String modelStamp, String suggestedRecordClassName )
	{
		return recordClassNames.contains( suggestedRecordClassName );
	}
	
	/**
	 * 
	 * @return String
	 */
	public String getDisplayName()
	{
		return displayName;
	}
	
	/**
	 * 
	 * @return String
	 */
	public String getDescription()
	{
		return description;
	}
	
	/**
	 *
	 * @return URL
	 */
	public URL getHelpLink()
	{
		return null;
	}
	
	/**
	 * 
	 * @param e
	 */
	protected void showException( final Exception e )
	{
		final JDialog dialog = ExceptionComponentFactory.getExceptionDialog( null, error, e );
		ComponentUtils.setLocationCentral( dialog );
		dialog.setVisible( true );
	}
}
