# Supplementary material for: Information management for high content live cell imaging
Source: BMC Bioinformatics. 2009 Jul 21;10:226. doi: 10.1186/1471-2105-10-226 (PMC2723092; doi:10.1186/1471-2105-10-226)
Supplement: Additional file 6 — Source code. Java source code for the Pedro plugins and front end elements. [file 1471-2105-10-226-S6.zip › src/mcisb-beacon/org/mcisb/beacon/ui/pedro/AbstractDbPlugin.java]

/*******************************************************************************
 * Manchester Centre for Integrative Systems Biology
 * University of Manchester
 * Manchester M1 7ND
 * United Kingdom
 * 
 * Copyright (C) 2008 University of Manchester, MCISB
 * 
 * This software code is distributed under the Academic Free License V3.0
 * 
 * See included LICENSE.txt or more details.
 *******************************************************************************/
package org.mcisb.beacon.ui.pedro;

import java.util.*;

/**
 * 
 * @author Neil Swainston
 */
public abstract class AbstractDbPlugin extends AbstractDataPlugin
{
	/**
	 * 
	 */
	protected final String[] keyProperties;

	/**
	 *
	 * @param recordClassName
	 * @param displayName
	 */
	public AbstractDbPlugin( final String recordClassName, final String displayName )
	{
		this( Arrays.asList( recordClassName ), displayName, null );
	}
	
	/**
	 * 
	 * @param recordClassName
	 * @param displayName
	 * @param keyProperties
	 */
	public AbstractDbPlugin( final String recordClassName, final String displayName, final String[] keyProperties )
	{
		this( Arrays.asList( recordClassName ), displayName, keyProperties );
	}
	
	/**
	 * 
	 * @param recordClassNames
	 * @param displayName
	 * @param keyProperties
	 */
	public AbstractDbPlugin( final Collection recordClassNames, final String displayName, final String[] keyProperties )
	{
		super( recordClassNames, displayName );
		this.keyProperties = ( keyProperties == null ) ? null : (String[])Arrays.asList( keyProperties ).toArray( new String[ keyProperties.length ] );
	}
}
