# Supplementary material for: Information management for high content live cell imaging
Source: BMC Bioinformatics. 2009 Jul 21;10:226. doi: 10.1186/1471-2105-10-226 (PMC2723092; doi:10.1186/1471-2105-10-226)
Supplement: Additional file 6 — Source code. Java source code for the Pedro plugins and front end elements. [file 1471-2105-10-226-S6.zip › src/mcisb-beacon/org/mcisb/beacon/ui/pedro/db/CompoundImportPlugin.java]

/*******************************************************************************
 * Manchester Centre for Integrative Systems Biology
 * University of Manchester
 * Manchester M1 7ND
 * United Kingdom
 * 
 * Copyright (C) 2008 University of Manchester, MCISB
 * 
 * This software code is distributed under the Academic Free License V3.0
 * 
 * See included LICENSE.txt or more details.
 *******************************************************************************/
package org.mcisb.beacon.ui.pedro.db;

import java.util.ResourceBundle;

import org.mcisb.beacon.ui.pedro.DbImportPlugin;

import pedro.plugins.PedroPlugin;

/**
 * 
 * @author Neil Swainston
 */
public class CompoundImportPlugin extends DbImportPlugin implements PedroPlugin
{
	/**
	 * 
	 */
	public CompoundImportPlugin()
	{
		super( "Compounds", "Compound", ResourceBundle.getBundle( "org.mcisb.beacon.ui.pedro.db.messages" ).getString( "CompoundImportPlugin.displayName" ), "name" ); //$NON-NLS-1$ //$NON-NLS-2$ //$NON-NLS-3$ //$NON-NLS-4$ //$NON-NLS-5$
	}
}
