# Supplementary material for: Information management for high content live cell imaging
Source: BMC Bioinformatics. 2009 Jul 21;10:226. doi: 10.1186/1471-2105-10-226 (PMC2723092; doi:10.1186/1471-2105-10-226)
Supplement: Additional file 6 — Source code. Java source code for the Pedro plugins and front end elements. [file 1471-2105-10-226-S6.zip › src/mcisb-beacon/org/mcisb/beacon/ui/pedro/db/ExperimentImportPlugin.java]

/*******************************************************************************
 * Manchester Centre for Integrative Systems Biology
 * University of Manchester
 * Manchester M1 7ND
 * United Kingdom
 * 
 * Copyright (C) 2008 University of Manchester, MCISB
 * 
 * This software code is distributed under the Academic Free License V3.0
 * 
 * See included LICENSE.txt or more details.
 *******************************************************************************/
package org.mcisb.beacon.ui.pedro.db;

import java.util.ArrayList;
import java.util.Arrays;
import java.util.Collection;
import java.util.HashMap;
import java.util.Iterator;
import java.util.List;
import java.util.Map;
import java.util.ResourceBundle;
import java.util.Vector;

import javax.swing.JDialog;
import javax.swing.JTable;
import javax.swing.ListSelectionModel;
import javax.swing.table.TableRowSorter;

import org.mcisb.beacon.ui.ExperimentSummaryModel;
import org.mcisb.beacon.ui.pedro.DbImportPlugin;
import org.mcisb.ui.util.table.TablePanel;
import org.mcisb.ui.wizard.table.TableApp;
import org.mcisb.util.CollectionUtils;
import org.mcisb.util.GenericBean;

import pedro.plugins.PedroPlugin;
import pedro.view.NavigationTreeNode;

/**
 * 
 * @author Neil Swainston
 */
public class ExperimentImportPlugin extends DbImportPlugin implements PedroPlugin
{
	/**
	 *
	 */
    public ExperimentImportPlugin()
    {
    	super( "Experiments", "Experiment", ResourceBundle.getBundle( "org.mcisb.beacon.ui.pedro.db.messages" ).getString( "ExperimentImportPlugin.displayName" ), new String[] { "titleID", "start_date" } ); //$NON-NLS-1$ //$NON-NLS-2$ //$NON-NLS-3$ //$NON-NLS-4$ //$NON-NLS-5$ //$NON-NLS-6$
    }
    
    /* 
     * (non-Javadoc)
     * @see uk.ac.manchester.beacon.pedro.AbstractDataPlugin#getDocId(pedro.view.NavigationTreeNode)
     */
    protected String getDocId( NavigationTreeNode node ) throws Exception
	{
    	final String TITLE_ID = "titleID"; //$NON-NLS-1$
    	final String LAST_NAME = "Person/email"; //$NON-NLS-1$
    	final String START_DATE = "start_date"; //$NON-NLS-1$
    	final String END_DATE = "end_date"; //$NON-NLS-1$
    	
		final Vector columnIdentifiers = new Vector( Arrays.asList( new String[] { "id", TITLE_ID, LAST_NAME, START_DATE, END_DATE } ) ); //$NON-NLS-1$
	    
	    // get a Map of <browseAttribute,value> pairs
	    final String queriedCollection = "Experiment"; //$NON-NLS-1$
	    final Collection browseAttrResult = getDb().getElementProperties( queriedCollection, columnIdentifiers );

		final List summaries = new ArrayList();
	
		for( Iterator iterator = browseAttrResult.iterator(); iterator.hasNext(); )
		{
		    final Map summary = new HashMap();
		    final Map objectBrowseAttributes = (Map)iterator.next();
		    
		    for( Iterator fieldNamesIterator = columnIdentifiers.iterator(); fieldNamesIterator.hasNext(); )
		    {		
				final String fieldName = (String)fieldNamesIterator.next();
				final String value = (String)objectBrowseAttributes.get( fieldName );
				summary.put( fieldName, value );
		    }
		    
		    summaries.add( summary );
		}
	    
		final ExperimentSummaryModel tableModel = new ExperimentSummaryModel( columnIdentifiers, summaries );
		final GenericBean bean = new GenericBean();
		final String propertyName = org.mcisb.beacon.spottedexperiment.PropertyNames.EXPERIMENT_ID;
		final String title = ResourceBundle.getBundle( "org.mcisb.beacon.ui.pedro.db.messages" ).getString( "ExperimentImportPlugin.title" ); //$NON-NLS-1$ //$NON-NLS-2$
		final JDialog dialog = new JDialog();
    	dialog.setModal( true );
    	final JTable table = new JTable( tableModel );
    	table.setRowSorter( new TableRowSorter( tableModel ) );

		table.setSelectionMode( ListSelectionModel.SINGLE_SELECTION );
		table.getColumnModel().getColumn(0).setMinWidth(0);
		table.getColumnModel().getColumn(0).setMaxWidth(0);
		table.getColumnModel().getColumn(0).setPreferredWidth(0);
    	
    	new TableApp( dialog, title, new TablePanel( title, table, columnIdentifiers.indexOf( "id" ), false ), bean, propertyName ).show(); //$NON-NLS-1$
		
		return (String)CollectionUtils.getFirst( (Collection)bean.getProperty( propertyName ) );
    }
}
