# Supplementary material for: Information management for high content live cell imaging
Source: BMC Bioinformatics. 2009 Jul 21;10:226. doi: 10.1186/1471-2105-10-226 (PMC2723092; doi:10.1186/1471-2105-10-226)
Supplement: Additional file 6 — Source code. Java source code for the Pedro plugins and front end elements. [file 1471-2105-10-226-S6.zip › src/mcisb-beacon/org/mcisb/beacon/ui/pedro/DbDataPlugin.java]

/*******************************************************************************
 * Manchester Centre for Integrative Systems Biology
 * University of Manchester
 * Manchester M1 7ND
 * United Kingdom
 * 
 * Copyright (C) 2008 University of Manchester, MCISB
 * 
 * This software code is distributed under the Academic Free License V3.0
 * 
 * See included LICENSE.txt or more details.
 *******************************************************************************/
package org.mcisb.beacon.ui.pedro;

import java.util.*;
import javax.swing.*;
import pedro.view.*;
import org.mcisb.beacon.db.xml.*;
import org.mcisb.beacon.ui.db.xml.*;

/**
 * 
 * @author Neil Swainston
 */
public abstract class DbDataPlugin extends AbstractDbPlugin
{
	/**
	 * 
	 */
	protected final ResourceBundle resourceBundle = ResourceBundle.getBundle( "org.mcisb.beacon.ui.pedro.messages" ); //$NON-NLS-1$
	
	/**
	 * 
	 */
	private final String collectionName;
	
	/**
	 * 
	 */
	private Database db;
	
	/**
	 * 
	 * @param collectionName
	 * @param recordClassName
	 * @param displayName
	 * @param keyProperties
	 */
	public DbDataPlugin( final String collectionName, final String recordClassName, final String displayName, final String[] keyProperties )
	{
		this( collectionName, Arrays.asList( recordClassName ), displayName, keyProperties );
	}
	
	/**
	 * 
	 * @param collectionName
	 * @param recordClassNames
	 * @param displayName
	 * @param keyProperties
	 */
	public DbDataPlugin( final String collectionName, final Collection recordClassNames, final String displayName, final String[] keyProperties )
	{
		super( recordClassNames, displayName, keyProperties );
		this.collectionName = collectionName;
	}
	
	/**
	 * 
	 * @return Database
	 * @throws Exception
	 */
	protected Database getDb() throws Exception
	{
		if( db == null )
		{
			db = DatabaseFactory.getInstance( collectionName );
		}
		
		return db;
	}
	
	/**
	 * 
	 * @param node
	 * @return String
	 * @throws Exception
	 */
	protected String getDocId( NavigationTreeNode node ) throws Exception
	{
		return showChoices( node.getRecordNameProvider().getRecordClassName() );
	}
	
	/**
	 * 
	 * @param elementName
	 * @return String
	 * @throws Exception
	 */
	protected String showChoices( String elementName ) throws Exception
	{
    	final Map results = getDb().getElementIDs( elementName, keyProperties );
    	final String message = resourceBundle.getString( "DbDataPlugin.title" ) + elementName; //$NON-NLS-1$
    	
    	//Sort alphabetically
    	
    	Vector resultVector = new Vector(results.keySet());
    	Collections.sort(resultVector);
    	
    	final String s = (String)JOptionPane.showInputDialog( null, message, message, JOptionPane.PLAIN_MESSAGE, null, resultVector.toArray(), null );
    	
    	if( s != null )
    	{
    	    return (String)results.get( s );
    	}
    		
    	return null;
	}
}
