# Supplementary material for: Information management for high content live cell imaging
Source: BMC Bioinformatics. 2009 Jul 21;10:226. doi: 10.1186/1471-2105-10-226 (PMC2723092; doi:10.1186/1471-2105-10-226)
Supplement: Additional file 6 — Source code. Java source code for the Pedro plugins and front end elements. [file 1471-2105-10-226-S6.zip › src/mcisb-beacon/org/mcisb/beacon/ui/pedro/DbExportPlugin.java]

/*******************************************************************************
 * Manchester Centre for Integrative Systems Biology
 * University of Manchester
 * Manchester M1 7ND
 * United Kingdom
 * 
 * Copyright (C) 2008 University of Manchester, MCISB
 * 
 * This software code is distributed under the Academic Free License V3.0
 * 
 * See included LICENSE.txt or more details.
 *******************************************************************************/
package org.mcisb.beacon.ui.pedro;

import java.io.*;
import java.util.*;
import javax.swing.*;
import pedro.io.*;
import pedro.model.*;
import pedro.view.*;

/**
 * 
 * @author Neil Swainston
 */
public abstract class DbExportPlugin extends DbDataPlugin
{
	/**
	 * 
	 * @param collectionName
	 * @param recordClassName
	 * @param displayName
	 * @param keyProperty
	 */
	public DbExportPlugin( final String collectionName, final String recordClassName, final String displayName, final String keyProperty )
	{
		this( collectionName, Arrays.asList( recordClassName ), displayName, new String[] { keyProperty } );
	}
	
	/**
	 * 
	 * @param collectionName
	 * @param recordClassNames
	 * @param displayName
	 * @param keyProperty
	 */
	public DbExportPlugin( final String collectionName, final Collection recordClassNames, final String displayName, final String keyProperty )
	{
		this( collectionName, recordClassNames, displayName, new String[] { keyProperty } );
	}
	
	/**
	 * 
	 * @param collectionName
	 * @param recordClassName
	 * @param displayName
	 * @param keyProperties
	 */
	public DbExportPlugin( final String collectionName, final String recordClassName, final String displayName, final String[] keyProperties )
	{
		this( collectionName, Arrays.asList( recordClassName ), displayName, keyProperties );
	}
	
	/**
	 * 
	 * @param collectionName
	 * @param recordClassNames
	 * @param displayName
	 * @param keyProperties
	 */
	public DbExportPlugin( final String collectionName, final Collection recordClassNames, final String displayName, final String[] keyProperties )
	{
		super( collectionName, recordClassNames, displayName, keyProperties );
	}
    
	/**
	 *
	 * @param recordModelFactory
	 * @param navigationTree
	 * @param node
	 */
    public void process( RecordModelFactory recordModelFactory, NavigationTree navigationTree, NavigationTreeNode node )
    {
    	try
    	{
    		save( recordModelFactory, node, keyProperties );
    		JOptionPane.showMessageDialog( null, resourceBundle.getString( "DbExportPlugin.saveMessage" ), resourceBundle.getString( "DbExportPlugin.saveTitle" ), JOptionPane.INFORMATION_MESSAGE ); //$NON-NLS-1$ //$NON-NLS-2$
		}
		catch( Exception e )
		{
			showException( e );
		}
	}
    
    /**
     * 
     * @param recordModelFactory
     * @param node
     * @param identifierFields
     * @throws Exception
     */
    private void save( RecordModelFactory recordModelFactory, NavigationTreeNode node, String[] identifierFields ) throws Exception
    {
		final Map properties = new HashMap();
		final File xml = File.createTempFile( "export", ".xml" ); //$NON-NLS-1$ //$NON-NLS-2$
		final XMLSubmissionFileWriter pedroFileWriter = new XMLSubmissionFileWriter( recordModelFactory, false );
		pedroFileWriter.omitModelStamp();	    
		
		for( int i = 0; i < identifierFields.length; i++ )
		{
			final String keyName = identifierFields[ i ];
			properties.put( keyName, new NodeUtils().getStringFieldValue( node, keyName ) );
		}	    
		
		pedroFileWriter.writeFile( xml, node.getRecordModel(), true );
		getDb().saveData( xml, new File( recordModelFactory.getSchemaName() ), properties );
		xml.delete();
	}
}
