# Supplementary material for: Information management for high content live cell imaging
Source: BMC Bioinformatics. 2009 Jul 21;10:226. doi: 10.1186/1471-2105-10-226 (PMC2723092; doi:10.1186/1471-2105-10-226)
Supplement: Additional file 6 — Source code. Java source code for the Pedro plugins and front end elements. [file 1471-2105-10-226-S6.zip › src/mcisb-beacon/org/mcisb/beacon/ui/pedro/DbImportPlugin.java]

/*******************************************************************************
 * Manchester Centre for Integrative Systems Biology
 * University of Manchester
 * Manchester M1 7ND
 * United Kingdom
 * 
 * Copyright (C) 2008 University of Manchester, MCISB
 * 
 * This software code is distributed under the Academic Free License V3.0
 * 
 * See included LICENSE.txt or more details.
 *******************************************************************************/
package org.mcisb.beacon.ui.pedro;

import java.io.*;
import java.util.*;
import pedro.config.*;
import pedro.io.*;
import pedro.model.*;
import pedro.view.*;

/**
 * 
 * @author Neil Swainston
 */
public abstract class DbImportPlugin extends DbDataPlugin
{
	/**
	 * 
	 */
	protected final org.mcisb.util.xml.XmlUtils xmlUtils = new org.mcisb.util.xml.XmlUtils();
	
	/**
	 * 
	 * @param collectionName
	 * @param recordClassName
	 * @param displayName
	 * @param keyProperty
	 */
	public DbImportPlugin( final String collectionName, final String recordClassName, final String displayName, final String keyProperty )
	{
		this( collectionName, Arrays.asList( recordClassName ), displayName, new String[] { keyProperty } );
	}
	
	/**
	 * 
	 * @param collectionName
	 * @param recordClassNames
	 * @param displayName
	 * @param keyProperty
	 */
	public DbImportPlugin( final String collectionName, final Collection recordClassNames, final String displayName, final String keyProperty )
	{
		this( collectionName, recordClassNames, displayName, new String[] { keyProperty } );
	}
	
	/**
	 * 
	 * @param collectionName
	 * @param recordClassName
	 * @param displayName
	 * @param keyProperties
	 */
	public DbImportPlugin( final String collectionName, final String recordClassName, final String displayName, final String[] keyProperties )
	{
		this( collectionName, Arrays.asList( recordClassName ), displayName, keyProperties );
	}
	
	/**
	 * 
	 * @param collectionName
	 * @param recordClassNames
	 * @param displayName
	 * @param keyProperties
	 */
	public DbImportPlugin( final String collectionName, final Collection recordClassNames, final String displayName, final String[] keyProperties )
	{
		super( collectionName, recordClassNames, displayName, keyProperties );
	}
	
    /**
     *
     * @param recordModelFactory
     * @param navigationTree
     * @param node
     */
	public void process( RecordModelFactory recordModelFactory, NavigationTree navigationTree, NavigationTreeNode node )
	{
		try
		{
			final String docId = getDocId( node );

			if( docId != null )
			{
				RecordModel recordModel = null;
				
				for( Iterator iterator = recordClassNames.iterator(); iterator.hasNext(); )
				{
					final String recordClassName = (String)iterator.next();
					recordModel = getRecordModel( recordModelFactory, recordClassName, docId );
					
					if( recordModel != null )
					{
						break;
					}
				}
	
				if( recordModel != null )
				{
					recordModel.updateDisplayName();
					final RecordNameProvider targetRecordNameProvider = node.getRecordNameProvider();
					navigationTree.pasteNode( targetRecordNameProvider, recordModel );
					navigationTree.updateUI();
				}
				else
				{
					// Give user option of adding recordModel to the database.
				}
			}
		}
		catch( Exception e )
		{
			showException( e );
		}
	}
	
	/**
	 * @param recordModelFactory
	 * @param recordClassName
	 * @param docId
	 * @return RecordModel
	 * @throws Exception
	 */
    private RecordModel getRecordModel( RecordModelFactory recordModelFactory, String recordClassName, String docId ) throws Exception
    {
    	File result = null;
    	
    	try
    	{
    		result = getDb().getResult( recordClassName, docId );

    		final ConfigurationReader configurationReader = recordModelFactory.getConfigurationReader();
    		configurationReader.setIgnoreSchemaLocation( true );
			final XMLSubmissionFileReader xmlFileReader = new XMLSubmissionFileReader( new File( recordModelFactory.getSchemaName() ).toURI().toURL(), recordModelFactory, configurationReader, true );
	    	xmlFileReader.readFile( result );
	    	return xmlFileReader.getRootModel();	
    	}
    	finally
    	{
    		if( result != null )
    		{
    			result.delete();
    		}
    	}
    }
}
