# Supplementary material for: Information management for high content live cell imaging
Source: BMC Bioinformatics. 2009 Jul 21;10:226. doi: 10.1186/1471-2105-10-226 (PMC2723092; doi:10.1186/1471-2105-10-226)
Supplement: Additional file 6 — Source code. Java source code for the Pedro plugins and front end elements. [file 1471-2105-10-226-S6.zip › src/mcisb-beacon/org/mcisb/beacon/ui/pedro/file/EquipmentImportPlugin.java]

/*******************************************************************************
 * Manchester Centre for Integrative Systems Biology
 * University of Manchester
 * Manchester M1 7ND
 * United Kingdom
 * 
 * Copyright (C) 2008 University of Manchester, MCISB
 * 
 * This software code is distributed under the Academic Free License V3.0
 * 
 * See included LICENSE.txt or more details.
 *******************************************************************************/
package org.mcisb.beacon.ui.pedro.file;

import java.io.File;
import java.util.ArrayList;

import org.mcisb.beacon.experiment.Dish;
import org.mcisb.beacon.experiment.Excitation;
import org.mcisb.beacon.experiment.ExperimentDetailsFactory;
import org.mcisb.beacon.experiment.ExperimentalDetails;
import org.mcisb.beacon.experiment.Microscope;
import org.mcisb.beacon.experiment.SpotReading;
import org.mcisb.beacon.experiment.Track;
import org.mcisb.beacon.ui.pedro.AbstractDataPlugin;
import org.mcisb.beacon.ui.pedro.NodeUtils;
import org.mcisb.ui.util.FileChooserUtils;

import pedro.model.RecordModel;
import pedro.model.RecordModelFactory;
import pedro.model.RecordNameProvider;
import pedro.plugins.PedroPlugin;
import pedro.view.NavigationTree;
import pedro.view.NavigationTreeNode;

/**
 * 
 * @author Neil Swainston
 */
public class EquipmentImportPlugin extends AbstractDataPlugin implements PedroPlugin
{
	/**
	 * 
	 *
	 */
	public EquipmentImportPlugin()
	{
		super( "Experimental_details", "Normal Experiment Loader (mdb only)" ); //$NON-NLS-1$ //$NON-NLS-2$
	}
    
	/*
	 * (non-Javadoc)
	 * @see pedro.plugins.PedroPlugin#process(pedro.model.RecordModelFactory, pedro.view.NavigationTree, pedro.view.NavigationTreeNode)
	 */
    public void process( RecordModelFactory recordModelFactory, NavigationTree navigationTree, NavigationTreeNode node )
    {
		// Get the Zeiss MDB file:
		final File file = new FileChooserUtils().getFile( "mdb" ); //$NON-NLS-1$
		
		
		/* So, there are two possibilities here, one is that a spotter file has already been read, 
		 * in which case we should try and populate the rest of the model according to the old method.
		 * The more likely scenario is that there is no spotter file and we need to key everything off
		 * the MDB file.  Each dish will have a seperate MDB file attached to it.  tracks
		 */
		if( file != null )
		{
			
			// try
			{ 
				final NodeUtils nodeUtils = new NodeUtils();
				int numberOfDishes = nodeUtils.getIntegerFieldValue( node, "numberOfDishes"); //$NON-NLS-1$
				if (numberOfDishes==0) {
					numberOfDishes=1;
				}
				ExperimentDetailsFactory expFactory = new ExperimentDetailsFactory(file);
				ExperimentalDetails expDetails = expFactory.getExperimentalDetails();
				final RecordModel experimentalDetails = node.getRecordModel();
				final RecordNameProvider targetRecordNameProvider = node.getRecordNameProvider();
				experimentalDetails.setValue("equipment_file_name", expDetails.getFileName(), false); //$NON-NLS-1$
				
				// First let's set the number of dishes...
				experimentalDetails.setValue("numberOfDishes", Integer.toString(numberOfDishes), false); //$NON-NLS-1$
				
				//And get the dishes...
				
				ArrayList dishes = expDetails.getDishes();
				
				for (int i =0; i<dishes.size(); i++) {
					//We need a record model for this dish.
					RecordModel dishNode = recordModelFactory.createRecordModel("Dish"); //$NON-NLS-1$
					Dish currentDish = (Dish)dishes.get(i);
					
					//Sort out what we know about the dish
					ArrayList spotReadings = currentDish.getSpotReadings();
					Microscope microscope = currentDish.getMicroscope();
					
					//Set the top level nodes we can
					RecordModel microscopeNode = recordModelFactory.createRecordModel("Microscope"); //$NON-NLS-1$
					RecordModel objectiveNode = recordModelFactory.createRecordModel("Objective_Details"); //$NON-NLS-1$
					
					//Do the microscope:
					objectiveNode.setValue("name", microscope.getName(), false); //$NON-NLS-1$
					objectiveNode.setValue("lensNA", microscope.getLens(), false); //$NON-NLS-1$
					objectiveNode.setValue("magnification", microscope.getMagnification(), false); //$NON-NLS-1$
					
					//Assemble the node
					microscopeNode.addChild("Objective_Details", objectiveNode, false); //$NON-NLS-1$
					
					//Add it to the dish
					dishNode.addChild("Microscope", microscopeNode, false); //$NON-NLS-1$
					dishNode.setValue("dishNumber", Integer.toString(currentDish.getDishNumber()), false); //$NON-NLS-1$
					
					//And now the spot readings...
					
					for (int j =0; j<spotReadings.size();j++) {
						SpotReading currentSpot = (SpotReading)spotReadings.get(j);
						
						RecordModel spotNode = recordModelFactory.createRecordModel("LocationReading"); //$NON-NLS-1$
						RecordModel resultNode = recordModelFactory.createRecordModel("Result"); //$NON-NLS-1$
						
						//Need an empty spotsample node...
						RecordModel sampleNode = recordModelFactory.createRecordModel("LocationSample"); //$NON-NLS-1$
						sampleNode.setValue("description", "", false); //$NON-NLS-1$ //$NON-NLS-2$
						
						resultNode.setValue("results_file", currentSpot.getResultFile(), false); //$NON-NLS-1$
						spotNode.addChild("Result", resultNode, false); //$NON-NLS-1$
						spotNode.setValue("acquisition_time", currentSpot.getAcquisitionTime().toString(), false); //$NON-NLS-1$
						spotNode.updateDisplayName();
						
						//Last two things:
						
						ArrayList tracks=currentSpot.getTracks();
						ArrayList excitations=currentSpot.getExcitations();
						
						// Tracks first!
						for (int k=0; k<tracks.size();k++) {
							Track currentTrack = (Track)tracks.get(k);
							RecordModel trackNode = recordModelFactory.createRecordModel("Track"); //$NON-NLS-1$
							trackNode.setValue("id", currentTrack.getId(), false); //$NON-NLS-1$
							trackNode.setValue("name", currentTrack.getName(), false); //$NON-NLS-1$
							spotNode.addChild("Track", trackNode, false); //$NON-NLS-1$
						}
						// Excitations!
						for (int k=0; k<excitations.size(); k++) {
							Excitation currentExcitation = (Excitation)excitations.get(k);
							RecordModel excitationNode = recordModelFactory.createRecordModel("Excitation"); //$NON-NLS-1$
							RecordModel laserNode = recordModelFactory.createRecordModel("Laser"); //$NON-NLS-1$
							RecordModel excitationMeasurementNode = recordModelFactory.createRecordModel("Excitation_Measurement"); //$NON-NLS-1$
							excitationMeasurementNode.setValue("unit", "nM", false); //$NON-NLS-1$ //$NON-NLS-2$
							excitationMeasurementNode.setValue("value", Double.toString(currentExcitation.getPower()), false); //$NON-NLS-1$
							excitationMeasurementNode.updateDisplayName();
							laserNode.addChild("Excitation_Measurement", excitationMeasurementNode, false); //$NON-NLS-1$
							laserNode.setValue("id", currentExcitation.getLaser(),false); //$NON-NLS-1$
							laserNode.updateDisplayName();
							excitationNode.addChild("Excitation_choices", laserNode, false); //$NON-NLS-1$
							excitationNode.updateDisplayName();
							spotNode.addChild("Excitation", excitationNode, false); //$NON-NLS-1$
							spotNode.updateDisplayName();
							
						}
						spotNode.addChild("LocationSample", sampleNode, false); //$NON-NLS-1$
						spotNode.updateDisplayName();
						dishNode.addChild("LocationReading", spotNode, false); //$NON-NLS-1$
						dishNode.updateDisplayName();
					}
					experimentalDetails.addChild("Dish", dishNode, false); //$NON-NLS-1$
					experimentalDetails.updateDisplayName();
					navigationTree.pasteNode(targetRecordNameProvider, experimentalDetails);
					navigationTree.updateUI();
					
				}
				
				
				/*
				final Experiment experiment = new ExperimentFactory().getInstance( file );	       
			   
			    // This is a bit tricky as this branch of the tree has already been partially
			    // populated by the GAL file loader

				// 
			    // Put the raw MDB file as a child of the current node.
			    // First get a complete copy of the current node
				final RecordModel array = node.getRecordModel();
			    array.setValue( "equipment_file_name", experiment.getFilepath(), false ); //$NON-NLS-1$
			    
			    // Go through the stored model and find the appropriate recording for each spot node at this scope is an Assay
			    final NodeUtils nodeUtils = new NodeUtils();
			    
			    // Need to precompute the total number of spots on each dish and cache this	  
			    final int numberOfDishes = nodeUtils.getIntegerFieldValue( node, "numberOfDishes" ); //$NON-NLS-1$
		
			    for( int i = 0; i < numberOfDishes; i++ )
			    {
					final String dishDisplayName = "DISH:-" + ( i + 1 ); //$NON-NLS-1$

					for( Enumeration assayChildren = node.children(); assayChildren.hasMoreElements(); )
					{
						NavigationTreeNode dishNode = (NavigationTreeNode)assayChildren.nextElement();
					    
					    if( dishNode.getDisplayName().trim().equals( dishDisplayName ) )
					    {			
					    	// should have got the appropriate dish by here
							// Get number of rows/columns from this dish, as each dish could be different :-(
							final int rows = nodeUtils.getIntegerFieldValue( dishNode, "numberOfRows" ); //$NON-NLS-1$
							final int columns = nodeUtils.getIntegerFieldValue( dishNode, "numberOfColumns" ); //$NON-NLS-1$
							
							final List selectedSpots = new ArrayList();
					    	final Collection deselectedSpots = new ArrayList();
					    	
					    	for( Enumeration spotNodes = dishNode.children(); spotNodes.hasMoreElements(); )
					    	{
					    		final NavigationTreeNode spotNode = (NavigationTreeNode)spotNodes.nextElement();
					    		final int rowNumber = nodeUtils.getIntegerFieldValue( spotNode, "row" ); //$NON-NLS-1$
								final int columnNumber = nodeUtils.getIntegerFieldValue( spotNode, "column" ); //$NON-NLS-1$
								
					    		final Collection plasmids = new ArrayList();
					    		final Spot spot = new Spot( plasmids );
					    		spot.setRow( rowNumber );
					    		spot.setColumn( columnNumber );
					    		
					    		selectedSpots.add( spot );
					    	}
					    	
							// Ask the user about which spots they asked the microscope to track
					    	getTrackedSpots( rows, columns, experiment.getNumberOfRecordings(), selectedSpots, deselectedSpots );
							
					    	final boolean deleteNonTrackedSpots = ( deselectedSpots.size() > 0 ) ? deleteNonTrackedSpots() : false;

							for( Enumeration spotNodes = dishNode.children(); spotNodes.hasMoreElements(); )
							{
								final NavigationTreeNode spotNode = (NavigationTreeNode)spotNodes.nextElement();
							    
							    if( spotNode.getDisplayName().trim().startsWith( "SPOTREADING" ) ) //$NON-NLS-1$
							    { 
									final int rowNumber = nodeUtils.getIntegerFieldValue( spotNode, "row" ); //$NON-NLS-1$
									final int columnNumber = nodeUtils.getIntegerFieldValue( spotNode, "column" ); //$NON-NLS-1$
									
									// Now get the appropriate Microscope model and add it to this spot:
									final MicroscopeRecording recording = getRecording( experiment, selectedSpots, rowNumber, columnNumber );
									final RecordModel spotRecordModel = spotNode.getRecordModel();			    
								    
									if( recording != null )
									{			    
										final RecordModel microscopeRecordModel = recordModelFactory.createRecordModel( "Microscope" ); //$NON-NLS-1$    
									    
										addObjectiveDetails( recording, recordModelFactory, microscopeRecordModel );

									    for( Iterator iterator = recording.getTracks().iterator(); iterator.hasNext(); )
									    {
									    	addTrack( (UniqueObject)iterator.next(), recordModelFactory, microscopeRecordModel );
									    }
									    
									    for( Iterator iterator = recording.getLasers().iterator(); iterator.hasNext(); )
									    {
											addLaser( (Laser)iterator.next(), recordModelFactory, microscopeRecordModel );
									    }
									    
									    spotRecordModel.setValue( "acquisition_time", recording.getAquisitionTime(), false ); //$NON-NLS-1$
									    spotRecordModel.updateDisplayName();
									    
									    for( Iterator iterator = spotRecordModel.getFields().iterator(); iterator.hasNext(); )
										{
										    final DataFieldModel dataFieldModel = (DataFieldModel)iterator.next();
										    
										    if( dataFieldModel.getName().trim().equals( "Microscope" ) ) //$NON-NLS-1$
										    { 
										    	spotRecordModel.removeField( dataFieldModel );	
										    }
										}
										
									    // TODO: Work out why Microscope cannot be added.
										// spotRecordModel.addChild( "Microscope", microscopeRecordModel, false ); //$NON-NLS-1$
						
									    // Add Results stub to this spot reading
									    final RecordModel resultRecordModel = recordModelFactory.createRecordModel( "Result" ); //$NON-NLS-1$
						
									    resultRecordModel.setValue( "results_file", recording.getName(), false ); //$NON-NLS-1$
									    resultRecordModel.updateDisplayName();
									    
									    spotRecordModel.addChild( "Result", resultRecordModel, false ); //$NON-NLS-1$
									    spotRecordModel.updateDisplayName();			    
									}
									else if( deleteNonTrackedSpots )
								    {
										final NavigationTreeNode parentNode = (NavigationTreeNode)spotNode.getParent();
										final RecordModel parentRecordModel = parentNode.getRecordModel();
										
										for( Iterator iterator = parentRecordModel.getFields().iterator(); iterator.hasNext(); )
										{
										    final DataFieldModel dataFieldModel = (DataFieldModel)iterator.next();
										    
										    if( dataFieldModel.getName().trim().equals( "SpotReading" ) ) //$NON-NLS-1$
										    { 
										    	if( dataFieldModel instanceof ListFieldModel )
										    	{
										    		final ListFieldModel listFieldModel = (ListFieldModel)dataFieldModel;
										    		listFieldModel.removeChild( spotRecordModel );
										    	}
										    }
										}
									}
								}

							    dishNode.updateDisplayName( (DefaultTreeModel)navigationTree.getModel() );
							}
					    }
					}
			    }

			    array.updateDisplayName();
			    
			    navigationTree.pasteNode( node.getRecordNameProvider(), array );
			    navigationTree.updateUI();*/
			}
			/*
			catch( Exception e )
			{
				showException( e );
			}
			*/
		}
    }

}
