# Supplementary material for: Information management for high content live cell imaging
Source: BMC Bioinformatics. 2009 Jul 21;10:226. doi: 10.1186/1471-2105-10-226 (PMC2723092; doi:10.1186/1471-2105-10-226)
Supplement: Additional file 6 — Source code. Java source code for the Pedro plugins and front end elements. [file 1471-2105-10-226-S6.zip › src/mcisb-beacon/org/mcisb/beacon/ui/pedro/file/FileExporter.java]

/*******************************************************************************
 * Manchester Centre for Integrative Systems Biology
 * University of Manchester
 * Manchester M1 7ND
 * United Kingdom
 * 
 * Copyright (C) 2008 University of Manchester, MCISB
 * 
 * This software code is distributed under the Academic Free License V3.0
 * 
 * See included LICENSE.txt or more details.
 *******************************************************************************/
package org.mcisb.beacon.ui.pedro.file;

import java.io.File;
import java.io.FileOutputStream;
import java.io.IOException;
import java.io.OutputStream;
import java.util.Iterator;
import java.util.List;

import org.mcisb.beacon.ui.pedro.NodeUtils;
import org.mcisb.beacon.ui.pedro.PedroUtils;
import org.mcisb.util.io.FileUtils;

import pedro.model.RecordModelFactory;
import pedro.view.NavigationTreeNode;

/**
 * 
 * @author Neil Swainston
 */
public class FileExporter
{
	/**
	 * 
	 */
	private final FileUtils fileUtils = new FileUtils();

	/**
	 * 
	 */
	private final NodeUtils nodeUtils = new NodeUtils();
	
	/**
	 * 
	 * @param experimentDir
	 * @param recordModelFactory
	 * @param node
	 * @param writeXml
	 * @param writeLSM
	 * @param writeExcel
	 * @throws IOException
	 */
	public void exportExperiment( File experimentDir, RecordModelFactory recordModelFactory, NavigationTreeNode node, boolean writeXml, boolean writeLSM, boolean writeExcel ) throws IOException
	{
		OutputStream os = null;
		
		try
		{
	    	copyFile( experimentDir, node, "ASSAY", "equipment_file_name" ); //$NON-NLS-1$ //$NON-NLS-2$
			
			// Dump the entire XML doc and the schema at this level
		    if( writeXml )
		    {
		    	os = new FileOutputStream( new File( experimentDir, "Experiment.xml" ) ); //$NON-NLS-1$
		    	new PedroUtils().exportXml( recordModelFactory, node.getRecordModel(), os );
	
				copyFile( experimentDir, new File( recordModelFactory.getSchemaName() ) );
		    }	    
	
		    final List dishes = nodeUtils.getChildNodes( nodeUtils.getChildNodes( node, "ASSAY" ), "DISH" ); //$NON-NLS-1$ //$NON-NLS-2$
		    
		    for( Iterator iterator = dishes.iterator(); iterator.hasNext(); )
		    {
				final NavigationTreeNode dishNode = (NavigationTreeNode)iterator.next();
				final File dishDir = fileUtils.mkdir( experimentDir, fileUtils.convertCharacters( dishNode.getDisplayName() ) );	    
				
				final List spots = nodeUtils.getChildNodes( dishNode, "SPOTREADING" ); //$NON-NLS-1$
				
				for( Iterator spotIterator = spots.iterator(); spotIterator.hasNext(); )
				{
				    final NavigationTreeNode spotNode = (NavigationTreeNode)spotIterator.next();
				    final File spotDir = fileUtils.mkdir( dishDir, fileUtils.convertCharacters( spotNode.getDisplayName() ) );
				    exportSpot( spotDir, spotNode, writeLSM, writeExcel );
			    }
			}
		}
		finally
		{
			if( os != null )
			{
				os.close();
			}
		}
	}
	
	/**
	 * 
	 *
	 * @param spotDir
	 * @param node
	 * @param writeLSM
	 * @param writeExcel
	 * @throws IOException
	 */
	public void exportSpot( File spotDir, NavigationTreeNode node, boolean writeLSM, boolean writeExcel ) throws IOException
	{
	    if( writeLSM )
	    {	
			copyFile( spotDir, node, "RESULT", "results_file" ); //$NON-NLS-1$ //$NON-NLS-2$
	    }
	    
	    if( writeExcel )
	    {
			new SpreadSheetGenerator( spotDir, node ).createExcelFile();
	    }
	}
	
    /**
     *
     * @param parentDir
     * @param node
     * @param displayName
     * @param fieldName
     * @return File
     * @throws IOException
     */
    private File copyFile( File parentDir, NavigationTreeNode node, String displayName, String fieldName ) throws IOException
    {
    	final List resultNodes = nodeUtils.getChildNodes( node, displayName );
    	
		for( Iterator iterator = resultNodes.iterator(); iterator.hasNext(); )
		{
			final File originalFile = new File( nodeUtils.getStringFieldValue( (NavigationTreeNode)iterator.next(), fieldName ) );	
		    return copyFile( parentDir, originalFile );
		}
	
		return null;
    }
    
    /**
     * 
     * @param parentDir
     * @param originalFile
     * @return File
     * @throws IOException
     */
    private File copyFile( File parentDir, File originalFile ) throws IOException
    {
    	final File copiedFile = new File( parentDir, originalFile.getName() );
	    fileUtils.fileCopy( originalFile.getAbsolutePath(), copiedFile.getAbsolutePath() );
	    return copiedFile;
    }
}
