# Supplementary material for: Information management for high content live cell imaging
Source: BMC Bioinformatics. 2009 Jul 21;10:226. doi: 10.1186/1471-2105-10-226 (PMC2723092; doi:10.1186/1471-2105-10-226)
Supplement: Additional file 6 — Source code. Java source code for the Pedro plugins and front end elements. [file 1471-2105-10-226-S6.zip › src/mcisb-beacon/org/mcisb/beacon/ui/pedro/file/FileExporterTask.java]

/*******************************************************************************
 * Manchester Centre for Integrative Systems Biology
 * University of Manchester
 * Manchester M1 7ND
 * United Kingdom
 * 
 * Copyright (C) 2008 University of Manchester, MCISB
 * 
 * This software code is distributed under the Academic Free License V3.0
 * 
 * See included LICENSE.txt or more details.
 *******************************************************************************/
package org.mcisb.beacon.ui.pedro.file;

import java.io.File;
import java.io.Serializable;
import java.util.Collection;

import org.mcisb.util.CollectionUtils;
import org.mcisb.util.io.FileUtils;
import org.mcisb.util.task.AbstractGenericBeanTask;

import pedro.model.RecordModelFactory;
import pedro.view.NavigationTreeNode;

/**
 * 
 * @author Neil Swainston
 */
public class FileExporterTask extends AbstractGenericBeanTask
{
	/**
	 * 
	 */
	private final boolean experiment;
	
	/**
	 * 
	 */
	private final RecordModelFactory recordModelFactory;
	
	/**
	 * 
	 */
	private final NavigationTreeNode node;
	
	/**
	 * 
	 * @param recordModelFactory
	 * @param node
	 * @param experiment
	 */
	public FileExporterTask( final RecordModelFactory recordModelFactory, final NavigationTreeNode node, final boolean experiment )
	{
		this.recordModelFactory = recordModelFactory;
		this.node = node;
		this.experiment = experiment;
		
	}
	
	/*
	 * (non-Javadoc)
	 * @see org.mcisb.util.task.AbstractTask#doTask()
	 */
	protected Serializable doTask() throws Exception
	{
		// Need to create a directory tree underneath the selected directory:
		final File parentDirectory = new File( (String)CollectionUtils.getFirst( (Collection)bean.getProperty( org.mcisb.util.PropertyNames.EXPORT_FILEPATHS ) ) );
		final File directory = new FileUtils().mkdir( parentDirectory, new FileUtils().convertCharacters( node.getDisplayName() ) );
		final FileExporter exporter = new FileExporter();
		
		if( experiment )
		{
			exporter.exportExperiment( directory, recordModelFactory, node, bean.getBoolean( org.mcisb.beacon.spottedexperiment.PropertyNames.XML ), bean.getBoolean( org.mcisb.beacon.spottedexperiment.PropertyNames.LSM ), bean.getBoolean( org.mcisb.beacon.spottedexperiment.PropertyNames.EXCEL ) );
		}
		else
		{
			exporter.exportSpot( directory, node, bean.getBoolean( org.mcisb.beacon.spottedexperiment.PropertyNames.LSM ), bean.getBoolean( org.mcisb.beacon.spottedexperiment.PropertyNames.EXCEL ) );
		}
		
		return null;
	}
}
