# Supplementary material for: Information management for high content live cell imaging
Source: BMC Bioinformatics. 2009 Jul 21;10:226. doi: 10.1186/1471-2105-10-226 (PMC2723092; doi:10.1186/1471-2105-10-226)
Supplement: Additional file 6 — Source code. Java source code for the Pedro plugins and front end elements. [file 1471-2105-10-226-S6.zip › src/mcisb-beacon/org/mcisb/beacon/ui/pedro/file/FileExporterWizard.java]

/*******************************************************************************
 * Manchester Centre for Integrative Systems Biology
 * University of Manchester
 * Manchester M1 7ND
 * United Kingdom
 * 
 * Copyright (C) 2008 University of Manchester, MCISB
 * 
 * This software code is distributed under the Academic Free License V3.0
 * 
 * See included LICENSE.txt or more details.
 *******************************************************************************/
package org.mcisb.beacon.ui.pedro.file;

import java.awt.Component;
import java.util.HashMap;
import java.util.LinkedHashMap;
import java.util.Map;
import java.util.ResourceBundle;
import java.util.Vector;
import java.util.prefs.Preferences;

import javax.swing.JFileChooser;

import org.mcisb.ui.util.DefaultParameterPanel;
import org.mcisb.ui.util.FileChooserPanel;
import org.mcisb.ui.util.ParameterPanel;
import org.mcisb.ui.wizard.DefaultWizardComponent;
import org.mcisb.ui.wizard.FileChooserWizardComponent;
import org.mcisb.ui.wizard.Wizard;
import org.mcisb.util.GenericBean;

import pedro.model.RecordModelFactory;
import pedro.view.NavigationTreeNode;

/**
 * 
 * @author Neil Swainston
 */
public class FileExporterWizard extends Wizard
{
	/**
	 * 
	 */
	private static final long serialVersionUID = 1L;
	
	/**
	 * 
	 * @param parent
	 * @param bean
	 * @param recordModelFactory
	 * @param node
	 * @param experiment
	 */
	public FileExporterWizard( final Component parent, final GenericBean bean, final RecordModelFactory recordModelFactory, final NavigationTreeNode node, final boolean experiment )
	{
		super( bean, new FileExporterTask( recordModelFactory, node, experiment ) );
		
		final ResourceBundle resourceBundle = ResourceBundle.getBundle( "org.mcisb.beacon.ui.pedro.file.messages" ); //$NON-NLS-1$

		// Get options:
		final Map propertyNameToKey = new HashMap();
		final Map options = new LinkedHashMap();
		
		String prompt;
		
		if( experiment )
		{
			prompt = resourceBundle.getString( "FileExporterWizard.xmlPrompt" ); //$NON-NLS-1$
			propertyNameToKey.put( org.mcisb.beacon.spottedexperiment.PropertyNames.XML, prompt ); 
			options.put( prompt, new Vector() );
		}
		
		prompt = resourceBundle.getString( "FileExporterWizard.lsmPrompt" ); //$NON-NLS-1$
		propertyNameToKey.put( org.mcisb.beacon.spottedexperiment.PropertyNames.LSM, prompt ); 
		options.put( prompt, new Vector() );
		
		prompt = resourceBundle.getString( "FileExporterWizard.excelPrompt" ); //$NON-NLS-1$
		propertyNameToKey.put( org.mcisb.beacon.spottedexperiment.PropertyNames.EXCEL, prompt ); 
		options.put( prompt, new Vector() );
		
		// Add output directory FileChooser:
		addWizardComponent( new FileChooserWizardComponent( bean, new FileChooserPanel( parent, resourceBundle.getString( "FileExporterWizard.directoryTitle" ), ParameterPanel.DEFAULT_COLUMNS, new JFileChooser(), false, true, false, JFileChooser.DIRECTORIES_ONLY ), org.mcisb.util.PropertyNames.EXPORT_FILEPATHS ) ); //$NON-NLS-1$
		
		// Add options panel:
		addWizardComponent( new DefaultWizardComponent( bean, new DefaultParameterPanel( resourceBundle.getString( "FileExporterWizard.optionsTitle" ), options, Preferences.userNodeForPackage( getClass() ) ), propertyNameToKey ) ); //$NON-NLS-1$
		
		init();
	}
}
