# Supplementary material for: Information management for high content live cell imaging
Source: BMC Bioinformatics. 2009 Jul 21;10:226. doi: 10.1186/1471-2105-10-226 (PMC2723092; doi:10.1186/1471-2105-10-226)
Supplement: Additional file 6 — Source code. Java source code for the Pedro plugins and front end elements. [file 1471-2105-10-226-S6.zip › src/mcisb-beacon/org/mcisb/beacon/ui/pedro/file/FileExportPlugin.java]

/*******************************************************************************
 * Manchester Centre for Integrative Systems Biology
 * University of Manchester
 * Manchester M1 7ND
 * United Kingdom
 * 
 * Copyright (C) 2008 University of Manchester, MCISB
 * 
 * This software code is distributed under the Academic Free License V3.0
 * 
 * See included LICENSE.txt or more details.
 *******************************************************************************/
package org.mcisb.beacon.ui.pedro.file;

import java.util.ResourceBundle;

import javax.swing.JDialog;

import org.mcisb.beacon.ui.pedro.AbstractDataPlugin;

import pedro.model.RecordModelFactory;
import pedro.view.NavigationTree;
import pedro.view.NavigationTreeNode;

/**
 * 
 * @author Neil Swainston
 */
public abstract class FileExportPlugin extends AbstractDataPlugin
{
	/**
	 * 
	 */
	protected final static ResourceBundle resourceBundle = ResourceBundle.getBundle( "org.mcisb.beacon.ui.pedro.file.messages" ); //$NON-NLS-1$
	
	
	/**
	 * 
	 */
	final boolean experiment;
	
	/**
	 * 
	 * @param recordClassName
	 * @param displayName
	 * @param experiment
	 */
	public FileExportPlugin( final String recordClassName, final String displayName, final boolean experiment )
	{
		super( recordClassName, displayName );
		this.experiment = experiment;
	}

	/* 
	 * (non-Javadoc)
	 * @see pedro.plugins.PedroPlugin#process(pedro.model.RecordModelFactory, pedro.view.NavigationTree, pedro.view.NavigationTreeNode)
	 */
    public void process( RecordModelFactory recordModelFactory, NavigationTree navigationTree, NavigationTreeNode node )
    {	
    	try
    	{
    		final JDialog dialog = new JDialog();
	       	dialog.setModal( true );
	       	new FileExporterApp( dialog, null, recordModelFactory, node, experiment ).show();
    	}
		catch( Exception e )
		{
			showException( e );
		}
    }
}
