# Supplementary material for: Information management for high content live cell imaging
Source: BMC Bioinformatics. 2009 Jul 21;10:226. doi: 10.1186/1471-2105-10-226 (PMC2723092; doi:10.1186/1471-2105-10-226)
Supplement: Additional file 6 — Source code. Java source code for the Pedro plugins and front end elements. [file 1471-2105-10-226-S6.zip › src/mcisb-beacon/org/mcisb/beacon/ui/pedro/file/ResultsParser.java]

/*******************************************************************************
 * Manchester Centre for Integrative Systems Biology
 * University of Manchester
 * Manchester M1 7ND
 * United Kingdom
 * 
 * Copyright (C) 2008 University of Manchester, MCISB
 * 
 * This software code is distributed under the Academic Free License V3.0
 * 
 * See included LICENSE.txt or more details.
 *******************************************************************************/
package org.mcisb.beacon.ui.pedro.file;

import java.io.File;
import java.util.*;
import org.mcisb.beacon.ui.pedro.PedroUtils;
import org.mcisb.util.xml.XmlUtils;
import javax.swing.*;

import pedro.model.RecordModel;
import pedro.model.*;
import pedro.model.RecordModelFactory;
import pedro.view.NavigationTreeNode;

/**
 * @author  Neil Swainston
 */
public abstract class ResultsParser
{
	/**
	 * 
	 */
	protected final XmlUtils xmlUtils = new XmlUtils();
	
	/**
	 * 
	 */
	protected final PedroUtils pedroUtils = new PedroUtils();
	
	/**
	 * 
	 */
	protected final File file;
	
	/**
	 * 
	 */
	protected final RecordModelFactory recordModelFactory;
	
	/**
	 * 
	 */
	protected final NavigationTreeNode node;
	
	/**
	 * 
	 * @param file
	 * @param recordModelFactory
	 * @param node
	 */
	public ResultsParser( final File file, final RecordModelFactory recordModelFactory, final NavigationTreeNode node )
	{
		this.file = file;
		this.recordModelFactory = recordModelFactory;
		this.node = node;
	}
	
	/**
	 * 
	 */
	public void parse()
	{
		final RecordModel resultRecordModel = node.getRecordModel();
		//Want to leave the file name as the LSM file for now? Or do we want it to be the XML tracker output?
		resultRecordModel.setValue( "results_file", file.getAbsolutePath(), false ); //$NON-NLS-1$
		resultRecordModel.addChild( "File_Info", getFileInfoRecordModel(), false ); //$NON-NLS-1$	
		resultRecordModel.addChild( "ResultTimeSeries", getTimeSeriesRecordModel(), false ); //$NON-NLS-1$
		
		/*
		 * Need to get some plasmid names to pass to the next bit...
		 * Two places they could be, either in LocationReading/LocationSample/Plasmid 
		 * (LocationReading is this node's parent)
		 * OR in Dish, which is LocationReading's parent...
		 */
		ArrayList plasmidNames = new ArrayList();
		RecordModel locSample=null;
		ArrayList locReadsListFields =resultRecordModel.getContainingListModel().getContainingRecord().getListFields();
		//LocationSample is list first list field..
		ListFieldModel tempListField =(ListFieldModel)locReadsListFields.get(0);
		locSample = (RecordModel)tempListField.getChildren().get(0);
		if (locSample !=null) {
			ArrayList locSampleListFields = locSample.getListFields();
			tempListField = (ListFieldModel)locSampleListFields.get(0);
				for (int j=0; j<tempListField.getChildren().size();j++) {
						RecordModel tempPlasmidRM = (RecordModel)tempListField.getChildren().get(j);
						EditFieldModel tempEditModel = (EditFieldModel) tempPlasmidRM.getField("name");
						plasmidNames.add(tempEditModel.getValue());
				}
				
		}		
		
		//And let's do the same thing for the dish
		ArrayList dishListFields = resultRecordModel.getContainingListModel().getContainingRecord().getContainingListModel().getContainingRecord().getListFields();
		//Element 5 should have the plasmids in it... For some reason getListFields() returns all fields, not just ListFields.
		tempListField=(ListFieldModel)dishListFields.get(5);
		for (int j=0; j<tempListField.getChildren().size();j++) {
			RecordModel tempPlasmidRM = (RecordModel)tempListField.getChildren().get(j);
			EditFieldModel tempEditModel = (EditFieldModel) tempPlasmidRM.getField("name");
			plasmidNames.add(tempEditModel.getValue());
		}
		plasmidNames.add("No Plasmid Associated");
		//Remove duplicate names
		Set set = new HashSet(plasmidNames);
		String[] plasmidNameArray = (String[])(set.toArray(new String[set.size()]));
		
		//If there're no plasmids defined, stick up a warning saying no analysis will take place
		if (plasmidNameArray.length==0) {
			@SuppressWarnings("unused")
			int answer = JOptionPane.showConfirmDialog(null, "No plasmids for this result have been defined, data will not be analysed.","Warning!",JOptionPane.DEFAULT_OPTION, JOptionPane.WARNING_MESSAGE);
		} else {
			resultRecordModel.addChild( "AnalysisResults", getAnalysisResultsRecordModel(plasmidNameArray), false); //$NON-NLS-1$
		}
		
		resultRecordModel.updateDisplayName();
	}
	
	/**
	 * 
	 * @return RecordModel
	 */
	protected abstract RecordModel getFileInfoRecordModel();
	
	/**
	 * 
	 * @return RecordModel
	 */
	protected abstract RecordModel getTimeSeriesRecordModel();
	
	/**
	 * 
	 * @return RecordModel
	 */
	
	protected abstract RecordModel getAnalysisResultsRecordModel(String[] s);
}
