# Supplementary material for: Information management for high content live cell imaging
Source: BMC Bioinformatics. 2009 Jul 21;10:226. doi: 10.1186/1471-2105-10-226 (PMC2723092; doi:10.1186/1471-2105-10-226)
Supplement: Additional file 6 — Source code. Java source code for the Pedro plugins and front end elements. [file 1471-2105-10-226-S6.zip › src/mcisb-beacon/org/mcisb/beacon/ui/pedro/file/SpottedImportPlugin.java]

package org.mcisb.beacon.ui.pedro.file;

import java.io.File;
import java.util.ArrayList;
import java.util.Collection;
import java.util.Enumeration;
import java.util.Iterator;
import java.util.List;

import javax.swing.JDialog;
import javax.swing.JOptionPane;
import javax.swing.tree.DefaultTreeModel;

import org.mcisb.beacon.spottedexperiment.ExperimentFactory;
import org.mcisb.beacon.spottedexperiment.Laser;
import org.mcisb.beacon.spottedexperiment.MicroscopeRecording;
import org.mcisb.tracking.Spot;
import org.mcisb.beacon.ui.pedro.AbstractDataPlugin;
import org.mcisb.beacon.ui.pedro.NodeUtils;
import org.mcisb.ui.tracking.SpotTable;
import org.mcisb.ui.tracking.SpotTableModel;
import org.mcisb.ui.util.FileChooserUtils;
import org.mcisb.ui.util.table.TablePanel;
import org.mcisb.ui.wizard.table.TableApp;
import org.mcisb.util.GenericBean;
import org.mcisb.util.UniqueObject;

import pedro.model.DataFieldModel;
import pedro.model.ListFieldModel;
import pedro.model.RecordModel;
import pedro.model.RecordModelFactory;
import pedro.plugins.PedroPlugin;
import pedro.view.NavigationTree;
import pedro.view.NavigationTreeNode;

/**
 * Manchester Centre for Integrative Systems Biology
 * University of Manchester
 * Manchester M1 7ND
 * United Kingdom
 * 
 * Copyright (C) 2007 Neil Swainston
 * 
 * 
 * This program is free software; you can redistribute it and/or
 * modify it under the terms of the GNU General Public License
 * as published by the Free Software Foundation; either version 2
 * of the License, or (at your option) any later version.
 * 
 * This program is distributed in the hope that it will be useful,
 * but WITHOUT ANY WARRANTY; without even the implied warranty of
 * MERCHANTABILITY or FITNESS FOR A PARTICULAR PURPOSE.  See the
 * GNU General Public License for more details.
 * 
 * You should have received a copy of the GNU General Public License
 * along with this program; if not, write to the Free Software
 * Foundation, Inc., 51 Franklin Street, Fifth Floor, Boston, MA  02110-1301, USA.
 * 
 * @author Neil Swainston
 * @version 0.1
 */
public class SpottedImportPlugin extends AbstractDataPlugin implements PedroPlugin
{
	/**
	 * So, this is a combination of the old spotterimportplugin and equipmentimportplugin classes.
	 * It still uses the old data model in org.mcisb.tracking. There are a few kludges just to make
	 * sure that it can insert the right data into the right places given the new data models
	 * and also keep track of which node in the model it's meant to be updating (in SpotterImporter.java)
	 * I've added a lensName to the microscoperecording class as for some reason this wasn't
	 * actually being captured.  This really is messy and ideally should be moved across to use
	 * a similar import mechanism to the new equipmentimport plugin.
	 */
	public SpottedImportPlugin()
	{
		super( "Experimental_details", "Spotted Experiment Loader (gal and mdb)" ); //$NON-NLS-1$ //$NON-NLS-2$
	}
    
	/*
	 * (non-Javadoc)
	 * @see pedro.plugins.PedroPlugin#process(pedro.model.RecordModelFactory, pedro.view.NavigationTree, pedro.view.NavigationTreeNode)
	 */
    public void process( RecordModelFactory recordModelFactory, NavigationTree navigationTree, NavigationTreeNode node1 )
    {
    	//Get the GAL file and populate part of the model
    	
    	SpotterImporter spotterImporter = new SpotterImporter(recordModelFactory, navigationTree, node1);
    	
    	if (spotterImporter.process()) {
    		final NavigationTreeNode node = spotterImporter.getNode();
    		// Get the Zeiss MDB file:
    		final File file = new FileChooserUtils().getFile( "mdb" ); //$NON-NLS-1$

    		if( file != null )
    		{
    			try
    			{
    				final List recordings = new ArrayList();
    				new ExperimentFactory().getInstance( file, recordings );	       

    				// This is a bit tricky as this branch of the tree has already been partially
    				// populated by the GAL file loader

    				// Put the raw MDB file as a child of the current node.
    				// First get a complete copy of the current node
    				final RecordModel array = node.getRecordModel();
    				array.setValue( "equipment_file_name", file.getAbsolutePath(), false ); //$NON-NLS-1$

    				// Go through the stored model and find the appropriate recording for each spot node at this scope is an Assay
    				final NodeUtils nodeUtils = new NodeUtils();

    				// Need the microscope recording object here in order to add a microscope:
					MicroscopeRecording recording =null;
					
					String lensNA =""; //$NON-NLS-1$
					String mag=""; //$NON-NLS-1$
					String lensName=""; //$NON-NLS-1$
    				// Need to precompute the total number of spots on each dish and cache this	  
    				final int numberOfDishes = nodeUtils.getIntegerFieldValue( node, "numberOfDishes" ); //$NON-NLS-1$

    				for( int i = 0; i < numberOfDishes; i++ )
    				{
    					final String dishDisplayName = "DISH:-" + ( i + 1 ); //$NON-NLS-1$

    					RecordModel microscopeRecordModel = recordModelFactory.createRecordModel( "Microscope" ); //$NON-NLS-1$
    					for( Enumeration assayChildren = node.children(); assayChildren.hasMoreElements(); )
    					{
    						NavigationTreeNode dishNode = (NavigationTreeNode)assayChildren.nextElement();

    						if( dishNode.getDisplayName().trim().equals( dishDisplayName ) )
    						{			
    							// should have got the appropriate dish by here
    							// Get number of rows/columns from this dish, as each dish could be different :-(
    							final int rows = nodeUtils.getIntegerFieldValue( dishNode, "numberOfRows" ); //$NON-NLS-1$
    							final int columns = nodeUtils.getIntegerFieldValue( dishNode, "numberOfColumns" ); //$NON-NLS-1$

    							final List selectedSpots = new ArrayList();
    							final Collection deselectedSpots = new ArrayList();

    							for( Enumeration spotNodes = dishNode.children(); spotNodes.hasMoreElements(); )
    							{
    								final NavigationTreeNode spotNode = (NavigationTreeNode)spotNodes.nextElement();
    								final int rowNumber = nodeUtils.getIntegerFieldValue( spotNode, "row" ); //$NON-NLS-1$
    								final int columnNumber = nodeUtils.getIntegerFieldValue( spotNode, "column" ); //$NON-NLS-1$

    								final Collection plasmids = new ArrayList();
    								final Spot spot = new Spot( plasmids );
    								spot.setRow( rowNumber );
    								spot.setColumn( columnNumber );

    								selectedSpots.add( spot );
    							}

    							// Ask the user about which spots they asked the microscope to track
    							getTrackedSpots( rows, columns, recordings.size(), selectedSpots, deselectedSpots );

    							final boolean deleteNonTrackedSpots = ( deselectedSpots.size() > 0 ) ? deleteNonTrackedSpots() : false;

    							for( Enumeration spotNodes = dishNode.children(); spotNodes.hasMoreElements(); )
    							{
    								final NavigationTreeNode spotNode = (NavigationTreeNode)spotNodes.nextElement();

    								if( spotNode.getDisplayName().trim().startsWith( "SPOTREADING" ) ) //$NON-NLS-1$
    								{ 
    									final int rowNumber = nodeUtils.getIntegerFieldValue( spotNode, "row" ); //$NON-NLS-1$
    									final int columnNumber = nodeUtils.getIntegerFieldValue( spotNode, "column" ); //$NON-NLS-1$

    									// Now get the appropriate Microscope model and add it to this spot:
    									recording = getRecording( recordings, selectedSpots, rowNumber, columnNumber );
    									final RecordModel spotRecordModel = spotNode.getRecordModel();			    

    									if( recording != null )
    									{			    
    										//$NON-NLS-1$    

    										lensNA=recording.getLensNA();
    										lensName=recording.getLensName();
    										mag=recording.getMagnification();

    										for( Iterator iterator = recording.getTracks().iterator(); iterator.hasNext(); )
    										{
    											addTrack( (UniqueObject)iterator.next(), recordModelFactory, spotRecordModel );
    										}

    										for( Iterator iterator = recording.getLasers().iterator(); iterator.hasNext(); )
    										{
    											addLaser( (Laser)iterator.next(), recordModelFactory, spotRecordModel );
    										}

    										spotRecordModel.setValue( "acquisition_time", recording.getAquisitionTime(), false ); //$NON-NLS-1$
    										spotRecordModel.updateDisplayName();

    										for( Iterator iterator = spotRecordModel.getFields().iterator(); iterator.hasNext(); )
    										{
    											final DataFieldModel dataFieldModel = (DataFieldModel)iterator.next();

    											if( dataFieldModel.getName().trim().equals( "Microscope" ) ) //$NON-NLS-1$
    											{ 
    												spotRecordModel.removeField( dataFieldModel );	
    											}
    										}

    										// TODO: Work out why Microscope cannot be added.
    										// spotRecordModel.addChild( "Microscope", microscopeRecordModel, false ); //$NON-NLS-1$

    										// Add Results stub to this spot reading
    										final RecordModel resultRecordModel = recordModelFactory.createRecordModel( "Result" ); //$NON-NLS-1$

    										resultRecordModel.setValue( "results_file", recording.getName(), false ); //$NON-NLS-1$
    										resultRecordModel.updateDisplayName();

    										spotRecordModel.addChild( "Result", resultRecordModel, false ); //$NON-NLS-1$
    										spotRecordModel.updateDisplayName();			    
    									}
    									else if( deleteNonTrackedSpots )
    									{
    										final NavigationTreeNode parentNode = (NavigationTreeNode)spotNode.getParent();
    										final RecordModel parentRecordModel = parentNode.getRecordModel();

    										for( Iterator iterator = parentRecordModel.getFields().iterator(); iterator.hasNext(); )
    										{
    											final DataFieldModel dataFieldModel = (DataFieldModel)iterator.next();

    											if( dataFieldModel.getName().trim().equals( "SpotReading" ) ) //$NON-NLS-1$
    											{ 
    												if( dataFieldModel instanceof ListFieldModel )
    												{
    													final ListFieldModel listFieldModel = (ListFieldModel)dataFieldModel;
    													listFieldModel.removeChild( spotRecordModel );
    												}
    											}
    										}
    									}
    								}
    								dishNode.updateDisplayName( (DefaultTreeModel)navigationTree.getModel() );
    							}
    						}
    						RecordModel dishRecordModel = dishNode.getRecordModel();
    						addObjectiveDetails( lensName, lensNA, mag, recordModelFactory, microscopeRecordModel );
    						dishRecordModel.addChild("Microscope", microscopeRecordModel, false); //$NON-NLS-1$
    						dishNode.updateDisplayName( (DefaultTreeModel)navigationTree.getModel() );
    					}

    				}
    				array.updateDisplayName();

    				navigationTree.pasteNode( node.getRecordNameProvider(), array );
    				navigationTree.updateUI();
    			}
    			catch( Exception e )
    			{
    				showException( e );
    			}
    		}
    	}
    }

    /**
     * 
     * @return boolean
     */
    private boolean deleteNonTrackedSpots()
    {
		final StringBuffer message = new StringBuffer( "Do you wish to delete all information about spots that you did not track?" ); //$NON-NLS-1$
		final String title = "Non-tracked spots"; //$NON-NLS-1$
		return ( JOptionPane.showConfirmDialog( null, message.toString(), title, JOptionPane.YES_NO_OPTION ) == JOptionPane.YES_OPTION );
    }
	
    /**
     * 
     * @param recordings
     * @param spots
     * @param row
     * @param column
     * @return MicroscopeRecording
     */
    private MicroscopeRecording getRecording( List recordings, List spots, int row, int column )
    {
		for( Iterator iterator = spots.iterator(); iterator.hasNext(); )
	    {
			final Spot spot = (Spot)iterator.next();
			
			if( spot.getRow() == row && spot.getColumn() == column )
			{
				return (MicroscopeRecording)recordings.get( spots.indexOf( spot ) );
		    }
		}
	
		return null;
    }

    /**
     *
     * @param cols
     * @param rows
     * @param numberOfRecordings
     * @param selectedSpots
     * @param deselectedSpots
     * @throws Exception
     */
    private void getTrackedSpots( final int cols, final int rows, final int numberOfRecordings, final List selectedSpots, final Collection deselectedSpots ) throws Exception
    {
    	final JDialog dialog = new JDialog();
    	dialog.setModal( true );

    	// Ensure that the maximum number of selected spots is equal to numberOfRecordings:
    	final int totalSpots = selectedSpots.size();
    	
    	for( int i = totalSpots - 1; i >= numberOfRecordings; i-- )
    	{
    		deselectedSpots.add( selectedSpots.get( i ) );
    	}
    	
    	final SpotTableModel model = new SpotTableModel( rows, cols, selectedSpots );    	
    	new TableApp( dialog, "Spot Tracker", new TablePanel( "Order spots by tracking", new SpotTable( model, deselectedSpots, numberOfRecordings ), 0, true ), new GenericBean(), null ).show(); //$NON-NLS-1$ //$NON-NLS-2$
    }
    
    /**
     * 
     *
     * @param n
     * @param l
     * @param m
     * @param recordModelFactory
     * @param microscopeRecordModel
     */
    public void addObjectiveDetails( String n, String l, String m, final RecordModelFactory recordModelFactory, RecordModel microscopeRecordModel )
    {
    	final RecordModel objectiveRecordModel = recordModelFactory.createRecordModel( "Objective_Details" ); //$NON-NLS-1$
	    objectiveRecordModel.setValue( "name", n, false ); //$NON-NLS-1$
	    objectiveRecordModel.setValue( "lensNA", l, false ); //$NON-NLS-1$
	    objectiveRecordModel.setValue( "magnification", m, false ); //$NON-NLS-1$
	    objectiveRecordModel.updateDisplayName();
	    
	    microscopeRecordModel.addChild( "Objective_Details", objectiveRecordModel, false ); //$NON-NLS-1$
    }
    
    /**
     *
     * @param track
     * @param recordModelFactory
     * @param spotRecordModel
     */
    private void addTrack( final UniqueObject track, final RecordModelFactory recordModelFactory, RecordModel spotRecordModel )
    {
    	final RecordModel trackRecordModel = recordModelFactory.createRecordModel( "Track" ); //$NON-NLS-1$
		trackRecordModel.setValue( "id",  track.getId(), false ); //$NON-NLS-1$
		trackRecordModel.setValue( "name",  track.getId(), false ); //$NON-NLS-1$
		trackRecordModel.updateDisplayName();
		
		spotRecordModel.addChild( "Track", trackRecordModel, false ); //$NON-NLS-1$
		spotRecordModel.updateDisplayName();
    }
    
    /**
     *
     * @param laser
     * @param recordModelFactory
     * @param spotRecordModel
     */
    private void addLaser( final Laser laser, final RecordModelFactory recordModelFactory, RecordModel spotRecordModel )
    {
    	final RecordModel excitationMeasurementRecordModel = recordModelFactory.createRecordModel("Excitation_Measurement"); //$NON-NLS-1$
		excitationMeasurementRecordModel.setValue( "value", String.valueOf( laser.getPower() ), false ); //$NON-NLS-1$
		excitationMeasurementRecordModel.setValue( "unit", String.valueOf( "nM "), false ); //$NON-NLS-1$ //$NON-NLS-2$
		excitationMeasurementRecordModel.updateDisplayName();
		
		final RecordModel laserRecordModel = recordModelFactory.createRecordModel( "Laser" ); //$NON-NLS-1$
		laserRecordModel.setValue( "id",  laser.getId(), false ); //$NON-NLS-1$
		laserRecordModel.addChild( "Excitation_Measurement", excitationMeasurementRecordModel, false ); //$NON-NLS-1$
		laserRecordModel.updateDisplayName();
		
		final RecordModel excitationRecordModel = recordModelFactory.createRecordModel( "Excitation" ); //$NON-NLS-1$
		excitationRecordModel.addChild("Excitation_choices", laserRecordModel, false); //$NON-NLS-1$
		excitationRecordModel.updateDisplayName();
		
		spotRecordModel.addChild( "Excitation", excitationRecordModel, false ); //$NON-NLS-1$
		spotRecordModel.updateDisplayName();
    }
}
