# Supplementary material for: Information management for high content live cell imaging
Source: BMC Bioinformatics. 2009 Jul 21;10:226. doi: 10.1186/1471-2105-10-226 (PMC2723092; doi:10.1186/1471-2105-10-226)
Supplement: Additional file 6 — Source code. Java source code for the Pedro plugins and front end elements. [file 1471-2105-10-226-S6.zip › src/mcisb-beacon/org/mcisb/beacon/ui/pedro/file/SpotterImporter.java]

/*******************************************************************************
 * Manchester Centre for Integrative Systems Biology
 * University of Manchester
 * Manchester M1 7ND
 * United Kingdom
 * 
 * Copyright (C) 2008 University of Manchester, MCISB
 * 
 * This software code is distributed under the Academic Free License V3.0
 * 
 * See included LICENSE.txt or more details.
 *******************************************************************************/
package org.mcisb.beacon.ui.pedro.file;

import java.io.File;
import java.util.Collection;
import java.util.Iterator;
import java.util.List;

import org.mcisb.beacon.spottedexperiment.MicroscopeAssay;
import org.mcisb.beacon.spottedexperiment.MicroscopePlate;
import org.mcisb.beacon.spottedexperiment.Plasmid;
import org.mcisb.beacon.spottedexperiment.SpotterParser;
import org.mcisb.tracking.Spot;
import org.mcisb.ui.util.FileChooserUtils;

import pedro.model.RecordModel;
import pedro.model.RecordModelFactory;
import pedro.model.RecordNameProvider;
import pedro.view.NavigationTree;
import pedro.view.NavigationTreeNode;

/**
 * 
 * @author Neil Swainston
 */
public class SpotterImporter
{
	/**
	 * 
	 */
	private RecordModelFactory recordModelFactory = null;
	
	/**
	 * 
	 */
	private NavigationTree navigationTree = null;
	
	/**
	 * 
	 */
	private NavigationTreeNode node= null;

	/**
	 * 
	 * @param r
	 * @param n
	 * @param tn
	 */
    public SpotterImporter( RecordModelFactory r, NavigationTree n, NavigationTreeNode tn ){
    	recordModelFactory = r;
    	navigationTree = n;
    	node = tn;
    }
    
    /**
     * 
     * @return NavigationTreeNode
     */
    public NavigationTreeNode getNode() {
    	return node;
    }
    
    /**
     * 
     * @return boolean
     */
    public boolean process()
    {
    	File file = new FileChooserUtils().getFile( "gal" ); //$NON-NLS-1$
    	
    	if (file==null) { 
    		return false;
    	} // else {

    		try
    		{
    			final MicroscopeAssay assay = new SpotterParser().getAssay( file );
    			final RecordNameProvider targetRecordNameProvider = node.getRecordNameProvider();
    			RecordModel assayRecordModel = getAssayRecordModel(assay);
    			navigationTree.pasteNode( targetRecordNameProvider, assayRecordModel);
    			node = navigationTree.getNodeFromRecordNameProvider(assayRecordModel);
    			navigationTree.updateUI();
  
    		}
    		catch( Exception e )
    		{
    			System.out.println( e.getMessage() );
    			return false;
    		}
    		return true;
    	// }
	}
    
    /**
     * 
     * @param assay
     * @return RecordModel
     */
    private RecordModel getAssayRecordModel( final MicroscopeAssay assay )
    {
    	final RecordModel assayRecordModel = recordModelFactory.createRecordModel( "Experimental_details" ); //$NON-NLS-1$
    	final List plates = assay.getPlates();
    	
    	assayRecordModel.setValue( "spotter_file_name", assay.getFile().getAbsolutePath(), false ); //$NON-NLS-1$
    	assayRecordModel.setValue( "spotterEquipmentInfo", assay.getSpotterType(), false ); //$NON-NLS-1$
    	assayRecordModel.setValue( "numberOfDishes", Integer.toString( plates.size() ), false ); //$NON-NLS-1$

		for( int i = 0; i < plates.size(); i++ )
		{
			assayRecordModel.addChild( "Dish", getDish( (MicroscopePlate)plates.get( i ), i + 1 ), false ); //$NON-NLS-1$
			assayRecordModel.updateDisplayName();
		}
		
		return assayRecordModel;
    }
    
    /**
     *
     * @param plate
     * @param blockNumber
     * @return RecordModel
     */
    private RecordModel getDish( MicroscopePlate plate, int blockNumber )
    {
    	final RecordModel dish = recordModelFactory.createRecordModel( "Dish" ); //$NON-NLS-1$
		dish.setValue( "dishNumber", Integer.toString( blockNumber ), false ); //$NON-NLS-1$
		dish.setValue( "numberOfRows", Integer.toString( plate.getNumberOfRows() ), false ); //$NON-NLS-1$
		dish.setValue( "numberOfColumns", Integer.toString( plate.getNumberOfColumns() ), false ); //$NON-NLS-1$
		dish.setValue( "columnInterSpotGap", Integer.toString( plate.getColumnPitch() ), false ); //$NON-NLS-1$
		dish.setValue( "rowInterSpotGap", Integer.toString( plate.getRowPitch() ), false ); //$NON-NLS-1$
		dish.setValue( "xOffset", Integer.toString( plate.getOffsetX() ), false ); //$NON-NLS-1$
		dish.setValue( "yOffset", Integer.toString( plate.getOffsetY() ), false ); //$NON-NLS-1$
		dish.setValue( "zLevel", Integer.toString( plate.getZLevel() ), false ); //$NON-NLS-1$

		for( int row = 0; row < plate.getNumberOfRows(); row++ )
		{
			for( int column = 0; column < plate.getNumberOfColumns(); column++ )
			{
				final Spot spot = plate.getValueAt( row, column );
				
				if( spot != null )
				{
					dish.addChild( "SpotReading", getSpotReading( spot, row, column ), false ); //$NON-NLS-1$
					dish.updateDisplayName();
				}
			}
		}
		
		return dish;
	}
    
    /**
     * 
     * @param spot
     * @param row
     * @param column
     * @return RecordModel
     */
    private RecordModel getSpotReading( Spot spot, int row, int column )
    {
    	final RecordModel spotReading = recordModelFactory.createRecordModel( "SpotReading" ); //$NON-NLS-1$
		spotReading.setValue( "row", Integer.toString( row + 1 ), false ); //$NON-NLS-1$
		spotReading.setValue( "column", Integer.toString( column + 1), false ); //$NON-NLS-1$

		// can have many treatments per spot. I think that they are comma-delimited in the GAL file
		final RecordModel spotSampleRM = recordModelFactory.createRecordModel( "SpotSample" ); //$NON-NLS-1$
	   
		for( Iterator iterator = ( (Collection)spot.getUserValue() ).iterator(); iterator.hasNext(); )
		{			       
			final Plasmid plasmid = (Plasmid)iterator.next();
			spotSampleRM.addChild( "Plasmid", getPlasmid( plasmid ), false); //$NON-NLS-1$
		}	

		spotReading.addChild( "SpotSample", spotSampleRM, false ); //$NON-NLS-1$
		spotReading.updateDisplayName();
		return spotReading;
    }

    /**
     * 
     * @param plasmid
     * @return RecordModel
     */
    private RecordModel getPlasmid( Plasmid plasmid )
    {
    	final RecordModel recordModel = recordModelFactory.createRecordModel( "Plasmid" ); //$NON-NLS-1$
    	recordModel.setValue( "name", plasmid.getName(), false ); //$NON-NLS-1$
    	recordModel.setValue( "type", plasmid.getType(), false ); //$NON-NLS-1$

    	if( plasmid.getAccessionNumber() != null )
    	{
    		recordModel.setValue( "accessionNumber", plasmid.getAccessionNumber(), false ); //$NON-NLS-1$
    	}
		
    	if( plasmid.getMaterialType() != null )
    	{
    		recordModel.setValue( "material_type", plasmid.getMaterialType(), false ); //$NON-NLS-1$
    	}
    	
    	final RecordModel sampleSource = recordModelFactory.createRecordModel( "SampleSource" ); //$NON-NLS-1$
    	final RecordModel bioMaterialSource = recordModelFactory.createRecordModel( "BioMaterialSource" ); //$NON-NLS-1$
    	boolean needsBioMaterialSource = false;

    	if( plasmid.getInstitution() != null )
    	{ 
    		bioMaterialSource.setValue( "institution", plasmid.getInstitution(), false ); //$NON-NLS-1$
    		needsBioMaterialSource = true;
    	}
    	
    	if( plasmid.getAddress() != null )
    	{ 
    		bioMaterialSource.setValue( "address", plasmid.getAddress(), false ); //$NON-NLS-1$
    		needsBioMaterialSource = true;
    	}
    	
    	if( plasmid.getCountry() != null )
    	{
    		bioMaterialSource.setValue( "country", plasmid.getCountry(), false ); //$NON-NLS-1$
    		needsBioMaterialSource = true;
    	}
    	
    	if( plasmid.getContactPerson() != null )
    	{
    		bioMaterialSource.setValue( "contact_person", plasmid.getContactPerson(), false ); //$NON-NLS-1$
    		needsBioMaterialSource = true;
    	}
    	
    	if( plasmid.getPhone() != null )
    	{
    		bioMaterialSource.setValue( "phone", plasmid.getPhone(), false ); //$NON-NLS-1$
    		needsBioMaterialSource = true;
    	}
    	
    	if( plasmid.getEmail() != null )
    	{
    		bioMaterialSource.setValue( "email", plasmid.getEmail(), false ); //$NON-NLS-1$
    		needsBioMaterialSource = true;
    	}
    	
    	recordModel.addChild( "SampleSource", sampleSource, false ); //$NON-NLS-1$
    	recordModel.updateDisplayName();

	    if( needsBioMaterialSource )
	    {
	    	sampleSource.addChild( "BioMaterialSource", bioMaterialSource, false ); //$NON-NLS-1$
	    	sampleSource.updateDisplayName();
	    }
	    
	    return recordModel;
    }
}
