# Supplementary material for: Information management for high content live cell imaging
Source: BMC Bioinformatics. 2009 Jul 21;10:226. doi: 10.1186/1471-2105-10-226 (PMC2723092; doi:10.1186/1471-2105-10-226)
Supplement: Additional file 6 — Source code. Java source code for the Pedro plugins and front end elements. [file 1471-2105-10-226-S6.zip › src/mcisb-beacon/org/mcisb/beacon/ui/pedro/file/SpreadSheetGenerator.java]

/*******************************************************************************
 * Manchester Centre for Integrative Systems Biology
 * University of Manchester
 * Manchester M1 7ND
 * United Kingdom
 * 
 * Copyright (C) 2008 University of Manchester, MCISB
 * 
 * This software code is distributed under the Academic Free License V3.0
 * 
 * See included LICENSE.txt or more details.
 *******************************************************************************/
package org.mcisb.beacon.ui.pedro.file;

import java.io.File;
import java.io.FileOutputStream;
import java.io.IOException;
import java.io.OutputStream;
import java.util.Enumeration;
import java.util.Iterator;
import java.util.List;


import org.apache.poi.hssf.usermodel.*;
import org.mcisb.beacon.ui.pedro.NodeUtils;
import org.mcisb.util.io.FileUtils;

import pedro.view.NavigationTreeNode;

/**
 * 
 * @author Neil Swainston
 */
public class SpreadSheetGenerator
{
	/**
	 * 
	 */
	private final NodeUtils nodeUtils = new NodeUtils();
	
	/**
	 * 
	 */
    private final File directory;
    
    /**
     * 
     */
    private final NavigationTreeNode spotNode;

    /**
     * 
     * @param directory
     * @param spotNode
     */
    public SpreadSheetGenerator( File directory, NavigationTreeNode spotNode )
    {
		this.directory = directory;
		this.spotNode = spotNode;
    }

    /**
     * 
     *
     * @throws IOException
     */
    public void createExcelFile() throws IOException
    {
    	OutputStream os = null;
    	
    	try
    	{
	    	final List resultNodes = new NodeUtils().getChildNodes( spotNode, "RESULT" ); //$NON-NLS-1$
			
			for( Iterator iterator = resultNodes.iterator(); iterator.hasNext(); )
			{
				NavigationTreeNode resultNode = (NavigationTreeNode)iterator.next();
				os = new FileOutputStream( new File( directory, new FileUtils().convertCharacters( resultNode.getDisplayName() ) + ".xls" ) ); //$NON-NLS-1$
				generateData( resultNode ).write( os );
				os.close();
			}
    	}
    	finally
    	{
    		if( os != null )
    		{
    			os.close();
    		}
    	}
    }

    /**
     * 
     * @param resultNode
     * @return HSSFWorkbook
     */
    private HSSFWorkbook generateData( NavigationTreeNode resultNode )
    {
		final HSSFWorkbook wb = new HSSFWorkbook();
		final HSSFSheet sheet = wb.createSheet( "Experiment Result" ); //$NON-NLS-1$
		generateHeader( resultNode, sheet );
		writeData( resultNode, sheet );
		return wb;
    }
    
    /**
     * 
     * @param resultNode
     * @param sheet
     */
    private void generateHeader( NavigationTreeNode resultNode, HSSFSheet sheet )
    {
		// Just get the second state as this will give us all the details for the header
		// Note: the first state can often be empty at time 0.0!
		NavigationTreeNode stateNode = null;
		
		for( Enumeration resultChildren = resultNode.children(); resultChildren.hasMoreElements(); )
		{
			final NavigationTreeNode timeSeriesNode = (NavigationTreeNode)resultChildren.nextElement();	    
		    
		    if( timeSeriesNode.getDisplayName().trim().startsWith("RESULTTIMESERIES" ) ) //$NON-NLS-1$
		    {
		    	int index = 0;		
					
				for( Enumeration timeSeriesChildren = timeSeriesNode.children(); timeSeriesChildren.hasMoreElements(); )
				{		    
				    stateNode = (NavigationTreeNode)timeSeriesChildren.nextElement();		    
		
				    if( stateNode.getDisplayName().trim().startsWith( "RESULTSTATE" ) ) //$NON-NLS-1$
				    {			
						if( index == 1 )
						{
							break;
						}
						
						index++;
				    }
				}
		
				// Got an exemplar state now, so break out
				break;				
		    }
	
		}
	
		if( stateNode != null )
		{
			final List cells = nodeUtils.getChildNodes( stateNode, "CELL" ); //$NON-NLS-1$
			final List cellularCompartments = nodeUtils.getChildNodes( cells, "CELLULARCOMPARTMENT" ); //$NON-NLS-1$
			final List cellProperties = nodeUtils.getChildNodes( cellularCompartments, "CELLPROPERTY" ); //$NON-NLS-1$
			final List channels = nodeUtils.getChildNodes( cellProperties, "CHANNEL" ); //$NON-NLS-1$
	
		    /*
		     * Format of header should be:
		     * |Timestamp|Cell name                       |Cell name                         |
		     * |         |Cell Compart 1 | Cell Compart 2 |Cell Compart 1 | Cell Compart 2   |
		     * |         |Prop 1 |Prop2  |Prop 1 |Prop2   | ...
		     * |         |Ch1|Ch2|...
		     */
	
		    // Create the header row
		    // Create the timestamp row in all 4 header lines
			final HSSFRow cellHeaderRow = sheet.createRow( (short)0 );
			final HSSFRow cellCompartmentsHeaderRow = sheet.createRow( (short)1 );
			final HSSFRow cellPropertiesHeaderRow = sheet.createRow( (short)2 );
			final HSSFRow cellChannelsHeaderRow = sheet.createRow( (short)3 );	    
		    
		    cellHeaderRow.createCell( (short)0 ).setCellValue(new HSSFRichTextString("Timestamp") ); //$NON-NLS-1$
		    cellCompartmentsHeaderRow.createCell( (short)0 ).setCellValue(new HSSFRichTextString("(Secs)")); //$NON-NLS-1$
		    cellPropertiesHeaderRow.createCell( (short)0 );
		    cellChannelsHeaderRow.createCell( (short)0 );
		    
		    final int cellSpan = channels.size() * cellProperties.size() * cellularCompartments.size();
		    
		    for( int i = 0; i < cells.size(); i++ )
		    {
				// Add cell name to its row
		    	final NavigationTreeNode cellNode = (NavigationTreeNode)cells.get( i );
		    	final String cellName = cellNode.getDisplayName().trim();
		
		    	final int startOfCellRegion = ( i * cellSpan ) + 1; // +1 to account for the timestamp row
				cellHeaderRow.createCell( (short)startOfCellRegion ).setCellValue(new HSSFRichTextString(cellName));
		
				final int cellularCompartmentSpan = channels.size() * cellProperties.size();
				
				for( int j = 0; j < cellularCompartments.size(); j++ )
				{
				    // Cell compartment name to its row
					final NavigationTreeNode cellularCompartmentNode = (NavigationTreeNode) cellularCompartments.get( j );
					final String cellularCompartmentName = cellularCompartmentNode.getDisplayName().trim();
		
					final int startOfCellCompartmentRegion = ( j * cellularCompartmentSpan ) + startOfCellRegion; 
				    cellCompartmentsHeaderRow.createCell( (short)startOfCellCompartmentRegion ).setCellValue(new HSSFRichTextString(cellularCompartmentName));
		
				    final int cellPropertiesSpan = channels.size();
				    
				    for( int k = 0; k < cellProperties.size(); k++ )
				    {
						// Cell Property name to its row
				    	final NavigationTreeNode cellPropNode = (NavigationTreeNode)cellProperties.get( k );
				    	final String cellPropName = cellPropNode.getDisplayName().trim();
						
				    	final int startOfCellPropRegion = ( k * cellPropertiesSpan ) + startOfCellCompartmentRegion; 
						cellPropertiesHeaderRow.createCell( (short)startOfCellPropRegion ).setCellValue(new HSSFRichTextString(cellPropName));
			
						final int cellChannelsSpan = 1;
						
						for( int l = 0; l < channels.size(); l++ )
						{
						    // Cell channel name to its row
							final NavigationTreeNode channelNode = (NavigationTreeNode)channels.get( l );
							final String channelName = channelNode.getDisplayName().trim();
							final int startOfChannelRegion = ( l * cellChannelsSpan ) + startOfCellPropRegion; 
						    cellChannelsHeaderRow.createCell( (short)startOfChannelRegion ).setCellValue(new HSSFRichTextString(channelName));
						}
				    }
				}
		    }
		}
    }

    /**
     * 
     * @param resultNode
     * @param sheet
     */
    private void writeData( NavigationTreeNode resultNode, HSSFSheet sheet )
    {
		final Enumeration resultChildren = resultNode.children();
		
		while( resultChildren.hasMoreElements() )
		{
		    final NavigationTreeNode timeSeriesNode = (NavigationTreeNode)resultChildren.nextElement();
		    
		    if( timeSeriesNode.getDisplayName().trim().startsWith( "RESULTTIMESERIES" ) ) //$NON-NLS-1$
		    {
		    	int currentRowNumber = 4;
		    	final Enumeration timeSeriesChildren = timeSeriesNode.children();	
		    					
		    	while( timeSeriesChildren.hasMoreElements() )
		    	{		    
		    		final NavigationTreeNode stateNode = (NavigationTreeNode)timeSeriesChildren.nextElement();		    
	    			
		    		if( stateNode.getDisplayName().trim().startsWith( "RESULTSTATE" ) ) //$NON-NLS-1$
		    		{			
		    			final List cells = nodeUtils.getChildNodes( stateNode, "CELL" ); //$NON-NLS-1$
		    			final List cellularCompartments = nodeUtils.getChildNodes( cells, "CELLULARCOMPARTMENT" ); //$NON-NLS-1$
		    			final List cellProperties = nodeUtils.getChildNodes( cellularCompartments, "CELLPROPERTY" ); //$NON-NLS-1$
		    			final List channels = nodeUtils.getChildNodes( cellProperties, "CHANNEL" ); //$NON-NLS-1$
		    							
		    			final HSSFRow currentDataRow = sheet.createRow( (short)currentRowNumber );			
		    							
		    			final double timestamp = nodeUtils.getDoubleFieldValue( stateNode, "TimeStamp" ); //$NON-NLS-1$
		    			currentDataRow.createCell( (short)0).setCellValue( timestamp );
		    				
		    			for( int i = 0; i < channels.size(); i++ )
		    			{
		    				NavigationTreeNode channelNode = (NavigationTreeNode)channels.get( i );
		    				double value = nodeUtils.getDoubleFieldValue( channelNode, "channel_intensity" ); //$NON-NLS-1$
		    				currentDataRow.createCell( (short)( i + 1 ) ).setCellValue( value );
		    			}
		    		}
		    		currentRowNumber++;
		    	}
		    }
		}
    }
}
