# Supplementary material for: Information management for high content live cell imaging
Source: BMC Bioinformatics. 2009 Jul 21;10:226. doi: 10.1186/1471-2105-10-226 (PMC2723092; doi:10.1186/1471-2105-10-226)
Supplement: Additional file 6 — Source code. Java source code for the Pedro plugins and front end elements. [file 1471-2105-10-226-S6.zip › src/mcisb-beacon/org/mcisb/beacon/ui/pedro/file/TrackerImportPlugin.java]

/*******************************************************************************
 * Manchester Centre for Integrative Systems Biology
 * University of Manchester
 * Manchester M1 7ND
 * United Kingdom
 * 
 * Copyright (C) 2008 University of Manchester, MCISB
 * 
 * This software code is distributed under the Academic Free License V3.0
 * 
 * See included LICENSE.txt or more details.
 *******************************************************************************/
package org.mcisb.beacon.ui.pedro.file;

import java.io.File;
import java.io.IOException;

import javax.xml.parsers.ParserConfigurationException;

import org.mcisb.beacon.ui.pedro.AbstractDataPlugin;
import org.mcisb.ui.util.FileChooserUtils;
import org.xml.sax.SAXException;

import pedro.model.RecordModelFactory;
import pedro.model.RecordNameProvider;
import pedro.plugins.PedroPlugin;
import pedro.view.NavigationTree;
import pedro.view.NavigationTreeNode;

/**
 *
 * @author Neil Swainston
 */
public class TrackerImportPlugin extends AbstractDataPlugin implements PedroPlugin
{
	/**
	 * 
	 *
	 */
	public TrackerImportPlugin()
	{
		super( "Result", "Import Tracker Output" ); //$NON-NLS-1$ //$NON-NLS-2$
	}
    
	/*
	 * (non-Javadoc)
	 * @see pedro.plugins.PedroPlugin#process(pedro.model.RecordModelFactory, pedro.view.NavigationTree, pedro.view.NavigationTreeNode)
	 */
    public void process( RecordModelFactory recordModelFactory, NavigationTree navigationTree, NavigationTreeNode node )
    {
		try
		{
			final File file = new FileChooserUtils().getFile( "xml" ); //$NON-NLS-1$
			
			if( file != null )
			{
			    new TrackerParser( file, recordModelFactory, node ).parse();
			    
			    RecordNameProvider targetRecordNameProvider = node.getRecordNameProvider();
			    navigationTree.pasteNode( targetRecordNameProvider, node.getRecordModel() );		
			    navigationTree.updateUI();
			    

			    
			    
			}
		}
		catch( IOException e )
		{
			showException( e );
		}
		catch( ParserConfigurationException e )
		{
			showException( e );
		}
		catch( SAXException e )
		{
			showException( e );
		}
	}
}
