# Supplementary material for: Information management for high content live cell imaging
Source: BMC Bioinformatics. 2009 Jul 21;10:226. doi: 10.1186/1471-2105-10-226 (PMC2723092; doi:10.1186/1471-2105-10-226)
Supplement: Additional file 6 — Source code. Java source code for the Pedro plugins and front end elements. [file 1471-2105-10-226-S6.zip › src/mcisb-beacon/org/mcisb/beacon/ui/pedro/file/TrackerParser.java]

/*******************************************************************************
 * Manchester Centre for Integrative Systems Biology
 * University of Manchester
 * Manchester M1 7ND
 * United Kingdom
 * 
 * Copyright (C) 2008 University of Manchester, MCISB
 * 
 * This software code is distributed under the Academic Free License V3.0
 * 
 * See included LICENSE.txt or more details.
 *******************************************************************************/
package org.mcisb.beacon.ui.pedro.file;

import java.io.File;
import java.io.IOException;
import java.util.*;

import javax.xml.parsers.DocumentBuilderFactory;
import javax.xml.parsers.ParserConfigurationException;

import org.w3c.dom.Document;
import org.w3c.dom.Element;
import org.w3c.dom.NodeList;
import org.xml.sax.SAXException;

import pedro.model.RecordModel;
import pedro.model.RecordModelFactory;
import pedro.view.NavigationTreeNode;

import org.mcisb.beacon.analysis.*;
import org.mcisb.beacon.model.*;
import org.mcisb.beacon.ui.*;

/**
 * 
 * @author Neil Swainston
 */
public class TrackerParser extends ResultsParser
{
	/**
	 * 
	 */
	private final Element root;
	private final File file;
	/**
	 *
	 * @param file
	 * @param recordModelFactory
	 * @param node
	 * @throws SAXException
	 * @throws ParserConfigurationException
	 * @throws IOException
	 */
	public TrackerParser(  File f, final RecordModelFactory recordModelFactory, final NavigationTreeNode node ) throws SAXException, ParserConfigurationException, IOException
	{
		super( f, recordModelFactory, node );
		file = f;
		final Document document = DocumentBuilderFactory.newInstance().newDocumentBuilder().parse( file );
		root = document.getDocumentElement();
	}

	/*
	 * (non-Javadoc)
	 * @see org.mcisb.pedro.beacon.ResultsParser#getFileInfoRecordModel()
	 */
	protected RecordModel getFileInfoRecordModel()
	{
		final RecordModel fileInfoRecordModel = recordModelFactory.createRecordModel( "File_Info" ); //$NON-NLS-1$
		
		// Get the FileInfo
		final Element fileInfoElement = xmlUtils.getFirstElement( root, "File_Info" ); //$NON-NLS-1$

		if( fileInfoElement != null )
		{
			pedroUtils.addElement( fileInfoElement, fileInfoRecordModel, "FileName" ); //$NON-NLS-1$
			pedroUtils.addElement( fileInfoElement, fileInfoRecordModel, "Scan_Mode" ); //$NON-NLS-1$
			pedroUtils.addElement( fileInfoElement, fileInfoRecordModel, "Stack_Size" ); //$NON-NLS-1$
			pedroUtils.addElement( fileInfoElement, fileInfoRecordModel, "Scaling" ); //$NON-NLS-1$
			pedroUtils.addElement( fileInfoElement, fileInfoRecordModel, "Zoom" ); //$NON-NLS-1$
			pedroUtils.addElement( fileInfoElement, fileInfoRecordModel, "Position" ); //$NON-NLS-1$
			pedroUtils.addElement( fileInfoElement, fileInfoRecordModel, "Objective" ); //$NON-NLS-1$
			pedroUtils.addElement( fileInfoElement, fileInfoRecordModel, "Pixel_Time" ); //$NON-NLS-1$
		    
			final String TAG_NAME = "Item"; //$NON-NLS-1$
	    	final String NODE_NAME = "value"; //$NON-NLS-1$
	    	
	    	pedroUtils.createAndPopulateItemElements( recordModelFactory, fileInfoRecordModel, fileInfoElement, "Pinhole", TAG_NAME, NODE_NAME ); //$NON-NLS-1$
	    	pedroUtils.createAndPopulateItemElements( recordModelFactory, fileInfoRecordModel, fileInfoElement, "Filters", TAG_NAME, NODE_NAME ); //$NON-NLS-1$
	    	pedroUtils.createAndPopulateItemElements( recordModelFactory, fileInfoRecordModel, fileInfoElement, "Beam_Splitters", TAG_NAME, NODE_NAME ); //$NON-NLS-1$
	    	pedroUtils.createAndPopulateItemElements( recordModelFactory, fileInfoRecordModel, fileInfoElement, "Wavelength", TAG_NAME, NODE_NAME ); //$NON-NLS-1$
		}
		
		return fileInfoRecordModel;
	}

	/*
	 * (non-Javadoc)
	 * @see org.mcisb.pedro.beacon.ResultsParser#getTimeSeriesRecordModel()
	 */
	protected RecordModel getTimeSeriesRecordModel()
	{
		final RecordModel timeSeriesRecordModel = recordModelFactory.createRecordModel( "ResultTimeSeries" ); //$NON-NLS-1$

		// Get the actual results timeseries
		final Element timeSeriesElement = xmlUtils.getFirstElement( root, "ResultTimeSeries" ); //$NON-NLS-1$
		
		if( timeSeriesElement != null )
		{
			final NodeList resultStates = timeSeriesElement.getElementsByTagName( "ResultState" ); //$NON-NLS-1$
		    
		    for( int i = 0; i < resultStates.getLength(); i++ )
		    {
				final Element resultStateElement = (Element)resultStates.item( i );
				final RecordModel resultStateRecordModel = recordModelFactory.createRecordModel("ResultState"); //$NON-NLS-1$
				
				pedroUtils.addElement( resultStateElement, resultStateRecordModel, "TimeStamp" ); //$NON-NLS-1$
	
				// Cells at this Timestamp
				final NodeList cells = resultStateElement.getElementsByTagName( "Cell" ); //$NON-NLS-1$
				
				for( int j = 0; j < cells.getLength(); j++ )
				{
				    final Element cellElement = (Element)cells.item( j );
				    final RecordModel cellRecordModel = recordModelFactory.createRecordModel( "Cell" ); //$NON-NLS-1$
	
				    pedroUtils.addElement( cellElement, cellRecordModel, "name" ); //$NON-NLS-1$
	
				    // Cellular compartments
				    final NodeList cellularCompartments = cellElement.getElementsByTagName( "CellularCompartment" ); //$NON-NLS-1$
				    
				    for( int k = 0; k < cellularCompartments.getLength(); k++ )
				    {
						final Element cellularCompartmentElement = (Element)cellularCompartments.item( k );
						final RecordModel cellularCompartmentRecordModel = recordModelFactory.createRecordModel( "CellularCompartment" ); //$NON-NLS-1$
					
						pedroUtils.addElement( cellularCompartmentElement, cellularCompartmentRecordModel, "name" ); //$NON-NLS-1$
						pedroUtils.addElement( cellularCompartmentElement, cellularCompartmentRecordModel, "Centroid" ); //$NON-NLS-1$
		
						// Cell Properties
						final NodeList cellProperties = cellElement.getElementsByTagName( "CellProperty" ); //$NON-NLS-1$
						
						if( cellProperties != null )
						{
						    for( int l = 0; l < cellProperties.getLength(); l++ )
						    {
								final Element cellPropertyElement = (Element)cellProperties.item(l);
								final RecordModel cellPropertyRecordModel = recordModelFactory.createRecordModel( "CellProperty" ); //$NON-NLS-1$
								
								pedroUtils.addElement( cellPropertyElement, cellPropertyRecordModel, "property_name" ); //$NON-NLS-1$
								pedroUtils.addElements( cellPropertyElement, cellPropertyRecordModel, recordModelFactory, "Channel", Arrays.asList( new String[] { "channel_name", "channel_intensity" } ) ); //$NON-NLS-1$ //$NON-NLS-2$ //$NON-NLS-3$
			
								cellularCompartmentRecordModel.addChild( "CellProperty", cellPropertyRecordModel, false ); //$NON-NLS-1$
								cellularCompartmentRecordModel.updateDisplayName();	
						    }
						}
		
						// Polygon
						final Element polygon = xmlUtils.getFirstElement( cellularCompartmentElement, "Polygon" ); //$NON-NLS-1$
						
						if( polygon != null )
						{
							final Element exteriorElement = xmlUtils.getFirstElement( polygon, "exterior" ); //$NON-NLS-1$
							final Element linearRingElement = xmlUtils.getFirstElement( exteriorElement, "LinearRing" ); //$NON-NLS-1$
						    final RecordModel linearRingRecordModel = recordModelFactory.createRecordModel( "LinearRing" ); //$NON-NLS-1$
						    
						    pedroUtils.addElement( linearRingElement, linearRingRecordModel, "coordinates" ); //$NON-NLS-1$
							
						    final RecordModel exteriorRecordModel = recordModelFactory.createRecordModel( "exterior" ); //$NON-NLS-1$
						    exteriorRecordModel.addChild( "LinearRing", linearRingRecordModel, false ); //$NON-NLS-1$
						    
						    final RecordModel polygonRecordModel = recordModelFactory.createRecordModel( "Polygon" ); //$NON-NLS-1$
						    polygonRecordModel.addChild( "exterior", exteriorRecordModel, false ); //$NON-NLS-1$
						    
						    cellularCompartmentRecordModel.addChild( "Polygon", polygonRecordModel, false ); //$NON-NLS-1$
						}	
		
						cellRecordModel.addChild( "CellularCompartment", cellularCompartmentRecordModel, false ); //$NON-NLS-1$
						cellRecordModel.updateDisplayName();
				    }
		
				    resultStateRecordModel.addChild( "Cell", cellRecordModel, false ); //$NON-NLS-1$
				    resultStateRecordModel.updateDisplayName();
				}
	
				timeSeriesRecordModel.addChild( "ResultState", resultStateRecordModel, false ); //$NON-NLS-1$
				timeSeriesRecordModel.updateDisplayName();
		    }
		}
		
		return timeSeriesRecordModel;
	}
	
	protected RecordModel getAnalysisResultsRecordModel(String[] plasmidNames) {
		// 
		TrackerResultsAnalyser ta = new TrackerResultsAnalyser(file);
		AnalysisResults ar = ta.getAnalysisResults();
		//Now, need to match plasmid names to channel names...
		ArrayList cnames = new ArrayList();
		for (int i=0; i< ar.getAnalysedCell().get(0).getAnalysedChannel().size(); i++)  {
			cnames.add(ar.getAnalysedCell().get(0).getAnalysedChannel().get(i).getChannelName());
		}
		PlasmidChannelMatchDialog pcmd = new PlasmidChannelMatchDialog();
		String[] channelNames = (String[])cnames.toArray(new String[cnames.size()]);
		String[] plasmidOrder = pcmd.getPlasmidOrder(channelNames, plasmidNames);

		final RecordModel analysisResultsRecordModel = recordModelFactory.createRecordModel("AnalysisResults");
		for (int i=0; i<ar.getAnalysedCell().size(); i++) {
			//for each analysed cell...
			AnalysedCell ac = ar.getAnalysedCell().get(i);
			RecordModel analysedCellRecordModel = recordModelFactory.createRecordModel("AnalysedCell");
			analysedCellRecordModel.setValue("CellName", ac.getCellName(), false);
			if (ac.getPreStimPeriod()!=null) {
				analysedCellRecordModel.setValue("PreStimPeriod", ac.getPreStimPeriod().toString(),false);
			}
			for (int j=0; j<ac.getAnalysedChannel().size(); j++) {
				//for each analysed channel...
				AnalysedChannel aCh = ac.getAnalysedChannel().get(j);
				RecordModel analysedChannelRecordModel = recordModelFactory.createRecordModel("AnalysedChannel");
				analysedChannelRecordModel.setValue("ChannelName", aCh.getChannelName(), false);
				analysedChannelRecordModel.setValue("PlasmidName", plasmidOrder[j], false);
				for (int k=0; k<aCh.getPeak().size(); k++) {
					//For each peak...
					org.mcisb.beacon.model.Peak peak =aCh.getPeak().get(k);
					RecordModel peakRecordModel = recordModelFactory.createRecordModel("Peak");
					peakRecordModel.setValue("time", Double.toString(peak.getTime()), false);
					peakRecordModel.setValue("value", Double.toString(peak.getValue()), false);
					peakRecordModel.updateDisplayName();
					analysedChannelRecordModel.addChild("Peak", peakRecordModel, false);
					analysedChannelRecordModel.updateDisplayName();
				}
				if (aCh.getMaxPeak()!=null) {
					analysedChannelRecordModel.setValue("MaxPeak", aCh.getMaxPeak().toString(), false);
				}
				if (aCh.getPeriod()!=null) {
					analysedChannelRecordModel.setValue("Period", aCh.getPeriod().toString(), false);
				}
				if (aCh.getPeriodStdDev()!=null) {
					analysedChannelRecordModel.setValue("PeriodStdDev", aCh.getPeriodStdDev().toString(), false);
				}
				if (aCh.getDecayRate()!=null) {
					analysedChannelRecordModel.setValue("DecayRate", aCh.getDecayRate().toString(), false);
				}
				if (aCh.getFirstPeakTime()!=null) {
					analysedChannelRecordModel.setValue("FirstPeakTime", aCh.getFirstPeakTime().toString(), false);
				}
				analysedChannelRecordModel.updateDisplayName();
				analysedCellRecordModel.addChild("AnalysedChannel", analysedChannelRecordModel, false);
			}
			analysisResultsRecordModel.addChild("AnalysedCell", analysedCellRecordModel, false);
			analysisResultsRecordModel.updateDisplayName();
		}
		return analysisResultsRecordModel;
	}
}
