# Supplementary material for: Information management for high content live cell imaging
Source: BMC Bioinformatics. 2009 Jul 21;10:226. doi: 10.1186/1471-2105-10-226 (PMC2723092; doi:10.1186/1471-2105-10-226)
Supplement: Additional file 6 — Source code. Java source code for the Pedro plugins and front end elements. [file 1471-2105-10-226-S6.zip › src/mcisb-beacon/org/mcisb/beacon/ui/pedro/NodeUtils.java]

/*******************************************************************************
 * Manchester Centre for Integrative Systems Biology
 * University of Manchester
 * Manchester M1 7ND
 * United Kingdom
 * 
 * Copyright (C) 2008 University of Manchester, MCISB
 * 
 * This software code is distributed under the Academic Free License V3.0
 * 
 * See included LICENSE.txt or more details.
 *******************************************************************************/
package org.mcisb.beacon.ui.pedro;

import java.util.*;
import pedro.model.*;
import pedro.view.*;

/**
 * 
 * @author Neil Swainston
 */
public class NodeUtils
{
	
	/**
     * 
     * @param node
     * @param fieldName
     * @return String
     */
    public String getStringFieldValue( NavigationTreeNode node, String fieldName )
    {
    	final RecordModel rm = node.getRecordModel();
    	final DataFieldModel model = rm.getField( fieldName );
		
		if( model == null )
		{
			for( int i = 0; i < node.getChildCount(); i++ )
			{
				return getStringFieldValue( (NavigationTreeNode)node.getChildAt( i ), fieldName );
			}
		}
		else
		{
			return ( (EditFieldModel)model ).getValue();
		}
		
		return null;
    }
    
    /**
     * 
     * @param node
     * @param fieldName
     * @return int
     */
    public int getIntegerFieldValue( NavigationTreeNode node, String fieldName )
    {
    	//If the field hasn't been defined yet, let's assume 0 instead
    	
    	int value =0;
    	try {
    		value = Integer.parseInt(getStringFieldValue(node, fieldName));
    	} catch (Exception e) {
    		value =0;
    	}
    	return value;
    }

    /**
     * 
     * @param node
     * @param fieldName
     * @return double
     */
    public double getDoubleFieldValue( NavigationTreeNode node, String fieldName )
    {
		return Double.parseDouble( getStringFieldValue( node, fieldName ) );
    }
    
    /**
     * 
     * @param node
     * @param displayName
     * @return List
     */
    public List getChildNodes( final NavigationTreeNode node, final String displayName )
    {
    	final List nodes = new ArrayList();
    	nodes.add( node );
		return getChildNodes( nodes, displayName );
    }

    /**
     * 
     * @param nodes
     * @param displayName
     * @return List
     */
    public List getChildNodes( final Collection nodes, final String displayName )
    {
    	final List childNodes = new ArrayList();
	
		for( Iterator iterator = nodes.iterator(); iterator.hasNext(); )
		{
			NavigationTreeNode childNode = (NavigationTreeNode)iterator.next();
			final Enumeration children = childNode.children();
		    
		    while( children.hasMoreElements() )
		    {
		    	childNode = (NavigationTreeNode)children.nextElement();

				if( childNode.getDisplayName().trim().startsWith( displayName ) )
				{
					childNodes.add( childNode );
				}
		    }
	    }
		
		return childNodes;
	}
}
