# Supplementary material for: Information management for high content live cell imaging
Source: BMC Bioinformatics. 2009 Jul 21;10:226. doi: 10.1186/1471-2105-10-226 (PMC2723092; doi:10.1186/1471-2105-10-226)
Supplement: Additional file 6 — Source code. Java source code for the Pedro plugins and front end elements. [file 1471-2105-10-226-S6.zip › src/mcisb-beacon/org/mcisb/beacon/ui/pedro/PedroUtils.java]

/*******************************************************************************
 * Manchester Centre for Integrative Systems Biology
 * University of Manchester
 * Manchester M1 7ND
 * United Kingdom
 * 
 * Copyright (C) 2008 University of Manchester, MCISB
 * 
 * This software code is distributed under the Academic Free License V3.0
 * 
 * See included LICENSE.txt or more details.
 *******************************************************************************/
package org.mcisb.beacon.ui.pedro;

import java.io.*;
import java.util.*;
import org.w3c.dom.*;
import pedro.config.*;
import pedro.io.*;
import pedro.model.*;
import org.mcisb.util.xml.*;

/**
 * 
 * @author Neil Swainston
 */
public class PedroUtils
{
	/**
	 * 
	 */
	private final XmlUtils xmlUtils = new XmlUtils();
	
	/**
	 * 
	 * @param is
	 * @param recordModelFactory
	 * @return RecordModel
	 * @throws Exception
	 */
	public RecordModel importXml( InputStream is, RecordModelFactory recordModelFactory ) throws Exception
	{
		final ConfigurationReader configurationReader = new ConfigurationReader();
		configurationReader.setIgnoreSchemaLocation( true );
		final XMLSubmissionFileReader xmlFileReader = new XMLSubmissionFileReader( null, recordModelFactory, configurationReader, false );
		xmlFileReader.readFile( is );
		return xmlFileReader.getRootModel();
	}
	
	/**
	 * 
	 * @param recordModelFactory
	 * @param recordModel
	 * @param os
	 * @throws IOException
	 */
	public void exportXml( RecordModelFactory recordModelFactory, RecordModel recordModel, OutputStream os ) throws IOException
	{
		final XMLSubmissionFileWriter xmlFileWriter = new XMLSubmissionFileWriter( recordModelFactory, false );
		xmlFileWriter.writeFile( os, recordModel, true );
	}
	
	/**
	 * 
	 * @param element
	 * @param recordModel
	 * @param fieldName
	 */
	public void addElement( final Element element, final RecordModel recordModel, final String fieldName )
	{
		final String name =  xmlUtils.getSimpleElementText( element, fieldName );
	    
		if( name != null )
	    {
			recordModel.setValue( fieldName, name, false );
	    }
	}
	
    /**
     *
     * @param parentElement
     * @param parentRecordModel
     * @param recordModelFactory
     * @param tagName
     * @param fieldNames
     */
    public void addElements( final Element parentElement, final RecordModel parentRecordModel, final RecordModelFactory recordModelFactory, final String tagName, final Collection fieldNames )
    {
    	final NodeList elements = parentElement.getElementsByTagName( tagName );
		
		if( elements != null )
		{
		    for( int m = 0; m < elements.getLength(); m++ )
		    {
		    	final Element element = (Element)elements.item( m );
		    	final RecordModel channelRecordModel = recordModelFactory.createRecordModel( tagName );
				
				for( Iterator iterator = fieldNames.iterator(); iterator.hasNext(); )
				{
					addElement( element, channelRecordModel, (String)iterator.next() );
				}
				
				parentRecordModel.addChild( tagName, channelRecordModel, false );
				parentRecordModel.updateDisplayName();
		    }
		}	
    }
	
    /**
     *
     * @param recordModelFactory
     * @param parentRecordModel
     * @param parentElement
     * @param recordModelName
     * @param tagName
     * @param nodeName
     */
    public void createAndPopulateItemElements( final RecordModelFactory recordModelFactory, final RecordModel parentRecordModel, final Element parentElement, final String recordModelName, final String tagName, final String nodeName )
    {
		final Element childElement = xmlUtils.getFirstElement( parentElement, recordModelName );
		
		if( childElement != null )
		{
			final RecordModel rm = recordModelFactory.createRecordModel( recordModelName );
		    final NodeList items = childElement.getElementsByTagName( tagName ); 

			for( int i = 0; i < items.getLength(); i++ )
			{
			    final Element grandChildElement = xmlUtils.getFirstElement( (Element)items.item( i ), nodeName );
			    //Make sure we don't have any empty nodes here...
			    String text = null;
			    if (grandChildElement != null) {
			    	text = xmlUtils.getSimpleElementText( grandChildElement );
			    } 
			    final RecordModel item = recordModelFactory.createRecordModel( tagName );
	
			    if( text != null )
			    {
			    	item.setValue( nodeName, text, false );
			    }
		
			    rm.addChild( tagName, item, false );
			    rm.updateDisplayName();
			}
			
			parentRecordModel.addChild( recordModelName, rm, false );
			parentRecordModel.updateDisplayName();
		}
    }
}
