# Supplementary material for: Information management for high content live cell imaging
Source: BMC Bioinformatics. 2009 Jul 21;10:226. doi: 10.1186/1471-2105-10-226 (PMC2723092; doi:10.1186/1471-2105-10-226)
Supplement: Additional file 6 — Source code. Java source code for the Pedro plugins and front end elements. [file 1471-2105-10-226-S6.zip › src/mcisb-beacon/org/mcisb/beacon/ui/PlasmidChannelMatchDialog.java]

package org.mcisb.beacon.ui;

import java.awt.event.ActionListener;

import javax.swing.BorderFactory;
import javax.swing.BoxLayout;
import javax.swing.JButton;
import javax.swing.JComboBox;
import javax.swing.JDialog;
import javax.swing.JLabel;
import javax.swing.JPanel;


public class PlasmidChannelMatchDialog extends JDialog implements ActionListener {

	private static final long serialVersionUID = 1L;

	private JPanel jContentPane = null;

	private JPanel selectionPanel = null;
	
	private static String[] channels = null;
	private String[] plasmids = null;
	private String[] plasmidOrder = null;

	private JButton okayButton = null;


	
	/**
	 * This method initializes okayButton	
	 * 	
	 * @return javax.swing.JButton	
	 */
	private JButton getOkayButton() {
		if (okayButton == null) {
			okayButton = new JButton();
			okayButton.setText("OK");
			okayButton.addActionListener(this); 
		}
		return okayButton;
	}


	/**
	 * @param owner
	 */
	public PlasmidChannelMatchDialog() {
		super();
	}

	/**
	 * Action listener:
	 */
	public void actionPerformed(java.awt.event.ActionEvent e) {
		plasmidOrder = new String[channels.length];
		for (int i=0; i<plasmidOrder.length; i++) {
			JPanel tempPanel = (JPanel)selectionPanel.getComponent(i);
			JComboBox tempCombo = (JComboBox)tempPanel.getComponent(1);
			plasmidOrder[i] = (String)tempCombo.getSelectedItem();
		}
		this.setVisible(false);
	}
	/**
	 * This method initializes this
	 * 
	 * @return void
	 */
	private void initialize() {
		this.setContentPane(getJContentPane());
		this.pack();
		this.setResizable(false);
		this.setModal(true);
		this.setLocationByPlatform(true);
		this.setVisible(true);

	}

	public String[] getPlasmidOrder( String[] c , String[] p) {
		channels=c;
		plasmids=p;
		this.initialize();
		this.dispose();
		return getResult();
	}
	/**
	 * This method initializes jContentPane
	 * 
	 * @return javax.swing.JPanel
	 */
	private JPanel getJContentPane() {
		if (jContentPane == null) {
			jContentPane = new JPanel();
			jContentPane.setLayout(new BoxLayout(getJContentPane(), BoxLayout.Y_AXIS));
			jContentPane.setBorder(BorderFactory.createEmptyBorder(10, 10, 10, 10));
			jContentPane.add(new JLabel("Match channels to plasmids:"));
			jContentPane.add(getSelectionPanel(), null);
			jContentPane.add(getOkayButton(), null);
		}
		return jContentPane;
	}

	/**
	 * This method initializes selectionPanel	
	 * 	
	 * @return javax.swing.JPanel	
	 */
	private JPanel getSelectionPanel() {
		if (selectionPanel == null) {
			selectionPanel = new JPanel();
			selectionPanel.setLayout(new BoxLayout(getSelectionPanel(), BoxLayout.Y_AXIS));
			for (int i=0; i< channels.length; i++) {
				JPanel panel = new JPanel();
				panel.setLayout(new BoxLayout(panel, BoxLayout.X_AXIS));
				JLabel chans = new JLabel();
				chans.setBorder(BorderFactory.createEmptyBorder(0, 0, 0, 5));
				chans.setText(channels[i]);
				panel.add(chans);
				panel.add(new JComboBox(plasmids));
				panel.setBorder(BorderFactory.createEmptyBorder(5,5,5,5));
				selectionPanel.add(panel);
			}
		}
		return selectionPanel;
	}
	

	public String[] getResult() {
		/*while (!isOkay) {
			try {
				Thread.currentThread().sleep(100);
			} catch (InterruptedException e) {
				e.printStackTrace();
			}

		}*/
		return plasmidOrder;
	}

}
