# Supplementary material for: Information management for high content live cell imaging
Source: BMC Bioinformatics. 2009 Jul 21;10:226. doi: 10.1186/1471-2105-10-226 (PMC2723092; doi:10.1186/1471-2105-10-226)
Supplement: Additional file 6 — Source code. Java source code for the Pedro plugins and front end elements. [file 1471-2105-10-226-S6.zip › src/mcisb-beacon/org/mcisb/beacon/ui/PlasmidDataInputDialog.java]

/*******************************************************************************
 * Manchester Centre for Integrative Systems Biology
 * University of Manchester
 * Manchester M1 7ND
 * United Kingdom
 * 
 * Copyright (C) 2008 University of Manchester, MCISB
 * 
 * This software code is distributed under the Academic Free License V3.0
 * 
 * See included LICENSE.txt or more details.
 *******************************************************************************/
package org.mcisb.beacon.ui;

import java.awt.Frame;
import java.awt.Rectangle;
import java.awt.event.ActionEvent;
import java.awt.event.ActionListener;

import javax.swing.JButton;
import javax.swing.JComboBox;
import javax.swing.JDialog;
import javax.swing.JLabel;
import javax.swing.JPanel;
import javax.swing.JTextField;

import org.mcisb.beacon.spottedexperiment.Plasmid;

/**
 *
 * @author Daniel Jameson
 */
public class PlasmidDataInputDialog extends JDialog implements ActionListener
{
	/**
	 * 
	 */
	private static final long serialVersionUID = 1L;
	
	/**
	 * 
	 */
	private String materialTypes[]= new String[]{	"none", //$NON-NLS-1$
													"DNA", //$NON-NLS-1$
													"cell", //$NON-NLS-1$
													"cell_lysate", //$NON-NLS-1$
													"cytoplasmic_RNA", //$NON-NLS-1$
													"genomic_DNA", //$NON-NLS-1$
													"molecular_mixture", //$NON-NLS-1$
													"nuclear_RNA", //$NON-NLS-1$
													"organellar_DNA", //$NON-NLS-1$
													"organellar_RNA", //$NON-NLS-1$
													"organism_part", //$NON-NLS-1$
													"polyA_RNA", //$NON-NLS-1$
													"protein", //$NON-NLS-1$
													"synthetic_DNA", //$NON-NLS-1$
													"synthetic_RNA", //$NON-NLS-1$
													"total_RNA", //$NON-NLS-1$
													"virus", //$NON-NLS-1$
													"whole_organism"}; //$NON-NLS-1$
	
	/**
	 * 
	 */
	private String plasmidTypes[]= new String[] { 	"reverse_transfection", //$NON-NLS-1$
													"stable_integrated", //$NON-NLS-1$
													"transfection"}; //$NON-NLS-1$
	/**
	 * 
	 */
	private JPanel jContentPane = null;
	
	/**
	 * 
	 */
	private JButton doneButton = null;
	
	/**
	 * 
	 */
	private JLabel plasmidNameLabel = null;
	
	/**
	 * 
	 */
	private Plasmid plasmid = null;
	
	/**
	 * 
	 */
	private JLabel jLabel = null;
	
	/**
	 * 
	 */
	private JLabel jLabel1 = null;
	
	/**
	 * 
	 */
	private JLabel jLabel2 = null;
	
	/**
	 * 
	 */
	private JLabel jLabel3 = null;
	
	/**
	 * 
	 */
	private JLabel jLabel4 = null;
	
	/**
	 * 
	 */
	private JLabel jLabel5 = null;
	
	/**
	 * 
	 */
	private JLabel jLabel6 = null;
	
	/**
	 * 
	 */
	private JLabel jLabel7 = null;
	
	/**
	 * 
	 */
	private JTextField accessionNumberField = null;
	
	/**
	 * 
	 */
	private JTextField institutionField = null;
	
	/**
	 * 
	 */
	private JTextField countryField = null;
	
	/**
	 * 
	 */
	private JTextField contactField = null;
	
	/**
	 * 
	 */
	private JTextField telephoneField = null;
	
	/**
	 * 
	 */
	private JTextField emailField = null;
	
	/**
	 * 
	 */
	private JTextField addressField = null;
	
	/**
	 * 
	 */
	private JComboBox materialComboBox = null;
	
	/**
	 * 
	 */
	private JLabel jLabel11 = null;
	
	/**
	 * 
	 */
	private JComboBox plasmidTypeComboBox = null;

	/*
	 * (non-Javadoc)
	 * @see java.awt.event.ActionListener#actionPerformed(java.awt.event.ActionEvent)
	 */
	public void actionPerformed( ActionEvent e )
	{
		plasmid.setAccessionNumber(this.accessionNumberField.getText());
		if (this.materialComboBox.getSelectedItem().equals("none")) { //$NON-NLS-1$
			plasmid.setMaterialType(""); //$NON-NLS-1$
		} else {
			plasmid.setMaterialType((String)this.materialComboBox.getSelectedItem());
		}
		plasmid.setInstitution(this.institutionField.getText());
		plasmid.setAddress(this.addressField.getText());
		plasmid.setCountry(this.countryField.getText());
		plasmid.setContactPerson(this.contactField.getText());
		plasmid.setPhone(this.telephoneField.getText());
		plasmid.setEmail(this.emailField.getText());
		plasmid.setType((String)this.plasmidTypeComboBox.getSelectedItem());
		this.dispose();
	}

	/**
	 * 
	 *
	 * @param owner
	 * @param p
	 */
	public PlasmidDataInputDialog( Frame owner, Plasmid p )
	{
		super(owner);
		plasmid = p;
		this.initialize();
	}

	/**
	 * This method initializes this
	 */
	public void initialize()
	{
		this.setSize(519, 539);
		this.setContentPane(getJContentPane());
		this.setContentPane(getJContentPane());
		this.setModal(true);
		this.setTitle("New Plasmid Input"); //$NON-NLS-1$
		this.setVisible(true);
	}

	/**
	 * This method initializes jContentPane
	 * 
	 * @return javax.swing.JPanel
	 */
	private JPanel getJContentPane()
	{
		if (jContentPane == null) {

			jLabel11 = new JLabel();
			jLabel11.setBounds(new Rectangle(14, 133, 123, 24));
			jLabel11.setText("Plasmid Type:"); //$NON-NLS-1$
			jLabel7 = new JLabel();
			jLabel7.setText("Email:"); //$NON-NLS-1$
			jLabel7.setBounds(new Rectangle(15, 404, 121, 21));
			jLabel6 = new JLabel();
			jLabel6.setText("Telephone:"); //$NON-NLS-1$
			jLabel6.setBounds(new Rectangle(15, 364, 121, 21));
			jLabel5 = new JLabel();
			jLabel5.setText("Contact:"); //$NON-NLS-1$
			jLabel5.setBounds(new Rectangle(15, 322, 121, 23));
			jLabel4 = new JLabel();
			jLabel4.setText("Country:"); //$NON-NLS-1$
			jLabel4.setBounds(new Rectangle(15, 282, 121, 23));
			jLabel3 = new JLabel();
			jLabel3.setText("Address:"); //$NON-NLS-1$
			jLabel3.setBounds(new Rectangle(15, 212, 121, 21));
			jLabel2 = new JLabel();
			jLabel2.setText("Institution:"); //$NON-NLS-1$
			jLabel2.setBounds(new Rectangle(15, 172, 121, 23));
			jLabel1 = new JLabel();
			jLabel1.setText("Material Type:"); //$NON-NLS-1$
			jLabel1.setBounds(new Rectangle(15, 93, 121, 23));
			jLabel = new JLabel();
			jLabel.setText("Accession Number:"); //$NON-NLS-1$
			jLabel.setBounds(new Rectangle(15, 53, 121, 23));
			plasmidNameLabel = new JLabel();
			plasmidNameLabel.setText(plasmid.getName()+" is not in the database. Enter details:"); //$NON-NLS-1$
			plasmidNameLabel.setBounds(new Rectangle(15, 12, 471, 24));
			jContentPane = new JPanel();
			jContentPane.setLayout(null);
			jContentPane.add(getDoneButton(), null);
			jContentPane.add(plasmidNameLabel, null);
			jContentPane.add(jLabel, null);
			jContentPane.add(jLabel1, null);
			jContentPane.add(jLabel2, null);
			jContentPane.add(jLabel3, null);
			jContentPane.add(jLabel4, null);
			jContentPane.add(jLabel5, null);
			jContentPane.add(jLabel6, null);
			jContentPane.add(jLabel7, null);
			jContentPane.add(getAccessionNumberField(), null);
			jContentPane.add(getInstitutionField(), null);
			jContentPane.add(getCountryField(), null);
			jContentPane.add(getContactField(), null);
			jContentPane.add(getTelephoneField(), null);
			jContentPane.add(getEmailField(), null);
			jContentPane.add(getAddressField(), null);
			jContentPane.add(getMaterialComboBox(), null);
			jContentPane.add(jLabel11, null);
			jContentPane.add(getPlasmidTypeComboBox(), null);
		}
		return jContentPane;
	}

	/**
	 * This method initializes doneButton	
	 * 	
	 * @return javax.swing.JButton	
	 */
	private JButton getDoneButton()
	{
		if (doneButton == null) {
			doneButton = new JButton();
			doneButton.setText("Done"); //$NON-NLS-1$
			doneButton.setBounds(new Rectangle(385, 454, 93, 32));
			doneButton.addActionListener(this);
		}
		return doneButton;
	}

	/**
	 * This method initializes accessionNumberField	
	 * 	
	 * @return javax.swing.JTextField	
	 */
	private JTextField getAccessionNumberField()
	{
		if (accessionNumberField == null) {
			accessionNumberField = new JTextField();
			accessionNumberField.setBounds(new Rectangle(155, 53, 331, 23));
		}
		return accessionNumberField;
	}

	/**
	 * This method initializes institutionField	
	 * 	
	 * @return javax.swing.JTextField	
	 */
	private JTextField getInstitutionField()
	{
		if (institutionField == null) {
			institutionField = new JTextField();
			institutionField.setBounds(new Rectangle(155, 172, 331, 23));
		}
		return institutionField;
	}

	/**
	 * This method initializes countryField	
	 * 	
	 * @return javax.swing.JTextField	
	 */
	private JTextField getCountryField()
	{
		if (countryField == null) {
			countryField = new JTextField();
			countryField.setBounds(new Rectangle(155, 282, 331, 23));
		}
		return countryField;
	}

	/**
	 * This method initializes contactField	
	 * 	
	 * @return javax.swing.JTextField	
	 */
	private JTextField getContactField()
	{
		if (contactField == null) {
			contactField = new JTextField();
			contactField.setBounds(new Rectangle(155, 322, 331, 23));
		}
		return contactField;
	}

	/**
	 * This method initializes telephoneField	
	 * 	
	 * @return javax.swing.JTextField	
	 */
	private JTextField getTelephoneField()
	{
		if (telephoneField == null) {
			telephoneField = new JTextField();
			telephoneField.setBounds(new Rectangle(155, 364, 331, 21));
		}
		return telephoneField;
	}

	/**
	 * This method initializes emailField	
	 * 	
	 * @return javax.swing.JTextField	
	 */
	private JTextField getEmailField()
	{
		if (emailField == null) {
			emailField = new JTextField();
			emailField.setBounds(new Rectangle(155, 404, 331, 21));
		}
		return emailField;
	}

	/**
	 * This method initializes addressField	
	 * 	
	 * @return javax.swing.JTextField	
	 */
	private JTextField getAddressField()
	{
		if (addressField == null) {
			addressField = new JTextField();
			addressField.setBounds(new Rectangle(155, 214, 331, 51));
		}
		return addressField;
	}

	/**
	 * This method initializes materialComboBox	
	 * 	
	 * @return javax.swing.JComboBox	
	 */
	private JComboBox getMaterialComboBox()
	{
		if (materialComboBox == null) {
			materialComboBox = new JComboBox(materialTypes);
			materialComboBox.setBounds(new Rectangle(155, 93, 331, 22));
		}
		return materialComboBox;
	}
	
	/**
	 * 
	 *
	 * @return Plasmid
	 */
	public Plasmid getPlasmid()
	{
		return this.plasmid;
	}


	/**
	 * This method initializes plasmidTypeComboBox	
	 * 	
	 * @return javax.swing.JComboBox	
	 */
	private JComboBox getPlasmidTypeComboBox()
	{
		if (plasmidTypeComboBox == null) {
			plasmidTypeComboBox = new JComboBox(this.plasmidTypes);
			plasmidTypeComboBox.setBounds(new Rectangle(155, 133, 333, 24));
		}
		return plasmidTypeComboBox;
	}

}  //  @jve:decl-index=0:visual-constraint="58,37"
