# Supplementary material for: Information management for high content live cell imaging
Source: BMC Bioinformatics. 2009 Jul 21;10:226. doi: 10.1186/1471-2105-10-226 (PMC2723092; doi:10.1186/1471-2105-10-226)
Supplement: Additional file 6 — Source code. Java source code for the Pedro plugins and front end elements. [file 1471-2105-10-226-S6.zip › src/mcisb-beacon/org/mcisb/beacon/ui/PlasmidMatchTestApplication.java]

package org.mcisb.beacon.ui;

public class PlasmidMatchTestApplication {
	public static void main(String[] args) {
		String[] c = {"Ch1","Ch22","Ch3","Ch4"};
		String[] p = {"p1","p2","p3"};
		String[] out = new String[c.length];
		PlasmidChannelMatchDialog pcmd = new PlasmidChannelMatchDialog();
		out=pcmd.getPlasmidOrder(c,p);
		for (int i=0; i<out.length; i++) {
			System.out.println(out[i]);
		}
	}
}
