# Supplementary material for: Information management for high content live cell imaging
Source: BMC Bioinformatics. 2009 Jul 21;10:226. doi: 10.1186/1471-2105-10-226 (PMC2723092; doi:10.1186/1471-2105-10-226)
Supplement: Additional file 6 — Source code. Java source code for the Pedro plugins and front end elements. [file 1471-2105-10-226-S6.zip › src/mcisb-beacon/org/mcisb/beacon/ui/SpreadsheetSpecificationApp.java]

/*******************************************************************************
 * Manchester Centre for Integrative Systems Biology
 * University of Manchester
 * Manchester M1 7ND
 * United Kingdom
 * 
 * Copyright (C) 2008 University of Manchester, MCISB
 * 
 * This software code is distributed under the Academic Free License V3.0
 * 
 * See included LICENSE.txt or more details.
 *******************************************************************************/
package org.mcisb.beacon.ui;

import java.awt.Component;
import java.util.ResourceBundle;

import javax.swing.JDialog;

import org.mcisb.ui.app.App;
import org.mcisb.ui.util.ResourceFactory;
import org.mcisb.ui.wizard.Wizard;
import org.mcisb.util.GenericBean;

/**
 * 
 * @author Neil Swainston
 */
public class SpreadsheetSpecificationApp extends App
{
	/**
	 * 
	 */
	private final ResourceBundle resourceBundle = ResourceBundle.getBundle( "org.mcisb.beacon.ui.messages" ); //$NON-NLS-1$
	
	/**
	 * 
	 */
	private final Component parent;
	
	/**
	 * 
	 * @param dialog
	 * @param parent
	 * @param bean
	 */
	public SpreadsheetSpecificationApp( JDialog dialog, Component parent, GenericBean bean )
	{
		super( dialog, bean );
		this.parent = parent;
		init( resourceBundle.getString( "SpreadsheetSpecificationApp.title" ), resourceBundle.getString( "SpreadsheetSpecificationApp.error" ), new ResourceFactory().getImageIcon( resourceBundle.getString( "SpreadsheetSpecificationApp.icon" ) ).getImage() ); //$NON-NLS-1$ //$NON-NLS-2$ //$NON-NLS-3$
	}
	
	/* 
	 * (non-Javadoc)
	 * @see org.mcisb.ui.app.App#getWizard(org.mcisb.util.GenericBean)
	 */
	protected Wizard getWizard() throws Exception
	{
		return new SpreadsheetSpecificationWizard( parent, bean );
	}
}
