# Supplementary material for: Information management for high content live cell imaging
Source: BMC Bioinformatics. 2009 Jul 21;10:226. doi: 10.1186/1471-2105-10-226 (PMC2723092; doi:10.1186/1471-2105-10-226)
Supplement: Additional file 6 — Source code. Java source code for the Pedro plugins and front end elements. [file 1471-2105-10-226-S6.zip › src/mcisb-beacon/org/mcisb/beacon/ui/SpreadsheetSpecificationWizard.java]

/*******************************************************************************
 * Manchester Centre for Integrative Systems Biology
 * University of Manchester
 * Manchester M1 7ND
 * United Kingdom
 * 
 * Copyright (C) 2008 University of Manchester, MCISB
 * 
 * This software code is distributed under the Academic Free License V3.0
 * 
 * See included LICENSE.txt or more details.
 *******************************************************************************/
package org.mcisb.beacon.ui;

import java.awt.Component;
import java.util.Arrays;
import java.util.HashMap;
import java.util.LinkedHashMap;
import java.util.Map;
import java.util.ResourceBundle;
import java.util.prefs.Preferences;

import javax.swing.JFileChooser;
import javax.swing.SpinnerNumberModel;

import org.mcisb.ui.util.DefaultParameterPanel;
import org.mcisb.ui.util.FileChooserPanel;
import org.mcisb.ui.util.ParameterPanel;
import org.mcisb.ui.wizard.DefaultWizardComponent;
import org.mcisb.ui.wizard.FileChooserWizardComponent;
import org.mcisb.ui.wizard.Wizard;
import org.mcisb.util.GenericBean;

/**
 * 
 * @author Neil Swainston
 */
public class SpreadsheetSpecificationWizard extends Wizard
{
	/**
	 * 
	 */
	private static final long serialVersionUID = 1L;
	
	/**
	 * 
	 * @param parent
	 * @param bean
	 */
	public SpreadsheetSpecificationWizard( final Component parent, final GenericBean bean )
	{
		super( bean, null );
		
		final ResourceBundle resourceBundle = ResourceBundle.getBundle( "org.mcisb.beacon.ui.messages" ); //$NON-NLS-1$

		// Get options:
		final int DEFAULT_VALUE = 10;
		final int MIN_VALUE = 0;
		final int MAX_VALUE = Integer.MAX_VALUE;
		final int STEP = 1;
		final Map propertyNameToKey = new HashMap();
		final Map options = new LinkedHashMap();
		
		String prompt = resourceBundle.getString( "SpreadsheetSpecificationWizard.cellsPrompt" ); //$NON-NLS-1$
		propertyNameToKey.put( org.mcisb.beacon.spottedexperiment.PropertyNames.CELLS, prompt ); 
		options.put( prompt, new SpinnerNumberModel( DEFAULT_VALUE, MIN_VALUE, MAX_VALUE, STEP ) );
		
		prompt = resourceBundle.getString( "SpreadsheetSpecificationWizard.compartmentsPrompt" ); //$NON-NLS-1$
		propertyNameToKey.put( org.mcisb.beacon.spottedexperiment.PropertyNames.COMPARTMENTS, prompt ); 
		options.put( prompt, new SpinnerNumberModel( DEFAULT_VALUE, MIN_VALUE, MAX_VALUE, STEP ) );
		
		prompt = resourceBundle.getString( "SpreadsheetSpecificationWizard.channelsPrompt" ); //$NON-NLS-1$
		propertyNameToKey.put( org.mcisb.beacon.spottedexperiment.PropertyNames.CHANNELS, prompt ); 
		options.put( prompt, new SpinnerNumberModel( DEFAULT_VALUE, MIN_VALUE, MAX_VALUE, STEP ) );
		
		// Add Excel FileChooser:
		addWizardComponent( new FileChooserWizardComponent( bean, new FileChooserPanel( parent, resourceBundle.getString( "SpreadsheetSpecificationWizard.excelTitle" ), ParameterPanel.DEFAULT_COLUMNS, new JFileChooser(), false, true, false, JFileChooser.FILES_ONLY, Arrays.asList( "xls" ) ), org.mcisb.util.PropertyNames.IMPORT_FILEPATHS ) ); //$NON-NLS-1$ //$NON-NLS-2$
		
		// Add options panel:
		addWizardComponent( new DefaultWizardComponent( bean, new DefaultParameterPanel( resourceBundle.getString( "SpreadsheetSpecificationWizard.optionsTitle" ), options, Preferences.userNodeForPackage( getClass() ) ), propertyNameToKey ) ); //$NON-NLS-1$
		
		init();
	}
}
