# Supplementary material for: Information management for high content live cell imaging
Source: BMC Bioinformatics. 2009 Jul 21;10:226. doi: 10.1186/1471-2105-10-226 (PMC2723092; doi:10.1186/1471-2105-10-226)
Supplement: Additional file 6 — Source code. Java source code for the Pedro plugins and front end elements. [file 1471-2105-10-226-S6.zip › src/mcisb-beacon/org/mcisb/ui/tracking/SpotTable.java]

/*******************************************************************************
 * Manchester Centre for Integrative Systems Biology
 * University of Manchester
 * Manchester M1 7ND
 * United Kingdom
 * 
 * Copyright (C) 2008 University of Manchester, MCISB
 * 
 * This software code is distributed under the Academic Free License V3.0
 * 
 * See included LICENSE.txt or more details.
 *******************************************************************************/
package org.mcisb.ui.tracking;

import java.awt.*;
import java.util.*;
import javax.swing.*;
import javax.swing.event.*;
import javax.swing.table.*;

/**
 * 
 * @author Neil Swainston
 */
public class SpotTable extends JTable
{
	/**
	 * 
	 */
	private static final long serialVersionUID = 1L;

	/**
	 * 
	 */
	private final java.util.List values;
	
	/**
	 * 
	 */
	private final int maximumSelectedValues;
	
	/**
	 * 
	 */
	private final Collection deselectedValues;
	
    /**
     * 
     * @param tableModel
     * @param deselectedValues
     * @param maximumSelectedValues
     */
    public SpotTable( final SpotTableModel tableModel, final Collection deselectedValues, final int maximumSelectedValues )
    {
		super( tableModel );

		this.deselectedValues = deselectedValues;
		this.maximumSelectedValues = maximumSelectedValues;
		
		final SpotTableModel spotTableModel = ( (SpotTableModel)dataModel );
		values = spotTableModel.getValues();
		values.removeAll( deselectedValues );
		
		setDefaultRenderer( Object.class, new SpotTableCellRenderer( values ) );
		setDefaultRenderer( Integer.class, new SpotTableCellRenderer( values ) );
		setDefaultEditor( Object.class, new SpotCellEditor( values, maximumSelectedValues ) );
		getTableHeader().setReorderingAllowed( false );
    }
    
    /*
	 * (non-Javadoc)
	 * @see javax.swing.JTable#editingStopped(javax.swing.event.ChangeEvent)
	 */
	public void editingStopped( ChangeEvent e )
	{
	    final SpotCellEditor editor = (SpotCellEditor)e.getSource();
	    final Object value = editor.getCellEditorValue();
	    final int index = ( (Integer)editor.spinner.getValue() ).intValue();
	    
	    if( values.remove( value ) )
	    {
	    	deselectedValues.add( value );
	    }
	    
	    if( index > 0 )
	    {
	    	if( values.size() == maximumSelectedValues )
	    	{
	    		deselectedValues.add( values.remove( values.size() - 1 ) );
	    	}
	    	values.add( index - 1, value );
	    	deselectedValues.remove( value );
	    }
	    
	    editor.cancelCellEditing();
	    repaint();
	}
    
    /**
     * 
     * @author Neil Swainston
     *
     */
    private static class SpotCellEditor extends AbstractCellEditor implements TableCellEditor
    {	
    	/**
		 * 
		 */
		private static final long serialVersionUID = 1L;
		
		/**
		 * 
		 */
		private final static int MINIMUM = 0;
		
		/**
		 * 
		 */
		private final static int STEP = 1;
		
		/**
		 * 
		 */
		final JSpinner spinner;
		
		/**
		 * 
		 */
		private final java.util.List values;
		
		/**
		 * 
		 */
		private final int maximumSelectedValues;
		
		/**
		 * 
		 */
		private Object cellEditorValue;
		
    	/**
    	 *
    	 * @param values
    	 * @param maximumSelectedValues
    	 */
		SpotCellEditor( final java.util.List values, final int maximumSelectedValues )
		{
			this.values = values;
			this.maximumSelectedValues = maximumSelectedValues;
			spinner = new JSpinner();
		}
		
		/*
		 * (non-Javadoc)
		 * @see javax.swing.CellEditor#getCellEditorValue()
		 */
		public Object getCellEditorValue()
		{
			return cellEditorValue;
		}

		/*
		 * (non-Javadoc)
		 * @see javax.swing.table.TableCellEditor#getTableCellEditorComponent(javax.swing.JTable, java.lang.Object, boolean, int, int)
		 */
		public Component getTableCellEditorComponent( JTable table, Object value, boolean isSelected, int row, int column )
		{	
			this.cellEditorValue = value;
			int index = values.indexOf( value ) + 1;
			spinner.setModel( new SpinnerNumberModel( MINIMUM, MINIMUM, maximumSelectedValues, STEP ) );
			spinner.setValue( Integer.valueOf( index ) );
			return spinner;
		}
    }

    /**
     * 
     * @author Neil Swainston
     *
     */
    static class SpotTableCellRenderer extends DefaultTableCellRenderer
    {
    	/**
		 * 
		 */
		private static final long serialVersionUID = 1L;
		
		/**
		 * 
		 */
		private final java.util.List values;
		
		/**
		 *
		 * @param values
		 */
		public SpotTableCellRenderer( final java.util.List values )
		{
			this.values = values;
		}
		
    	/* 
    	 * (non-Javadoc)
    	 * @see javax.swing.table.TableCellRenderer#getTableCellRendererComponent(javax.swing.JTable, java.lang.Object, boolean, boolean, int, int)
    	 */
    	public Component getTableCellRendererComponent( JTable table, Object value, boolean isSelected, boolean hasFocus, int row, int column )
    	{
    		final JLabel label = new JLabel();
    		label.setHorizontalAlignment( SwingConstants.CENTER );
    		label.setFont( label.getFont().deriveFont( Font.PLAIN ) );
    		label.setOpaque( true );
    		
    		Color background = label.getBackground();
    		
		    if( value instanceof Integer )
		    {
		    	label.setText( value.toString() );
		    	background = table.getTableHeader().getBackground();
		    }
		    else if( value != null )
		    {
		    	int index = values.indexOf( value ) + 1;
		    	label.setText( Integer.toString( index ) );
		    	background = ( index == 0 ) ? Color.RED : Color.GREEN;
		    }
		    else
		    {
		    	label.setOpaque( false );
		    }
		    
		    label.setBackground( background );
	    
		    return label;
    	}
    }
}
