# Supplementary material for: Information management for high content live cell imaging
Source: BMC Bioinformatics. 2009 Jul 21;10:226. doi: 10.1186/1471-2105-10-226 (PMC2723092; doi:10.1186/1471-2105-10-226)
Supplement: Additional file 6 — Source code. Java source code for the Pedro plugins and front end elements. [file 1471-2105-10-226-S6.zip › src/mcisb-beacon/org/mcisb/ui/tracking/SpotTableModel.java]

/*******************************************************************************
 * Manchester Centre for Integrative Systems Biology
 * University of Manchester
 * Manchester M1 7ND
 * United Kingdom
 * 
 * Copyright (C) 2008 University of Manchester, MCISB
 * 
 * This software code is distributed under the Academic Free License V3.0
 * 
 * See included LICENSE.txt or more details.
 *******************************************************************************/
package org.mcisb.ui.tracking;

import java.util.*;
import javax.swing.table.*;
import org.mcisb.tracking.*;

/**
 * 
 * @author Neil Swainston
 */
public class SpotTableModel extends DefaultTableModel
{
	/**
	 * 
	 */
	private static final long serialVersionUID = 1L;
	
	/**
	 * 
	 */
	private final List values;
	
    /**
     * 
     * @param numberOfRows
     * @param numberOfColumns
     * @param values
     */
    public SpotTableModel( int numberOfRows, int numberOfColumns, List values )
    {
    	this.values = values;
    	
		dataVector = new Vector( numberOfRows );
		
		for( int row = 0; row < numberOfRows; row++ )
		{
			final Vector rowVector = new Vector( numberOfColumns + 1 );
			rowVector.add( Integer.valueOf( row + 1 ) );
			dataVector.add( rowVector );
		}
		
		columnIdentifiers = new Vector();
		columnIdentifiers.add( "" ); //$NON-NLS-1$
		
		for( int col = 0; col < numberOfColumns; col++ )
		{
			columnIdentifiers.add( Integer.valueOf( col + 1 ) );
		}
		
		setDataVector( dataVector, columnIdentifiers );
		
		for( Iterator iterator = values.iterator(); iterator.hasNext(); )
		{
			final Spot spot = (Spot)iterator.next();
			setValueAt( spot, spot.getRow() - 1, spot.getColumn() );
		}
    }
    
    /**
     * 
     * @return List
     */
    public List getValues()
    {
    	return values;
    }

    /* 
     * (non-Javadoc)
     * @see javax.swing.table.TableModel#isCellEditable(int, int)
     */
    public boolean isCellEditable( int row, int column ) 
    {
		return column > 0 && getValueAt( row, column ) != null;
    }

    /*
     * (non-Javadoc)
     * @see javax.swing.table.AbstractTableModel#getColumnClass(int)
     */
	public Class getColumnClass( int columnIndex )
	{
		return ( columnIndex == 0 ) ? Integer.class : Object.class;
	}
}
