# Supplementary material for: Information management for high content live cell imaging
Source: BMC Bioinformatics. 2009 Jul 21;10:226. doi: 10.1186/1471-2105-10-226 (PMC2723092; doi:10.1186/1471-2105-10-226)
Supplement: Additional file 6 — Source code. Java source code for the Pedro plugins and front end elements. [file 1471-2105-10-226-S6.zip › src/mcisb-beacon/org/mcisb/ui/util/FileChooserUtils.java]

/*******************************************************************************
 * Manchester Centre for Integrative Systems Biology
 * University of Manchester
 * Manchester M1 7ND
 * United Kingdom
 * 
 * Copyright (C) 2008 University of Manchester, MCISB
 * 
 * This software code is distributed under the Academic Free License V3.0
 * 
 * See included LICENSE.txt or more details.
 *******************************************************************************/
package org.mcisb.ui.util;

import java.io.*;
import javax.swing.*;

/**
 * 
 * @author Neil Swainston
 */
public class FileChooserUtils
{
	/**
	 * 
	 * @param extension
	 * @return File
	 */
	public File getFile( final String extension )
	{
		return showChooser( extension, false ).getSelectedFile();
	}
	
	/**
	 *
	 * @param extension
	 * @return File[]
	 */
	public File[] getFiles( final String extension )
	{
		return showChooser( extension, true ).getSelectedFiles();
	}
	
	/**
	 * 
	 * @param extension
	 * @param multiSelectionEnabled
	 * @return JFileChooser
	 */
	private JFileChooser showChooser( String extension, boolean multiSelectionEnabled )
	{
		final JFileChooser chooser = new JFileChooser();
		final javax.swing.filechooser.FileFilter filter = new CustomFileFilter( extension );
		chooser.setFileFilter( filter );
		chooser.setMultiSelectionEnabled( multiSelectionEnabled );
		chooser.showDialog( null, null );
		return chooser;
	}
}
