# Supplementary material for: Information management for high content live cell imaging
Source: BMC Bioinformatics. 2009 Jul 21;10:226. doi: 10.1186/1471-2105-10-226 (PMC2723092; doi:10.1186/1471-2105-10-226)
Supplement: Additional file 7 — Test and Training Data Details. Details of protocol, cell lines and plasmids for the Test and Training Data. [file 1471-2105-10-226-S7.xls]

## Sheet: Sheet1
Training sets:	Cell Line	Plasmid(s)
T1	SK-N-AS	p65-dsredXP, EGFP-N1
T2	SK-N-AS	p65-dsredXP, EGFP-N1
T3	SK-N-AS	p65-dsredXP, EGFP-N1
T4	SK-N-AS	p65-dsredXP, EGFP-N1
T5	SK-N-AS	Combinations of p65-dsredXP, IkBa EGFP and c-Rel-cyan
T6	HeLa	Combinations of p65-dsredXP, IkBa EGFP and c-Rel-cyan
T7	MEF	Combinations of p65-dsredXP, IkBa EGFP and c-Rel-cyan
Test Sets:
1	SK-N-AS	p65-dsredXP, EGFP-N1
2	SK-N-AS	p65-dsredXP, EGFP-N1
3	SK-N-AS	p65-dsredXP, EGFP-N1
4	HeLa	dsredXP-p105, EGFP-N1
5	HeLa	EGFP-IkBg, p65-dsredXP
6	SK-N-AS	dsRedXP-p105, EGFP-N1
7	SK-N-AS	dsredXP-p105, EGFP-N1, p65AmCyan
8	HeLa	p65-dsredXP, IkB-EGFP
Cell preparation:
