# Supplementary material for: Information management for high content live cell imaging
Source: BMC Bioinformatics. 2009 Jul 21;10:226. doi: 10.1186/1471-2105-10-226 (PMC2723092; doi:10.1186/1471-2105-10-226)
Supplement: Additional file 8 — Training Data. Spreadsheet files containing the raw Nuclear:Cytoplasmic ratios for the training data. [file 1471-2105-10-226-S8.zip]

Archive with 29 entries (28 files):
- TrainingSet1.xls
- __MACOSX/
- __MACOSX/._TrainingSet1.xls
- TrainingSet2.xls
- __MACOSX/._TrainingSet2.xls
- TrainingSet3.xls
- __MACOSX/._TrainingSet3.xls
- TrainingSet4.xls
- __MACOSX/._TrainingSet4.xls
- TrainingSet5.xls
- __MACOSX/._TrainingSet5.xls
- TrainingSet6a.xls
- __MACOSX/._TrainingSet6a.xls
- TrainingSet6b.xls
- __MACOSX/._TrainingSet6b.xls
- TrainingSet6c.xls
- __MACOSX/._TrainingSet6c.xls
- TrainingSet6d.xls
- __MACOSX/._TrainingSet6d.xls
- TrainingSet6e.xls
- __MACOSX/._TrainingSet6e.xls
- TrainingSet7a.xls
- __MACOSX/._TrainingSet7a.xls
- TrainingSet7b.xls
- __MACOSX/._TrainingSet7b.xls
- TrainingSet7c.xls
- __MACOSX/._TrainingSet7c.xls
- TrainingSet7d.xls
- __MACOSX/._TrainingSet7d.xls
