# Supplementary material for: Information management for high content live cell imaging
Source: BMC Bioinformatics. 2009 Jul 21;10:226. doi: 10.1186/1471-2105-10-226 (PMC2723092; doi:10.1186/1471-2105-10-226)
Supplement: Additional file 8 — Training Data. Spreadsheet files containing the raw Nuclear:Cytoplasmic ratios for the training data. [file 1471-2105-10-226-S8.zip › TrainingSet1.xls]

## Sheet: L1
Time	Cell 1	Cell 2
-31.1934	0.211338	0.593543
-27.1951	0.219257	0.725943
-23.1808	0.210335	0.786141
-19.1753	0.18695	0.731354
-15.1712	0.199435	0.727549
-11.1558	0.202685	0.690449
-7.15249	0.190228	0.643589
-2.57975	0.217335	0.766579
1.99333	0.231148	0.81246
5.97959	0.220933	0.802775
9.97571	0.224755	0.800774
13.986	0.223241	0.787919
17.9922	0.231957	0.919023
22.0068	0.240424	0.873712
26.0198	0.230628	0.721404
30.0071	0.231629	0.685803
33.9899	0.223798	0.662643
37.971	0.234749	0.663949
41.947	0.276329	0.670519
45.9411	0.288272	0.679595
49.942	0.276677	0.705807
53.9292	0.281581	0.773937
57.9079	0.285298	0.824683
61.8836	0.262508	0.802975
65.8751	0.269255	0.739587
69.8554	0.268242	0.742225
73.8187	0.237363	0.766339
77.8005	0.227861	0.689736
81.7892	0.25993	0.7129
85.7718	0.372656	0.817961
89.7446	0.538493	0.81431
93.7127	0.667785	0.738973
97.6822	0.785876	0.797804
101.676	0.883641	0.864629
105.704	0.955767	0.828398
109.724	0.996051	0.866662
113.731	0.958109	0.915246
117.73	0.825318	0.918028
121.728	0.684353	0.875483

## Sheet: L2
Time	Cell 3	Cell 4
-31.1934	0.848549	0.466279
-27.1951	0.869641	0.550476
-23.1808	0.85548	0.618375
-19.1753	0.825907	0.662842
-15.1712	0.862279	0.674325
-11.1558	0.905679	0.676475
-7.15249	0.918677	0.781842
-2.57975	0.881262	0.834782
1.99333	0.789194	0.890618
5.97959	0.750141	0.762918
9.97571	0.762144	0.530586
13.986	0.781181	0.541659
17.9922	0.817857	0.566252
22.0068	0.868784	0.563222
26.0198	0.804427	0.565316
30.0071	0.730226	0.549239
33.9899	0.759996	0.597134
37.971	0.716367	0.566914
41.947	0.733931	0.486989
45.9411	0.757072	0.61828
49.942	0.747982	0.684946
53.9292	0.84199	0.660933
57.9079	0.854117	0.685318
61.8836	0.875253	0.639586
65.8751	0.945787	0.702081
69.8554	0.964811	0.774013
73.8187	0.901925	0.745988
77.8005	0.855166	0.770938
81.7892	0.803939	0.820509
85.7718	0.78932	0.92022
89.7446	0.806601	0.901569
93.7127	0.701329	0.810777
97.6822	0.71564	0.824282
101.676	0.754956	0.748649
105.704	0.756393	0.700132
109.724	0.753016	0.679642
113.731	0.842107	0.682422
117.73	0.938881	0.755957
121.728	0.957812	0.694459

## Sheet: L3
Time	Cell 5	Cell 6
-31.1934	0.211144	0.757016
-27.1951	0.213638	0.633096
-23.1808	0.234927	0.480854
-19.1753	0.28237	0.550101
-15.1712	0.278707	0.62867
-11.1558	0.252986	0.639318
-7.15249	0.265816	0.564639
-2.57975	0.309912	0.596691
1.99333	0.347063	0.674202
5.97959	0.397646	0.731635
9.97571	0.468389	0.753493
13.986	0.447946	0.687085
17.9922	0.38496	0.653296
22.0068	0.366568	0.632619
26.0198	0.351816	0.683962
30.0071	0.346611	0.876376
33.9899	0.297082	0.927178
37.971	0.252007	0.839323
41.947	0.31747	0.797494
45.9411	0.396644	0.767528
49.942	0.475552	0.820664
53.9292	0.477777	0.82328
57.9079	0.510279	0.799241
61.8836	0.73656	0.845935
65.8751	0.941494	0.922369
69.8554	0.993512	0.971448
73.8187	0.930817	0.848249
77.8005	0.840944	0.692399
81.7892	0.706627	0.628627
85.7718	0.539776	0.660892
89.7446	0.365929	0.682973
93.7127	0.244985	0.631601
97.6822	0.249705	0.617616
101.676	0.259674	0.591921
105.704	0.308437	0.539999
109.724	0.312362	0.602138
113.731	0.243891	0.685221
117.73	0.226715	0.68056
121.728	0.223981	0.694595

## Sheet: L4
Time	Cell 7	Cell 8
-31.1934	0.609844	0.841646
-27.1951	0.675073	0.728407
-23.1808	0.653672	0.640305
-19.1753	0.633144	0.596663
-15.1712	0.593634	0.548221
-11.1558	0.572443	0.494399
-7.15249	0.546588	0.493431
-2.57975	0.531707	0.500314
1.99333	0.568326	0.526052
5.97959	0.56438	0.540029
9.97571	0.494239	0.505687
13.986	0.486632	0.534667
17.9922	0.5387	0.548521
22.0068	0.572969	0.52428
26.0198	0.581004	0.520504
30.0071	0.645525	0.505995
33.9899	0.849253	0.505732
37.971	0.937296	0.488999
41.947	0.881094	0.455387
45.9411	0.869177	0.491422
49.942	0.918929	0.51655
53.9292	0.907017	0.497596
57.9079	0.755381	0.529514
61.8836	0.653794	0.586347
65.8751	0.734627	0.62974
69.8554	0.71777	0.622874
73.8187	0.561096	0.554598
77.8005	0.52054	0.480115
81.7892	0.499592	0.509697
85.7718	0.511999	0.557204
89.7446	0.560107	0.547144
93.7127	0.625126	0.521059
97.6822	0.724725	0.522974
101.676	0.83432	0.580678
105.704	0.860312	0.647044
109.724	0.870666	0.77648
113.731	0.902697	0.884879
117.73	0.908345	0.952084
121.728	0.865226	0.952272

## Sheet: L5
Time	Cell 9	Cell 10
-31.1934	0.648824	0.724713
-27.1951	0.670701	0.71556
-23.1808	0.635332	0.656368
-19.1753	0.591645	0.632689
-15.1712	0.550997	0.595663
-11.1558	0.539663	0.577751
-7.15249	0.572715	0.614608
-2.57975	0.712379	0.648978
1.99333	0.716536	0.610589
5.97959	0.645108	0.624786
9.97571	0.704356	0.665143
13.986	0.718335	0.679264
17.9922	0.692856	0.712101
22.0068	0.681512	0.752843
26.0198	0.638844	0.77949
30.0071	0.575137	0.743653
33.9899	0.591279	0.677444
37.971	0.589161	0.666912
41.947	0.560199	0.675572
45.9411	0.591252	0.636238
49.942	0.673816	0.624416
53.9292	0.76436	0.676962
57.9079	0.831483	0.678958
61.8836	0.868736	0.627933
65.8751	0.934442	0.671796
69.8554	0.902475	0.687225
73.8187	0.794506	0.640854
77.8005	0.812772	0.627043
81.7892	0.803121	0.609368
85.7718	0.683856	0.588299
89.7446	0.613689	0.614299
93.7127	0.61826	0.642506
97.6822	0.628315	0.686908
101.676	0.665918	0.710791
105.704	0.692698	0.778034
109.724	0.712151	0.818736
113.731	0.681997	0.74621
117.73	0.616475	0.780764
121.728	0.626421	0.91714

## Sheet: L6
Time	Cell 11	Cell 12
-31.1934	0.54814	0.865371
-27.1951	0.559085	0.816066
-23.1808	0.656035	0.736633
-19.1753	0.685735	0.677847
-15.1712	0.647537	0.67134
-11.1558	0.655335	0.611863
-7.15249	0.73123	0.589864
-2.57975	0.841246	0.675095
1.99333	0.941213	0.79839
5.97959	0.883553	0.814343
9.97571	0.722719	0.795792
13.986	0.678754	0.818716
17.9922	0.651772	0.841551
22.0068	0.64936	0.857067
26.0198	0.673373	0.822059
30.0071	0.699252	0.771828
33.9899	0.679803	0.735504
37.971	0.57357	0.748669
41.947	0.538752	0.772206
45.9411	0.551241	0.784798
49.942	0.563888	0.753506
53.9292	0.570625	0.725543
57.9079	0.563196	0.720071
61.8836	0.577483	0.690592
65.8751	0.568073	0.663594
69.8554	0.561462	0.671821
73.8187	0.626388	0.659604
77.8005	0.670119	0.615198
81.7892	0.73333	0.635834
85.7718	0.756151	0.676748
89.7446	0.689198	0.687633
93.7127	0.667467	0.675047
97.6822	0.703719	0.711161
101.676	0.695047	0.702468
105.704	0.65982	0.689308
109.724	0.628466	0.864933
113.731	0.550686	0.887153
117.73	0.554772	0.776048
121.728	0.554133	0.822941

## Sheet: L8
Time	Cell 13	Cell 14
-31.1934	0.495684	0.465789
-27.1951	0.480341	0.523306
-23.1808	0.439876	0.535192
-19.1753	0.370795	0.484615
-15.1712	0.383648	0.484737
-11.1558	0.414563	0.563512
-7.15249	0.398642	0.718026
-2.57975	0.421554	0.900782
1.99333	0.50768	0.966495
5.97959	0.548512	0.927984
9.97571	0.551264	0.834371
13.986	0.536182	0.78894
17.9922	0.486911	0.705436
22.0068	0.464782	0.59076
26.0198	0.521665	0.687596
30.0071	0.523442	0.72739
33.9899	0.479574	0.638874
37.971	0.492235	0.675864
41.947	0.534991	0.682623
45.9411	0.57849	0.562624
49.942	0.591478	0.571286
53.9292	0.610344	0.581466
57.9079	0.563447	0.547674
61.8836	0.535301	0.512979
65.8751	0.604384	0.495091
69.8554	0.690823	0.517542
73.8187	0.66353	0.476091
77.8005	0.546458	0.529015
81.7892	0.486469	0.554728
85.7718	0.436805	0.469223
89.7446	0.431976	0.486085
93.7127	0.493726	0.530684
97.6822	0.563434	0.535194
101.676	0.640737	0.5247
105.704	0.671168	0.546741
109.724	0.772504	0.623612
113.731	0.799938	0.607152
117.73	0.863797	0.524929
121.728	0.924648	0.475693

## Sheet: L9
Time	Cell 15	Cell 16
-31.1934	0.653632	0.458572
-27.1951	0.633953	0.512798
-23.1808	0.576298	0.55379
-19.1753	0.542154	0.566207
-15.1712	0.582838	0.645126
-11.1558	0.579228	0.764747
-7.15249	0.561116	0.77074
-2.57975	0.557376	0.68535
1.99333	0.623231	0.681206
5.97959	0.688624	0.665691
9.97571	0.713226	0.54486
13.986	0.79443	0.433232
17.9922	0.810147	0.405877
22.0068	0.765682	0.399921
26.0198	0.702666	0.376253
30.0071	0.6948	0.398493
33.9899	0.758263	0.412309
37.971	0.766621	0.397553
41.947	0.782481	0.42379
45.9411	0.819482	0.430449
49.942	0.843238	0.410778
53.9292	0.929195	0.401516
57.9079	0.998888	0.388947
61.8836	0.954996	0.406053
65.8751	0.853952	0.425583
69.8554	0.801975	0.39298
73.8187	0.802965	0.39543
77.8005	0.784587	0.429606
81.7892	0.731026	0.439011
85.7718	0.665055	0.421318
89.7446	0.65553	0.389442
93.7127	0.700075	0.435379
97.6822	0.808352	0.537039
101.676	0.771812	0.695768
105.704	0.7031	0.739123
109.724	0.743698	0.697127
113.731	0.752585	0.749389
117.73	0.785591	0.880775
121.728	0.773281	0.990871
