# Supplementary material for: Information management for high content live cell imaging
Source: BMC Bioinformatics. 2009 Jul 21;10:226. doi: 10.1186/1471-2105-10-226 (PMC2723092; doi:10.1186/1471-2105-10-226)
Supplement: Additional file 8 — Training Data. Spreadsheet files containing the raw Nuclear:Cytoplasmic ratios for the training data. [file 1471-2105-10-226-S8.zip › TrainingSet2.xls]

## Sheet: L1
Time	cell 1	cell 2
-28.9666	0.337816	0.744658
-24.8694	0.307754	0.66918
-20.7716	0.280341	0.653275
-16.6705	0.289886	0.687355
-12.5826	0.332182	0.75151
-8.503	0.318604	0.785354
-3.23373	0.269669	0.69158
2.06734	0.278719	0.600296
6.19308	0.307487	0.605731
10.2936	0.373372	0.664155
14.3635	0.447277	0.679002
18.4283	0.531611	0.617442
22.5135	0.78845	0.59257
26.6225	0.966301	0.5833
30.7465	0.84586	0.678254
34.8628	0.580286	0.643231
38.966	0.354317	0.584068
43.0726	0.297882	0.747564
47.1841	0.298127	0.809547
51.2877	0.275792	0.752935
55.3963	0.290424	0.831104
59.5243	0.304653	0.87235
63.6277	0.277015	0.835684
67.7046	0.246314	0.843169
71.7939	0.206837	0.81221
75.8888	0.234706	0.790381
79.9939	0.257225	0.741618
84.1035	0.241361	0.631486
88.2178	0.221575	0.622531
92.3227	0.220754	0.83611
96.4073	0.244353	0.86962
100.478	0.242373	0.843991
104.559	0.256793	0.854431
108.67	0.255245	0.811841
112.777	0.232582	0.867268
116.88	0.246063	0.88317
120.979	0.229855	0.919993

## Sheet: L2
Time	cell 3	cell 4
-28.9666	0.624668	0.457182
-24.8694	0.54065	0.387689
-20.7716	0.499585	0.314118
-16.6705	0.514043	0.294611
-12.5826	0.620956	0.304857
-8.503	0.686691	0.288272
-3.23373	0.621743	0.250668
2.06734	0.675269	0.230831
6.19308	0.614725	0.252724
10.2936	0.614647	0.288065
14.3635	0.601178	0.293553
18.4283	0.4839	0.319935
22.5135	0.467681	0.340026
26.6225	0.453633	0.321998
30.7465	0.51678	0.353799
34.8628	0.561768	0.387128
38.966	0.614733	0.388462
43.0726	0.774713	0.398402
47.1841	0.854699	0.378282
51.2877	0.827345	0.34398
55.3963	0.913571	0.338524
59.5243	0.794758	0.394726
63.6277	0.590398	0.5348
67.7046	0.58239	0.683346
71.7939	0.586095	0.871824
75.8888	0.585854	0.934478
79.9939	0.577149	0.725281
84.1035	0.541447	0.704618
88.2178	0.466017	0.565836
92.3227	0.523401	0.314271
96.4073	0.493938	0.322106
100.478	0.402109	0.34359
104.559	0.471848	0.376998
108.67	0.478329	0.377094
112.777	0.446837	0.39212
116.88	0.468462	0.453289
120.979	0.432103	0.48058

## Sheet: L3
Time	cell 5	cell 6	cell 7
-28.9666	0.622359	0.335276	0.65976
-24.8694	0.651936	0.315198	0.575781
-20.7716	0.6456	0.292798	0.573621
-16.6705	0.662682	0.294409	0.556387
-12.5826	0.62314	0.306133	0.547483
-8.503	0.680438	0.328068	0.582495
-3.23373	0.761156	0.379771	0.626921
2.06734	0.749191	0.44553	0.597284
6.19308	0.74409	0.409453	0.492141
10.2936	0.683195	0.335682	0.448914
14.3635	0.718576	0.324859	0.442531
18.4283	0.655764	0.343574	0.447924
22.5135	0.498937	0.350059	0.482527
26.6225	0.659262	0.33173	0.464747
30.7465	0.722515	0.32351	0.485859
34.8628	0.588831	0.404347	0.566381
38.966	0.533926	0.500643	0.574959
43.0726	0.587936	0.490484	0.670431
47.1841	0.82349	0.456517	0.897622
51.2877	0.925567	0.721237	0.857057
55.3963	0.888519	0.741912	0.648147
59.5243	0.960628	0.490498	0.56298
63.6277	0.869755	0.446253	0.496102
67.7046	0.604213	0.340954	0.464208
71.7939	0.521703	0.266184	0.532541
75.8888	0.619577	0.260792	0.599291
79.9939	0.767126	0.307354	0.592208
84.1035	0.813389	0.332411	0.618786
88.2178	0.826345	0.407109	0.697772
92.3227	0.780783	0.453831	0.753482
96.4073	0.710566	0.3937	0.822241
100.478	0.827833	0.402476	0.818792
104.559	0.884415	0.495427	0.698664
108.67	0.751084	0.510227	0.691914
112.777	0.594481	0.458473	0.721596
116.88	0.587933	0.512836	0.632689
120.979	0.641713	0.478209	0.483895

## Sheet: L5
Time	cell 8	cell 9	cell 10
-28.9666	0.833418	0.9139	0.523871
-24.8694	0.828344	0.836729	0.517203
-20.7716	0.901706	0.704225	0.511187
-16.6705	0.82983	0.554178	0.516294
-12.5826	0.75585	0.549857	0.490958
-8.503	0.748178	0.5465	0.505014
-3.23373	0.623093	0.561665	0.526224
2.06734	0.526393	0.490182	0.489445
6.19308	0.515532	0.377851	0.495785
10.2936	0.50707	0.374965	0.607485
14.3635	0.551888	0.441252	0.639842
18.4283	0.612307	0.435747	0.565526
22.5135	0.764172	0.369025	0.578084
26.6225	0.84036	0.371982	0.582696
30.7465	0.838988	0.428375	0.487273
34.8628	0.858151	0.440729	0.442351
38.966	0.908859	0.439756	0.539657
43.0726	0.897071	0.489088	0.545543
47.1841	0.744759	0.581431	0.467677
51.2877	0.682023	0.681549	0.46484
55.3963	0.704743	0.670461	0.505602
59.5243	0.767633	0.636967	0.549508
63.6277	0.738853	0.67938	0.581442
67.7046	0.644631	0.754844	0.542233
71.7939	0.612018	0.640727	0.484701
75.8888	0.588039	0.506332	0.579976
79.9939	0.527679	0.495524	0.629306
84.1035	0.526252	0.523885	0.58625
88.2178	0.510277	0.620012	0.663114
92.3227	0.543923	0.613145	0.723426
96.4073	0.528015	0.645854	0.753743
100.478	0.433861	0.670903	0.859594
104.559	0.520226	0.59127	0.959198
108.67	0.60018	0.476037	0.864618
112.777	0.521485	0.380622	0.688079
116.88	0.494863	0.39257	0.718112
120.979	0.53425	0.454981	0.736604

## Sheet: L6
Time	cell 11	cell 12	cell 13
-28.9666	0.561513	0.594356	0.468875
-24.8694	0.64075	0.576034	0.465988
-20.7716	0.709428	0.541986	0.434453
-16.6705	0.658923	0.481684	0.474943
-12.5826	0.588522	0.387534	0.544723
-8.503	0.600162	0.428672	0.56978
-3.23373	0.578933	0.522931	0.659341
2.06734	0.526594	0.607856	0.716867
6.19308	0.550357	0.827994	0.596605
10.2936	0.580991	0.963846	0.597279
14.3635	0.589357	0.776887	0.641072
18.4283	0.504203	0.576854	0.527456
22.5135	0.376758	0.521717	0.58684
26.6225	0.376995	0.473056	0.805304
30.7465	0.404643	0.451695	0.856904
34.8628	0.460108	0.452677	0.883269
38.966	0.519648	0.406068	0.845601
43.0726	0.579588	0.428818	0.735129
47.1841	0.629185	0.49061	0.642062
51.2877	0.598548	0.491023	0.60468
55.3963	0.536357	0.447512	0.652063
59.5243	0.471	0.468349	0.585646
63.6277	0.437474	0.524645	0.508063
67.7046	0.402353	0.592658	0.508923
71.7939	0.398928	0.674777	0.472729
75.8888	0.414796	0.588683	0.450102
79.9939	0.436385	0.500472	0.439302
84.1035	0.414146	0.511965	0.388113
88.2178	0.42115	0.42156	0.40139
92.3227	0.446929	0.463769	0.437312
96.4073	0.392994	0.487752	0.466348
100.478	0.412836	0.317714	0.49305
104.559	0.480668	0.301092	0.485761
108.67	0.548099	0.399805	0.485312
112.777	0.755883	0.405265	0.746863
116.88	0.917227	0.361911	0.996812
120.979	0.958767	0.344162	0.749483

## Sheet: L7
Time	cell 14	cell 15	cell 16	cell 17
-28.9666	0.720376	0.449408	0.561323	0.345982
-24.8694	0.690145	0.480047	0.530993	0.435703
-20.7716	0.749609	0.448999	0.432664	0.525152
-16.6705	0.75056	0.466787	0.520726	0.458667
-12.5826	0.748015	0.473047	0.686962	0.517665
-8.503	0.633208	0.398316	0.709343	0.507007
-3.23373	0.518545	0.419822	0.571153	0.519679
2.06734	0.517351	0.429355	0.499956	0.744061
6.19308	0.729067	0.392943	0.605105	0.842031
10.2936	0.8909	0.419587	0.650171	0.847913
14.3635	0.761395	0.410866	0.635856	0.961488
18.4283	0.678524	0.39052	0.607699	0.909283
22.5135	0.733979	0.462038	0.582274	0.889441
26.6225	0.781073	0.76748	0.623658	0.80725
30.7465	0.799674	0.799832	0.705913	0.691665
34.8628	0.764762	0.57717	0.757314	0.641224
38.966	0.741983	0.554537	0.635295	0.55396
43.0726	0.891431	0.539953	0.653523	0.560842
47.1841	0.981162	0.475322	0.649225	0.53417
51.2877	0.931838	0.459156	0.774952	0.46746
55.3963	0.907952	0.502805	0.973058	0.478695
59.5243	0.812412	0.555278	0.85147	0.481788
63.6277	0.776868	0.651031	0.689506	0.448434
67.7046	0.801082	0.632835	0.531475	0.517545
71.7939	0.672189	0.602791	0.446193	0.539368
75.8888	0.56974	0.582545	0.469658	0.511018
79.9939	0.561661	0.491344	0.464635	0.490863
84.1035	0.559364	0.496137	0.444969	0.446523
88.2178	0.579858	0.502666	0.433487	0.441526
92.3227	0.617494	0.449645	0.429035	0.479589
96.4073	0.658174	0.429437	0.471431	0.531715
100.478	0.669068	0.446917	0.469695	0.544282
104.559	0.679928	0.471297	0.469788	0.519522
108.67	0.708398	0.507905	0.460174	0.513544
112.777	0.618243	0.479179	0.410479	0.509526
116.88	0.59773	0.439579	0.438092	0.493887
120.979	0.641531	0.45432	0.458823	0.439958

## Sheet: L8
Time	cell 18	cell 19	cell 20
-28.9666	0.593353	0.791318	0.317164
-24.8694	0.525355	0.793608	0.357506
-20.7716	0.518	0.833295	0.381156
-16.6705	0.507117	0.898281	0.384604
-12.5826	0.486811	0.849715	0.402464
-8.503	0.44447	0.841167	0.436041
-3.23373	0.445183	0.870622	0.458527
2.06734	0.452796	0.865873	0.447613
6.19308	0.487225	0.874535	0.427881
10.2936	0.603943	0.836463	0.411494
14.3635	0.603133	0.757238	0.401475
18.4283	0.557005	0.705108	0.367883
22.5135	0.592547	0.716719	0.433296
26.6225	0.52803	0.811275	0.540776
30.7465	0.452102	0.92012	0.491416
34.8628	0.435736	0.968054	0.510907
38.966	0.40814	0.993231	0.597385
43.0726	0.386532	0.960091	0.57377
47.1841	0.363031	0.869153	0.566843
51.2877	0.429675	0.766559	0.513593
55.3963	0.549635	0.800803	0.468668
59.5243	0.714822	0.836569	0.554696
63.6277	0.841257	0.805495	0.601456
67.7046	0.858379	0.837116	0.578687
71.7939	0.93499	0.814248	0.574079
75.8888	0.961883	0.812275	0.602901
79.9939	0.88932	0.887598	0.811852
84.1035	0.869602	0.903942	0.870245
88.2178	0.781037	0.820891	0.811508
92.3227	0.631679	0.747918	0.83316
96.4073	0.539881	0.751072	0.777763
100.478	0.419118	0.753355	0.646863
104.559	0.387639	0.760853	0.50465
108.67	0.374137	0.733854	0.442417
112.777	0.328841	0.725385	0.459038
116.88	0.322317	0.822753	0.502778
120.979	0.320039	0.879703	0.453211

## Sheet: L9
Time	cell 21	cell 22	cell 23	cell 24
-28.9666	0.796255	0.570145	0.447779	0.260776
-24.8694	0.754356	0.68845	0.462208	0.272511
-20.7716	0.686187	0.70271	0.465302	0.272836
-16.6705	0.842895	0.702621	0.418062	0.257827
-12.5826	0.908724	0.679386	0.341422	0.296572
-8.503	0.758119	0.698618	0.349357	0.323276
-3.23373	0.72368	0.62966	0.386518	0.31122
2.06734	0.802445	0.468283	0.39082	0.317904
6.19308	0.742582	0.448038	0.408495	0.291421
10.2936	0.677869	0.445666	0.438036	0.255454
14.3635	0.673447	0.481676	0.549874	0.269236
18.4283	0.630185	0.500906	0.780806	0.285029
22.5135	0.594736	0.520738	0.912468	0.291215
26.6225	0.580361	0.700491	0.962564	0.312788
30.7465	0.595091	0.810833	0.935572	0.289304
34.8628	0.551016	0.775201	0.834227	0.275909
38.966	0.51967	0.84703	0.741436	0.277035
43.0726	0.531657	0.818316	0.582915	0.263038
47.1841	0.619318	0.753762	0.468964	0.289662
51.2877	0.664354	0.885623	0.448265	0.312602
55.3963	0.618597	0.93373	0.443698	0.316359
59.5243	0.609776	0.842981	0.439213	0.346199
63.6277	0.651219	0.714987	0.404245	0.371002
67.7046	0.732929	0.811701	0.369711	0.379701
71.7939	0.793926	0.946185	0.351608	0.417045
75.8888	0.806501	0.833427	0.387887	0.37091
79.9939	0.792321	0.770048	0.430227	0.295666
84.1035	0.77844	0.862988	0.498021	0.294288
88.2178	0.703238	0.923892	0.542808	0.288655
92.3227	0.64353	0.882963	0.54468	0.270142
96.4073	0.647154	0.805714	0.629052	0.276199
100.478	0.615225	0.802702	0.703068	0.302553
104.559	0.662891	0.84409	0.68931	0.382572
108.67	0.656856	0.784729	0.642173	0.56663
112.777	0.555098	0.706086	0.614839	0.719915
116.88	0.604658	0.657927	0.526379	0.78909
120.979	0.612049	0.61942	0.42345	0.91091

## Sheet: L10
Time	cell 25	cell 26
-28.9666	0.505209	0.31051
-24.8694	0.523751	0.321354
-20.7716	0.496257	0.362677
-16.6705	0.511802	0.416755
-12.5826	0.516688	0.385215
-8.503	0.512032	0.350345
-3.23373	0.529496	0.351781
2.06734	0.491294	0.333712
6.19308	0.423841	0.331289
10.2936	0.418555	0.36484
14.3635	0.448973	0.363834
18.4283	0.528091	0.314322
22.5135	0.553832	0.298127
26.6225	0.526235	0.340165
30.7465	0.518959	0.360847
34.8628	0.565265	0.359212
38.966	0.670605	0.358689
43.0726	0.705869	0.363188
47.1841	0.712989	0.414618
51.2877	0.624325	0.455794
55.3963	0.593622	0.448864
59.5243	0.606028	0.531278
63.6277	0.598651	0.653653
67.7046	0.715595	0.634606
71.7939	0.835492	0.626202
75.8888	0.797241	0.832221
79.9939	0.704325	0.948904
84.1035	0.635956	0.929733
88.2178	0.6287	0.916297
92.3227	0.716342	0.721211
96.4073	0.792925	0.53165
100.478	0.798662	0.48721
104.559	0.884894	0.50291
108.67	1	0.455319
112.777		0.367107
116.88		0.360599
120.979		0.343682
