# Supplementary material for: Information management for high content live cell imaging
Source: BMC Bioinformatics. 2009 Jul 21;10:226. doi: 10.1186/1471-2105-10-226 (PMC2723092; doi:10.1186/1471-2105-10-226)
Supplement: Additional file 8 — Training Data. Spreadsheet files containing the raw Nuclear:Cytoplasmic ratios for the training data. [file 1471-2105-10-226-S8.zip › TrainingSet3.xls]

## Sheet: L1
Time	cell1	cell2
-32.5116	0.351232	0.669168
-28.3643	0.312099	0.558382
-24.202	0.293026	0.539014
-20.0376	0.327277	0.656606
-15.8737	0.339323	0.70909
-11.704	0.331575	0.653541
-7.55671	0.35058	0.66742
-2.74609	0.430994	0.797838
2.07381	0.451928	0.741865
6.20685	0.39295	0.602302
10.3461	0.381199	0.541623
14.507	0.39785	0.549727
18.668	0.419159	0.787449
22.8325	0.42459	0.800447
26.9971	0.408166	0.769546
31.1704	0.356248	0.721566
35.3399	0.358583	0.675629
39.4892	0.415198	0.711983
43.6366	0.415555	0.644019
47.793	0.38364	0.689377
51.9544	0.360934	0.757617
56.1155	0.354123	0.75178
60.2863	0.365895	0.689157
64.4551	0.412442	0.751021
68.6068	0.448702	0.726146
72.7549	0.461605	0.733195
76.9094	0.491994	0.909356
81.069	0.486504	0.946708
85.2306	0.446119	0.909188
89.3864	0.413961	0.914783
93.5276	0.4627	0.772784
97.666	0.51747	0.617849
101.819	0.63287	0.682616
105.989	0.65762	0.876773
110.165	0.627678	0.796522
114.333	0.8444	0.588172
118.485	0.945174	0.627358
117.73
121.728

## Sheet: L3
Time	cell3	cell4
-32.5116	0.711406	0.52672
-28.3643	0.707938	0.487229
-24.202	0.737411	0.489416
-20.0376	0.711308	0.57227
-15.8737	0.625319	0.500115
-11.704	0.544118	0.427685
-7.55671	0.631859	0.447997
-2.74609	0.832696	0.508601
2.07381	0.744369	0.57687
6.20685	0.583079	0.558101
10.3461	0.580598	0.556174
14.507	0.598696	0.597101
18.668	0.634891	0.584916
22.8325	0.621698	0.54783
26.9971	0.612596	0.531489
31.1704	0.647068	0.53991
35.3399	0.590799	0.51884
39.4892	0.580261	0.540587
43.6366	0.694636	0.551342
47.793	0.70793	0.607573
51.9544	0.808505	0.713887
56.1155	0.896057	0.698692
60.2863	0.876698	0.639148
64.4551	0.943869	0.649598
68.6068	0.87907	0.631819
72.7549	0.8272	0.678123
76.9094	0.76287	0.809671
81.069	0.650113	0.8418
85.2306	0.761812	0.92128
89.3864	0.744162	0.927395
93.5276	0.575021	0.907883
97.666	0.603946	0.967588
101.819	0.689549	0.884316
105.989	0.633904	0.843646
110.165	0.577556	0.875168
114.333	0.513645	0.838539
118.485	0.472368	0.840498
117.73
121.728

## Sheet: L4
Time	cell5	cell6	cell7
-32.5116	0.0905211	0.393723	0.770114
-28.3643	0.0804121	0.363056	0.764791
-24.202	0.07687	0.349764	0.829989
-20.0376	0.0818707	0.388673	0.703147
-15.8737	0.0858375	0.413941	0.677873
-11.704	0.0817035	0.414998	0.648694
-7.55671	0.079244	0.411176	0.55338
-2.74609	0.0801594	0.393566	0.612764
2.07381	0.0744701	0.430465	0.723017
6.20685	0.089486	0.439135	0.757169
10.3461	0.102647	0.439689	0.771984
14.507	0.0786725	0.449397	0.621596
18.668	0.0820334	0.400532	0.5389
22.8325	0.169101	0.451072	0.587204
26.9971	0.295065	0.59793	0.615637
31.1704	0.436002	0.575196	0.727558
35.3399	0.507665	0.470334	0.865249
39.4892	0.660868	0.541306	0.943639
43.6366	0.843526	0.808876	0.94466
47.793	0.929966	0.930895	0.879169
51.9544	0.910393	0.925032	0.741811
56.1155	0.749279	0.972504	0.692602
60.2863	0.547856	0.93869	0.64502
64.4551	0.324049	0.863271	0.619005
68.6068	0.173575	0.81546	0.66716
72.7549	0.105927	0.739569	0.678981
76.9094	0.100187	0.650455	0.599889
81.069	0.104116	0.626257	0.530958
85.2306	0.11148	0.581374	0.553539
89.3864	0.121194	0.587546	0.582591
93.5276	0.118623	0.58084	0.607411
97.666	0.104515	0.527291	0.707489
101.819	0.0888021	0.524737	0.810964
105.989	0.0891731	0.540075	0.89085
110.165	0.0998044	0.583398	0.987271
114.333	0.107086	0.555773	0.990933
118.485	0.108608	0.487325	0.947274
117.73
121.728

## Sheet: L5
Time	cell8	cell9
-32.5116	0.574382	0.517425
-28.3643	0.509195	0.344701
-24.202	0.471792	0.347736
-20.0376	0.440446	0.370332
-15.8737	0.461991	0.411321
-11.704	0.545212	0.42768
-7.55671	0.588355	0.466637
-2.74609	0.578119	0.51622
2.07381	0.575677	0.509589
6.20685	0.61009	0.541818
10.3461	0.588962	0.555825
14.507	0.576905	0.500881
18.668	0.707264	0.467516
22.8325	0.829858	0.526095
26.9971	0.885127	0.580146
31.1704	0.848289	0.600286
35.3399	0.757435	0.638848
39.4892	0.703814	0.817019
43.6366	0.849901	0.77578
47.793	0.88118	0.56417
51.9544	0.700417	0.617553
56.1155	0.617203	0.744028
60.2863	0.592597	0.912342
64.4551	0.589729	0.91639
68.6068	0.570772	0.718014
72.7549	0.515443	0.552491
76.9094	0.525823	0.534504
81.069	0.540794	0.537929
85.2306	0.539398	0.477727
89.3864	0.601112	0.406876
93.5276	0.647374	0.393901
97.666	0.623701	0.389798
101.819	0.617323	0.300058
105.989	0.641851	0.276314
110.165	0.675266	0.311406
114.333	0.744984	0.32609
118.485	0.755134	0.32376
117.73
121.728

## Sheet: L6
Time	cell10	cell11
-32.5116	0.699481	0.812986
-28.3643	0.581291	0.751523
-24.202	0.533681	0.692009
-20.0376	0.535011	0.724415
-15.8737	0.566921	0.725098
-11.704	0.674278	0.727886
-7.55671	0.701298	0.731039
-2.74609	0.597488	0.65908
2.07381	0.547023	0.589846
6.20685	0.579857	0.714759
10.3461	0.588564	0.759623
14.507	0.569923	0.68327
18.668	0.571034	0.798185
22.8325	0.587294	0.955071
26.9971	0.633584	0.999172
31.1704	0.604121	0.852579
35.3399	0.585727	0.683533
39.4892	0.720628	0.637094
43.6366	0.81661	0.689109
47.793	0.772513	0.744074
51.9544	0.769123	0.588367
56.1155	0.850532	0.552058
60.2863	0.814466	0.631154
64.4551	0.782053	0.604878
68.6068	0.786015	0.5797
72.7549	0.665616	0.599481
76.9094	0.628603	0.551659
81.069	0.719747	0.469733
85.2306	0.817027	0.518106
89.3864	0.824167	0.664855
93.5276	0.773981	0.823247
97.666	0.787027	0.782412
101.819	0.797952	0.658104
105.989	0.82421	0.734197
110.165	0.897672	0.759475
114.333	0.842099	0.655438
118.485	0.870366	0.711357
117.73
121.728

## Sheet: L7
Time	cell12	cell13
-32.5116	0.354774	0.465806
-28.3643	0.34916	0.532604
-24.202	0.361097	0.514535
-20.0376	0.375462	0.492629
-15.8737	0.35777	0.511733
-11.704	0.333709	0.532515
-7.55671	0.345319	0.608653
-2.74609	0.360647	0.658609
2.07381	0.376362	0.666143
6.20685	0.405393	0.696909
10.3461	0.425783	0.760837
14.507	0.439669	0.793338
18.668	0.47607	0.896681
22.8325	0.526791	0.975869
26.9971	0.772695	0.960302
31.1704	0.907439	0.970004
35.3399	0.881129	0.946985
39.4892	0.970078	0.948031
43.6366	0.956218	0.923218
47.793	0.905116	0.897942
51.9544	0.944927	0.864192
56.1155	0.836356	0.835345
60.2863	0.607349	0.8248
64.4551	0.559434	0.800017
68.6068	0.522323	0.887581
72.7549	0.44263	0.86322
76.9094	0.42636	0.758887
81.069	0.418653	0.701387
85.2306	0.415619	0.695625
89.3864	0.443781	0.798438
93.5276	0.479321	0.782922
97.666	0.462766	0.698515
101.819	0.409702	0.733088
105.989	0.424239	0.67548
110.165	0.468541	0.559971
114.333	0.548654	0.603087
118.485	0.663202	0.645552
117.73
121.728

## Sheet: L8
Time	cell14	cell15
-32.5116	0.453144	0.390725
-28.3643	0.460219	0.416976
-24.202	0.454812	0.464644
-20.0376	0.438921	0.486035
-15.8737	0.411213	0.471617
-11.704	0.365564	0.508418
-7.55671	0.366095	0.536278
-2.74609	0.346406	0.457285
2.07381	0.346525	0.466139
6.20685	0.380489	0.435869
10.3461	0.401891	0.387147
14.507	0.471288	0.423316
18.668	0.564857	0.40251
22.8325	0.691922	0.418102
26.9971	0.730537	0.451175
31.1704	0.77815	0.469955
35.3399	0.828084	0.506745
39.4892	0.896203	0.558127
43.6366	0.96497	0.614624
47.793	0.835793	0.677116
51.9544	0.644969	0.669743
56.1155	0.56769	0.563407
60.2863	0.528107	0.450016
64.4551	0.490411	0.417181
68.6068	0.538073	0.421659
72.7549	0.550248	0.430851
76.9094	0.541014	0.417454
81.069	0.526453	0.381448
85.2306	0.523738	0.400837
89.3864	0.500245	0.428857
93.5276	0.497448	0.477294
97.666	0.497805	0.455043
101.819	0.49786	0.503591
105.989	0.480687	0.637161
110.165	0.499019	0.829409
114.333	0.554599	0.987191
118.485	0.554491	0.860576
117.73
121.728

## Sheet: L9
Time	cell16	cell17	cell18
-32.5116	0.340233	0.249948	0.464173
-28.3643	0.387263	0.285638	0.404653
-24.202	0.398787	0.247068	0.458608
-20.0376	0.342447	0.206998	0.476516
-15.8737	0.358589	0.249268	0.41865
-11.704	0.38576	0.305343	0.379201
-7.55671	0.398009	0.342649	0.404533
-2.74609	0.434648	0.321955	0.38494
2.07381	0.466097	0.318436	0.340329
6.20685	0.462411	0.408695	0.381446
10.3461	0.414676	0.377252	0.409281
14.507	0.396852	0.267639	0.374915
18.668	0.363688	0.520318	0.346514
22.8325	0.339308	0.634755	0.374129
26.9971	0.341982	0.48593	0.448597
31.1704	0.314403	0.437603	0.465392
35.3399	0.281968	0.362462	0.475778
39.4892	0.255854	0.351546	0.583821
43.6366	0.283703	0.400494	0.807818
47.793	0.309387	0.351446	0.923653
51.9544	0.327546	0.239152	0.920742
56.1155	0.308934	0.225602	0.974406
60.2863	0.305618	0.270051	0.974045
64.4551	0.427939	0.305791	0.947042
68.6068	0.66288	0.298667	0.793926
72.7549	0.903534	0.363304	0.654657
76.9094	0.931267	0.452079	0.652389
81.069	0.824855	0.513237	0.559784
85.2306	0.690008	0.525508	0.446867
89.3864	0.495903	0.591863	0.480143
93.5276	0.410703	0.78304	0.551607
97.666	0.433042	0.942573	0.531416
101.819	0.472908		0.506776
105.989	0.459622		0.541084
110.165	0.382493		0.581696
114.333	0.358481		0.657808
118.485	0.373988		0.701021
117.73
121.728

## Sheet: L10
Time	cell19
-32.5116	0.108437
-28.3643	0.0982583
-24.202	0.105581
-20.0376	0.113237
-15.8737	0.10844
-11.704	0.119404
-7.55671	0.135316
-2.74609	0.152852
2.07381	0.159429
6.20685	0.140368
10.3461	0.151947
14.507	0.167864
18.668	0.189364
22.8325	0.188609
26.9971	0.183579
31.1704	0.20505
35.3399	0.188199
39.4892	0.159355
43.6366	0.12582
47.793	0.116375
51.9544	0.128806
56.1155	0.12804
60.2863	0.128591
64.4551	0.142256
68.6068	0.164111
72.7549	0.155914
76.9094	0.146522
81.069	0.202693
85.2306	0.32415
89.3864	0.498373
93.5276	0.699934
97.666	0.821051
101.819	0.920368
105.989	0.961349
110.165	0.878247
114.333	0.891572
118.485	0.840866
117.73
121.728

## Sheet: L2
Time	cell20	cell21	cell22
-32.5116	0.615395	0.864241	0.332875
-28.3643	0.689455	0.860864	0.327321
-24.202	0.604192	0.709766	0.3164
-20.0376	0.512866	0.793072	0.329781
-15.8737	0.591832	0.77577	0.339287
-11.704	0.616118	0.639932	0.329114
-7.55671	0.577953	0.611021	0.358485
-2.74609	0.624682	0.618468	0.435265
2.07381	0.59021	0.590741	0.345892
6.20685	0.55975	0.570147	0.230895
10.3461	0.555978	0.538071	0.256804
14.507	0.644615	0.477254	0.346577
18.668	0.827074	0.504127	0.417087
22.8325	0.820899	0.520973	0.428763
26.9971	0.871452	0.551336	0.33152
31.1704	0.878622	0.583372	0.220021
35.3399	0.777404	0.583586	0.408731
39.4892	0.762722	0.650991	0.583205
43.6366	0.666467	0.71974	0.588615
47.793	0.557316	0.757196	0.635053
51.9544	0.488058	0.784027	0.833746
56.1155	0.49666	0.794607	0.931117
60.2863	0.565668	0.799563	0.718266
64.4551	0.633371	0.852472	0.600568
68.6068	0.708696	0.815742	0.603419
72.7549	0.747647	0.671254	0.561045
76.9094	0.708503	0.712133	0.535124
81.069	0.664148	0.762967	0.50536
85.2306	0.619746	0.73302	0.423683
89.3864	0.684001	0.713639	0.32747
93.5276	0.704281	0.687569	0.326298
97.666	0.616862	0.700098	0.357477
101.819	0.68274	0.645294	0.354474
105.989	0.784036	0.609193	0.355285
110.165	0.78256	0.64415	0.351308
114.333	0.776856	0.663477	0.362572
118.485	0.802376	0.668014	0.390338
117.73
121.728
