# Supplementary material for: Information management for high content live cell imaging
Source: BMC Bioinformatics. 2009 Jul 21;10:226. doi: 10.1186/1471-2105-10-226 (PMC2723092; doi:10.1186/1471-2105-10-226)
Supplement: Additional file 8 — Training Data. Spreadsheet files containing the raw Nuclear:Cytoplasmic ratios for the training data. [file 1471-2105-10-226-S8.zip › TrainingSet4.xls]

## Sheet: L1
Time	cell 1	cell 2
-32.4995	0.448489	0.48248
-28.3794	0.439029	0.502191
-24.2563	0.391558	0.518518
-20.1258	0.497198	0.561665
-15.9876	0.485114	0.547197
-11.8649	0.376664	0.439041
-7.76043	0.442595	0.475892
-2.85196	0.555575	0.515599
2.06692	0.525125	0.431611
6.19778	0.464719	0.345605
10.3262	0.499713	0.337162
14.4477	0.546111	0.336054
18.5546	0.580515	0.357238
22.6431	0.580297	0.369882
26.7478	0.543051	0.371964
30.8638	0.542374	0.446997
34.9695	0.575082	0.556412
39.0738	0.672264	0.627543
43.1928	0.803685	0.698284
47.3272	0.924076	0.795124
51.4551	0.904049	0.921719
55.5805	0.853605	0.940604
59.6953	0.793847	0.8242
63.8329	0.669079	0.72855
67.9737	0.634952	0.625489
72.0956	0.627128	0.486029
76.2189	0.619091	0.344562
80.3327	0.590235	0.275036
84.4289	0.566034	0.270789
88.5327	0.59926	0.269616
92.6408	0.617815	0.273922
96.7473	0.55549	0.298589
100.889	0.537852	0.318482
105.037	0.523551	0.32682
109.156	0.478978	0.334834
113.271	0.460416	0.329707
117.398	0.46124	0.325681
121.535	0.448204	0.360229
125.66	0.386827	0.368746
129.763	0.383376	0.401151
133.893	0.403052	0.411886
138.041	0.365274	0.390808
142.192	0.343692	0.405341
146.337	0.361632	0.417069

## Sheet: L2
Time	cell 3	cell 4
-32.4995	0.123879	0.0452757
-28.3794	0.122236	0.0510446
-24.2563	0.120571	0.0506402
-20.1258	0.137457	0.051676
-15.9876	0.150568	0.0501729
-11.8649	0.140909	0.0560231
-7.76043	0.134506	0.0658168
-2.85196	0.162034	0.0775128
2.06692	0.170844	0.0852384
6.19778	0.168021	0.0835133
10.3262	0.191711	0.0753677
14.4477	0.219219	0.0767955
18.5546	0.25067	0.0937571
22.6431	0.408188	0.132066
26.7478	0.603231	0.224887
30.8638	0.698377	0.461161
34.9695	0.801107	0.818165
39.0738	0.929305	0.807521
43.1928	0.95557	0.570044
47.3272	0.879558	0.464318
51.4551	0.755153	0.376859
55.5805	0.611966	0.28138
59.6953	0.463838	0.21352
63.8329	0.29261	0.1622
67.9737	0.188306	0.0977408
72.0956	0.165276	0.077896
76.2189	0.166062	0.0709077
80.3327	0.152532	0.0848996
84.4289	0.146698	0.0909934
88.5327	0.156411	0.0705754
92.6408	0.167365	0.0565823
96.7473	0.1776	0.0557146
100.889	0.180264
105.037	0.176009
109.156	0.170645
113.271	0.150371
117.398	0.137868
121.535	0.142564
125.66	0.147681
129.763	0.148546
133.893	0.154604
138.041	0.198983
142.192	0.244937
146.337	0.259031

## Sheet: L3
Time	cell 5	cell 6	cell 7
-32.4995	0.453011	0.235347	0.380017
-28.3794	0.429407	0.230279	0.397573
-24.2563	0.487497	0.221696	0.41658
-20.1258	0.492887	0.198241	0.442896
-15.9876	0.461753	0.185483	0.500123
-11.8649	0.429663	0.233301	0.491051
-7.76043	0.395439	0.229398	0.416881
-2.85196	0.412554	0.199	0.348094
2.06692	0.438348	0.260589	0.303256
6.19778	0.481795	0.245198	0.388053
10.3262	0.483364	0.193435	0.436643
14.4477	0.522008	0.223683	0.373715
18.5546	0.562781	0.255528	0.483001
22.6431	0.560739	0.334023	0.567796
26.7478	0.550239	0.441743	0.756277
30.8638	0.610261	0.537165	0.975222
34.9695	0.682651	0.565493	0.772884
39.0738	0.715047	0.625928	0.653464
43.1928	0.734978	0.706561	0.772123
47.3272	0.633352	0.666904	0.866739
51.4551	0.52127	0.586665	0.919881
55.5805	0.588724	0.523348	0.946054
59.6953	0.66391	0.473598	0.912321
63.8329	0.609471	0.395604	0.819664
67.9737	0.553937	0.332406	0.632268
72.0956	0.588542	0.344547	0.509235
76.2189	0.625061	0.354758	0.462896
80.3327	0.588231	0.289452	0.484711
84.4289	0.591283	0.259073	0.568541
88.5327	0.544462	0.226034	0.549523
92.6408	0.478874	0.186119	0.517289
96.7473	0.499389	0.245378	0.572595
100.889	0.571835	0.256102	0.626251
105.037	0.614112	0.262646	0.617275
109.156	0.602442	0.374088	0.568861
113.271	0.546608	0.393654	0.58957
117.398	0.590149	0.412972	0.667103
121.535	0.835303	0.516028	0.67627
125.66	0.957067	0.636138	0.684591
129.763	0.834516	0.863323	0.783338
133.893	0.8446	0.852188	0.898136
138.041	0.888893	0.694504	0.946901
142.192	0.701829	0.616938	0.942289
146.337	0.498294	0.539165	0.850468

## Sheet: L4
Time	cell 8	cell 9	cell 10	cell 11	cell 12
-32.4995	0.273247	0.27535	0.147355	0.0914682	0.116723
-28.3794	0.298289	0.313895	0.162891	0.0870856	0.140833
-24.2563	0.346976	0.36326	0.16535	0.0837924	0.1302
-20.1258	0.388699	0.380035	0.154212	0.08865	0.0844465
-15.9876	0.295535	0.343938	0.138005	0.0948655	0.0823058
-11.8649	0.222802	0.280647	0.121782	0.103408	0.0891573
-7.76043	0.247663	0.239394	0.118673	0.121305	0.0889277
-2.85196	0.281493	0.273059	0.11236	0.154567	0.116069
2.06692	0.262794	0.278281	0.11155	0.249536	0.134912
6.19778	0.249114	0.238876	0.140847	0.336116	0.152719
10.3262	0.38865	0.258713	0.163613	0.448759	0.213966
14.4477	0.422598	0.2656	0.19031	0.600707	0.248701
18.5546	0.295084	0.286287	0.256974	0.724427	0.297523
22.6431	0.277381	0.306865	0.320361	0.889809	0.366894
26.7478	0.265323	0.279668	0.37544	0.943623	0.540752
30.8638	0.26958	0.289796	0.424759	0.889875	0.811554
34.9695	0.342163	0.338273	0.500759	0.939688	0.966379
39.0738	0.42513	0.409342	0.588068	0.97496	0.994499
43.1928	0.499383	0.477162	0.691162	0.958824	0.924128
47.3272	0.512085	0.498799	0.884782	0.872475	0.879387
51.4551	0.544606	0.530074	0.91997	0.75684	0.900015
55.5805	0.571333	0.57213	0.795662	0.773608	0.901253
59.6953	0.634692	0.52562	0.756798	0.729585	0.808892
63.8329	0.68197	0.473834	0.694013	0.530508	0.56741
67.9737	0.821159	0.574296	0.638077	0.353101	0.324121
72.0956	0.849181	0.58643	0.602745	0.234528	0.20903
76.2189	0.624794	0.490644	0.448184	0.164749	0.17113
80.3327	0.482844	0.560342	0.288059	0.156029	0.141146
84.4289	0.346586	0.590782	0.212437	0.137738	0.11931
88.5327	0.298798	0.438326	0.162822	0.116875	0.113902
92.6408	0.288463	0.31695	0.128613	0.118401	0.126031
96.7473	0.24214	0.283703	0.123884	0.119955	0.121385
100.889	0.237759	0.253534	0.125195	0.107802	0.120373
105.037	0.285936	0.245437	0.129642	0.0938386	0.109499
109.156	0.274881	0.296377	0.140847	0.106752	0.0967862
113.271	0.236179	0.302012	0.156046	0.136857	0.138646
117.398	0.232912	0.330931	0.175616	0.155403	0.217903
121.535	0.251244	0.514017	0.185837	0.154855	0.347193
125.66	0.279217	0.716991	0.188344	0.143139	0.609906
129.763	0.365757	0.904768	0.189616	0.13904	0.86123
133.893	0.449746	0.922405	0.191964	0.144354	0.912424
138.041	0.414174	0.803237	0.203363	0.178095	0.858212
142.192	0.420205	0.691341	0.235086	0.204167	0.812401
146.337	0.452547	0.59342	0.257977	0.178819	0.664987

## Sheet: L5
Time	cell13	cell14	cell15	cell16
-32.4995	0.448174	0.163994	0.0549724	0.121175
-28.3794	0.425135	0.157124	0.0473514	0.104356
-24.2563	0.397203	0.178703	0.0528611	0.108194
-20.1258	0.353603	0.171809	0.0553363	0.103813
-15.9876	0.43506	0.151644	0.0449822	0.101554
-11.8649	0.544695	0.162539	0.050321	0.106056
-7.76043	0.534561	0.175022	0.0629515	0.14218
-2.85196	0.578335	0.199761	0.0770327	0.258982
2.06692	0.576057	0.259357	0.108478	0.362358
6.19778	0.514945	0.358777	0.146335	0.53036
10.3262	0.525076	0.513977	0.190131	0.807209
14.4477	0.476437	0.680324	0.279857	0.928181
18.5546	0.436818	0.794926	0.352366	0.957391
22.6431	0.460856	0.796202	0.36865	0.886835
26.7478	0.518332	0.878347	0.6875	0.722483
30.8638	0.65685	0.904168	0.892312	0.518501
34.9695	0.771413	0.757964	0.812141	0.330815
39.0738	0.827145	0.659001	0.825799	0.249331
43.1928	0.913306	0.525382	0.830404	0.169466
47.3272	0.980728	0.401958	0.816096	0.118079
51.4551	0.959253	0.304194	0.503056	0.099259
55.5805	0.851905	0.228167	0.249193	0.0848494
59.6953	0.655026	0.193849	0.245487	0.0665565
63.8329	0.498544	0.166354	0.197912	0.0662676
67.9737	0.421866	0.145911	0.160872	0.0718271
72.0956	0.402553	0.191911	0.121221	0.0772762
76.2189	0.403528	0.201856	0.103804	0.0932832
80.3327	0.380918	0.138682	0.114067	0.130004
84.4289	0.36219	0.132758	0.113614	0.193811
88.5327	0.346224	0.132569	0.10571	0.318725
92.6408	0.374555	0.12759	0.101964	0.48077
96.7473	0.387837	0.138461	0.0894572	0.579415
100.889	0.414444	0.151058	0.0702493	0.59428
105.037	0.406345	0.157117	0.0579608	0.586914
109.156	0.375347	0.210457	0.0554695	0.602988
113.271	0.370127	0.3058	0.0582557	0.527331
117.398	0.382595	0.375562	0.0554831	0.383807
121.535	0.397025	0.432303	0.0492883	0.305428
125.66	0.368323	0.470141	0.0573747	0.216847
129.763	0.354091	0.484936	0.0626406	0.144639
133.893	0.449124	0.484602	0.0588637	0.117321
138.041	0.570555	0.454409	0.0586116	0.0997675
142.192	0.604489	0.414934	0.0571284	0.106033
146.337	0.605251	0.337233	0.0556494	0.112157

## Sheet: L6
Time	cell17
-32.4995	0.125348
-28.3794	0.130023
-24.2563	0.128289
-20.1258	0.12793
-15.9876	0.135667
-11.8649	0.134602
-7.76043	0.126179
-2.85196	0.1507
2.06692	0.13667
6.19778	0.117965
10.3262	0.165387
14.4477	0.197379
18.5546	0.194733
22.6431	0.220835
26.7478	0.336342
30.8638	0.479752
34.9695	0.613375
39.0738	0.718877
43.1928	0.827997
47.3272	0.891101
51.4551	0.866085
55.5805	0.855627
59.6953	0.777245
63.8329	0.681771
67.9737	0.567086
72.0956	0.414864
76.2189	0.280998
80.3327	0.177483
84.4289	0.14333
88.5327	0.120189
92.6408	0.116123
96.7473	0.159548
100.889	0.257689
105.037	0.402338
109.156	0.475075
113.271	0.503056
117.398	0.562105
121.535	0.623522
125.66	0.681062
129.763	0.80393
133.893	0.953965
138.041	0.915497
142.192	0.752044
146.337	0.635362

## Sheet: L7
Time	cell18	cell19	cell20	cell21	cell22	cell23
-32.4995	0.389869	0.193945	0.252983	0.360275	0.440861	0.237788
-28.3794	0.421276	0.174382	0.244808	0.338014	0.394586	0.194893
-24.2563	0.518135	0.179652	0.25277	0.310707	0.357361	0.194643
-20.1258	0.516382	0.181108	0.242806	0.270399	0.331154	0.189362
-15.9876	0.470219	0.171853	0.212534	0.22421	0.426634	0.200684
-11.8649	0.417574	0.17273	0.178095	0.208566	0.430961	0.198589
-7.76043	0.392012	0.198881	0.197569	0.220177	0.375992	0.19678
-2.85196	0.468705	0.196131	0.253421	0.253337	0.394541	0.193444
2.06692	0.503935	0.171414	0.296756	0.282035	0.421105	0.193977
6.19778	0.526779	0.18352	0.29016	0.256185	0.361653	0.206836
10.3262	0.534415	0.178598	0.246056	0.257751	0.336252	0.229484
14.4477	0.570159	0.193286	0.333365	0.279824	0.34598	0.333014
18.5546	0.572479	0.244249	0.445663	0.338596	0.360384	0.425119
22.6431	0.476981	0.339544	0.485874	0.414094	0.440345	0.493955
26.7478	0.40049	0.497606	0.50438	0.484199	0.547643	0.650142
30.8638	0.394985	0.683274	0.582858	0.563512	0.699797	0.835524
34.9695	0.430187	0.85208	0.81193	0.561308	0.89328	0.955117
39.0738	0.468473	0.96595	0.913963	0.572415	0.859781	0.910121
43.1928	0.564887	0.972443	0.856388	0.670874	0.688917	0.751312
47.3272	0.702329	0.944184	0.913205	0.861665	0.523738	0.761074
51.4551	0.801381	0.875647	0.91527	0.971343	0.392533	0.801993
55.5805	0.915643	0.723215	0.806381	0.93788	0.426575	0.709729
59.6953	0.909277	0.529373	0.645872	0.811149	0.477723	0.535814
63.8329	0.816655	0.323602	0.485128	0.654146	0.572266	0.414344
67.9737	0.748833	0.214915	0.363387	0.537013	0.702735	0.40847
72.0956	0.589945	0.19417	0.262107	0.421557	0.753698	0.410966
76.2189	0.440485	0.182546	0.293359	0.343234	0.63464	0.377132
80.3327	0.34474	0.18802	0.29108	0.270589	0.508322	0.322076
84.4289	0.330094	0.187445	0.247626	0.237229	0.571256	0.310128
88.5327	0.331115	0.218855	0.261464	0.218531	0.696279	0.320016
92.6408	0.294718	0.233708	0.312057	0.204661	0.667155	0.370611
96.7473	0.309	0.190026	0.411976	0.207338	0.610254	0.530996
100.889	0.355401	0.176091	0.47201	0.194799	0.646123	0.60947
105.037	0.374528	0.172784	0.454761	0.199625	0.641359	0.528993
109.156	0.360045	0.175351	0.397855	0.23163	0.656852	0.445393
113.271	0.380614	0.178161	0.337344	0.228458	0.617704	0.328779
117.398	0.393371	0.179291	0.335638	0.234201	0.682061	0.277999
121.535	0.383117	0.199629	0.342127	0.254463	0.664301	0.300869
125.66	0.367325	0.195599	0.301713	0.257557	0.483108	0.283669
129.763	0.310105	0.18074	0.27819	0.273309	0.46641	0.321252
133.893	0.334458	0.177827	0.290876	0.332245	0.431616	0.411131
138.041	0.451791	0.170056	0.311759	0.387768	0.406347	0.435812
142.192	0.427781	0.169669	0.410413	0.425672	0.480872	0.413789
146.337	0.361432	0.174087	0.467911	0.481951	0.523367	0.409111

## Sheet: L9
Time	cell 24	cell 25	cell 26
-32.4995	0.0614554	0.0431407	0.249391
-28.3794	0.0597059	0.0435354	0.252671
-24.2563	0.0554095	0.0484401	0.254889
-20.1258	0.0481657	0.0576079	0.263317
-15.9876	0.0420161	0.0556826	0.258636
-11.8649	0.0388943	0.0467661	0.262413
-7.76043	0.036675	0.0432609	0.282193
-2.85196	0.0450127	0.0385304	0.278747
2.06692	0.0483856	0.0383448	0.293411
6.19778	0.0561396	0.0563877	0.323336
10.3262	0.12372	0.120729	0.349266
14.4477	0.229575	0.21197	0.380145
18.5546	0.369316	0.286014	0.354087
22.6431	0.513562	0.500043	0.287935
26.7478	0.684537	0.841691	0.272363
30.8638	0.898284	0.834582	0.31427
34.9695		0.777757	0.346191
39.0738		0.730893	0.403918
43.1928	0.914695	0.558646	0.462364
47.3272	0.849445	0.465553	0.568223
51.4551	0.725408	0.32538	0.604199
55.5805	0.614098	0.192042	0.595326
59.6953	0.489588	0.109618	0.615125
63.8329	0.413434	0.0851915	0.561053
67.9737	0.337418	0.0691264	0.525536
72.0956	0.241322	0.0589213	0.483733
76.2189	0.148801	0.0534203	0.438252
80.3327	0.0865879	0.0521193	0.51761
84.4289	0.0552697	0.0551849	0.62476
88.5327	0.0380254	0.0585664	0.637989
92.6408	0.0317739	0.0719804	0.702933
96.7473	0.0331481	0.117134	0.834519
100.889	0.0352122	0.194265	0.955747
105.037	0.0435743	0.326045	0.971106
109.156	0.0462273	0.420684	0.944627
113.271	0.0379034	0.534076	0.879608
117.398	0.036715	0.487884	0.729467
121.535	0.037188	0.279782	0.658701
125.66	0.0363348	0.215703	0.675755
129.763	0.0372574	0.209078	0.758008
133.893	0.0396231	0.195302	0.797081
138.041	0.0410986	0.208278	0.749363
142.192	0.0535453	0.217957	0.646429
146.337	0.0689922	0.209317	0.488018
