# Supplementary material for: Information management for high content live cell imaging
Source: BMC Bioinformatics. 2009 Jul 21;10:226. doi: 10.1186/1471-2105-10-226 (PMC2723092; doi:10.1186/1471-2105-10-226)
Supplement: Additional file 8 — Training Data. Spreadsheet files containing the raw Nuclear:Cytoplasmic ratios for the training data. [file 1471-2105-10-226-S8.zip › TrainingSet5.xls]

## Sheet: Part1
Time (min)	c1a	c1b	c2a	c2b
0	0.872399	0.535172	0.845963	0.309357
4.97527	0.897273	0.528442	0.83777	0.284952
9.95833	0.763837	0.810627	0.851399	0.347715
14.968	0.853793	2.4875	0.854811	0.659007
19.9258	0.924717	3.29264	0.975929	1.12533
24.8914	1.06471	4.01713	1.01605	1.581
29.831	1.00892	3.69499	1.01054	1.56945
34.805	1.00478	3.20674	0.973867	1.53702
39.7701	0.894689	3.01631	0.994964	1.55683
44.7417	0.891095	2.82471	0.861502	1.37527
49.7104	1.03735	3.00169	0.894834	1.28265
54.6555	0.9076	2.43912	0.993345	1.44122
59.5979	0.846874	2.19565	0.991269	1.32286
64.5456	0.933484	1.83011	0.945215	1.12082
69.4573	0.97087	1.45029	0.928323	0.912645
74.4075	0.794372	1.08081	0.8668	0.791246
79.3805	0.760748	0.652787	0.896172	0.677258
84.3245	0.842213	0.671888	0.994707	0.621953
89.2581	0.920664	0.70514	0.847042	0.421374
94.201	0.880981	0.686195	0.912772	0.475361
99.1406	0.920938	0.714704	0.871045	0.468231
104.112	0.71575	0.539972	0.805004	0.432305
109.049	0.808828	0.639511	0.831333	0.419647
114.002	0.757019	0.583172	0.824594	0.32898
118.974	0.789617	0.667944	0.78148	0.402653
123.955	0.735432	0.760554	0.738735	0.379487
128.92	0.738786	0.90262	0.792972	0.363595
133.866	0.748506	0.968662	0.784225	0.289668
138.801	0.72515	1.12209	0.708054	0.247946
143.79	0.741633	1.07761	0.677863	0.306847
148.762	0.74223	1.12045	0.740165	0.312043
153.706	0.820715	0.94999	0.862131	0.38661
158.647	0.907581	0.96994	0.788552	0.346259
163.601	0.816358	0.712712	0.765835	0.308317
168.544	0.759685	0.588764	0.734834	0.282617
173.52	0.794385	0.573384	0.726582	0.349164
178.474	0.799313	0.59002	0.707908	0.334083
183.415	0.867803	0.599474	0.722411	0.339346
188.379	0.802013	0.513436	0.708166	0.331494
193.313	0.767669	0.557314	0.647848	0.304973
198.213	0.76553	0.564128	0.851978	0.312547
203.128	0.749312	0.571009	0.806784	0.317546
208.091			0.865064	0.324022
213.046			0.985184	0.41921
218.013			0.707942	0.300059
222.94			0.735154	0.318922
227.927			0.722185	0.382355
232.874			0.670406	0.454052
237.788			0.791288	0.626742
242.724			0.769707	0.678261
247.68			0.805924	0.793726
252.618			0.954506	1.01066
257.558			1.00486	1.06784
262.492			1.00751	1.16217
267.434			1.01116	1.15123
272.355			1.03901	1.33544
277.27			1.08026	1.25528
282.191			1.09677	1.22323
287.125			1.25067	1.12588
292.062			1.61215	0.966687
297.017			1.57798	1.03077
301.963			1.58318	0.882979
306.887			1.47919	0.819704
311.808			1.4057	0.78257
316.753			1.45048	0.814846
321.718			1.31609	0.835534
326.649			1.17327	0.732861
331.552			1.19723	0.768216
336.516			1.04605	0.686208
341.475			0.946375	0.584835
346.461			1.16166	0.701601
351.395			1.14464	0.882984
356.322			1.09234	0.75029
361.263			1.01143	0.649466
366.233			0.925395	0.638476
371.194			1.05579	0.732693
376.168			1.01324	0.661646
381.164			1.05268	0.689982
386.11			0.870238	0.471898
391.027			0.884344	0.506226
395.986			0.87483	0.520236
400.95			0.873374	0.56226
405.894			0.893655	0.504203
410.849			0.994216	0.480265
415.768			1.186	0.58148
420.73			1.15127	0.651489
425.689			0.99991	0.482691
430.621			1.11772	0.486713
435.596			1.21111	0.699344
440.54			1.03058	0.634397
445.515			0.988616	0.669867
450.495			0.998323	0.525084
455.462			1.0607	0.590095
460.409			0.989053	0.601066
465.364			1.01961	0.558482
470.317			1.02401	0.557314
475.277			0.994273	0.563908
480.259			1.04009	0.581613
485.189			0.976264	0.557676
490.157			0.932341	0.476147
495.09			0.818435	0.393893
500.064			0.811127	0.360048
505.001			0.835836	0.407987
509.945
514.905
519.847
524.808
529.762
534.722
539.67

## Sheet: Part2
Time (min)	c3a	c3b	c4a	c4b	c5a	c5b	c6a	c6b	c7a	c7b	c8a	c8b	c9a	c9b	c10a	c10b	c11a	c11b
0	1.41811	1.41811	1.52941	0.444488	1.0281	0.341953	1.09495	0.310841	1.26933	0.317649	1.08216	0.662197	0.994707	0.324185	1.26277	0.518309	1.51211	0.449092
4.97527	1.31848	1.31848	1.31675	0.335859	1.00866	0.325009	1.10569	0.395129	1.20525	0.291596	1.22507	0.637458	1.08323	0.298857	1.04906	0.395271	1.37288	0.396407
9.95833	1.20894	1.20894	1.31077	0.834235	0.883146	0.644265	1.22797	1.78343	1.24621	0.461908	1.16662	0.733745	0.973543	0.573557	1.19202	0.472726	1.4379	0.573582
14.968	1.48011	1.48011	1.36975	3.3182	1.10717	2.86979	1.09258	8.28213	1.20465	1.25505	1.25193	2.42554	1.09437	2.14295	1.31933	1.04493	1.42963	1.01015
19.9258	1.55309	1.55309	1.4131	5.92208	1.15261	5.95498	1.32384	12.2753	1.42481	3.0333	1.24119	3.70003	1.14481	4.44812	1.23279	2.00005	1.39541	1.92667
24.8914	1.75023	1.75023	1.44	7.0025	1.09235	7.9195	1.28912	11.7559	1.33192	5.03548	1.09505	5.43179	1.37836	6.33763	1.39441	3.60282	1.63768	2.93313
29.831	1.52309	1.52309	1.33653	8.48271	1.17411	7.97616	1.32897	12.6435	1.43318	5.50628	1.19237	7.30765	1.26662	6.90481	1.16482	3.96275	1.32737	4.01515
34.805	1.54443	1.54443	1.48957	8.5978	1.08052	7.251	1.18447	9.96732	1.43204	6.04225	1.25465	7.10335	1.20558	7.62226	1.26751	4.3683	1.43008	4.35208
39.7701	1.51086	1.51086	1.47434	7.47424	1.14615	7.81334	1.30628	10.6637	1.45376	6.45223	1.1604	7.34516	1.25789	7.31645	1.33703	4.46107	1.30523	3.82868
44.7417	1.51362	1.51362	1.54279	8.48767	1.04129	6.75632	0.994437	9.7151	1.73201	6.76453	1.16018	6.39952	1.19478	7.69057	1.26322	4.70174	1.31747	3.83057
49.7104	1.70184	1.70184	1.49525	8.30742	1.08678	6.80384	1.17337	7.67894	1.59614	6.95061	1.1711	5.94181	1.24193	7.40854	1.36425	4.49563	1.3931	3.6423
54.6555	1.79714	1.79714	1.32307	7.43183	1.34928	6.67696	1.31942	7.21067	1.66071	7.22123	1.00293	5.84425	1.2015	7.32428	1.45068	4.22779	1.27725	3.28993
59.5979	2.1088	2.1088	1.62706	8.76523	1.25591	6.70362	1.24588	7.81761	1.72774	7.36245	0.971538	6.07503	1.35884	6.60096	1.42606	4.0799	1.59454	3.55475
64.5456	2.25791	2.25791	1.54212	7.16563	1.31332	5.5722	1.098	6.87951	1.4329	6.92271	1.01235	5.53946	1.19639	6.88878	1.13038	3.57732	1.61648	3.62361
69.4573	1.86683	1.86683	1.40113	6.52152	1.14932	5.27471	1.17325	6.4701	1.42485	5.52299	0.914284	4.81209	1.34426	7.06796	1.21234	3.07032	1.63338	3.81299
74.4075	1.58088	1.58088	1.31157	5.74782	1.27286	5.61945	1.09726	8.2951	1.49659	5.59436	1.01841	5.06057	1.27374	7.63559	1.25475	2.96405	1.63984	4.1718
79.3805	1.58952	1.58952	1.26846	5.07084	1.1987	4.41018	1.21408	7.36259	1.68549	6.92355	1.07342	5.53326	1.25018	7.09574	1.32628	3.41796	1.75118	4.07569
84.3245	1.86324	1.86324	1.14434	5.21308	1.14742	3.92999	1.01325	8.31702	1.91882	7.84602	1.07132	5.68938	1.25467	7.22927	1.36706	3.79733	1.8104	4.06715
89.2581	1.41017	1.41017	1.2665	4.57301	1.25039	4.20497	1.22424	6.14117	1.83678	7.97756	1.10305	6.00616	1.35376	7.74058	1.27907	3.54102	1.67971	3.85523
94.201	1.45968	1.45968	1.31408	5.34388	1.29893	3.64397	1.36993	6.10451	1.57219	7.7366	1.08782	6.59016	1.29308	7.70169	1.33202	3.62862	1.74897	3.79725
99.1406	1.79	1.79	1.37601	5.6846	1.25769	3.89808	1.32362	6.27367	1.59267	5.97782	1.13512	5.74732	1.43475	8.89861	1.22393	3.95939	1.62848	3.318
104.112	1.78832	1.78832	1.58797	6.31162	1.15739	3.53125	1.24544	5.50035	1.46157	5.58488	1.23172	7.3087	1.18825	8.53433	1.21168	3.57219	1.80096	3.16411
109.049	1.65348	1.65348	1.37893	4.7141	1.14625	3.50698	1.30397	4.45333	1.5706	6.33309	1.17119	5.90554	1.41826	7.90217	1.17488	3.24102	1.65215	3.14613
114.002	1.70368	1.70368	1.42277	4.06122	1.14468	3.67029	1.08472	3.6003	1.71489	6.2754	1.04773	6.12576	1.39226	7.57788	1.16487	3.00326	1.76318	3.2601
118.974	1.62427	1.62427	1.47971	3.17901	1.11964	3.20207	1.11902	3.19476	1.51881	5.83349	1.01102	5.31272	1.23227	7.06803	1.20926	3.22611	1.92338	3.55082
123.955	1.54446	1.54446	1.34354	2.72205	1.07918	3.05569	1.00765	2.46791	1.26333	5.44738	0.918495	5.28729	1.41743	7.15736	1.20565	3.09041	1.75291	3.24399
128.92	1.53329	1.53329	1.32604	2.97661	1.19119	2.50102	1.00715	2.18734	1.37976	4.61975	0.883646	5.73423	1.30835	6.82291			1.83418	3.12828
133.866	1.48748	1.48748	1.36426	2.89605	1.2931	2.59175	1.19223	1.76045	1.41329	5.21251	1.10679	5.27262	1.39928	6.41246			1.69741	3.16581
138.801	1.59723	1.59723	1.2923	2.07416	1.41535	2.0508	1.20513	1.29986	1.68137	6.26388	0.872324	4.7225	1.3975	6.53404			1.85079	3.15151
143.79	1.40444	1.40444	1.65279	2.21171	1.10958	1.14236	1.33566	1.39563	1.59574	5.27873	0.78154	4.59357	1.07878	4.26922			1.81766	2.9954
148.762	1.39242	1.39242	1.07129	1.14012	1.23102	0.698973	1.04642	0.863175	1.83588	5.87276	0.934163	4.45864	1.16756	3.52732			1.64585	2.73778
153.706	1.39898	1.39898	1.01414	1.11472	1.21996	0.494599	1.10685	0.650343	1.67646	5.29652	0.95012	4.52859	1.29339	3.90267			2.03419	3.04059
158.647	1.32119	1.32119	1.13519	0.860672	1.24047	0.619632	1.07111	0.62461	1.78937	6.41868	0.916065	4.15847	1.30225	3.16899			1.93804	2.89487
163.601	1.47217	1.47217	1.5941	1.29135	1.23304	0.597858	1.05106	0.646866	1.64277	5.62346	0.943743	3.91151	1.23048	2.71368			1.80641	2.63911
168.544	1.64661	1.64661	1.42339	0.87433	1.0988	0.541717	0.993975	0.555193	1.73323	6.50169	0.922726	3.28849	1.23159	2.29456			1.70064	2.43197
173.52	1.34831	1.34831	1.27214	0.482379	1.05136	0.552947	1.14062	0.47193	1.64721	5.22762	0.940194	3.38452	1.25564	2.03025			1.67059	2.03003
178.474	1.34697	1.34697	1.27029	0.425474	1.17145	0.545743	1.06999	0.51166	1.73746	5.07981	0.863388	3.08535	1.29469	1.85742			1.66878	2.04728
183.415	1.40296	1.40296	1.46537	0.53478	1.24009	0.593634	1.00145	0.536637	1.69411	4.67135	0.944209	2.43057	1.30442	1.74252			1.8787	1.95385
188.379	1.34097	1.34097	1.24683	0.44694	1.09401	0.446238	1.17825	0.547674	1.79746	5.68672	0.986733	2.29207	1.15678	1.07498			1.87265	1.92865
193.313	1.39738	1.39738	1.11743	0.319801	1.1642	0.464745	1.20702	0.65346	1.63111	4.63341	0.86067	1.81048	1.23066	0.623202			1.62695	1.5401
198.213	1.39966	1.39966	1.19448	0.401199	1.00999	0.479853	1.15982	0.665057	1.7151	4.20663	0.872695	1.52357	1.1218	0.487918			1.59132	1.32761
203.128	1.3514	1.3514	1.23791	0.352361	1.10548	0.449836	1.3907	0.921543	1.65072	3.59513	1.10295	1.41859	1.32033	0.386296			1.75534	1.23388
208.091	1.59539	1.59539	1.27102	0.454174	1.13908	0.487332	1.11498	1.38538	1.56826	3.1031	0.893842	0.633574	0.966703	0.358806			1.70238	1.04199
213.046	1.29299	1.29299	1.27558	0.581722	1.19651	0.403961	1.12299	2.81763	1.62225	2.90359	0.973785	0.325204	1.09255	0.315206			1.80876	0.720158
218.013	1.43555	1.43555	1.28002	0.720713	1.13809	0.502047	1.23179	3.84609	1.64572	2.8953	0.798133	0.334844	1.11737	0.329102			1.63047	0.565246
222.94	1.41287	1.41287	1.07473	0.904723	1.16784	0.65599	1.10659	4.07414	1.70349	2.19751	0.889579	0.444554	1.15049	0.291505			1.52358	0.363534
227.927	1.28692	1.28692	1.17543	0.928428	1.21139	0.717951	1.19302	3.96103	1.48118	1.74027	0.956182	0.338689	1.03657	0.313833			1.52438	0.288837
232.874	1.42569	1.42569	1.15592	1.11149	1.30647	0.92809	1.32049	3.67365	1.71248	1.56648	0.876935	0.325234	0.948171	0.332766			1.64222	0.301028
237.788	1.27106	1.27106	1.23399	1.02373	1.28273	0.856303	1.14535	2.96187	1.48941	1.17822	0.954314	0.359942	1.06561	0.303382			1.48929	0.306694
242.724	1.36325	1.36325	1.33059	1.20025	1.12739	0.956229	1.16445	2.57245	1.26007	0.775111	1.11745	0.385787	1.01394	0.317178			1.55798	0.334906
247.68	1.45904	1.45904	1.16049	1.0386	1.12617	1.06758	1.05579	1.62147	1.19252	0.498019	1.0117	0.365548	1.10493	0.339226			1.82475	0.311146
252.618	1.25266	1.25266	1.35626	1.15059	1.1661	1.08713	1.2269	1.06779	1.32805	0.396633	1.03636	0.356502	1.01558	0.51927			1.66958	0.346908
257.558	1.4976	1.4976	1.11245	0.962812	1.24494	0.986527	1.21471	0.735599	1.37166	0.298875	1.17864	0.357557	1.08418	0.651478			1.60162	0.264373
262.492	1.51871	1.51871	1.14047	0.890507	1.15637	0.852334	1.18563	0.687997	1.39534	0.323246	1.05786	0.421717	1.17857	0.905005			1.64716	0.211821
267.434	1.41759	1.41759	1.25504	0.768564	1.22798	0.762868	1.11629	0.700984	1.33827	0.376029	1.16246	0.544243	1.11816	0.919265			1.52501	0.218499
272.355	1.19454	1.19454	1.15469	0.594788	1.18899	0.547995	1.28591	0.627623	1.45788	0.380596	1.02912	0.465998	1.03573	0.870235			1.56445	0.224361
277.27	1.41244	1.41244	1.275	0.403019	1.0542	0.429025	1.13169	0.677816	1.314	0.297968	1.05492	0.414107	1.10307	1.01929			1.44616	0.253009
282.191	1.41478	1.41478	1.2254	0.427874	1.23319	0.437184	1.11629	0.633404	1.33665	0.326484	1.06806	0.349827	0.804056	0.92295			1.41097	0.218119
287.125	1.34998	1.34998	1.09469	0.405766	1.18551	0.453374	1.29589	0.835918	1.38936	0.316657	0.914498	0.466271	1.11937	1.09021			1.37355	0.222407
292.062	1.31257	1.31257	1.44379	0.429212	1.20098	0.49353	1.15973	1.04766	1.43899	0.328679	1.00148	0.463299	1.0009	0.978403			1.40618	0.243745
297.017	1.41757	1.41757	1.27785	0.393216	1.05558	0.440366	1.27694	1.72178	1.45046	0.324641	0.95127	0.461268	0.950377	0.969652			1.28612	0.227047
301.963	1.30449	1.30449	1.27655	0.473259	1.23049	0.506179	1.2519	2.00637	1.48773	0.348512	1.04107	0.773214	1.04477	0.861555			1.43112	0.287941
306.887	1.30753	1.30753	1.5544	0.535788	1.12021	0.739053	1.31852	2.12245	1.32148	0.345409	0.976431	0.619148	1.28556	0.901049			1.31033	0.318244
311.808	1.30099	1.30099	1.30966	0.458724	1.3807	1.0813	1.19991	2.0768	1.44775	0.356075	1.01047	0.68937	1.14215	0.750262			1.41415	0.410102
316.753	1.39133	1.39133	1.44411	0.908502	1.0631	1.23274	1.22928	1.99185	1.538	0.443749	0.936203	0.694259	1.14821	0.692204			1.45583	0.516704
321.718	1.2348	1.2348	1.18518	1.28698	1.22717	1.39133	1.06206	1.73937	1.28371	0.450332	1.10611	0.729613	0.998066	0.608216			1.3599	0.435101
326.649	1.4333	1.4333	1.20882	1.59456	1.37479	1.76236	1.09948	1.29668	1.29172	0.593266	1.07994	0.720904	1.08206	0.490097			1.56383	0.47237
331.552	1.52094	1.52094	1.25378	2.13455	1.29144	2.20285	1.1942	0.956283	1.2724	0.737506	1.23594	0.741249	1.20278	0.387798			1.47326	0.482053
336.516	1.48619	1.48619	1.18608	2.27316	1.3807	2.167	1.1123	0.543769	1.6305	1.02695	1.04584	0.654013	1.06591	0.398767			1.64173	0.469871
341.475	1.65022	1.65022	1.34316	2.91006	1.22293	2.04721	1.13909	0.502837	1.62263	1.34281	1.01127	0.474244	0.962573	0.402591			1.69344	0.478821
346.461	1.42514	1.42514	1.4266	3.10976	1.33589	2.23509	1.17051	0.486332	1.52203	1.35772	1.01495	0.292855	1.09458	0.371813			1.48473	0.339597
351.395	1.33919	1.33919	1.38851	2.84126	1.21325	1.87993	1.09664	0.575333	1.26175	1.40904	1.2562	0.25661	1.11768	0.3988			1.48969	0.323433
356.322	1.1731	1.1731	1.28679	2.8519	1.24883	1.91077	1.07815	0.57463	1.50084	1.49923	0.987937	0.29977	1.09725	0.347657			1.48849	0.300722
361.263	1.2665	1.2665	1.4024	2.4717	1.04366	1.40263	1.22126	0.682423	1.35471	1.80379	1.21134	0.319358	1.17355	0.44763			1.52198	0.49481
366.233	1.36156	1.36156	1.49354	2.01116	1.29222	1.38664	1.23336	0.618439	1.4867	2.0061	1.28118	0.263801	1.19683	0.390572			1.61904	0.513627
371.194	1.48095	1.48095	1.54941	1.41967	1.16225	0.99052	1.08338	0.537644	1.57875	2.6052	1.3021	0.274775	1.14242	0.410163			1.73835	0.456342
376.168	1.68582	1.68582	1.25929	0.872911	1.22247	0.603633	1.10866	0.463743	1.62647	2.91065	1.01309	0.328027	1.15958	0.351308			1.43307	0.255042
381.164	1.3783	1.3783	1.39018	0.509012	1.21973	0.600331	0.986289	0.430154	1.56288	2.92384	1.35657	0.311308	1.09421	0.411677			1.36413	0.259135
386.11	1.40742	1.40742	1.32753	0.442767	1.21523	0.513276	1.0885	0.578581	1.40754	2.85834	1.23426	0.26158	1.07029	0.407264			1.57532	0.276424
391.027	1.22564	1.22564	1.31832	0.476748	1.33223	0.625612	1.10665	1.03245	1.25199	2.69009	1.20074	0.321299	0.890151	0.464666			1.51997	0.239329
395.986	1.58493	1.58493	1.34215	0.53409	1.227	0.583535	1.1683	1.44397			1.10153	0.353459	1.31404	0.500334			1.54617	0.228798
400.95	1.62975	1.62975	1.38784	0.544312	1.24073	0.531694	1.10263	1.84316			1.27076	0.283516	1.06686	0.645098			1.47416	0.268117
405.894	1.50529	1.50529	1.64585	0.563381			1.07985	2.35031			1.09917	0.243923	1.25303	0.668554			1.6102	0.257016
410.849	1.59465	1.59465	1.4036	0.497301			1.03719	2.84563			1.13167	0.338233	1.29297	0.799817			1.83462	0.395056
415.768	1.65678	1.65678	1.29611	0.451246			1.16595	2.4854			1.14405	0.442247	1.26853	0.832141			1.49329	0.456006
420.73	1.48958	1.48958	1.46401	0.481867			1.10079	1.82879			1.01247	0.621849	1.12726	0.928338			1.61694	0.58194
425.689	1.45862	1.45862	1.45103	0.671054			1.15796	1.32663			1.38531	0.628781	1.18577	1.0379			1.57197	0.683638
430.621	1.45321	1.45321	1.60119	0.542741			1.03093	0.894525			1.00548	0.594331	1.24998	0.945465			1.55244	0.740559
435.596	1.56538	1.56538	1.49537	0.573434			1.19238	0.564219			1.37348	0.733485	1.14407	1.09008			1.4447	0.854353
440.54	1.49289	1.49289	1.32713	0.665398			0.978709	0.486507			1.23117	0.792371	1.46019	1.26972			1.44629	1.02713
445.515	1.73174	1.73174	1.2564	0.671526			0.956356	0.445599			1.20081	0.70291	1.23396	1.08758			1.42164	1.11866
450.495	1.80043	1.80043	1.21708	0.786155			1.08997	0.456744			1.00592	0.736553	1.13793	0.822203			1.29351	1.08471
455.462	1.7109	1.7109	1.32113	0.865236			1.14492	0.378109			1.11536	0.727206	1.1501	0.727611			1.40406	1.18189
460.409	1.61634	1.61634	1.33694	1.07622			1.13771	0.420909			1.20449	0.614572	1.06394	0.476278			1.36507	1.09511
465.364	1.50482	1.50482	1.49588	1.31283			1.08901	0.47485			1.00504	0.504476	1.14229	0.448316			1.39487	1.00241
470.317	1.70839	1.70839	1.39981	1.44056			1.054	0.536821			1.32982	0.41234	1.05506	0.421713			1.36436	0.867106
475.277	1.67245	1.67245	1.41703	1.62134			0.993528	0.420395			1.06026	0.308064	0.964178	0.452504			1.49329	0.849937
480.259	1.45774	1.45774	1.24606	1.44966			0.978074	0.531696			1.20215	0.344615	1.03779	0.379738			1.47118	0.678862
485.189	1.41391	1.41391	1.42586	1.24974			0.993502	0.743625			1.01889	0.338193	1.19984	0.446824			1.44374	0.654119
490.157	1.3095	1.3095	1.2431	0.953118			1.18669	1.34097			1.18152	0.399196	1.06962	0.373335			1.53249	0.554506
495.09	1.43228	1.43228	1.4264	0.83554			1.00702	1.81457			1.20808	0.366239	1.10278	0.387522			1.56116	0.521482
500.064	1.44809	1.44809	1.424	0.628169			0.986893	1.88298			1.1223	0.334992	1.08097	0.427025			1.54303	0.418855
505.001	1.61773	1.61773	1.34597	0.576135			1.11852	1.586			1.03072	0.37745	1.14045	0.442974			1.61325	0.414284
509.945	1.41459	1.41459	1.34657	0.556512			1.09304	1.6718			1.29245	0.373334	1.1519	0.332581			1.6047	0.422896
514.905	1.5613	1.5613	1.25231	0.510417			1.06119	1.65869			1.13179	0.395221	1.14335	0.360576			1.87472	0.44468
519.847	1.79024	1.79024	1.40368	0.527027			1.08905	1.36642			1.06835	0.331769	1.09097	0.36956			1.68855	0.361141
524.808	1.34211	1.34211	1.35391	0.450638			0.969818	0.755729			1.16489	0.513507	0.951638	0.421338			1.56217	0.329032
529.762	1.63745	1.63745	1.36078	0.57891			1.21628	0.691105			1.14185	0.812155	1.02229	0.491271			1.57739	0.335673
534.722	1.34597	1.34597	1.38228	0.509565			1.09785	0.518892			1.11824	1.1102	1.08248	0.452984			1.59497	0.303653
539.67	1.32865	1.32865	1.27939	0.408708			1.05974	0.362095			1.16549	1.63454	1.0884	0.376185			1.455	0.210353

## Sheet: Part3
Time (min)	cell1	cell2	cell3	cell4	cell5	cell6	cell7	cell8	cell9	cell10	cell11	cell12	cell13	cell14
0	0.256197	0.303836	0.23804	0.401408	0.222835	0.239482	0.353884	0.364215	0.264639	0.406642	0.214682	0.208047	0.154871	0.395752
4.97527	0.553926	0.310878	0.47861	0.749058	0.206051	0.312927	0.446969	0.727653	0.378857	0.674586	0.251982	0.325147	0.23965	0.472254
9.95833	2.46925	0.682439	2.63495	3.6268	0.955498	1.041	1.31193	3.34085	1.98694	3.76176	0.730922	0.873463	0.800989	1.75408
14.968	5.17178	1.50422	4.45124	5.32362	2.09872	3.06722	3.524	7.23612	4.8525	5.44789	1.83856	2.25654	2.14209	3.50072
19.9258	6.67809	2.04895	4.77638	6.16919	3.66181	3.83725	4.73141	11.5441	6.4659	6.03347	2.58727	3.26638	2.81678	4.35461
24.8914	6.44803	2.28714	5.88377	5.27423	3.95799	4.77408	4.87759	12.0198	6.98107	5.66937	2.88288	3.438	3.27145	5.4429
29.831	6.0673	3.1269	6.33529	5.34883	4.67278	5.26081	4.50666	12.4503	7.89659	6.7406	2.89733	4.04774	3.88681	5.11359
34.805	6.33325	2.86165	6.49713	4.04967	3.64699	5.64053	4.57314	8.82115	5.81551	4.57279	3.40425	3.64511	4.36723	5.20285
39.7701	4.87311	2.91226	5.37593	4.08959	4.36174	5.55803	4.53592	10.694	5.46293	5.13248	3.16251	3.33558	4.7177	5.19024
44.7417	4.00962	2.69214	4.45436	4.1394	4.29276	3.4597	5.39469	8.37981	4.24488	4.89562	3.24923	3.05591	4.59627	4.58805
49.7104	3.50227	2.55843	4.58597	3.21092	4.0014	3.1062	3.72591	6.96221	3.64827	3.90239	3.5939	3.04533	4.84775	4.59417
54.6555	3.35802	2.2383	3.78486	2.43395	3.80651	2.52233	3.25967	7.36254	3.01669	3.36077	3.57571	3.02012	4.58472	4.37476
59.5979	5.13266	2.17345	3.45269	2.69493	3.33932	3.0041	2.98865	6.80114	3.35158	3.11329	2.95998	2.71158	4.49628	3.75448
64.5456	4.52604	2.004	3.28974	2.28984	3.35143	2.85797	3.70528	7.26943	3.04265	2.90122	2.88057	2.79116	4.23892	3.26902
69.4573	4.4188	2.08134	4.10192	2.26456	3.06835	2.4	3.18718	6.25446	3.09945	1.91926	2.64421	2.46455	3.65942	2.78827
74.4075	4.58562	1.90125	3.49264	1.86962	2.75513	2.50067	3.28747	6.99841	2.11088	1.85508	2.74262	2.53063	4.15423	2.72538
79.3805	3.5358	1.52793	2.32806	2.02575	2.55648	2.2407	3.51445	5.89774	1.67059	1.79959	2.94224	2.47208	4.0541	2.42537
84.3245	3.88114	1.31918	2.07681	1.86308	2.2411	2.29374	3.2365	6.14124	1.48452	1.81579	2.33452	2.29726	3.9009	2.15509
89.2581	3.28966	1.31914	1.62942	1.52341	2.01956	2.18918	3.19599	5.38171	0.870723	1.71363	2.38125	1.98162	3.75819	1.77199
94.201	3.17322	1.03485	1.226	1.18351	2.42142	2.2878	2.85424	5.71215	0.471546	1.69775	2.27523	2.10526	3.57072	1.23886
99.1406	3.12583	0.948033	0.835795	0.904037	2.20448	1.93911	3.82216	4.17186	0.38248	1.61588	1.94903	2.28205	3.37726	1.07749
104.112	3.07007	0.853803	0.515514	0.715574	1.89787	1.93833	4.31003	3.73034	0.350164	1.36493	1.72871	2.04201	3.50667	1.05364
109.049	2.82958	0.589059	0.428878	0.510938	1.91321	2.1388	3.35536	3.51674	0.345662	1.13322	1.78991	1.9258	3.00764	0.871808
114.002	2.53897	0.486383	0.424571	0.3677	1.44782	2.09541	2.80362	2.63809	0.331442	0.887001	1.75683	1.77967	2.87836	0.784446
118.974	2.42317	0.428568	0.483811	0.518851	0.944697	2.20488	2.79721	2.13587	0.421131	0.840525	1.18973	1.1746		0.709819
123.955	1.87212	0.394086	0.541594	0.497137	0.616511	1.97531	2.77862	1.80849	0.364203	0.495747	1.338	1.17969		0.666631
128.92	1.81924	0.428438	0.442857	0.354859	0.453087	1.79033	3.99499	1.10875	0.41587	0.516088	1.22371	0.782734		0.376521
133.866	1.77175	0.424494	0.356373	0.650594	0.518314	1.71133	3.86411	0.841369	0.389315	0.404745	1.06449	0.84623		0.465106
138.801	1.86719	0.504502	0.268938	0.764958	0.494838	1.61834	2.85221	0.66455	0.265524	0.574842	1.30326	0.749761		0.479538
143.79	1.36367	0.461587	0.321179	0.748878	0.311742	1.35572	2.70778	0.498397	0.305923	0.425603	1.04192	0.620203		0.408284
148.762	1.04437	0.46639	0.313199	0.566349	0.309371	1.33941	3.41606	0.558951	0.284195	0.497441	0.880194	0.484219		0.330706
153.706	0.934119	0.393623	0.321723	0.749664	0.293341	1.22164	2.90738	0.524645	0.329743	0.497355	0.737689	0.428574		0.387155
158.647	0.864118	0.366031	0.31187	0.754675	0.362908	0.787831	3.08012	0.366112	0.339382	0.494234	0.35182	0.375375		0.351235
163.601	0.61737	0.39251	0.315212	0.931228	0.318019	0.674786	2.75964	0.353406	0.356722	0.437963	0.391606	0.420565		0.273071
168.544	0.575869	0.383478	0.318588	0.920788	0.345096	0.4237	2.17085	0.482959	0.355098	0.558616	0.388285	0.367308		0.32015
173.52	0.467844	0.434548	0.352932	0.855464	0.304038	0.434978	1.84242	0.687693	0.445822	0.896438	0.526308	0.317414		0.435717
178.474	0.339523	0.364902	0.335793	0.718372	0.359551	0.440977	0.897378	0.878016	0.590037	0.867049	0.448835	0.400422		0.374641
183.415	0.334043	0.36436	0.352895	0.572659	0.315819	0.441104	0.623115	1.33456	0.664453		0.424939	0.354668		0.39912
188.379	0.30532	0.424839	0.256639	0.37213	0.232177	0.36405	0.434425	1.6553	0.8405		0.353045	0.339699		0.406494
193.313	0.318684	0.518466	0.28652	0.344888	0.282654	0.33375	0.574877	1.60638	0.908897		0.305604	0.336876		0.478993
198.213	0.378823	0.547021	0.333526	0.381091	0.322611	0.464719	0.404955	1.47035	0.985391		0.328486	0.34503		0.437274
203.128	0.377801	0.593818	0.349389	0.340858	0.437371	0.560228	0.391988	1.67659	0.862334		0.361209	0.448798		0.595593
208.091	0.466245	0.646987	0.455699	0.498296	0.41918	0.484284	0.476813	1.62183	0.843597		0.268472	0.324098		0.779327
213.046	0.794934	0.626634	0.550896	0.481381	0.437927	0.423804	0.379401	1.23976	0.898439		0.303195	0.316927		0.689012
218.013	0.551945	0.664535	0.514523	0.492528	0.517449	0.466245	0.436562	1.13418	0.741432		0.277978	0.375027		1.01624
222.94	0.718078	0.791665	0.574379	0.453519	0.622216	0.389978	0.51559	0.774304	0.750838		0.256627	0.343851		1.53983
227.927	0.95703	0.832805	0.620704	0.568825	0.629131	0.36319	0.482571	0.574662	0.882295		0.315884	0.399929		1.78939
232.874	0.783203	0.746506	0.473121	0.593169	0.533967	0.315791	0.401508	0.454367	0.584576		0.267204	0.463172		1.42056
237.788	0.878624	0.938005	0.4551	0.816882	0.421233	0.353216	0.559119	0.381231	0.403341		0.244515	0.406516		1.56076
242.724	0.878909	0.794439	0.552246	0.856271	0.379157	0.40685	0.472426	0.41861	0.402729		0.360941	0.499941		1.85408
247.68	0.903092	0.690956	0.329766		0.31012	0.470545	0.442645	0.444107	0.448263		0.418513	0.611279		1.39952
252.618	0.761293	0.680076	0.326358		0.353835	0.398619	0.578377	0.494765	0.489566		0.437967	0.606291		1.22129
257.558	0.779073	0.566193	0.386122		0.338193	0.466393	0.547289	0.446238	0.342359		0.434165	0.611856		1.44312
262.492	0.708063	0.511764	0.380393		0.287958	0.533082	0.621119	0.556211	0.283475		0.505894	0.666377		1.07079
267.434	0.75462	0.414948	0.357415		0.310483	0.586538	0.73439	1.06757	0.41176		0.477429	0.682402		0.921959
272.355	0.926213	0.416241	0.361801		0.273414	0.647199	0.819895	1.02746	0.734801		0.545171	0.633484		0.768969
277.27	0.822845	0.380612	0.497997		0.38901	0.761213	0.743713	1.11908	0.968688		0.52758	0.641589		0.633658
282.191	0.82067	0.337299	0.453841		0.463837	0.629188	0.903126	1.44863	1.23539		0.62525	0.634581		0.666635
287.125	0.658522	0.348931	0.443448		0.550936	0.606736	1.62367	1.58342	2.11724		0.593271	0.602491		0.512389
292.062	0.56058	0.383675	0.547374		0.687326	0.621924	1.80701	1.74405	1.98682		0.510688	0.720916		0.4116
297.017	0.63342	0.383086	0.822578		0.722577	0.59978	1.68109	2.42336	1.86825		0.494121	0.638476		0.358372
301.963	0.641163	0.365131	0.672059		0.794322	0.607686	1.65751	1.71536	1.70639		0.456001	0.679395		0.392489
306.887	0.813728	0.481783	0.93393		0.963403	0.522459	1.69494	0.816998	1.56893		0.479608	0.475091		0.424148
311.808	0.658357	0.618157	1.11379		0.911819	0.677364	1.89796	0.693291	1.36076		0.367003	0.39808		0.352133
316.753	0.683224	0.785183	1.03844		0.950922	0.616618	1.72464	0.501051	1.15939		0.28397	0.273398		0.392582
321.718	0.729578	0.838555	1.04986		1.12529	0.558637	1.55444	0.42938	0.837827		0.257303	0.282591		0.324572
326.649	0.655851	1.14573	0.854671		1.02869	0.563251	1.58355	0.486228	0.870074		0.284968	0.330174		0.347654
331.552	0.617199	1.13194	0.723462		1.38294	0.680971	1.12819	0.461359	0.973195		0.282343	0.355924		0.297478
336.516	0.597123	1.27167	0.668217		1.45631	1.02602	1.16657	0.516243	1.29614		0.29987	0.41259		0.255512
341.475	0.69392	1.36232	0.644749		1.30815	1.13314	1.18973	0.476101	1.03264		0.405494	0.428908		0.336469
346.461	0.615445	1.58825	0.553821		1.16617	0.7845	1.39022	0.509236	0.868108		0.395515	0.491565		0.347881
351.395	0.583374	1.22811	0.492328		1.33938	1.04563	1.55884	0.700223	0.825149		0.4044	0.574402		0.396806
356.322	0.476813	1.035	0.424329			1.13213	1.78052	1.0741	0.658459		0.456709	0.546406		0.433792
361.263	0.463788	0.919592	0.368427			1.03689	2.00958	1.24629	0.425191		0.551637	0.500976		0.574373
366.233	0.467227	0.855305	0.3491			1.01791	1.57876	1.38425	0.438386		0.736442	0.496253		0.670375
371.194	0.487236	0.752925	0.339856			1.28084	1.55412	1.48722	0.378658		0.906671	0.589255		0.761467
376.168	0.494219	0.648396	0.421424			1.28775	1.38728	1.58969	0.356242		1.21781	0.571236		0.774401
381.164	0.630194	0.489436	0.48024			1.02566	1.45925	1.5099	0.375331		1.30317	0.501043		0.799773
386.11	0.608405	0.402942	0.468726			1.06223	1.00045	1.68015	0.329878		1.45801	0.514013		0.798147
391.027	0.703211	0.388444	0.461271			0.798023	1.05932	1.38468	0.41072		1.44657	0.6564		0.889533
395.986	0.824319	0.469339	0.366169			1.04719	0.792951	1.0737	0.523508		1.25014	0.551079		0.920848
400.95	0.788787	0.413034	0.383943			1.06471	0.623192	1.37852	0.634806		1.18151	0.450884		0.731786
405.894	0.821253	0.374692	0.511332			0.970877	0.592472	1.07529	0.841934		1.03006	0.834075		0.676879
410.849	0.91366	0.243611	0.558574			0.77583	0.655784	0.919741	1.00107		0.979476	0.800413		0.58623
415.768	0.765728	0.308454	0.621313			0.864494	0.536467	0.727862	1.28867		0.769468	0.579702		0.526263
420.73	0.797816	0.357327	0.633645			0.763844	0.596726	0.620983	1.42448		0.598685	0.580062		0.513037
425.689	0.699832	0.328475	0.766246			0.579972	0.464189	0.533452	1.49285		0.509385	0.436864		0.447918
430.621	0.651641	0.324524	0.893246			0.636917	0.486669	0.411102	1.41875		0.500714	0.440873		0.368963
435.596	0.491675	0.319374	0.68024			0.532018	0.651917	0.467019	1.22857		0.37729	0.468546		0.475605
440.54	0.600056	0.432317	0.817215			0.408173	0.952513	0.415231	0.910847		0.36526	0.456593		0.367221
445.515	0.599461	0.434643	0.893823			0.487207	0.926877	0.482053	0.831755		0.408579	0.642594		0.355331
450.495	0.542296	0.495455	0.956437			0.44584	1.36689	0.365734	0.517374		0.44649	0.846734		0.40797
455.462	0.625095	0.526326	0.963007			0.422611	1.64012	0.426227	0.557794		0.405694	0.692123		0.426328
460.409	0.556651	0.589786	1.12176			0.418205	1.79278	0.55656	0.400711		0.384791	1.24231		0.457369
465.364	0.686351	0.594762	1.20953			0.545721	1.88616	0.782877	0.399714		0.370376	1.12214		0.522254
470.317	0.830377	0.69585	1.36337			0.855099	2.03412	1.08225	0.407622		0.346669	1.07322		0.624015
475.277	0.787802	0.701723	0.990474			0.768846	1.47504	1.17523	0.463309		0.356016	0.778423		0.581748
480.259	0.964888	0.707295	0.852413			0.663518	1.38288	1.36749	0.427845		0.416364	0.710847		0.50027
485.189	1.21382	0.686927	0.937595			0.816776	1.57091	1.27529	0.457776		0.527208	0.600219		0.685919
490.157	1.16327	0.66445	0.775172			1.06776	1.50183	1.2178	0.685765		0.633693	0.516237		0.762594
495.09	1.08775	0.737621	0.712538			0.855295	1.62211	1.24252	0.926645		0.703474	0.4564		0.785789
500.064	0.832406	0.813565	0.638952			0.90796	1.24593	1.22389	1.34255		0.79683	0.454593		0.657028
505.001	0.867557	0.758009	0.706626			1.00296	0.746469	0.908807	1.69427		0.861906	0.403307		0.544043
509.945	0.919693	0.650559	0.547271			0.858723	0.810078	0.647222	1.95869		0.786119	0.450452		0.735078
514.905	0.7816	0.574664	0.512717			0.607549	0.538449	0.520456	1.90033		0.870707	0.308431		0.610415
519.847	0.582418	0.612737	0.48052			0.444537	0.45892	0.451144	1.70431		0.923004	0.393308		0.553976
524.808	0.697487	0.505522	0.435598			0.521749	0.592667	0.437274	1.5811		0.839921	0.467529		0.676778
529.762	0.604171	0.525737	0.666742			0.519933	0.522602	0.428262	1.15678		0.892496	0.491226		0.589839
534.722	0.518614	0.495539	0.677506			0.650981	0.663601	0.494659	0.821732		0.578814	0.455263		0.58776
539.67	0.404709	0.469776	0.593909			0.37055	0.57517	0.451324	0.565961		0.578946	0.37916		0.681842
