# Supplementary material for: Information management for high content live cell imaging
Source: BMC Bioinformatics. 2009 Jul 21;10:226. doi: 10.1186/1471-2105-10-226 (PMC2723092; doi:10.1186/1471-2105-10-226)
Supplement: Additional file 8 — Training Data. Spreadsheet files containing the raw Nuclear:Cytoplasmic ratios for the training data. [file 1471-2105-10-226-S8.zip › TrainingSet6a.xls]

## Sheet: Sheet1
	Cell1T1	Cell2T1	Cell3T1	Cell4T1	Cell5T1
0	1.36253	1.63902	1.35856	1.06776	1.33232
307.078	1.32163	1.58637	1.47382	1.33477	1.25408
613.032	1.35172	1.56665	1.50089	1.31515	1.32023
921.328	1.35838	1.51077	1.42669	1.29688	1.34799
1228.64	1.26686	1.55944	1.52803	1.18837	1.23392
1535.23	1.31409	1.63617	1.50136	1.18859	1.29474
1838.14	1.29888	1.49372	1.48736	1.17191	1.02698
2143.7	1.30515	1.47405	1.56779	1.13772	1.1823
2451.34	1.27524	1.61515	1.58195	1.31659	1.15393
2756.99	1.4135	1.66618	1.59171	1.24746	1.22973
3062.64	1.32116	1.59543	1.57189	1.28614	1.41042
3369.77	1.26949	1.47014	1.51512	1.29765	1.22785
3677.7	1.30229	1.59958	1.42888	1.24073	1.18216
3983.7	1.27234	1.50145	1.43918	1.29867	1.33043
4290.58	1.3271	1.62312	1.42962	1.42843	1.39425
4597.84	1.29786	1.50241	1.37555	1.3204	1.30953
4905.23	1.20041	1.5641	1.30733	1.40055	1.26004
5212.06	1.27675	1.48433	1.53826	1.3047	1.24751
5519.89	1.28638	1.57215	1.5171	1.32574	1.27697
5825.52	1.21283	1.41239		1.34593	1.42234
6130.95	1.23509	1.40523		1.43493	1.41066
6437.39	1.25229	1.4518		1.426	1.47042
6743.63	1.24241	1.3809		1.52452	1.33893
7047.33	1.20905	1.39688		1.35136	1.43127
7352.64	1.25372	1.42958		1.31489	1.3879
7661.17	1.30271	1.41467		1.28917	1.35346
7969.87	1.33138	1.43009		1.29012	1.40428
8275.58	1.24155	1.35757		1.3382	1.364
8580.66	1.29569	1.36571		1.40846	1.23128
8884.77	1.30157	1.44424		1.26673	1.29011
9191.62	1.28717	1.46538		1.23832	1.20249
9499.64	1.24175	1.39578		1.3563	1.26196
9805.98	1.28177	1.59212		1.34732	1.2761
10112.2	1.35027	1.63307		1.3492	1.41603
10417.7	1.36599	1.48045		1.43403	1.21012
10722.5	1.34636	1.62004		1.46335	1.21772
11027.8	1.30751	1.5877		1.42145	1.26005
11333.9	1.36166	1.69677		1.33996	1.31577
11643.3	1.28463	1.52722		1.22042	1.28919
11950.7	1.35317	1.61813		1.278	1.32188
