# Supplementary material for: Information management for high content live cell imaging
Source: BMC Bioinformatics. 2009 Jul 21;10:226. doi: 10.1186/1471-2105-10-226 (PMC2723092; doi:10.1186/1471-2105-10-226)
Supplement: Additional file 8 — Training Data. Spreadsheet files containing the raw Nuclear:Cytoplasmic ratios for the training data. [file 1471-2105-10-226-S8.zip › TrainingSet6b.xls]

## Sheet: Sheet1
	Cell1T1	Cell1T2	Cell2T1	Cell2T2	Cell3T1	Cell3T2	Cell4T1	Cell4T2
0	0.940593	1.14657	1.03196	1.20101	1.04019	1.54516	1.80276	1.94481
307.672	1.02732	1.22348	1.08853	1.37893	1.2876	1.93796	1.81702	2.05999
613	0.936091	1.06411	1.01208	1.32913	1.13838	1.66791	1.59764	1.81921
919.453	0.986363	1.2017	0.950016	1.1897	1.023	1.49499	1.47242	1.63069
1227.97	0.865154	1.07403	0.915682	1.14292	1.0934	1.74084	1.66268	2.06816
1535.52	0.968945	1.06785	1.02712	1.13272	1.13401	1.67499	1.75158	2.00632
1839.11	0.891824	1.08298	1.00243	1.24388	0.994413	1.43244	1.63353	1.99752
2143.77	0.88288	0.943853	1.00836	1.21149	1.00094	1.57695	1.52194	2.083
2449.95	0.927203	1.01642	0.960547	1.28358	1.09484	1.63993	1.6577	2.08796
2756.86	0.88921	1.09071	1.0602	1.30011	1.12729	1.82615	1.56851	1.89111
3061.27	0.894981	1.13432	1.03601	1.39344	1.20722	1.76584	1.65442	2.13452
3369.05	0.957694	1.10169	1.08976	1.33383	1.10426	1.6336	1.5586	1.93909
3676.55	0.908037	0.996942	1.02787	1.28374	1.09714	1.75972	1.62309	1.99047
3984.08	0.886572	1.08347	1.0585	1.38704	1.1059	1.59189	1.51812	1.77279
4290.47	0.949857	1.03638	1.05731	1.33279	1.08169	1.74574	1.52825	1.79797
4597.11	0.852656	1.07	1.03274	1.12553	0.971303	1.56428	1.42123	1.82547
4906.2	0.876285	1.08076	0.999068	1.17698	1.05603	1.64743	1.4179	1.69325
5211.63	0.963604	1.00543	1.0458	1.29832	1.12287	1.85393	1.48665	1.81235
5520.16	0.922842	1.05146	1.03017	1.23366	1.05867	1.64948	1.48104	1.73049
5826.36	0.917386	1.1072	0.986217	1.24965	1.16145	1.772	1.414	1.64736
6130.23	0.929819	1.00289	0.946466	1.21789	1.11944	1.73715	1.46043	1.8411
6436.94	0.977488	1.00845	0.971644	1.20368	1.01432	1.63972	1.49622	1.75169
6743.63	0.988346	0.932818	0.965889	1.16586	1.04391	1.72821	1.5005	1.8919
7047.69	0.951043	1.02843	0.99473	1.20625	1.1087	1.72829	1.40053	1.78786
7352.94	0.966329	1.15971	1.02077	1.28236	1.10335	1.68895	1.42862	1.88398
7660.19	0.858691	0.903538	0.963134	1.20401	0.946738	1.56935	1.34792	1.77018
7969.02	0.921263	1.16112	0.989284	1.27583	1.07845	1.67552	1.28268	1.59479
8274.66	0.9356	0.963179	1.00531	1.33355	1.06288	1.69059	1.29694	1.5957
8581.01	0.949181	1.05324	0.993751	1.21995	1.08001	1.66508	1.31126	1.67828
8885.63	0.956572	0.971583	0.947242	1.10956	0.973063	1.40129	1.19963	1.46816
9191.38	0.916538	1.00207	0.987362	1.18919	1.02656	1.55272	1.32601	1.50227
9499.84	0.893251	1.02856	1.01776	1.19208	1.04477	1.40778	1.28591	1.61355
9805.89	0.957721	1.01643	0.950657	1.11064	1.04586	1.55354	1.40324	1.76278
10112.2	1.03113	1.03718	0.931296	1.16598	1.04949	1.56808	1.33447	1.66617
10417.6	0.965033	1.14087	0.969488	1.23442	1.11163	1.69008	1.46123	1.87985
10722.8	0.974009	1.05237	0.981383	1.22815	1.09618	1.61323	1.39	1.72387
11027.4	0.903945	1.00386	1.01554	1.16019	1.02987	1.48086	1.41872	1.75348
11334	1.00993	1.04406	1.04264	1.26441	1.09568	1.58708	1.54058	1.7846
11642.8	0.911694	0.994526	0.971376	1.07613	1.03404	1.56763	1.41091	1.70638
11949.7	0.957908	1.06097	1.03779	1.20559	1.14432	1.80765	1.38801	1.74218
