# Supplementary material for: Information management for high content live cell imaging
Source: BMC Bioinformatics. 2009 Jul 21;10:226. doi: 10.1186/1471-2105-10-226 (PMC2723092; doi:10.1186/1471-2105-10-226)
Supplement: Additional file 8 — Training Data. Spreadsheet files containing the raw Nuclear:Cytoplasmic ratios for the training data. [file 1471-2105-10-226-S8.zip › TrainingSet6c.xls]

## Sheet: Sheet1
	Cell1T1	Cell2T1	Cell3T1	Cell4T1	Cell5T1	Cell6T1	Cell7T1	Cell8T1	Cell9T1	Cell10T1	Cell11T1	Cell12T1
0	0.612893	1.72771	0.986844	3.3115	0.76919	0.951778	0.797099	1.47643	0.53998	0.63893	0.533896	0.643048
307.578	0.604076	1.40771	1.13536	3.19883	0.920776	1.00972	0.847859	1.31697	0.693301	0.772657	0.837222	0.76817
612.265	0.540139	1.03234	1.07273	3.35933	1.50368	0.758257	0.647804	1.39267	0.85814	1.33373	0.987398	0.734995
918.718	0.572431	0.899606	0.961363	2.69403	2.23608	1.02244	0.685752	1.1315	1.31995	2.28937	1.64772	0.962683
1228	0.515453	0.751935	0.93264	2.37978	3.06063	1.38228	0.656843	1.09501	1.52736	2.4207	2.18532	1.22291
1535.23	0.523472	0.664405	0.89294	1.90069	3.9143	1.5168	0.711457	1.34504	1.8249	2.61952	2.47603	1.5596
1838.84	0.537461	0.666495	0.874632	1.38206	4.11132	1.51556	0.524879	1.1246	2.09996	2.51944	2.77713	1.56687
2143.95	0.502013	0.728512	0.774533	0.804915	3.80119	1.82197	0.5957	1.21983	1.61494	2.21242	2.37118	1.61586
2450.45	0.50334	0.652385	0.745383	0.54643	3.33998	1.77517	0.678983	1.30895	1.67201	2.05958	1.88369	1.73514
2757.08	0.514045	0.642604	0.746387	0.492922	3.01906	1.84003	0.680419	1.17763	1.2404	1.62837	1.55731	1.76385
3060.56	0.527253	0.574999	0.71043	0.466658	2.80449	1.91807	0.862526	1.30643	1.14664	1.22666	1.45759	1.78083
3368.87	0.553689	0.659057	0.715232	0.441361	2.3754	1.67739	0.787358	1.17164	0.934211	1.20475	1.16286	1.45355
3677.36	0.531322	0.708125	0.572773	0.355523	2.06234	1.53598	0.855909	1.3039	0.749244	0.8537	0.85208	1.3421
3984.97	0.560023	0.641294	0.518183	0.350428	1.61478	1.36872	0.724072	1.24159	0.620121	0.578065	0.671088	1.21614
4290.52	0.524366	0.746548	0.581031	0.446501	1.40721	1.17346	0.82121	1.12691	0.73772	0.670793	0.693811	1.21365
4597	0.613095	0.729745	0.648573	0.376196	1.32741	1.13162	0.907526	1.24537	0.671386	0.629765	0.669737	1.08441
4905.94	0.542111	0.671017	0.603312	0.386021	1.03637	0.893698	0.944335	1.21189	0.642097	0.506471	0.703693	0.996768
5211.2	0.476613	0.672194	0.596948	0.370328	0.919847	0.789759	1.11567	1.13234	0.68996	0.453332	0.708749	0.867139
5520.14	0.476517	0.604864	0.646899	0.396247	0.984598	0.839802	1.16563	1.18634	0.896323	0.61104	0.736994	0.897071
5826.44	0.489551	1.00569	0.632334	0.358498	1.05626	0.832814	1.04027	1.32435	0.648706	0.583768	0.649156	0.855035
6130.77	1.29275		0.701661	0.404368	1.00662	0.845723	0.941706	1.19002	0.777174	0.65179	0.744233	0.881558
6436.94			0.696044	0.425872	1.01466	0.822717	1.044	1.21801	0.878961	0.681339	0.737538	0.720813
6743.78			0.671976	0.443619	1.19086	0.77321	0.994243	1.34671	1.05827	0.664411	0.818045	0.767556
7047.64			0.68817	0.451789	1.373	0.77356	0.77759	1.49837	1.17445	0.732464	0.899268	0.693485
7352.94			0.733516	0.544633	1.50639	0.82744	0.718922	1.57444	1.30445	0.773365	1.02211	0.726859
7658.77			0.703268	0.475786	1.43979	0.727917	0.675806	1.22613	1.06362	0.739503	0.95021	0.645046
7969.17			0.669711	0.46346	1.52036	0.806346	0.807685	1.26864	1.03029	0.816975	0.941418	0.733995
8274.92			0.697006	0.437591	1.51001	0.744235	0.763612	1.53915	1.04247	0.881776	0.829083	0.713145
8581.25			0.619549	0.499983	1.54706	0.78622	0.690178	1.14162	0.940802	0.799831	0.759307	0.738152
8885.59			0.664096	0.426979	1.69619	0.893903	0.747144	1.18084	0.77167	0.786583	0.811023	0.770973
9191.17			0.563511	0.483049	1.63506	0.806206	0.882067	1.06449	0.703278	0.689534	0.776031	0.74581
9499.31					1.72704	0.843693	1.23215	1.06309	0.715555	0.739312	0.741887	0.806826
9806.62					1.67615	0.938435	1.11962	0.889671	0.748	0.792135	0.657502	0.888676
10112					1.6188	0.97799	1.35141	0.94753	0.641949	0.622045	0.78438	1.00667
10417.2					1.41267	1.05202	1.11027	1.00282	0.704539	0.65505	0.739006	1.06807
10722					1.23262	0.913308	1.18303	0.946885	0.649817	0.656417	0.802444	1.04896
11027.9					1.13206	0.961663	1.25424	0.8352	0.676435	0.736857	0.761146	1.02263
11334.2					1.07028	0.912813	1.27365	0.782417	0.698681	0.764983	0.85443	1.07609
11643.7					0.953458	0.867096	1.25886	0.923769	0.683297	0.586995	0.812391	0.892212
11949.4					1.01614	0.883011	1.43996	0.913421	0.816249	0.636472	0.958195	0.857191
