# Supplementary material for: Information management for high content live cell imaging
Source: BMC Bioinformatics. 2009 Jul 21;10:226. doi: 10.1186/1471-2105-10-226 (PMC2723092; doi:10.1186/1471-2105-10-226)
Supplement: Additional file 8 — Training Data. Spreadsheet files containing the raw Nuclear:Cytoplasmic ratios for the training data. [file 1471-2105-10-226-S8.zip › TrainingSet6d.xls]

## Sheet: Sheet1
Time	Cell1T1	Cell1T2	Cell2T1	Cell2T2	Cell3T1	Cell3T2	Cell4T1	Cell4T2	Cell5T1	Cell5T2	Cell6T1	Cell6T2	Cell7T1	Cell7T2	Cell8T1	Cell8T2	Cell9T1	Cell9T2	Cell10T1	Cell10T2	Cell11T1	Cell11T2	Cell12T1	Cell12T2	Cell13T1	Cell13T2	Cell14T1	Cell14T2	Cell15T1	Cell15T2	Cell16T1	Cell16T2	Cell17T1	Cell17T2	Cell18T1	Cell18T2
0	0.967934	0.533082	1.40767	0.454979	1.18644	0.421852	1.17014	0.403872	1.09749	0.339857	1.28481	0.577825	1.36432	0.543847	1.24858	0.494944	1.34004	0.528194	1.4047	0.64943	1.58416	0.556342	1.49297	0.400863	1.23282	0.288416	1.30777	0.364877	1.60984	0.592228	1.50413	0.624676	1.49175	0.485291	1.22537	0.63163
306.735	1.10525	0.583491	1.51183	0.464588	1.27767	0.492973	1.16589	0.475345	1.13987	0.367652	1.29872	0.672908	1.37544	0.560613	1.28286	0.546471	1.45584	0.569636	1.41007	0.663021	1.61754	0.551273	1.43966	0.475733	1.26366	0.452384	1.29969	0.3933	1.56636	0.734848	1.53106	0.593323	1.49877	0.780486	1.23012	0.661691
612.438	1.02396	0.498953	1.37848	0.496229	1.27806	0.466569	1.20944	0.438734	1.19485	0.401445	1.36105	0.64089	1.34391	0.622899	1.33684	0.50037	1.49296	0.650073	1.43382	0.67695	1.57603	0.600993	1.62507	1.15538	1.29834	0.96267	1.2721	0.591484	1.5985	0.885718	1.60127	0.988919	1.55329	1.46869	1.32868	1.07009
919.235	1.01969	0.587202	1.42698	0.482661	1.32797	0.449829	1.05584	0.415747	1.00295	0.429579	1.24913	0.653336	1.30896	0.6119	1.38499	0.530568	1.4526	0.623867	1.45719	0.635604	1.5171	0.544027	1.54911	1.45566	1.26651	1.30789	1.24094	0.679128	1.50439	0.914251	1.55964	1.2261	1.50831	1.48872	1.33367	1.3851
1227.34	1.09827	0.495019	1.40408	0.5136	1.30995	0.432173	1.03772	0.390978	1.18465	0.476191	1.33839	0.623687	1.44393	0.659598	1.49488	0.596447	1.69012	0.776401	1.69784	0.719169	1.60962	0.507655	1.71625	1.78354	1.43491	1.53262	1.31855	0.695291	1.66093	1.07926	1.65425	1.33769	1.78215	1.65279	1.49647	1.62153
1534.69	0.997855	0.4999	1.50128	0.47871	1.12618	0.440009	0.935983	0.413289	1.17855	0.474394	1.41559	0.603465	1.3943	0.637639	1.37147	0.56305	1.38486	0.64676	1.59447	0.743378	1.70845	0.559065	1.62617	1.52511	1.35999	1.41104	1.34754	0.703108	1.56796	1.03653	1.73237	1.36736	1.70949	1.66339	1.40348	1.59719
1840.66	1.03058	0.556535	1.43061	0.445627	1.12186	0.452418	1.05924	0.433605	1.1261	0.451786	1.46514	0.670521	1.32107	0.583795	1.26096	0.493322	1.62892	0.736029	1.6594	0.750336	1.73279	0.594092	1.59146	1.37138	1.32777	1.14752	1.30814	0.599149	1.61985	0.94889	1.63122	1.26457	1.75408	1.58983	1.50186	1.59239
2145.16	1.04398	0.520428	1.45494	0.429566	1.2093	0.406949	1.20202	0.472554	1.08174	0.423217	1.21156	0.576485	1.2656	0.532177	1.28733	0.531425	1.46468	0.736401	1.64591	0.714663	1.73224	0.550349	1.54556	1.19175	1.35576	1.06288	1.29012	0.490619	1.55144	0.916463	1.65461	1.33588	1.74253	1.59096	1.49352	1.49784
2451.53	1.08091	0.503172	1.43094	0.39719	1.19123	0.462981	1.01097	0.452875	1.08945	0.47903	1.25521	0.60314	1.26674	0.558449	1.31886	0.669238	1.37333	0.719577	1.55227	0.655411	1.67904	0.55918	1.53148	0.883549	1.45157	0.987658	1.26834	0.414397	1.57129	0.780624	1.60734	1.16772	1.72243	1.50326	1.4158	1.3263
2756.89	1.19465	0.550882			1.27366	0.487548	1.04125	0.453865	1.26289	0.496299	1.39966	0.587228	1.31717	0.520164	1.37049	0.684363	1.50317	0.7373	1.65035	0.669139	1.6892	0.54265	1.53376	0.68269	1.37752	0.805712	1.22479	0.425373	1.57584	0.806993	1.38066	1.07805	1.71781	1.44899	1.49394	1.26823
3062.86	0.916284	0.530555			1.17399	0.44084	0.984163	0.50712	1.14405	0.509458	1.33756	0.61317	1.30728	0.593588	1.25475	0.635472	1.44855	0.697371	1.6065	0.617474	1.67823	0.635409	1.469	0.460373	1.29137	0.622154	1.16751	0.360796	1.55803	0.807797	1.34913	1.04711	1.68266	1.38319	1.38244	1.12655
3369.77	0.973052	0.897253			1.25183	0.558969	1.13912	0.658961	1.15446	0.526022	1.30999	0.650635	1.48286	0.717705	1.42794	0.749853	1.29953	0.710782	1.56669	0.667257	1.73095	0.601889	1.26562	0.37631	1.18978	0.439329	1.23599	0.364226	1.58482	0.640575	1.33258	1.01989	1.58633	1.21885	1.27793	1.0112
3677.86	1.17784	1.73324			1.18937	0.666404	1.20782	0.737376	1.20334	0.83782	1.42114	0.733581	1.42463	0.77882	1.44993	0.9439	1.3152	0.836114	1.52355	0.633972	1.669	0.59908	1.35504	0.443133	1.17125	0.373653	1.17255	0.330853	1.5092	0.605948	1.29629	0.915787	1.75764	1.23234	1.31716	0.898004
3984.39	1.07798	2.2281			1.27401	0.863988	1.182	0.820034	1.23086	0.964916	1.5465	0.93726	1.38909	0.825536	1.62331	1.19786	1.60915	1.13558	1.45968	0.660423	1.65957	0.633873	1.37049	0.398517	1.18385	0.369333	1.10445	0.361433	1.49365	0.609104	1.36073	0.962608	1.69748	1.09103	1.26869	0.917313
4290.77	1.18179	2.4018			1.33671	0.981415	1.38633	0.963911	1.20234	0.998155	1.50174	0.938638	1.49825	0.988525	1.67689	1.62906	1.72807	1.465	1.48228	0.697309	1.85716	0.652887	1.48578	0.403552	1.14859	0.293221	1.15204	0.339935	1.55292	0.67301	1.48489	0.91926	1.62357	1.06027	1.39221	0.82877
4597.3	1.13007	2.77586			1.38805	1.10191	1.05215	0.806884	1.14427	1.01986	1.39951	0.935113	1.62686	0.959039	1.7918	1.86636	1.92461	1.69644	1.43595	0.584118	1.78422	0.627821	1.38801	0.411784	1.19098	0.334579	1.11045	0.298505	1.45696	0.594756	1.40172	0.777738	1.65163	0.927555	1.28881	0.703668
4905.03	1.35473	2.25468			1.35654	0.9826	1.2569	0.906486	1.14609	1.04623	1.38811	0.834994	1.6544	1.06775	1.89723	1.97949	1.99279	1.90611	1.45088	0.631598	1.71479	0.649699	1.3747	0.396429	1.18154	0.340957	1.1934	0.34849	1.5383	0.626656	1.47399	0.710991	1.52619	0.853489	1.22635	0.649783
5210.05	1.13675	1.859			1.21844	1.08691	1.16266	0.867019	1.26711	0.911423	1.44658	0.893406	1.51053	0.989332	1.94487	1.9899	2.09639	1.80141	1.439	0.633614	1.72564	0.609622	1.42161	0.414148	1.11623	0.37052	1.28454	0.372964	1.54626	0.687827	1.46192	0.547475	1.53254	0.813194	1.22372	0.654447
5519.42	1.21819	1.76474			1.18516	0.844595	1.20357	0.857955	1.36037	0.998637	1.6923	0.906582	1.51812	0.802557	1.98154	2.00356	2.03873	1.50051	1.47182	0.603608	1.63246	0.590955	1.41614	0.388436	1.17376	0.393574	1.22054	0.337838	1.52553	0.676178	1.31878	0.609336	1.73338	0.821059	1.24999	0.581423
5825.97	1.09884	1.04985			1.21276	0.739474	1.08447	0.773878	1.29039	0.868664	1.46471	0.752238	1.31335	0.647243	1.85923	1.56252	1.90064	1.17073	1.51618	0.618483	1.56257	0.556111	1.30475	0.375048	1.07748	0.388481	1.30484	0.399288	1.51405	0.671386	1.36038	0.652755	1.66177	0.799636	1.21931	0.561218
6131.3	1.1908	0.737787			1.34367	0.632427	1.12721	0.58496	1.13477	0.626526	1.49115	0.805209	1.22271	0.569576	1.67248	1.24366	1.41508	0.789339	1.44424	0.659523	1.52296	0.54008	1.34311	0.42519	1.20605	0.41131	1.3152	0.429139	1.56117	0.681517	1.35097	0.67368	1.57086	0.734447	1.18256	0.525415
6437.08	0.943617	0.551348			1.1355	0.462879	1.04039	0.557682	1.12185	0.49682	1.48672	0.842933	1.32655	0.612781	1.66651	1.1732	1.41692	0.72936	1.46499	0.627638	1.52982	0.536488	1.3615	0.403607	1.13362	0.323625	1.2777	0.420988	1.58018	0.714768	1.38789	0.828346	1.56794	0.653331	1.14039	0.566844
6745.08	0.869716	0.511494			1.23842	0.443533	1.15021	0.535938	1.15297	0.504669	1.48487	0.759879	1.22798	0.576725	1.48325	0.91282	1.26359	0.709505	1.54902	0.682367	1.50969	0.59806	1.29897	0.439496	1.19928	0.391843	1.26453	0.440091	1.55365	0.673551	1.37869	0.911762	1.47467	0.657813	1.18267	0.548889
7049.7	0.810775	0.48973			1.22655	0.414401	1.02683	0.571357	0.992016	0.48152	1.50006	0.755454	1.34769	0.630267	1.47649	0.725247	1.1367	0.620497	1.39571	0.664819	1.56908	0.580154	1.38514	0.49254	1.20562	0.439289	1.42683	0.489274	1.57747	0.705654	1.4265	0.899006	1.50005	0.599875	1.20299	0.575246
7353.03	0.939806	0.532347			1.11728	0.467886	1.11513	0.533388	0.965503	0.465065	1.50459	0.726105	1.41037	0.642607	1.51635	0.716057	1.15036	0.636522	1.43666	0.723968	1.66469	0.631911	1.33808	0.527653	1.29554	0.59478	1.38194	0.447656	1.63471	0.761532	1.31483	0.873459	1.39043	0.617287	1.12893	0.537116
7658.75	0.931902	0.526336			1.18164	0.481562	1.20116	0.592716	1.02293	0.499986	1.39487	0.71754	1.30782	0.598641	1.37702	0.68576	1.09613	0.570689	1.49849	0.703914	1.50027	0.574349	1.25416	0.483293	1.19579	0.414167	1.24729	0.402863	1.48405	0.594366	1.31501	0.892976	1.30253	0.518021	1.09124	0.510515
7967.83	1.07436	0.601004			1.08401	0.405523	1.10002	0.483287	1.09383	0.513126	1.44869	0.761875	1.35987	0.617528	1.30851	0.610288	0.957486	0.538661	1.5896	0.663395	1.54052	0.560232	1.36797	0.553075	1.23299	0.492841	1.33059	0.421943	1.47613	0.660242	1.25194	0.78265	1.39047	0.488518	1.11763	0.498995
8275.12	1.05364	0.609934			1.0764	0.412797	1.41166	0.631509	1.18357	0.462271	1.36433	0.74973	1.26785	0.661599	1.23656	0.701163	1.12342	0.52349	1.49661	0.680291	1.3848	0.557017	1.38399	0.477578	1.21345	0.521165	1.32726	0.383611	1.49852	0.609219	1.31112	0.766093	1.2816	0.468717	1.13731	0.509091
8581.81	1.01418	0.570858			1.18271	0.464697	1.14718	0.54882	1.08928	0.544188	1.41776	0.709908	1.2466	0.675942	1.31286	0.801705	1.31911	0.660825	1.3929	0.682846	1.52838	0.6216	1.35939	0.478153	1.21241	0.541851	1.33691	0.354398	1.47041	0.562925	1.38427	0.723389	1.34831	0.489328	1.2108	0.502768
8886.08	1.10596	0.544509			1.15753	0.491222	1.08347	0.47193	1.20907	0.520049	1.38092	0.757927	1.34427	0.663437	1.23847	0.640331	1.25396	0.687216	1.49008	0.647154	1.47131	0.577229	1.29149	0.408414	1.23201	0.551907	1.24833	0.356069	1.30115	0.510239	1.28469	0.727802	1.27512	0.4684	1.05921	0.46008
9189.91	0.973873	0.471968			1.20219	0.428001	1.0732	0.465098	1.20196	0.531662	1.42481	0.770446	1.40105	0.710081	1.00972	0.511862	1.2974	0.613321	1.50247	0.700565	1.50081	0.619369	1.25819	0.433239	1.26253	0.637341	1.25051	0.34267	1.42238	0.577344	1.32212	0.643879	1.30628	0.488798	1.18632	0.518288
9498.87	0.909105	0.593009			1.17419	0.478291	1.19145	0.529853	1.15156	0.539134	1.40652	0.835025	1.48558	0.706928	1.0319	0.49561	1.09839	0.55399	1.4056	0.614887	1.47998	0.58736	1.25506	0.407702	1.2661	0.63935	1.25632	0.342217	1.38023	0.557208	1.33678	0.680609	1.26945	0.475897	1.13907	0.478869
9806.86	0.885025	0.562515			1.21427	0.520305	1.26145	0.551293	1.09312	0.521392	1.44677	0.764715	1.39773	0.656228	0.988414	0.48156	1.3773	0.698671	1.41143	0.585677	1.41521	0.556917	1.29485	0.450567	1.20988	0.648441	1.21178	0.343104	1.37668	0.560537	1.30538	0.678366	1.21122	0.492271	1.15427	0.470083
10112.5	1.04305	0.729256			1.14144	0.536405	1.14107	0.524666	1.0947	0.582584	1.35028	0.778798	1.52064	0.785121	1.26611	0.593403	1.35284	0.670872	1.34552	0.57715	1.48321	0.642426	1.32969	0.432168	1.23837	0.839296	1.26559	0.378415	1.32082	0.543645	1.34127	0.668497	1.30731	0.528282	1.09982	0.535694
10418.3	1.0673	0.897911			1.2559	0.539566	1.10917	0.545696	1.22818	0.613767	1.5868	0.791818	1.53241	0.755731	0.938358	0.557093	1.36776	0.679157	1.22881	0.512144	1.42091	0.598255	1.24785	0.392808	1.33984	0.81108	1.24144	0.336411	1.20734	0.544354	1.33705	0.704717	1.2541	0.506767	1.2186	0.49373
10723	1.00423	1.03205			1.34264	0.492655	1.19792	0.538765	1.14523	0.613821	1.49894	0.844649	1.394	0.67113	1.10319	0.516091	1.22182	0.638672	1.31075	0.601687	1.53661	0.624388	1.26571	0.425772	1.21656	0.827576	1.31935	0.396926	1.32505	0.627988	1.35626	0.779042	1.3973	0.638179	1.17448	0.474937
11029.4	0.88017	1.09264			1.10981	0.497077	1.08363	0.447635	1.17285	0.570623	1.54558	0.814711	1.28462	0.667919	1.10474	0.572416	1.68272	0.743143	1.13475	0.514796	1.59167	0.550163	1.28657	0.475298	1.18022	0.702449	1.19901	0.392812	1.28829	0.612358	1.31984	0.97474	1.16211	0.50623	1.03636	0.423554
11334.5	1.09623	1.04408			1.25429	0.528836	1.27304	0.572076	1.25657	0.6454	1.55175	0.853808	1.43079	0.665298	1.28069	0.826668	1.59666	0.802549	1.24411	0.526621	1.57182	0.583214	1.36849	0.493716	1.20154	0.66999	1.30664	0.453976	1.31081	0.709937	1.29778	0.921399	1.32393	0.600852	1.14086	0.498196
11642.2	1.05093	1.00209			1.26427	0.524158	1.2397	0.508044	1.12115	0.652957	1.60473	0.87596	1.35156	0.604582	1.38646	0.71886	1.54458	0.771408	1.19492	0.62821	1.45949	0.595516	1.38832	0.510167	1.31232	0.626869	1.33559	0.477024	1.21267	0.666631	1.33372	0.934101	1.47115	0.662274	1.13044	0.477705
11950.3	1.06987	1.0163			1.15984	0.468487	1.21416	0.534078	1.13149	0.49387	1.38809	0.727252	1.27596	0.590169	1.31354	0.729529	1.47051	0.641233	1.31248	0.571835	1.3139	0.47471	1.34424	0.49783	1.23321	0.546863	1.23393	0.450687	1.38806	0.71628	1.27947	1.008	1.24976	0.565389	1.08002	0.486077
