# Supplementary material for: Information management for high content live cell imaging
Source: BMC Bioinformatics. 2009 Jul 21;10:226. doi: 10.1186/1471-2105-10-226 (PMC2723092; doi:10.1186/1471-2105-10-226)
Supplement: Additional file 8 — Training Data. Spreadsheet files containing the raw Nuclear:Cytoplasmic ratios for the training data. [file 1471-2105-10-226-S8.zip › TrainingSet6e.xls]

## Sheet: Sheet1
	Cell1T1	Cell1T2	Cell1T3	Cell2T1	Cell2T2	Cell2T3	Cell3T1	Cell3T2	Cell3T3	Cell4T1	Cell4T2	Cell4T3	Cell5T1	Cell5T2	Cell5T3	Cell6T1	Cell6T2	Cell6T3	Cell7T1	Cell7T2	Cell7T3	Cell8T1	Cell8T2	Cell8T3	Cell9T1	Cell9T2	Cell9T3	Cell10T1	Cell10T2	Cell10T3	Cell11T1	Cell11T2	Cell11T3	Cell12T1	Cell12T2	Cell12T3
0	0.621916	1.1451	0.546786	0.623572	1.2758	0.568134	1.1474	1.13152	0.803493	1.38643	1.37627	1.04079	0.776912	1.3647	0.714253	0.989028	1.47964	0.83913	0.790313	1.28685	0.761148	0.653222	1.20666	0.736449	0.804144	1.3002	0.922218	0.800497	1.03709	0.722975	0.695707	0.898245	0.714501	0.616215	1.14282	0.61945
304.469	0.633474	1.16729	0.526063	0.616272	1.25321	0.581929	1.11555	1.16305	0.85453	1.33675	1.38673	0.935355	0.734048	1.34492	0.772082	0.867039	1.36624	0.803665	0.73287	1.14371	0.671722	0.6205	1.22412	0.686981	0.741841	1.19796	0.779662	0.789856	0.994144	0.763999	0.639476	0.859937	0.625341	0.527178	1.022	0.540374
611.469	0.651582	1.08094	0.565965	0.645574	1.25938	0.593833	1.17316	1.14664	0.850502	1.38178	1.45749	1.04978	0.690666	1.25243	0.719306	0.912125	1.4028	0.901955	0.768485	1.2087	0.742365	0.611028	1.19231	0.644313	0.7786	1.32479	0.814227	0.821965	1.02252	0.683556	0.679373	0.873817	0.746097	0.591404	1.03597	0.534217
918.516	0.818561	1.23414	0.759744	0.681149	1.30295	0.673118	1.11053	1.1896	0.894158	1.32073	1.39955	0.985305	0.63284	1.08432	0.626865	0.926811	1.3894	0.894465	0.724433	1.19696	0.809	0.747979	1.36663	0.844802	0.803298	1.2741	0.791844	0.799674	1.08063	0.670531	0.65711	0.926996	0.692451	0.564223	1.07735	0.545358
1226.2	0.673213	1.18389	0.609101	0.633808	1.22237	0.56785	1.13601	1.14942	0.811287	1.28991	1.40467	0.966494	0.646696	1.13281	0.611867	0.748438	1.22642	0.767119	0.656989	1.12976	0.650231	0.59603	1.11216	0.644101	0.696541	1.19991	0.733202	0.718063	0.974834	0.759302	0.594738	0.774404	0.55508	0.569002	1.08025	0.544423
1533.73	0.589877	1.15612	0.518612	0.617561	1.12083	0.547406	1.20384	1.20133	0.833374	1.28497	1.46026	1.18827	0.645649	1.225	0.608068	0.793906	1.18749	0.772783	0.645968	1.12193	0.717682	0.60069	1.18729	0.663794	0.701092	1.19749	0.677841	0.70241	0.986846	0.734373	0.620152	0.904808	0.60773	0.543131	1.08978	0.521389
1840.03	0.695303	1.21967	0.605303	0.653858	1.29112	0.653246	1.26172	1.2273	0.838501	1.31716	1.36091	1.02022	0.638558	1.1575	0.608622	0.829243	1.32509	0.758017	0.732474	1.20346	0.725859	0.630303	1.16288	0.68108	0.746969	1.28349	0.784548	0.751996	1.03678	0.860679	0.631782	0.904315	0.595088	0.558454	1.07762	0.544554
2143.67	0.655113	1.1939	0.533436	0.604082	1.14088	0.621336	1.2113	1.21149	0.862599	1.25473	1.36118	0.995805	0.648235	1.12015	0.575534	0.826544	1.26644	0.733208	0.660435	1.09624	0.651169	0.611936	1.18942	0.611333	0.683558	1.18835	0.694071	0.755044	1.01429	0.711607	0.611451	0.875073	0.622	0.541301	1.06227	0.536349
2448.3	0.633168	1.14715	0.518578	0.602212	1.14487	0.571751	1.11161	1.12295	0.865374	1.30795	1.42994	0.986752	0.706894	1.20074	0.633661	0.910388	1.50707	0.866486	0.65577	1.0695	0.741307	0.644496	1.2067	0.662625	0.667672	1.08985	0.63548	0.722196	1.00073	0.764156	0.650078	0.877025	0.619722	0.55379	1.08328	0.526936
2756.08	0.680942	1.21245	0.609416	0.659671	1.15768	0.641889	1.1814	1.19535	1.00843	1.31545	1.4117	1.12316	0.718449	1.23096	0.623824	0.833609	1.2558	0.832669	0.743127	1.18518	0.830664	0.556431	1.08489	0.688103	0.79104	1.31699	0.843188	0.71933	1.04013	0.80339	0.575874	0.792211	0.576121	0.594777	1.07518	0.692753
3061.25	0.629774	1.15205	0.591309	0.576743	1.17626	0.582921	1.04808	1.08232	0.918718	1.20566	1.36605	1.00408	0.585658	1.08248	0.542009	0.685328	1.15076	0.998977	0.799038	1.27311	0.916906	0.672396	1.22199	0.957633	0.771849	1.29168	0.962413	0.64123	0.985165	0.803946	0.545996	0.822374	0.804043	0.600602	1.0835	0.90566
3368.19	0.60295	1.20898	0.748167	0.651456	1.2573	0.811562	1.07655	1.05809	0.913455	1.2575	1.31345	0.999904	0.622859	1.09806	0.85179	0.857864	1.35394	1.73466	0.880355	1.45671	1.31733	0.712039	1.22751	1.15265	0.793643	1.32248	1.18129	0.798636	1.24555	1.63781	0.657821	0.918618	1.73913	0.751179	1.28789	1.3039
3675.61	0.805101	1.28956	1.52019	0.688143	1.27961	1.07469	1.07489	1.13717	0.891332	1.23327	1.38461	1.03991	0.697412	1.14846	1.29011	0.932725	1.47085	2.39713	0.83258	1.3405	1.39773	0.665726	1.21758	1.30218	0.971469	1.65318	2.00071	0.941926	1.45066	2.51866	0.852383	1.19795	2.79005	0.787097	1.30405	1.6943
3982.56	0.800579	1.34033	2.03716	0.695353	1.39315	1.44867	1.04318	1.00644	0.799398	1.14596	1.29456	0.905093	0.742893	1.37907	1.76998	0.934708	1.65479	2.9377	0.905169	1.47712	1.91111	0.837411	1.28597	1.4745	0.971752	1.58978	2.07395	0.922131	1.27817	2.43918	0.957369	1.31497	2.62822	0.710646	1.23192	1.68848
4288.45	0.792398	1.38613	2.4708	0.806147	1.49639	1.9501	0.965211	0.927937	0.966411	1.13846	1.19484	1.04377	0.851938	1.50784	2.09477	1.02268	1.66376	2.93253	0.994773	1.55578	2.1291	0.897237	1.48908	1.89944	0.927412	1.58618	1.99762	0.989089	1.51682	2.30533	0.915247	1.19866	2.47884	0.811102	1.34089	1.82431
4595.67	0.626231	1.21669	2.4102	0.71414	1.39196	1.97685	1.00087	1.01886	0.955604	0.991739	1.14737	0.909819	0.735778	1.34444	1.99301	0.880459	1.59263	2.77121	0.825434	1.37991	2.02635	0.718415	1.25858	1.65611	0.882923	1.52893	2.0909	0.935097	1.45528	2.09215	1.02683	1.37242	2.90743	0.816502	1.39759	1.87309
4902.87	0.68213	1.26902	2.34295	0.780446	1.49896	2.18749	1.0174	1.03757	0.98084	1.09324	1.12425	1.04022	0.800948	1.45614	2.06395	0.991341	1.71634	2.56908	0.868487	1.41107	2.01092	0.78061	1.43897	1.80134	0.951131	1.67145	2.06477	0.899139	1.39188	2.0382	0.963296	1.27512	2.66387	0.784944	1.42583	1.90502
5209.03	0.7083	1.25336	2.30197	0.724484	1.39939	1.98182	0.939564	0.959984	0.933103	1.10643	1.20235	1.0764	0.757557	1.39839	1.62511	0.970085	1.70459	2.01723	0.980002	1.66512	2.29784	0.743858	1.34854	1.66133	0.906718	1.62107	1.56953	0.947939	1.59852	1.69356	0.919146	1.20465	1.74396	0.809589	1.39522	1.88098
5517.39	0.776099	1.37361	2.42371	0.791944	1.59416	2.33223	1.04313	0.963056	0.976666	1.11601	1.23434	0.865032	0.798743	1.47135	1.36325	1.11581	1.90146	1.74929	0.945684	1.64782	2.05997	0.802537	1.26549	1.55207	1.01765	1.622	1.43312	0.83856	1.40979	1.2315	1.01806	1.35327	1.96327	0.888699	1.54236	1.95048
5824.95	0.698269	1.30146	2.28913	0.716426	1.53326	1.9627	1.01225	1.06125	0.887891	1.04661	1.13515	1.02518	0.802397	1.44532	1.07258	1.03871	1.66388	1.27012	0.818864	1.47928	1.81528	0.626525	1.14444	1.35227	0.866707	1.49608	1.08752							0.812857	1.53422	2.01623
6130.7	0.719672	1.40933	2.20555	0.706827	1.48229	1.71533	1.02352	1.0893	0.976718	1.15017	1.30183	0.973844	0.836512	1.41511	0.925804	1.129	1.8079	1.08603	0.93696	1.66549	1.99192	0.62343	1.19093	1.33675	0.880761	1.57327	0.853651							0.779194	1.42018	1.9338
6436.44	0.70725	1.35441	1.88918	0.668724	1.48488	1.40957	0.92716	1.07468	0.931075	1.109	1.26258	0.936222	0.714186	1.29339	0.607393	1.09418	1.7115	1.11443	0.916171	1.65617	1.54537	0.665031	1.28431	1.36527	0.806425	1.3509	0.802558							0.758517	1.40369	1.84769
6742.83	0.733641	1.42569	1.66965	0.716142	1.6182	1.15574	0.91946	1.02328	0.864438	1.02809	1.13823	1.03442	0.761257	1.32971	0.595613	1.0848	1.60723	1.08699	0.833473	1.44817	1.26799	0.594038	1.1576	1.14882	0.81728	1.34623	0.826855							0.747961	1.45614	1.85895
7048.02	0.714263	1.40236	1.4225	0.677491	1.40798	0.82161	1.02533	1.11352	1.0378	1.03394	1.19856	1.01106	0.746908	1.30861	0.621308	1.17904	1.70894	1.07499	0.88569	1.39089	1.09949	0.557647	1.1132	0.986771	0.816878	1.39592	0.811052							0.742939	1.42076	1.77578
7351.16	0.805822	1.57095	1.21346	0.692624	1.50621	0.821385	1.02548	1.05339	0.964557	1.07123	1.18341	0.997691	0.783608	1.37955	0.628629	1.15668	1.80239	1.13143	0.90719	1.51017	0.926153	0.596129	1.1455	0.897683	0.85216	1.30639	0.823973							0.7537	1.48587	1.79895
7656.75	0.740227	1.41526	0.910653	0.659552	1.40521	0.760202	1.07575	1.09347	0.958249	1.01597	1.09475	0.953642	0.807309	1.29129	0.64662	1.02003	1.63562	0.949159	0.843345	1.43884	0.827188	0.520237	1.03102	0.694239	0.719547	1.16191	0.700408							0.651055	1.33751	1.6224
7966.36	0.69523	1.33393	0.696873	0.71726	1.56345	0.723893	1.08523	1.17426	0.903889	1.04392	1.18922	0.931417	0.7003	1.18225	0.579659	1.05648	1.60322	0.945152	0.815081	1.33516	0.77703	0.53137	1.0018	0.595535	0.710416	1.23527	0.799885							0.657649	1.41221	1.55275
8273	0.642526	1.25255	0.581817	0.714308	1.53591	0.793769	1.06589	1.28577	1.11813	1.04352	1.2527	0.917275	0.712448	1.18774	0.527375	1.01771	1.51872	0.842221	0.808049	1.26723	0.722846	0.511686	0.928026	0.576414	0.78101	1.29682	0.67381							0.62769	1.30239	1.43664
8579.73	0.68489	1.30994	0.618314	0.591738	1.3683	0.65434	1.06034	1.22181	1.30465	1.08425	1.3157	0.944968	0.644064	1.06274	0.524964	1.02442	1.48162	0.943276	0.719841	1.19971	0.728299	0.585288	0.973932	0.558071	0.767385	1.19633	0.682453							0.579607	1.23697	1.33719
8885.42	0.624256	1.20639	0.53641	0.619626	1.38602	0.687427	1.03143	1.21227	1.09132	1.05538	1.22122	1.04392	0.599452	0.939948	0.495728	0.939978	1.35003	0.88092	0.672032	1.15039	0.576906	0.491781	0.925399	0.515992	0.725011	1.26612	0.639695							0.551219	1.21258	1.14865
9188.69	0.640412	1.26789	0.623213	0.685565	1.42569	0.738251	1.05776	1.15704	1.03797	1.04819	1.29397	0.969035	0.6718	1.00599	0.488037	1.0614	1.64544	0.946525	0.709086	1.14837	0.680216	0.492044	0.924453	0.509594	0.688317	1.18593	0.732528							0.56985	1.1739	1.07954
9497.05	0.67602	1.28458	0.618242	0.683924	1.51731	0.790485	1.10649	1.28315	1.15214	1.10424	1.24896	0.945035	0.677994	1.07441	0.565428	0.925782	1.42313	0.854692	0.70988	1.14024	0.655684	0.424715	0.833898	0.426745	0.753546	1.29887	0.685089							0.507161	1.14882	0.938922
9805.05	0.704395	1.31856	0.571558	0.704237	1.55912	0.725337	1.02176	1.16467	1.11194	1.08795	1.3206	1.04985	0.711381	1.13175	0.571267	0.942364	1.44225	0.930671	0.68086	1.06924	0.621737	0.395386	0.808646	0.414413	0.767282	1.24229	0.780329							0.48989	1.10988	0.778217
10110.5	0.712472	1.33001	0.59285	0.691666	1.5109	0.684131	1.17604	1.4152	1.19126	1.06837	1.17345	1.04151	0.667883	1.09174	0.52896	0.975934	1.44849	0.990132	0.748855	1.14373	0.644027	0.474223	0.85745	0.441839	0.742307	1.38144	0.745776							0.533339	1.10851	0.738077
10417	0.737452	1.41032	0.682775	0.700443	1.55817	0.698746	1.15566	1.38057	1.21356	1.10101	1.28703	1.03805	0.702229	1.21232	0.655429	1.03313	1.60281	0.913318	0.790437	1.23744	0.734228	0.425658	0.863056	0.445607	0.766695	1.22583	0.82385							0.536626	1.09335	0.604294
10722.5	0.713525	1.3733	0.662037	0.679044	1.51539	0.702019	1.0308	1.26998	1.05085	1.10906	1.34251	1.04409	0.628423	0.945835	0.592608	1.02075	1.59845	1.0874	0.773433	1.22715	0.701	0.413672	0.845152	0.413627	0.729556	1.21616	0.722718							0.488179	0.991704	0.511999
11027.7	0.768122	1.44753	0.686775	0.68127	1.55293	0.705578	1.05149	1.17258	0.96149	1.07114	1.27073	0.99752				1.05982	1.6655	1.2098	0.81772	1.37256	0.883981	0.527755	0.913961	0.59364	0.683118	1.22865	0.72849							0.528911	0.964188	0.538305
11333.3	0.718191	1.31208	0.658209	0.639474	1.49958	0.69506	1.05975	1.11544	0.987465	1.12389	1.24607	1.00331				1.08385	1.60753	1.09499	0.832543	1.35658	0.999681	0.458193	0.863459	0.496131	0.758324	1.33345	0.785306							0.584036	1.04488	0.586415
11639.3	0.661838	1.29621	0.551772	0.601201	1.35635	0.642282	1.03478	1.09262	0.901915	1.02548	1.1639	0.993196				0.905992	1.42207	1.13105	0.805317	1.35737	1.00786	0.449795	0.892109	0.530014	0.743301	1.30176	0.791422							0.498083	0.989402	0.478646
11948.6	0.769357	1.42225	0.683282	0.733216	1.57615	0.857066	1.04635	1.16589	1.0852	1.14537	1.23704	0.939365				1.07364	1.8407	1.29709	0.853599	1.39164	1.03929	0.514577	1.02963	0.546048	0.735404	1.2172	0.857224							0.46113	0.974445	0.513368
