# Supplementary material for: Information management for high content live cell imaging
Source: BMC Bioinformatics. 2009 Jul 21;10:226. doi: 10.1186/1471-2105-10-226 (PMC2723092; doi:10.1186/1471-2105-10-226)
Supplement: Additional file 8 — Training Data. Spreadsheet files containing the raw Nuclear:Cytoplasmic ratios for the training data. [file 1471-2105-10-226-S8.zip › TrainingSet7a.xls]

## Sheet: Sheet1
	Cell1T1	Cell2T1	Cell3T1	Cell4T1	Cell5T1	Cell6T1	Cell7T1	Cell8T1	Cell9T1
0	0.290724	0.305667	0.357626	0.250949	0.50434	0.152995	0.323189	0.31914	0.373237
291.828	0.998831	0.479452	0.583478	0.837061	0.869286	0.910091	0.35588	0.717859	1.57925
584.531	4.12874	0.960503	2.44821	4.11991	3.10159	3.36152	0.611895	1.82901	3.34699
877.922	4.43276	1.82809	2.96356	6.86561	4.68894	4.46255	0.987568	2.40908	3.89583
1172.19	3.94827	2.0677	3.04421	6.96105	5.96144	3.86672	1.14192	2.67044	3.99535
1465.67	3.81437	2.44117	2.78377	6.01386	5.99642	3.47014	1.4078	2.1139	3.55875
1759.81	2.88454	2.25827	2.3528	5.22827	5.12984	2.50816	1.51642	1.80792	2.96921
2053.47	1.88684	2.37889	2.09744	3.67915	4.12401	1.39615	1.29258	1.66769	2.47703
2347.55	1.17519	2.13505	1.5624	3.09677	3.46539	0.834262	1.44567	1.27957	2.07521
2639.33	0.544161	1.92389	1.05266	1.97349	2.19605	0.319387	1.35181	0.949073	1.202
2933.88	0.395103	1.5023	0.448095	1.17376	1.41076	0.242777	1.29565	0.792397	0.87481
3226.34	0.380782	1.16467	0.402198	0.590468	0.892075	0.192759	1.10377	0.550691	0.784403
3521.52	0.28478	0.819275	0.386402	0.419283	0.56611	0.195755	0.959965	0.381906	0.508092
3815.56	0.334571	0.608302	0.345001	0.40189	0.463589	0.21055	0.761042	0.321549	0.516052
4112.23	0.305222	0.420473	0.367324	0.400753	0.440547	0.229931	0.633584	0.259845	0.520478
4405	0.349187	0.396572	0.357513	0.345353	0.383872	0.206259	0.514729	0.230657	0.552158
4697.75	0.386879	0.284416	0.311697	0.308857	0.377628	0.258314	0.394851	0.189099	0.605664
4992.62	0.397454	0.26318	0.37958	0.351653	0.405717	0.303479	0.290753	0.252981	0.51969
5288.08	0.458056	0.252212	0.341445	0.333858	0.407427	0.414014	0.338049	0.313068	0.454771
5581.09	0.637916	0.249456	0.339373	0.336206	0.437583	0.489052	0.358205	0.478654	0.462163
5875.3	0.91753	0.20787	0.332624	0.36761	0.497313	0.42305	0.397217	0.552973	0.505646
6170.58	0.993125	0.213616	0.333949	0.312188	0.603741	0.297526	0.504422	0.553642	0.569195
6466.8	1.06849	0.238715	0.40297	0.287443	0.793525	0.227917	0.603889	0.49624	0.5885
6760.99	0.870466	0.264882	0.446496	0.37703	0.750879	0.1938	0.810808	0.425522	0.705596
7056.31	0.758382	0.247568	0.503239	0.434133	0.761708	0.213455	0.854004	0.36761	0.844134
7351.78	0.607562	0.273427	0.681498	0.582798	0.542104	0.211351	1.07137	0.285408	0.873898
7647.97	0.479445	0.267107	0.59496	0.539433	0.492264	0.206472	0.889196	0.227736	0.78098
7942.44	0.455837	0.333988	0.646405	0.58257	0.396866	0.211994	0.727133	0.301451	0.713588
8235.13	0.445491	0.345406	0.719848	0.511238	0.387806	0.249328	0.671773	0.326165	0.556264
8528.13	0.465656	0.28467	0.593744	0.480365	0.368453	0.299194	0.639608	0.366681	0.41899
8822.44	0.463657	0.246464	0.608889	0.493263	0.38846	0.396204	0.642876	0.478455	0.397694
9114.59	0.430145	0.231776	0.630915	0.559772	0.433671	0.468721	0.52002	0.554516	0.429864
9406.84	0.367105	0.258534	0.614761	0.550565	0.39462		0.419853	0.634226	0.494539
9702.36	0.400353	0.285734	0.625516	0.689628	0.446679		0.370163	0.655519	0.655249
9995.2	0.372102	0.261753	0.654819	0.609484	0.36651		0.398272	0.821791	0.965512
10290.3	0.448515	0.248077	0.558981	0.524949	0.37107		0.303806	0.822745	1.35726
10585.4	0.590857	0.249896		0.515713	0.49371		0.30558	0.544722	1.9354
10879.1	0.644014	0.294538		0.676581	0.531643		0.309569	0.56225	1.94206
11171.5	0.645226	0.284431		0.58337	0.596366		0.287388	0.415594	1.96805
11464.6	0.521065	0.266062		0.652942	0.60044		0.370751	0.382448	1.54956
11758	0.391242	0.327688			0.655751		0.470037	0.345434	1.11879
12050.2	0.343952	0.352659			0.562576		0.481892		0.638634
12345.3	0.328489	0.354067			0.411624		0.494042		0.505144
12637.6	0.299296	0.394671			0.391168		0.61313		0.472966
12930.9	0.331488	0.375073			0.38217		0.536002		0.478093
13225.6	0.374096	0.309217			0.413686		0.583655		0.455877
13520.2	0.235189	0.255035			0.41303		0.585838		0.559893
13815.2	0.298447	0.251612			0.524614		0.533687		0.476964
14108.3	0.443847	0.262017			0.426742		0.60202		0.387934
14402.3	0.500958	0.221652			0.352928		0.518992		0.411248
14696.8	0.667102	0.214673			0.438217		0.480376		0.486186
14992.7	0.680123	0.172856			0.553867		0.403348		0.514636
15286.3	0.549775	0.167657			0.645614		0.475696		0.633191
15580.2	0.404461	0.192083			0.700746		0.439816		0.639243
15875.1	0.235308	0.184103			0.628167		0.449009		0.788874
16169.8	0.274173	0.196922			0.558391		0.486992		0.632344
16463.3	0.280215	0.188152			0.476084		0.478813		0.605307
16757.6	0.303205	0.219463			0.423819		0.465076		0.576052
17051.8	0.295752	0.231505			0.432425		0.409097		0.576807
17344.9	0.359389	0.283184			0.49455		0.39357		0.473782
17640.8	0.384937	0.320348			0.499606		0.348878		0.389117
17934.8	0.366139	0.269285			0.440599		0.386359		0.46775
18230.9	0.440511	0.25045			0.418835		0.299973		0.474442
18525	0.472357	0.243191			0.52232		0.380269		0.525693
18819.5	0.510392	0.225599			0.591045		0.303242		0.690268
19112.9	0.664627	0.206809			0.670047		0.396871		0.711732
