# Supplementary material for: Information management for high content live cell imaging
Source: BMC Bioinformatics. 2009 Jul 21;10:226. doi: 10.1186/1471-2105-10-226 (PMC2723092; doi:10.1186/1471-2105-10-226)
Supplement: Additional file 8 — Training Data. Spreadsheet files containing the raw Nuclear:Cytoplasmic ratios for the training data. [file 1471-2105-10-226-S8.zip › TrainingSet7b.xls]

## Sheet: Sheet1
	Cell1T1	Cell1T2	Cell2T1	Cell2T2	Cell3T1	Cell3T2	Cell4T1	Cell4T2
0	0.860278	0.221891	0.915121	0.294372	0.869728	0.267362	0.852338	0.310459
291.516	0.726744	0.363176	0.969443	0.313173	0.855776	0.302791	0.826673	0.396129
584.61	0.714949	0.467793	0.641068	0.277255	0.724937	0.297606	0.903933	0.401238
877.672	0.979046	1.33135	0.879744	1.36756	1.03349	1.67763	1.028	1.53445
1172.58	0.817276	2.9773	0.893117	2.20732	1.00963	3.37033	1.05209	2.93401
1465.34	1.03989	2.92712	0.957261	2.82405	1.1551	4.01402	0.875767	3.42326
1759.55	0.991863	3.61122	0.923194	3.56851	1.0029	4.37979	0.867509	3.72993
2053.5	0.997514	3.23687	0.931005	3.25921	1.09736	4.64098	0.948498	3.74359
2347.44	0.88987	3.36981	0.844196	3.04706	0.950213	3.7959	0.891583	3.86616
2639.08	0.875821	2.53771	0.906586	2.7862	1.11235	3.2343	1.03059	3.27082
2934.09	0.853219	2.22553	0.880227	2.66565	1.16354	2.64581	0.979246	2.71154
3226.94	1.01653	1.47273	1.00462	1.80793	0.975202	1.48436	0.860849	1.99107
3521.98	0.815609	0.835931	0.871947	1.24373	1.00587	0.89252	0.794431	1.35474
3816.08	0.829934	0.547049	0.94975	0.877202	0.794214	0.527207	0.922006	0.85644
4112.59	0.79245	0.436527	0.884803	0.515075	0.927544	0.505227	0.912305	0.609882
4404.84	0.737359	0.425602	0.795944	0.46816	0.934402	0.381328	0.760864	0.491404
4698.16	0.698893	0.326269	0.808538	0.349191	0.960273	0.391822	0.843448	0.404419
4992.73	0.754076	0.354718	0.883161	0.476807	0.916605	0.388676	0.865249	0.485959
5288	0.852288	0.397202	0.81963	0.377778	0.844583	0.341992	0.831417	0.434333
5580.73	0.844413	0.355025	0.925581	0.36885	0.839952	0.303638	0.756525	0.415278
5875.58	0.638127	0.265019	0.962982	0.322417	0.770352	0.326447	0.749525	0.320826
6170.95	0.753773	0.346223	0.888361	0.349654	0.928997	0.437653	0.821271	0.341815
6467.09	0.837048	0.277131	0.796455	0.32269	0.914594	0.623771	0.745885	0.297111
6761.66	0.856437	0.334952	0.797898	0.339529	0.949493	0.740421	0.881681	0.416942
7056.8	0.772861	0.409546	0.769517	0.429401	0.898081	0.877994	0.820748	0.428324
7352.14	0.830094	0.426548	0.755431	0.565393	0.916612	0.628982	0.866077	0.584485
7647.98	0.867504	0.475793	0.875386	0.724163	0.859567	0.517845	0.86126	0.764778
7942.31	0.756431	0.524871	0.831582	0.808762	0.856111	0.345728	0.90728	1.07447
8235.55	0.868443	0.525115	0.763778	0.683898	0.86506	0.317657	0.745056	0.762958
8527.86	0.712092	0.378284	0.870787	0.666941	0.853773	0.305761	0.865222	0.771861
8822.37	0.768012	0.355139	0.931404	0.594529	0.851529	0.276218	0.892899	0.607997
9114.37	0.822366	0.314739	0.933373	0.56514	0.88328	0.357718	0.962509	0.7715
9407.39	0.951571	0.258313	0.882925	0.517488	0.80904	0.27016	1.031	0.71913
9702.08	0.999035	0.290802	0.886216	0.536156	0.862338	0.27398	1.04437	0.873431
9995.81	0.944343	0.280545	0.787235	0.542137	0.909952	0.245439	0.971728	1.07216
10290.2	0.745914	0.28259	0.830205	0.473554	0.820686	0.285022	0.90841	0.852649
10585.3	0.928578	0.271869	0.983323	0.471055	0.721049	0.32837	0.768069	0.953535
10878.8	0.920362	0.340152	0.914952	0.567072	0.83791	0.400525	0.936404	0.869195
11171.8	0.891271	0.310324	0.777682	0.518529	0.876108	0.513017	0.890447	0.733837
11464.9	0.944522	0.414949	0.978896	0.620206	0.801404	0.624514	0.849802	0.467979
11758.3	0.900141	0.487112	0.840092	0.870423	0.86699	0.571959
12050	0.850801	0.483603	0.767447	0.838076	0.784889	0.532443
12345.2	0.843156	0.504491	0.846118	0.765123	0.721082	0.354988
12637.5	0.929728	0.548752	0.888281	0.834599	0.889473	0.323068
12930.7	0.844006	0.571584	0.867088	0.783823	0.758161	0.279992
13226.1	0.965726	0.376923	0.786366	0.509054	0.882457	0.341781
13519.5	0.830953	0.406491	1.10701	0.488906	0.859463	0.247866
13815.8	0.891721	0.379305	0.749063	0.354083	0.781195	0.216877
14108.2	0.899914	0.316988	0.910565	0.376002	0.731481	0.304464
14402.6	0.850617	0.377915	0.948089	0.39012	0.775043	0.295571
14697.4	0.867411	0.501509	0.812403	0.349917	0.755433	0.296359
14992.6	0.785483	0.399188	0.837887	0.396224	0.813673	0.25415
15286.2	0.8357	0.492363	0.735407	0.421928	0.789355	0.325548
15580.7	0.879309	0.36778	0.818	0.358872	0.873979	0.484395
15874.8	0.851863	0.51422	0.766891	0.414162	0.789761	0.567297
16169	0.790483	0.549111	0.921043	0.429607	0.814454	0.613438
16463	0.957462	0.615053	0.867144	0.536904	0.862246	0.490506
16757.6	0.862655	0.664213	0.818868	0.610428	0.819912	0.431481
17051.8	0.936174	0.732119	0.967948	0.702475	0.763722	0.350025
17344.6	0.980436	0.842206	0.800814	0.768801	0.838706	0.265103
17640.7	1.03706	1.08716	0.850235	0.854187	0.811613	0.314434
17935.2	0.997998	0.735392	0.820554	0.697648	0.762929	0.284938
18230.6	0.982665	0.843507	0.815491	0.620413	0.851673	0.271701
18525.4	0.779386	0.483154	0.78861	0.497742	0.870358	0.264162
18819.2	0.905291	0.61961	0.834103	0.498005	0.968236	0.298713
19112.9	0.893081	0.473764	0.944396	0.453791	0.819063	0.280736
