# Supplementary material for: Information management for high content live cell imaging
Source: BMC Bioinformatics. 2009 Jul 21;10:226. doi: 10.1186/1471-2105-10-226 (PMC2723092; doi:10.1186/1471-2105-10-226)
Supplement: Additional file 8 — Training Data. Spreadsheet files containing the raw Nuclear:Cytoplasmic ratios for the training data. [file 1471-2105-10-226-S8.zip › TrainingSet7c.xls]

## Sheet: Sheet1
	Cell1T1	Cell1T2
0	0.427492	0.874028
292.593	0.478927	0.918264
585.406	0.478137	0.882498
879.625	0.441208	0.928429
1173.39	0.440256	0.879935
1466.64	0.420033	0.907442
1759.98	0.416606	0.858928
2055.25	0.423101	0.835855
2347.87	0.440369	0.80764
2640.67	0.456375	0.789741
2935.2	0.489804	0.904331
3228.22	0.512296	0.986579
3522.39	0.509898	0.934851
3818.5	0.470833	1.08846
4113.39	0.41087	1.0128
4405.58	0.441723	1.04035
4699.73	0.473695	0.914949
4994.64	0.501864	1.02327
5289.22	0.46856	1.09656
5582.06	0.447626	0.968181
5876.55	0.453403	0.982783
6172.37	0.424969	1.13497
6468	0.454192	1.06668
6763.69	0.422249	1.03227
7059.41	0.405094	0.941326
7354.26	0.406158	0.986604
7649.78	0.409492	0.858543
7943.81	0.414425	0.937279
8236.08	0.464749	0.868397
8529.28	0.412124	0.952782
8822.61	0.451302	1.0261
9115.81	0.395917	0.969277
9409.3	0.405294	0.934198
9703.05	0.438538	0.895785
9997.42	0.387337	0.87096
10292.3	0.396439	0.812949
10586.7	0.448511	0.803961
10879.8	0.403063	0.794878
11172.4	0.403284	0.78449
11465.8	0.419969	0.752011
11758.5	0.388492	0.664216
12051.8	0.437894	0.752886
12346	0.407385	0.687654
12638.4	0.422591	0.614901
12932.6	0.455613	0.520717
13227.7	0.437554	0.5842
13521.8	0.487158	0.641111
13816.7	0.446625	0.709824
14109	0.439906	0.809375
14403	0.483925	0.825033
14698.8	0.503695	0.888634
14992.9	0.521619	0.972121
15287.7	0.408773	0.913845
15581.2	0.494612	0.933218
15875.5	0.556532	0.886222
16169.2	0.547003	0.815578
16464.7	0.576788	0.82099
16758.5	0.610553	0.911315
17051.8	0.531517	0.89442
17345.6	0.568455	1.02092
17641.9	0.503739	0.924193
17936.9	0.58194	0.892483
18232.1	0.556642	0.891266
18527	0.558671	0.858648
18820.8	0.564637	0.816644
19114.6	0.585522	0.929562
