# Supplementary material for: Information management for high content live cell imaging
Source: BMC Bioinformatics. 2009 Jul 21;10:226. doi: 10.1186/1471-2105-10-226 (PMC2723092; doi:10.1186/1471-2105-10-226)
Supplement: Additional file 8 — Training Data. Spreadsheet files containing the raw Nuclear:Cytoplasmic ratios for the training data. [file 1471-2105-10-226-S8.zip › TrainingSet7d.xls]

## Sheet: Sheet1
	Cell1T1	Cell1T2	Cell2T1	Cell2T2	Cell3T1	Cell3T2	Cell4T1	Cell4T2	Cell5T1	Cell5T2	Cell6T1	Cell6T2	Cell7T1	Cell7T2	Cell8T1	Cell8T2	Cell9T1	Cell9T1	Cell10T1	Cell10T2	Cell11T1	Cell11T2
0	0.408178	0.574866	0.57706	0.2996	0.668355	0.370026	0.670029	0.47318	0.546714	0.344566	0.731393	0.465817	0.646792	0.29199	0.704438	0.313136	0.577279	0.426426	0.979032	0.380343	0.715112	0.573842
291.75	0.350573	0.464349	0.624431	0.342944	0.517131	0.334028	0.743023	0.407369	0.657152	0.504461	0.682216	0.481725	0.701983	0.264197	0.783788	0.290788	0.494273	0.408519	0.940049	0.353868	0.507578	0.544
585.969	0.318356	0.722305	0.681987	0.386055	0.669629	0.565339	0.779266	0.841413	0.572998	0.744513	0.640351	0.526857	0.721418	0.436808	0.753442	0.328077	0.53217	0.375363	0.912763	0.390262	0.61128	0.589181
879.766	0.308806	0.977971	0.697916	1.24048	0.646531	1.53273	0.806244	2.15059	0.61662	2.32611	0.730793	1.40273	0.73249	1.78878	0.693624	0.859253	0.472952	0.580141	1.06468	0.474391	0.513455	0.806867
1173.97	0.323434	1.06403	0.837654	2.33097	0.596012	2.62106	0.76685	2.74986	0.668701	2.66041	0.640114	2.71043	0.783587	3.93361	0.727813	2.7226	0.581794	2.34336	1.0234	0.872789	0.626046	2.43331
1467.08	0.329962	1.0935	0.778095	3.66553	0.67261	2.82347	0.782122	2.30475	0.787392	3.64832	0.622109	2.94727	0.72748	3.74282	0.72964	4.46176	0.66197	4.77624	1.1056	1.40372	0.964562	4.91425
1760.41	0.378361	0.902404	0.883642	2.5671	0.730861	2.08655	0.741519	1.12917	0.594225	2.41962	0.559745	2.96587	0.748302	2.52032	0.820868	3.98788	0.927499	4.38351	1.09907	1.21059	1.27533	3.32515
2055.36	0.336887	0.756684	0.864705	2.07522	0.603036	1.19051	0.780007	0.639014	0.67942	1.46702	0.660789	2.04827	0.766197	1.84093	0.814584	3.34992	0.888822	4.46622	1.0693	0.951955	0.916322	3.44374
2348.22	0.364472	0.688087	0.958805	1.23841	0.64696	0.698711	0.884702	0.571549	0.699443	0.671677	0.59282	0.875574	0.729996	0.930593	0.860503	2.53934	0.848361	2.62284	0.910403	0.514985	0.819385	2.5896
2641.3	0.311064	0.72944	0.779926	0.633761	0.632651	0.498681	0.733523	0.456856	0.53993	0.395413	0.557394	0.535578	0.701407	0.440392	0.94833	1.71686	0.652403	2.28954	0.756859	0.356785	0.649211	2.18095
2935.19			0.706461	0.523788	0.5735	0.384241	0.645449	0.433255	0.600779	0.328558	0.577971	0.491828	0.773989	0.459809	0.783504	0.692508	0.723968	1.4871	0.733	0.473342	0.676894	1.22322
3227.67			0.631688	0.467889	0.545202	0.438828	0.721544	0.487662	0.434489	0.402713	0.506377	0.395059	0.670685	0.327013	0.82355	0.497421	0.573878	1.07794	0.624214	0.351566	0.769928	1.07961
3522.34			0.60513	0.472838	0.533118	0.389537	0.712347	0.459444	0.531379	0.388117	0.438528	0.322099	0.723291	0.347922	0.742278	0.372498	0.616707	0.860745	0.66122	0.387442	0.760451	1.00984
3819.23			0.582467	0.398487	0.562983	0.326385	0.763628	0.546393	0.535364	0.360168	0.511042	0.333845	0.723132	0.264133	0.796392	0.322919	0.55033	0.582822	0.653171	0.326957	0.607075	0.652355
4113.03			0.594391	0.497553	0.474383	0.328985	0.693342	0.418124	0.55522	0.367103	0.603871	0.380611	0.682613	0.352522	0.702288	0.36056	0.571275	0.510452	0.744491	0.445375	0.612047	0.621923
4405.39			0.673121	0.434487	0.442199	0.295373	0.689642	0.435763	0.622689	0.388614	0.497369	0.303171	0.721372	0.305696	0.715473	0.307084	0.587369	0.488339	0.720668	0.370213	0.550823	0.466717
4699.62			0.653629	0.501033	0.419887	0.265873	0.894903	0.586878	0.532222	0.369233	0.556468	0.368605	0.760047	0.349565	0.8247	0.394772	0.762662	0.681913	0.711795	0.487914	0.631402	0.575256
4995.31			0.685097	0.447584	0.493166	0.273567	0.855919	0.72217	0.565393	0.263148	0.50047	0.34105	0.732821	0.614898	0.73109	0.359994	1.13665	0.961626	0.798196	0.419822	0.515108	0.661889
5289.22			0.728697	0.535223	0.493962	0.380759	0.72215	0.889051	0.487381	0.379795	0.455288	0.306302	0.760668	1.11415	0.723689	0.43627			0.768453	0.463601	0.562772	1.00348
5582.14			0.815309	0.60718	0.34877	0.623312	0.653056	0.947386	0.484938	0.406254	0.480027	0.388384	0.753585	1.5102	0.781507	1.09159			0.838766	0.48845	0.690859	1.40732
5877.17			0.778	0.800204	0.426533	1.2549	0.741357	0.78653	0.530786	0.550192	0.531641	0.540659	0.718692	1.46028	0.805106	1.7129			0.905974	0.725322	0.627545	1.80944
6172.92			0.70603	1.02395	0.534552	1.62961	0.678551	0.570586	0.627301	0.691952	0.52048	0.574263	0.846684	1.44983	0.775332	2.20283			0.981212	0.776483	0.609192	1.52366
6468.48			0.790677	0.932709	0.547872	1.32636	0.717533	0.480981	0.653311	0.746851	0.589981	0.558858	0.762749	0.69157	0.84246	2.24116			1.05063	0.724305
6763.38			0.662624	0.829268	0.529502	0.693193	0.965093	0.978443	0.508615	0.758378	0.642085	0.494054	0.78353	0.416605	0.867893	1.80501			0.843775	0.54022
7059.33			0.672563	0.590015	0.575794	0.494979	0.771164	0.875983	0.43734	0.477891	0.512796	0.418579	0.730339	0.377509	0.861656	1.34204			0.842922	0.458029
7354.91			0.668082	0.457647	0.551171	0.416959	0.800108	0.589397	0.419729	0.340729	0.456412	0.365014	0.7576	0.299047	0.909029	0.951092			0.703511	0.422548
7649.87			0.565703	0.451058	0.521536	0.566962	0.681796	0.604711	0.47383	0.336539	0.443736	0.273226	0.663191	0.286143	0.751095	0.464368			0.751098	0.45156
7943.75			0.547342	0.511756	0.594431	0.465322	0.69714	0.906735	0.44861	0.312209	0.45454	0.293202	0.738249	0.38961	0.831942	0.422618			0.739574	0.474857
8236.08			0.523315	0.530032	0.471857	0.330024	0.74417	1.44291	0.50673	0.324916	0.475529	0.277503	0.675287	0.3331	0.748392	0.39463			0.813299	0.531068
8529.86			0.690809	0.594405	0.455479	0.349616	0.616502	1.65767	0.511731	0.370088	0.404153	0.345283	0.670941	0.328725	0.754867	0.39156			0.757086	0.620161
8822.47			0.709735	0.660334	0.424535	0.374464	0.683593	1.51004	0.561419	0.503723	0.461505	0.371542	0.700912	0.298087	0.769391	0.481198			0.807673	0.792768
9115.59			0.589618	0.426168	0.374985	0.397641	0.701662	0.84873	0.696123	0.652528	0.501981	0.386455	0.647114	0.366064	0.942636	0.476948			0.789393	0.997384
9409.3			0.635859	0.42717	0.423649	0.896934	0.725543	0.508397	0.660443	1.2354	0.465658	0.557619	0.738471	0.39695	0.889671	0.714381			0.929086	0.969239
9703.02			0.714861	0.765965	0.755768	1.60281	0.631075	0.434948	0.55179	1.61241	0.510659	0.822396	0.856874	0.592455	0.902188	0.995139			0.725077	0.769295
9997.25			0.702821	1.0916	0.556746	1.81254	0.697243	0.478954	0.582344	1.76043	0.530962	0.923889	0.860282	0.82123	0.840704	1.5593			0.639821	0.503117
10292.2			0.711147	1.06276	0.673223	1.64171	0.540618	0.419289	0.56597	1.32082	0.494241	0.567656	0.689165	0.922114	0.884672	1.42786			0.585844	0.432488
10586.4			0.770593	0.931926	0.701433	0.878175	1.00257	0.971382	0.550287	0.905466	0.585588	0.445828	0.79372	1.05668	0.823785	0.947521			0.574826	0.479357
10879.2			0.669064	0.632316	0.628476	0.641537	0.960344	1.09607	0.559563	0.497417	0.565861	0.359432	0.811072	0.839841	0.894012	0.540938			0.56283	0.400514
11172.4			0.534633	0.517893	0.513794	0.459343	0.834913	0.828193	0.559341	0.392317	0.569967	0.313801	0.864825	0.542675	0.949405	0.560193			0.638721	0.576046
11465.7			0.518299	0.468521	0.613269	0.580211	0.69177	1.03387	0.497334	0.369054	0.50023	0.32163	0.793168	0.385751	0.858689	0.509694			0.607712	0.442049
11758.5			0.599876	0.475813	0.5396	0.362903	0.756802	1.68528	0.560947	0.444078	0.429744	0.373114	0.753107	0.382314	0.932084	0.494296			0.758824	0.520858
12052.4			0.508738	0.418875	0.474027	0.318609	0.844206	1.97546	0.444444	0.381474	0.435876	0.351193	0.731112	0.335999	0.978262	0.416195			0.63947	0.579834
12345.9			0.534459	0.381907	0.499572	0.328603	0.828954	1.56718	0.431666	0.326683	0.52022	0.37624	0.726476	0.349674	0.923227	0.508915			0.759149	0.657825
12639			0.552669	0.423473	0.445068	0.427694	0.796422	0.984601	0.515578	0.402952	0.524221	0.424937	0.707328	0.349319	0.789349	0.438741			0.616945	0.881593
12932.8			0.477533	0.37274	0.455832	0.408303	0.750174	0.596451	0.51668	0.466428	0.562007	0.417898	0.732129	0.376086	0.917602	0.496132			0.764692	0.86024
13228.2			0.494313	0.372919	0.52156	0.538555	0.708198	0.481735	0.475683	0.366517	0.557617	0.602257	0.791072	0.377556	0.966633	0.432419			0.669455	0.542973
13522.5			0.541179	0.329153	0.459244	0.670632	0.792011	0.49573	0.500924	0.55053	0.552064	0.637559	0.949198	0.427389	0.890284	0.687077			0.719963	0.695885
13817			0.638735	0.449868	0.58653	0.954093	0.715315	0.537857	0.514668	0.748695	0.603674	0.840772	0.842314	0.404008	0.969445	0.867537			0.593949	0.54535
14108.9			0.647049	0.447137	0.546616	1.03991	0.847555	0.516227	0.637766	1.08643	0.522116	0.926211	0.975926	0.546128	0.842849	1.04248			0.551774	0.533573
14403.6			0.581255	0.559282	0.62733	0.845935	0.72316	0.54495	0.534865	1.21744	0.582257	0.692508	0.879965	0.622023	1.1776	1.30263			0.560884	0.522266
14699.4			0.785824	0.833978	0.528491	0.469967	0.709197	0.546565	0.518232	0.941315	0.623971	0.565935	0.990322	0.807226	0.884505	0.828661			0.548454	0.494299
14993.7			0.667457	0.663022	0.569226	0.501557	0.652561	0.563995	0.506224	0.595319	0.618999	0.561439	0.938566	0.938835	1.01994	0.510747			0.604311	0.568398
15287.7			0.655864	0.415488	0.515773	0.434867	0.872421	0.550138	0.522459	0.417138	0.551413	0.574142	0.958	1.06516	0.921757	0.424843			0.591481	0.553659
15581.7			0.579033	0.325251	0.503065	0.426096	0.768784	0.91415	0.574495	0.484666	0.518624	0.469418	0.945767	0.735535	0.941476	0.503104			0.616106	0.611937
15876.2			0.573464	0.285438	0.455687	0.360013	0.667332	0.930579	0.566213	0.405455	0.526063	0.335138	0.910826	0.455517	0.932791	0.483592			0.723715	0.842697
16169.9			0.556463	0.299411	0.511032	0.392048	0.698745	1.08953	0.595389	0.440183	0.571997	0.429486	0.799542	0.409316	0.992784	0.51946			0.757509	0.953661
16465.3			0.475988	0.317228	0.452132	0.292371	0.709692	1.03186	0.507855	0.353074	0.578371	0.595609	0.805619	0.366043	0.898978	0.414039			0.548702	1.03191
16759.2			0.543717	0.429435	0.462114	0.401195	0.694353	0.746373	0.527251	0.34718	0.619886	0.802129	0.845189	0.425391	1.01336	0.520296			0.736556	0.97924
17051.9			0.534047	0.379485	0.468494	0.361367	1.01603	0.96654	0.536282	0.387404	0.58227	1.0841	0.822538	0.388679	0.879376	0.527953			0.760778	0.798782
17346.2			0.618123	0.408874	0.48911	0.429132	0.829672	0.658638	0.529375	0.627749	0.521248	1.45054	0.819302	0.431341	1.0301	0.55583			0.584619	0.51153
17641.8			0.587536	0.40802	0.524397	0.371788	0.705613	0.535259	0.531418	0.861347	0.670563	1.78086	0.817622	0.381758	0.966601	0.537108			0.525689	0.404766
17937.3					0.569995	0.491193	0.746525	0.683967	0.605798	1.00095	0.592153	1.57232	0.929005	0.490152	1.0327	0.831944			0.482281	0.464728
18232					0.479338	0.525824	0.67431	0.479132	0.593641	1.05109	0.711411	0.986122	0.909724	0.537994	1.00973	1.04088			0.56238	0.410145
18526.7					0.500189	0.653514	0.709782	0.652623	0.686783	0.975196			1.18012	0.723754	1.13793	1.45244			0.513512	0.384539
18820.6					0.495315	0.766737	0.74403	0.831209	0.648168	0.44656			0.862881	0.827484	1.03167	1.16289			0.505998	0.429632
19114.9					0.552696	0.534247	0.717873	1.11733	0.544708	0.478484			1.36919	1.42224	1.0573	1.03847			0.540993	0.482327
