# Supplementary material for: Information management for high content live cell imaging
Source: BMC Bioinformatics. 2009 Jul 21;10:226. doi: 10.1186/1471-2105-10-226 (PMC2723092; doi:10.1186/1471-2105-10-226)
Supplement: Additional file 9 — Test Data. Spreadsheet files containing the raw Nuclear:Cytoplasmic ratios for the test data. [file 1471-2105-10-226-S9.zip]

Archive with 12 entries (11 files):
- TestSet1.xls
- __MACOSX/
- __MACOSX/._TestSet1.xls
- TestSet2.xls
- __MACOSX/._TestSet2.xls
- TestSet3.xls
- __MACOSX/._TestSet3.xls
- TestSet4.xls
- TestSet5.xls
- TestSet6.xls
- TestSet7.xls
- TestSet8.xls
