# Supplementary material for: Information management for high content live cell imaging
Source: BMC Bioinformatics. 2009 Jul 21;10:226. doi: 10.1186/1471-2105-10-226 (PMC2723092; doi:10.1186/1471-2105-10-226)
Supplement: Additional file 9 — Test Data. Spreadsheet files containing the raw Nuclear:Cytoplasmic ratios for the test data. [file 1471-2105-10-226-S9.zip › TestSet1.xls]

## Sheet: Sheet1
Time	Cell1T1	Cell1T2	Cell2T1	Cell2T2	Cell3T1	Cell3T2	Cell4T1	Cell4T2	Cell5T1	Cell5T2	Cell6T1	Cell6T2	Cell7T1	Cell7T2	Cell8T1	Cell8T2	Cell9T1	Cell9T2	Cell10T1	Cell10T2	Cell11T1	Cell11T2	Cell12T1	Cell12T2	Cell13T1	Cell13T2	Cell14T1	Cel14T2	Cell15T1	Cell15T2	Cell16T1	Cell16T2	Cell17T1	Cell17T2	Cell18T1	Cell18T2	Cell19T1	Cell19T2	Cell20T1	Cell20T2	Cell21T1	Cell21T2
0	0.169354	1.21503	0.280022	1.15244	0.22122	1.21759	0.315323	1.29544	0.330343	1.1999					0.194764	1.35303	0.306679	1.21794	0.163888	1.31886	0.20054	1.07888	0.304166	1.64054	0.183849	1.27482	0.205846	1.00263	0.183506	1.22233	0.196802	1.09562	0.205187	1.24559	0.187516	1.31233	0.280088	1.42956	0.209429	1.38318	0.29873	1.35966
265.953	0.163247	1.28181	0.21754	1.15721	0.208721	1.21617	0.273929	1.35872	0.324492	1.26608	0.246622	1.43016	0.316644	1.20879	0.204508	1.41248	0.199925	1.2296	0.188466	1.41669	0.227089	0.874995	0.302376	1.70068	0.165366	1.28678	0.22319	1.05726	0.19927	1.22469	0.206442	1.17084	0.169098	1.21262	0.231718	1.36322	0.276411	1.46301	0.218139	1.40127	0.284235	1.45756
534.016	0.160257	1.15256	0.208055	1.16111	0.158267	1.10105	0.28301	1.40027	0.277273	1.20021	0.240516	1.34299	0.308045	1.24494	0.197439	1.36714	0.205091	1.23329	0.247663	1.35781	0.228858	1.11407	0.292066	1.59778	0.16146	1.24461	0.176605	0.955576	0.206369	1.21398	0.182281	1.20901	0.160979	1.25822	0.209346	1.38725	0.300642	1.57364	0.22149	1.38516	0.297842	1.44885
799.406	0.166113	1.11576	0.181515	1.19873	0.168222	1.09362	0.416053	1.40542	0.318421	1.19865	0.214871	1.45782	0.282641	1.19717	0.133714	1.40316	0.178373	1.22448	0.201608	1.38402	0.21571	1.07663	0.262634	1.49548	0.168775	1.19916	0.256642	0.98002	0.215965	1.17648	0.222893	1.14105	0.164618	1.16907	0.206897	1.37526	0.242699	1.41168	0.301298	1.42162	0.27268	1.43773
1065.98	0.159442	1.17337	0.155497	1.09516	0.219697	1.08883	0.413025	1.28231	0.470504	1.21966	0.215797	1.34598	0.359969	1.07779	0.157926	1.41585	0.17892	1.17138	0.220422	1.42163	0.231475	1.15368	0.277922	1.56564	0.162439	1.07918	0.223384	0.898171	0.180007	1.28596	0.221296	1.13129	0.166533	1.20557	0.205612	1.4277	0.210967	1.3348	0.31691	1.31449	0.307495	1.569
1333.84	0.150424	1.24132	0.162502	1.12834	0.215847	1.07136	0.569103	1.39933	0.526973	1.1763	0.201944	1.34451	0.314764	0.978373	0.149777	1.50735	0.171456	1.23568	0.247893	1.50123	0.227803	1.13945	0.241811	1.60485	0.162027	1.21992	0.198926	0.923661	0.186748	1.30625	0.225287	1.10687	0.190044	1.28687	0.200679	1.46353	0.223194	1.58399	0.314375	1.30856	0.222541	1.4251
1599.97	0.14377	1.23361	0.209715	1.1509	0.152983	1.13105	0.560489	1.30724	0.52841	1.24775	0.231585	1.28523	0.338185	1.23876	0.138575	1.46908	0.167716	1.23301	0.191124	1.37808	0.250589	1.07384	0.271139	1.56217	0.182582	1.17951	0.195672	0.942317	0.192524	1.15511	0.282379	1.1912	0.212206	1.29532	0.233759	1.40256	0.195393	1.3785	0.332837	1.35213	0.279167	1.39176
1865.91	0.139775	1.14361	0.240141	1.07099	0.215976	1.09656	0.59916	1.30938	0.476263	1.13786	0.226784	1.30781	0.331084	1.25058	0.170908	1.53446	0.219966	1.24813	0.192913	1.32741	0.282106	1.16609	0.267596	1.52665	0.176921	1.25956	0.234865	1.16209	0.194349	1.15018	0.323486	1.20396	0.20772	1.2905	0.248021	1.3693	0.195201	1.32472	0.305958	1.36325	0.243838	1.31632
2131.87	0.174392	1.33803	0.2982	1.17917	0.178763	1.11139	0.590685	1.29267	0.482345	1.19772	0.24178	1.34108	0.301337	1.15975	0.181456	1.58124	0.183612	1.23097	0.19117	1.27963	0.292482	1.07485	0.295808	1.43845	0.184306	1.2427	0.242499	0.988395	0.256054	1.19785	0.288901	1.21775	0.2315	1.20863	0.269944	1.40301	0.188383	1.30367	0.26119	1.33856	0.283831	1.37703
2400.41	0.161851	1.15019	0.238169	1.07289	0.216012	1.08156	0.521046	1.37289	0.432991	1.19399	0.201545	1.35583	0.296468	1.18699	0.14306	1.40576	0.159395	1.22673	0.187545	1.3796	0.257638	1.18576	0.254792	1.45118	0.164329	1.20333	0.217939	1.06238	0.21799	1.25858	0.267308	1.27527	0.244652	1.28835	0.241566	1.41243	0.203693	1.39169	0.214124	1.34719	0.245222	1.41594
2668.92	0.161991	1.1532	0.266931	1.1837	0.194329	1.17171	0.47661	1.43275	0.431491	1.18513	0.212935	1.40698	0.299679	1.21818	0.177337	1.5247	0.207019	1.34531	0.234417	1.35231	0.219398	1.26155	0.265236	1.49932	0.16409	1.31998	0.268789	1.15473	0.234401	1.37132	0.294948	1.47002	0.176658	1.30217	0.266459	1.35961	0.192177	1.38396	0.219631	1.29311	0.256747	1.45002
3008.7	0.182422	1.19508	0.202323	1.08005	0.289265	1.08605	0.439824	1.38522	0.504323	1.20551	0.258825	1.36704	0.325822	1.21556	0.168821	1.41322	0.181127	1.36639	0.204649	1.32726	0.235007	1.18271	0.254782	1.3114	0.198777	1.2898	0.276579	1.13329	0.212416	1.33578	0.267109	1.37093	0.177869	1.24513	0.27284	1.42792	0.195222	1.35285	0.205678	1.38413	0.240918	1.4655
3275.78	0.141549	1.22381	0.183985	1.22741	0.186947	1.18655	0.322834	1.25152	0.625253	1.33315	0.26995	1.54183	0.285885	1.23914	0.145461	1.4386	0.153894	1.44077	0.186553	1.35065	0.207297	1.15959	0.251005	1.37108	0.228673	1.40389	0.220795	1.10658	0.246914	1.39443	0.25664	1.46931	0.158423	1.28194	0.249325	1.43387	0.195188	1.36933	0.202829	1.37115	0.22756	1.517
3541.97	0.136693	1.26121	0.195273	1.20276	0.199364	1.27305	0.303543	1.32079	0.843559	1.4534	0.259375	1.62961	0.284639	1.33685	0.156102	1.51288	0.18664	1.47773	0.168562	1.33623	0.161633	1.20535	0.20495	1.35759	0.251827	1.42871	0.236005	1.1485	0.286666	1.35999	0.2306	1.45466	0.146329	1.21818	0.262926	1.45789	0.176739	1.39956	0.194292	1.3856	0.225348	1.50415
3810.67	0.155602	1.27969	0.21026	1.28501	0.235956	1.24995	0.336025	1.51134	0.902836	1.39564	0.334663	1.75156	0.293347	1.42304	0.145159	1.45365	0.15786	1.43169	0.184947	1.36966	0.176182	1.14586	0.199955	1.29044	0.254862	1.41399	0.230184	1.0839	0.273533	1.31277	0.207686	1.31596	0.164971	1.21623	0.272889	1.46237	0.21049	1.337	0.223287	1.29055	0.31745	1.46464
4076.97	0.187325	1.29111	0.170739	1.21998	0.284598	1.21668	0.368956	1.35417	0.895213	1.31991	0.292756	1.54972	0.321696	1.22184	0.139905	1.35528	0.17838	1.37696	0.20521	1.35369	0.177111	1.30641	0.216986	1.26138	0.27372	1.39446	0.263062	1.15223	0.312988	1.25153	0.235078	1.30148	0.178005	1.16861	0.244601	1.38825	0.185993	1.34818	0.225569	1.28926	0.382012	1.46668
4343.12	0.206243	1.23953	0.164988	1.19321	0.289305	1.2791	0.362343	1.41315	0.805719	1.2495	0.310202	1.47476	0.335983	1.26453	0.174785	1.48741	0.186181	1.30154	0.229062	1.24351	0.204159	1.23235	0.238726	1.20623	0.306259	1.42839	0.285382	1.18306	0.27966	1.22221	0.271434	1.38939	0.176305	1.09493	0.249405	1.21936	0.235352	1.33658	0.23964	1.19482	0.416487	1.49708
4611.69	0.17227	1.27217	0.187523	1.36702	0.227281	1.23823	0.295842	1.39067	0.724072	1.25763	0.294358	1.59672	0.344414	1.34001	0.166756	1.45687	0.220949	1.32864	0.294647	1.28286	0.247412	1.17823	0.26189	1.31578	0.294971	1.45236	0.266991	1.1876	0.257014	1.29993	0.215064	1.40402	0.158581	1.30733	0.26128	1.21981	0.213745	1.3881	0.243846	1.17286	0.429481	1.49128
4880.63	0.198265	1.30175	0.166367	1.18711	0.220419	1.1547	0.299888	1.36248	0.648095	1.29198	0.274209	1.50936	0.305536	1.15952	0.184005	1.43795	0.195236	1.26025	0.280309	1.2713	0.236375	1.26596	0.29168	1.46251	0.263674	1.58271	0.228217	1.17691	0.211726	1.28145	0.184496	1.29462	0.16999	1.23409	0.220618	1.16234	0.194797	1.34019	0.240549	1.26081	0.364434	1.49028
5147.69	0.204788	1.31949	0.150663	1.15172	0.177465	1.09642	0.212947	1.43311	0.484828	1.27114	0.241225	1.83714	0.277625	1.37651	0.152212	1.39226	0.193261	1.42625	0.378469	1.30311	0.220383	1.2197	0.359457	1.51505	0.244313	1.53776	0.2462	1.18568	0.165277	1.25228	0.205334	1.33795	0.226022	1.27832	0.253087	1.37576	0.221999	1.30344	0.286157	1.34597	0.337946	1.4716
5416.39	0.192163	1.25831	0.187624	1.23061	0.15863	1.12213	0.278951	1.32318	0.441572	1.20308	0.247465	1.5575	0.256792	1.20838	0.198003	1.4222	0.231872	1.37689	0.422364	1.28224	0.232146	1.08391	0.41869	1.34996	0.233258	1.39734	0.25041	1.00697	0.187293	1.22964	0.232053	1.27329	0.15745	1.07115	0.323658	1.43473	0.207279	1.19322	0.349518	1.33466	0.343866	1.45845
5683.17	0.183478	1.27563	0.175973	1.14832	0.181924	1.17871	0.274373	1.38008	0.391357	1.26663	0.222155	1.44777	0.244333	1.16438	0.222148	1.38083	0.238255	1.35428	0.380976	1.25801	0.17991	1.09014	0.44642	1.39571	0.20151	1.39526	0.224072	1.06172	0.169444	1.41723	0.240328	1.37094	0.171021	1.15452	0.299259	1.47115	0.194668	1.24587	0.460465	1.27826	0.397468	1.51292
5951.37	0.17771	1.29957	0.153552	1.26713	0.176996	1.19115	0.341262	1.36563	0.391525	1.19332	0.22503	1.52479	0.27308	1.23475	0.191866	1.3674	0.218569	1.33486	0.417337	1.26632	0.208304	1.10311	0.43533	1.33714	0.199762	1.40034	0.195497	0.975793	0.171131	1.39995	0.217164	1.40815	0.235497	1.2225	0.289177	1.52364	0.22896	1.41785	0.56914	1.36436	0.42492	1.52453
6219.5	0.183595	1.33952	0.15314	1.20054	0.166465	1.1582	0.45986	1.30935	0.497133	1.31725	0.228798	1.6914	0.292324	1.27366	0.192655	1.40269	0.195228	1.29418	0.423407	1.29422	0.2267	1.07173	0.393021	1.19524	0.212658	1.37492	0.208757	1.09459	0.188429	1.24774	0.19551	1.37956	0.247783	1.1294	0.383713	1.48157	0.28038	1.32862	0.662106	1.26322	0.447253	1.54254
6484.2	0.190824	1.28105	0.135924	1.2501	0.153792	1.26004	0.65336	1.34048	0.418037	1.25155	0.269	1.56598	0.319166	1.22576	0.207147	1.45394	0.22177	1.31564	0.45115	1.26643	0.215626	1.11209	0.399304	1.19192	0.215198	1.31851	0.235291	1.0335	0.21732	1.19061	0.219494	1.22416	0.262955	1.04977	0.360987	1.485	0.335551	1.50387	0.6856	1.27569	0.40589	1.49233
6753.81	0.158226	1.10015	0.177719	1.16172	0.162218	1.08476	0.782364	1.38104	0.414376	1.21375	0.271473	1.50738	0.369379	1.22522	0.203669	1.42024	0.276548	1.33513	0.402208	1.34726	0.203492	1.13968	0.390861	1.30651	0.188692	1.35018	0.255342	1.16161	0.220938	1.30171	0.214211	1.27465	0.288528	1.15628	0.325787	1.39371	0.303636	1.4628	0.931963	1.37035	0.458196	1.62221
7023.09	0.174181	1.14539	0.205443	1.15162	0.213059	1.05125	0.700242	1.30625	0.4251	1.19769	0.287539	1.54829	0.444352	1.30642	0.229344	1.50807	0.243725	1.32011	0.368616	1.35068	0.220533	1.16092	0.336867	1.2869	0.186218	1.38158	0.376412	1.15793	0.236649	1.54063	0.239672	1.35547	0.328647	1.33194	0.341162	1.46293	0.298705	1.4816	0.997706	1.38484	0.371945	1.54175
7291.11	0.159624	1.13634	0.198559	1.22619	0.192802	1.08322	0.698317	1.4056	0.392181	1.1871	0.324633	1.59274	0.505138	1.38093	0.243701	1.54585	0.221996	1.35566	0.328767	1.4517	0.199371	1.11117	0.268631	1.20239	0.210302	1.35386	0.333279	1.18135	0.252486	1.42384	0.25916	1.37886	0.326934	1.28868	0.358179	1.45144	0.272054	1.35831	1.05971	1.43407	0.398624	1.43641
7559.27	0.156646	1.1236	0.186993	1.14551	0.187224	1.11695	0.687977	1.42832	0.412514	1.21728	0.382746	1.64788	0.491411	1.36467	0.254329	1.46494	0.23153	1.33052	0.272411	1.53511	0.175395	1.08977	0.218452	1.10404	0.221137	1.36421	0.321164	1.05123	0.271611	1.44544	0.276299	1.30027	0.340231	1.36551	0.30034	1.46528	0.265758	1.47419	0.927103	1.30241	0.45249	1.52059
7828.37	0.160366	1.1543	0.230191	1.12506	0.191815	0.978222	0.663949	1.39208	0.397079	1.21803	0.452293	1.67263	0.529261	1.32974	0.278773	1.38439	0.212241	1.35731	0.239718	1.36777	0.186014	1.12202	0.251091	1.21406	0.240233	1.36254	0.326173	1.15736	0.327714	1.45716	0.254861	1.34243	0.306234	1.2744	0.251817	1.46069	0.248348	1.37415	0.945384	1.37136	0.463577	1.47371
8094.86	0.182404	1.28719	0.265946	1.12038	0.204652	1.06748	0.588312	1.42039	0.398577	1.22471	0.430911	1.67339	0.515146	1.06949	0.275717	1.36527	0.195882	1.32853	0.19384	1.33558	0.179141	1.12016	0.256668	1.24864	0.221592	1.31212	0.282852	1.07116	0.295351	1.36268	0.270951	1.43997	0.298234	1.34859	0.236344	1.46614	0.217327	1.39564	0.848933	1.42586	0.402457	1.41739
8358.78	0.189149	1.2387	0.341118	1.16086	0.191253	0.967204	0.514972	1.44111	0.444327	1.1773	0.378226	1.58459	0.506266	1.22032	0.277771	1.34778	0.173468	1.33189	0.19563	1.36566	0.185316	1.39649	0.302847	1.37814	0.171262	1.19586	0.287167	1.03381	0.313926	1.39809	0.255405	1.29903	0.280347	1.2819	0.220127	1.2609	0.212398	1.17265	0.601539	1.27834	0.394907	1.38919
8626.61	0.228471	1.31519	0.323663	1.13932	0.225072	1.04198	0.402832	1.35487	0.665906	1.1805	0.34194	1.51924	0.594102	1.19347	0.295353	1.40573	0.222999	1.27984	0.230189	1.3544	0.225345	1.10835	0.390625	1.35958	0.196487	1.17257	0.26447	1.08353	0.270738	1.55308	0.242341	1.3111	0.219891	1.35438	0.208283	1.32613	0.200158	1.2281	0.522349	1.32828	0.363896	1.37104
8894.19	0.207909	1.39172	0.360366	1.293	0.200362	1.057	0.312548	1.37441	0.737824	1.17986	0.243089	1.66981	0.603119	1.38481	0.328472	1.41846	0.293521	1.25007	0.243993	1.39238	0.254724	1.20637	0.520931	1.3669	0.170945	1.18391	0.238473	1.09936	0.248767	1.4208	0.212749	1.32017	0.200431	1.2245	0.232209	1.31282	0.204777	1.17542	0.575387	1.49844	0.417561	1.39155
9159.86	0.197005	1.37533	0.320512	1.20423	0.219917	1.15036	0.325844	1.40231	0.808437	1.18996	0.268043	1.64101	0.615422	1.3033	0.370204	1.4733	0.332413	1.34873	0.224723	1.31152	0.299456	1.1068	0.634553	1.39311	0.218581	1.0701	0.235965	1.08081	0.276878	1.42414	0.176346	1.23339	0.144818	1.11021	0.21793	1.23789	0.189074	1.16493	0.467847	1.32971	0.447758	1.45582
9424.61	0.236026	1.19688	0.292145	1.23543	0.195046	1.07239	0.384047	1.48447	0.873891	1.21079	0.238815	1.71133	0.725691	1.2954	0.325536	1.43473	0.251748	1.43037	0.222483	1.37677	0.347837	1.16022	0.762334	1.56388	0.261818	1.07665	0.251543	1.05752	0.289379	1.50262	0.155674	1.28444	0.131935	1.00407	0.205199	1.28592	0.1959	1.19457	0.451409	1.4268	0.416155	1.46399
9691.83	0.25344	1.24004	0.216343	1.06561	0.18611	1.00809	0.507836	1.42947	1.01019	1.26447	0.266605	1.60846	0.865338	1.28004	0.291527	1.53207	0.23093	1.33909	0.222323	1.37275	0.39661	1.14225	1.01151	1.70511	0.351388	1.17745	0.280023	1.00924	0.26684	1.45568	0.202832	1.27129	0.117739	0.758795	0.199244	1.24468	0.17093	1.21446	0.405892	1.39418	0.371309	1.40024
9958.52	0.24304	1.21785	0.191423	1.01528	0.176453	1.10263	0.486474	1.43346	1.13043	1.24784	0.227574	1.59345	0.798767	1.2464	0.246644	1.52932	0.217008	1.34547	0.221999	1.33142	0.390787	1.12357	1.35642	1.86175	0.401594	1.20548	0.345801	1.10004	0.253898	1.50302	0.198126	1.38079	0.126138	0.892266	0.19366	1.23139	0.191834	1.1827	0.303565	1.36255	0.328822	1.43028
10225	0.254192	1.1146	0.18247	1.08803	0.144983	1.07851	0.475737	1.31807	1.2003	1.35996	0.233478	1.73181	0.770901	1.32696	0.248092	1.5523	0.208639	1.18793	0.225154	1.33539	0.343777	1.16152	1.4498	1.71879	0.449004	1.2353	0.360873	1.08323	0.290788	1.47903	0.233576	1.35898	0.162253	0.921156	0.20534	1.18844	0.186951	1.13912	0.295806	1.3868	0.335914	1.51714
10491.5	0.255083	1.12466	0.195369	1.17441	0.198309	1.15475	0.766136	1.2247	1.0321	1.35415	0.277721	1.73585	0.752978	1.25008	0.220361	1.56224	0.212314	1.26	0.247427	1.27756	0.308945	1.11959	1.47077	1.59538	0.526007	1.31568	0.355137	1.10474	0.259377	1.22744	0.330753	1.31463	0.213767	1.08795	0.236685	1.25829	0.211367	1.17607	0.359128	1.42672	0.252459	1.41877
10758.1	0.260041	1.16968	0.19535	1.2107	0.153214	1.06667	0.834292	1.18203	0.867475	1.31448	0.224556	1.6432	0.741129	1.23014	0.22958	1.62321	0.20969	1.35055	0.250621	1.28076	0.315938	1.20681	1.28045	1.35864	0.575351	1.33187	0.296326	1.04802	0.303511	1.23245	0.300929	1.26727	0.258225	1.06473	0.280232	1.24935	0.22972	1.23417	0.415673	1.34084	0.250442	1.4262
11024.7	0.254967	1.26638	0.18074	1.24055	0.168073	0.936702	0.839568	1.15259	0.852877	1.26935	0.248316	1.58564	0.875294	1.23408	0.233338	1.56385	0.234617	1.31139	0.367035	1.3457	0.256419	1.1935	1.10434	1.2868	0.539132	1.27003	0.377421	1.05925	0.362128	1.33893	0.405562	1.29385	0.28054	0.942525	0.322388	1.26668	0.227897	1.23377	0.345065	1.22318	0.242226	1.32408
11291	0.242428	1.33528	0.172609	1.22224	0.212904	1.21382	0.857844	1.23497	0.822475	1.31784	0.229624	1.51633	0.8269	1.25944	0.294055	1.59859	0.241136	1.29352	0.456547	1.29035	0.279274	1.1752	0.801023	1.1187	0.479782	1.16226	0.463141	1.05006	0.351234	1.38704	0.409354	1.19729	0.32088	0.969537	0.29902	1.25527	0.234983	1.27859	0.353619	1.21188
11557.3	0.206064	1.27587	0.184734	1.2612	0.166735	1.19017	0.730843	1.26108	0.674353	1.28067	0.265673	1.52625	0.670064	1.00386	0.233897	1.35543	0.236087	1.29408	0.471825	1.27656	0.216138	1.16727	0.675074	1.17762	0.459088	1.18739	0.489709	1.08208	0.265229	1.32611	0.341248	1.15425	0.313425	0.792374	0.297368	1.26628	0.262211	1.27889	0.451264	1.3034
11824.4	0.181189	1.19283	0.187802	1.17944	0.243229	1.11986	0.63478	1.25187	0.539642	1.21133	0.337958	1.52684	0.624812	1.08485	0.200457	1.35908	0.305747	1.22878	0.560762	1.31609	0.263738	1.22127	0.724006	1.34003	0.413509	1.27876	0.4408	1.04509	0.221702	1.18502	0.353132	1.18625	0.36902	0.792663	0.317966	1.29333	0.259917	1.22839	0.509885	1.37614
12091.8	0.18931	1.18845	0.184016	1.18118	0.202392	1.04435	0.566597	1.25203	0.498672	1.13414	0.397133	1.50741	0.596826	1.06136	0.169384	1.26659	0.327549	1.29083	0.604833	1.36553	0.251055	1.23017	0.597676	1.41259	0.318134	1.25909	0.369022	1.04959	0.272945	1.31217	0.294961	1.06107	0.379688	0.844963	0.304202	1.27857	0.237812	1.28445	0.476541	1.24836
12360.2	0.188297	1.22496	0.178651	1.13404	0.235437	1.04693	0.402757	1.24279	0.425333	1.14004	0.511248	1.49494	0.463198	0.750008	0.203774	1.27955	0.285275	1.1831	0.657225	1.44974	0.234216	1.15229	0.396103	1.25393	0.29911	1.29081	0.346848	1.0648	0.263118	1.4698	0.231312	0.992594	0.371519	0.867929	0.303483	1.26084	0.228445	1.23181	0.584046	1.28724
12626.3	0.177328	1.16118	0.186421	1.10711	0.226501	1.02559	0.264495	1.21501	0.367857	1.13123	0.607154	1.51345	0.386096	1.11758	0.180633	1.2042	0.280308	1.16601	0.650051	1.45863	0.244159	1.14563	0.377314	1.23107	0.30286	1.19192	0.379109	1.0257	0.27484	1.52804	0.196782	1.10086	0.409963	1.02786	0.310914	1.2468	0.211052	1.23488	0.771059	1.40595
12892.2	0.165387	1.19305	0.147637	1.12419	0.216227	1.12479	0.241809	1.28163	0.368239	1.15006	0.622932	1.48214	0.302279	1.03478	0.241852	1.26604	0.273183	1.18589	0.649443	1.54635	0.278065	1.19875	0.280943	1.07828	0.254809	1.24505	0.39927	1.08786	0.252453	1.55299	0.206947	1.25774	0.307633	0.992081	0.310986	1.27185	0.186155	1.22947	0.872994	1.38084
13159.2	0.18722	1.3055	0.161859	1.11814	0.22778	1.11742	0.239752	1.30092	0.33264	1.10607	0.948549	1.6928	0.32072	1.06438	0.266236	1.22797	0.232125	1.11811	0.512154	1.56203	0.285173	1.05609	0.250868	1.05666	0.273383	1.24756	0.432418	1.07951	0.245088	1.53305	0.181816	1.14657	0.303294	1.09031	0.267904	1.25506	0.213137	1.2869	0.78025	1.28072
13426.4	0.185779	1.27418	0.170584	1.10168	0.151337	0.988035	0.257721	1.29272	0.368514	1.08439	1.23605	1.66851	0.27456	1.12395	0.285614	1.16982	0.30136	1.15699	0.401566	1.69074	0.392071	1.08014	0.292046	1.17824	0.283709	1.13446	0.411262	1.0878	0.263331	1.54618	0.218257	1.20305	0.266891	1.09632	0.277884	1.25528	0.1898	1.29254	0.865063	1.28229
13694	0.173426	1.21738	0.202906	1.12145	0.209744	1.13255	0.278301	1.2847	0.383951	1.07348	1.50893	1.77273	0.260023	1.08858	0.296434	1.18372	0.245892	1.06992	0.293917	1.61029	0.451296	1.25396	0.262172	1.12226	0.314166	1.14988	0.349946	1.05692	0.267752	1.42294	0.259517	1.25957	0.244153	1.0632	0.240361	1.25236	0.211871	1.30352	0.852669	1.3783
13960.6	0.267069	1.32989	0.218736	1.1975	0.285419	1.19342	0.249062	1.31015	0.323334	1.11066	1.5189	1.71759	0.260502	1.14694	0.293462	1.11267	0.209325	1.04503	0.304798	1.64903	0.48945	1.2037	0.295304	1.20172	0.316737	1.16671	0.286408	0.982833	0.321744	1.46968	0.257939	1.31808	0.231564	1.06293	0.259567	1.38439	0.183404	1.30571	0.753639	1.39673
14227.3	0.291773	1.41386	0.241725	1.13942	0.186516	1.20181	0.279538	1.28814	0.342636	1.14506	1.28667	1.63056	0.239633	1.08914	0.320849	1.07167	0.203196	0.952773	0.374445	1.57328	0.509945	1.1055	0.286917	1.14267	0.372862	1.18759	0.307435	0.94761	0.369442	1.60799	0.217775	1.34355	0.200014	1.24584	0.210515	1.36726	0.212206	1.30842	0.507003	1.33303
14494.2	0.196888	1.33248	0.221651	1.16486	0.252356	1.2317	0.287366	1.24249	0.300246	1.16683	1.15558	1.68235	0.309627	1.08216	0.290039	1.12758	0.282609	1.08649	0.345632	1.6797	0.422514	1.00725	0.248356	1.14773	0.375065	1.19955	0.26628	1.01153	0.423595	1.60537	0.233585	1.27056	0.192072	1.23375	0.235432	1.37543	0.162724	1.25113	0.352622	1.26392
14760.2	0.184229	1.30777	0.217582	1.16685	0.175714	1.20755	0.330968	1.24881	0.356283	1.09469	1.18501	1.79625	0.328296	1.10077	0.323108	1.09218	0.31547	1.10357	0.325496	1.59881	0.39768	1.01255	0.261229	1.21959	0.36703	1.18792	0.277603	0.9718	0.548034	1.5613	0.247719	1.12704	0.172365	1.12071	0.236892	1.3202	0.21014	1.29308	0.336524	1.32227
15025.9	0.210398	1.19888	0.225378	1.17128	0.169149	1.20748	0.299376	1.25697	0.366031	1.05953	0.946264	1.74435	0.226009	1.02407	0.340514	1.06284	0.304451	1.03992	0.276862	1.62809	0.324191	0.980788	0.257499	1.17817	0.410129	1.19936	0.254862	0.958917	0.558183	1.53215	0.210568	1.03	0.174632	0.870498	0.276946	1.24159	0.218243	1.24453	0.280736	1.21078
15294	0.197332	1.1778	0.219183	1.10693	0.180198	1.21451	0.291033	1.18687	0.560181	1.12976	0.732026	1.69372	0.235899	0.904505	0.361962	1.08112	0.272773	1.09938	0.312493	1.55416	0.378769	1.08167	0.423265	1.30079	0.349784	1.13811	0.262987	0.93086	0.527614	1.54924	0.240975	1.15944	0.205066	1.06114	0.233831	1.27942	0.215921	1.31068	0.280123	1.31096
15562.4	0.20665	1.25015	0.209217	1.11491	0.218675	1.27151	0.309654	1.26358	0.715058	1.08636	0.463737	1.81385	0.225618	0.733504	0.327647	1.12084	0.264888	1.10832	0.277201	1.48531	0.326004	1.11883	0.536218	1.2721	0.386252	1.054	0.246859	0.917817	0.572044	1.6645	0.225644	1.20644	0.264883	1.15778	0.225506	1.26755	0.221068	1.22347	0.271977	1.26199
15829.6	0.222244	1.20787	0.257579	1.2483	0.207139	1.29224	0.333083	1.30429	0.763062	1.10741	0.346127	1.70059	0.265882	0.689784	0.303195	1.13321	0.253878	1.08239	0.385593	1.47546	0.366492	1.04852	0.703862	1.39602	0.348155	1.0709	0.253763	0.922917	0.477143	1.55392	0.21865	1.16955	0.235842	1.17486	0.215021	1.23946	0.223739	1.25143	0.31442	1.24622
16095.2	0.186488	1.2047	0.193613	1.16609	0.183466	1.2241	0.289462	1.2501	0.82657	1.11353	0.26645	1.65527	0.27046	0.886872	0.240388	1.14531	0.266818	1.07939	0.362037	1.41728	0.316406	1.14995	0.726238	1.34014	0.324884	1.05678	0.237468	0.97773	0.397056	1.40969	0.224819	1.19794	0.223303	1.10203					0.330913	1.35587
16363.1	0.205168	1.13038	0.182671	1.14081	0.172928	1.27003	0.268034	1.28272	0.798089	1.13096	0.25434	1.51083	0.280567	0.839783	0.22253	1.15143	0.268621	1.13262	0.389544	1.48295	0.289698	1.08012	0.794359	1.24047	0.356869	1.03594	0.328409	1.06744	0.41752	1.50866	0.259831	1.30864	0.205275	1.11505					0.340902	1.35645
16630.5	0.19797	1.1438	0.20448	1.19441	0.201678	1.17312	0.30084	1.29273	0.757928	1.17838	0.259255	1.59974	0.261394	0.949795	0.21994	1.07959	0.213063	1.09205	0.389392	1.52755	0.24679	1.19811	0.906385	1.22226	0.337493	1.08434	0.322076	1.09034	0.350734	1.47749	0.373985	1.53974	0.198249	1.13708					0.301767	1.27659
16897.7	0.199707	1.15973	0.201411	1.09511	0.191556	1.14321	0.286709	1.27267	0.545864	1.19752	0.276385	1.59901	0.228934	0.903622	0.244617	1.18508	0.202293	1.07565	0.348509	1.46843	0.253099	1.20437	1.03984	1.34708	0.368592	1.10031	0.227901	1.03847	0.308204	1.36783	0.311721	1.39646	0.188463	1.11059					0.328206	1.30765
17161.6	0.204041	1.05904	0.21725	0.999123	0.21905	1.14781	0.35643	1.2374	0.450617	1.17398	0.311767	1.5995	0.232707	1.00364	0.230213	1.25139	0.204073	0.999935	0.301622	1.39163	0.302292	1.217	1.1185	1.46484	0.366454	1.0481	0.239757	1.02989	0.35923	1.4758	0.294448	1.39417	0.201209	1.11771					0.311774	1.3311
17429.3	0.196473	1.12642	0.168416	0.996063	0.247078	1.04319	0.384832	1.27419	0.399637	1.10595	0.255518	1.72345	0.198334	1.02082	0.187203	1.15384	0.216984	1.01976	0.257934	1.44096	0.266866	1.20758	1.08719	1.51955	0.360507	1.06357	0.252209	0.972614	0.315317	1.27292	0.272751	1.36056	0.222473	1.0802					0.305648	1.3375
17696	0.186917	1.10462	0.172631	1.10565	0.20795	1.0701	0.347696	1.25171	0.388584	1.10462	0.278865	1.80786	0.206899	0.986828	0.172957	1.1818	0.172885	0.945592	0.302783	1.43544	0.295019	1.22778	0.942724	1.46992	0.386986	1.06998	0.250485	1.0204	0.276491	1.29177	0.273769	1.40826	0.221728	1.07755					0.439783	1.32621
17963.6	0.171819	1.06322	0.187612	0.971483	0.241146	1.08981	0.352597	1.26177	0.403322	1.12846	0.320269	1.74154	0.236628	0.990059	0.219216	1.24697	0.363673	1.13645	0.317717	1.49014	0.293388	1.14847	0.774629	1.34813	0.410491	1.10598	0.246799	0.972229	0.284445	1.34268	0.341269	1.3928	0.287376	1.10872					0.559698	1.54733
18231	0.15964	1.13848	0.158858	0.908765	0.186962	1.09953	0.342382	1.27679	0.326336	1.18432	0.312657	1.86894	0.223885	0.957006	0.264741	1.26927	0.359367	1.18285	0.25336	1.39979	0.281202	1.20317	0.510357	1.1599	0.380127	1.0595	0.229961	1.02524	0.300316	1.30694	0.358003	1.36545	0.296783	1.15158					0.656245	1.63389
18497.9	0.133169	1.14066	0.173312	0.987455	0.178453	1.11894	0.292949	1.23317	0.334949	1.12311	0.316788	1.86154	0.213479	1.0013	0.223577	1.24662	0.30773	1.16981	0.251461	1.49154	0.296878	1.15851	0.510053	1.3854	0.455808	1.07741	0.32827	1.01234	0.281525	1.45973	0.498875	1.45713	0.366257	1.12215					0.72719	1.55055
18766.4	0.146497	1.15876	0.192672	1.04631	0.216435	1.21477	0.331361	1.23361	0.381992	1.20861	0.248846	1.67243	0.206144	0.987947	0.23714	1.24736	0.329024	1.12712	0.263274	1.52708	0.372118	1.10081	0.422802	1.2568	0.49768	1.16673	0.349679	0.967142	0.260462	1.38796	0.566016	1.48937	0.305219	1.11633					0.746162	1.51155
19034.6	0.16367	1.17729	0.192113	1.01332	0.169473	1.19669	0.309084	1.18302	0.364832	1.12092	0.258434	1.60194	0.203747	0.973027	0.243785	1.28623	0.297671	1.17717	0.222527	1.39688	0.542065	1.04105	0.332601	1.27391	0.593845	1.20232	0.381057	0.990048	0.226183	1.38191	0.466432	1.27984	0.384434	1.1596					0.816527	1.46614
19300.3	0.193231	1.22068	0.23068	1.0016	0.198293	1.01215	0.334051	1.13899	0.41809	1.14233	0.272287	1.35241	0.235019	0.793563	0.237131	1.26676	0.282434	1.18188	0.262546	1.33185	0.820915	1.1139	0.476703	1.25729	0.498128	1.1273	0.397572	1.00083	0.215654	1.40032	0.445244	1.39831	0.303812	1.11516					0.923956	1.48285
19566.4	0.162473	1.21371	0.223786	1.03131	0.160873	1.06511	0.254525	1.13905	0.35921	1.14544	0.273524	1.53425	0.206096	0.857831	0.210351	1.19729	0.288312	1.1901	0.249938	1.40763	0.866101	1.20349	0.386018	1.30584	0.502743	1.15158	0.376417	1.00689	0.255728	1.53558	0.476306	1.45021	0.299109	1.16172					0.953851	1.55419
19831.6	0.156439	1.17067	0.220304	1.00975	0.155381	1.07121	0.249666	1.12248	0.344072	1.22569	0.266507	1.51239	0.221674	0.96032	0.238494	1.22483	0.21377	1.1106	0.2379	1.38616	0.887882	1.28082	0.313906	1.08397	0.515465	1.10987	0.362456	1.02604	0.265461	1.48596	0.472672	1.51213	0.313337	1.09822					0.818601	1.46658
20098.6	0.168035	1.13585	0.249456	1.06949	0.205962	1.06066	0.261396	1.11737	0.339289	1.17105	0.300095	1.54662	0.257443	0.958503	0.237501	1.30665	0.18302	1.11497	0.240077	1.31071	0.809535	1.25695	0.287588	1.0162	0.505811	1.14874	0.34784	0.968203	0.269214	1.58249	0.362976	1.33353	0.277597	1.1649					0.782881	1.46422
20370.7	0.169842	1.05421	0.284998	1.00386	0.22507	0.997784	0.221804	1.11909	0.318339	1.24618	0.327218	1.73047	0.241857	0.953513	0.210089	1.37076	0.164524	1.09711	0.248523	1.40115	0.619104	1.2297	0.342216	1.11467	0.61557	1.20179	0.322821	1.00171	0.275313	1.54746	0.31571	1.3715	0.26576	1.18798					0.602729	1.30141
20636.4	0.179077	1.11405	0.292702	0.995353	0.21323	1.05342	0.278174	1.18264	0.363631	1.15359	0.308572	1.60593	0.265832	0.846746	0.221034	1.45702	0.193358	1.16737	0.277065	1.42281	0.534474	1.23187	0.317981	1.10677	0.585964	1.13257	0.32376	1.02092	0.277337	1.57197	0.267311	1.46348	0.200803	1.29905					0.504888	1.30236
20903.8	0.193957	1.08763	0.265654	1.00742	0.239588	1.17322	0.307597	1.1134	0.39887	1.15079	0.23848	1.42014	0.250763	0.857093	0.201869	1.40698	0.2181	1.20908	0.359125	1.4396	0.471979	1.18605	0.340625	1.09779	0.520077	1.09866	0.296566	0.977916	0.271799	1.44679	0.283246	1.38792	0.134033	1.213					0.427622	1.29119
21172.2	0.193759	1.07427	0.226543	0.931332	0.186438	1.09839	0.383215	1.12846	0.572298	1.20868	0.255149	1.5629	0.232666	0.914596	0.20798	1.48803	0.223339	1.22994	0.359922	1.50614	0.346833	1.19678	0.333725	1.10797	0.548015	1.13657	0.286277	0.990974	0.280966	1.52506	0.266795	1.29888	0.165101	1.17659					0.313327	1.294
21440	0.207305	1.09806	0.248371	1.05096	0.208694	1.27592	0.443404	1.12758	0.668514	1.26022	0.275478	1.63945	0.23019	0.835435	0.227618	1.57829	0.208345	1.31495	0.391622	1.51477	0.329929	1.1871	0.449157	1.24371	0.485822	1.05362	0.295337	1.01109	0.3105	1.51473	0.261977	1.48634	0.18307	1.21824					0.32909	1.26711
21706.8	0.195192	1.03431	0.282354	0.983676	0.213307	1.2137	0.439885	1.13756	0.78111	1.27067	0.329617	1.76646	0.234024	0.892889	0.209413	1.5398	0.175512	1.28171	0.340821	1.43374	0.322178	1.13577	0.449614	1.10291	0.394399	1.03284	0.306865	1.01184	0.334568	1.56608	0.21521	1.26177	0.327372	1.28725					0.306153	1.2583
21975.1	0.174144	1.08869	0.262333	1.00051	0.178699	1.17371	0.38518	1.17274	0.717885	1.2304	0.238289	1.52516	0.202788	0.894017	0.212674	1.48096	0.189882	1.36551	0.442392	1.47978	0.30412	1.10455	0.406129	1.10771	0.498367	1.10034	0.291689	1.01642	0.331823	1.57198	0.21362	1.27156	0.255484	1.20668					0.297307	1.24798
22242.6	0.190843	1.11443	0.242962	0.958102	0.224749	1.24337	0.382704	1.21374	0.70717	1.19609	0.251393	1.43534	0.218305	0.840843	0.212108	1.26564	0.164448	1.33785	0.467661	1.43593	0.28747	1.07513	0.392891	1.07617	0.478413	1.07639	0.301322	1.04304	0.380706	1.47258	0.212058	1.31384	0.252842	1.266					0.316648	1.20527
22509.5	0.140804	1.04073	0.262717	1.03317	0.184805	1.0445	0.342342	1.18025	0.668666	1.22964	0.206691	1.40923	0.215676	0.748007	0.215913	1.29843	0.226089	1.37928	0.480024	1.46253	0.247815	0.913083	0.340714	1.09243	0.439451	1.11295	0.317338	1.03991	0.457464	1.4036	0.208183	1.31251	0.262878	1.25794					0.283929	1.2676
22778	0.153999	1.05849	0.262835	1.0478	0.222926	1.14093	0.380271	1.22251	0.551771	1.20483	0.199681	1.4173	0.250671	0.666085	0.188848	1.23791	0.225293	1.31146	0.469664	1.40328	0.304699	0.93981	0.358749	1.05762	0.423938	1.07073	0.294237	1.04918	0.466343	1.36245	0.210118	1.28024	0.283451	1.23478					0.273505	1.20404
23048.1	0.150117	1.08551	0.230987	0.919229	0.233427	1.16997	0.335921	1.12958	0.495631	1.16396	0.208562	1.39714	0.277315	0.718834	0.16353	1.23871	0.19293	1.29819	0.470111	1.42755	0.333893	1.00711	0.416008	1.0976	0.364055	1.06187	0.324674	1.10505	0.463354	1.40463	0.207909	1.21158	0.268751	1.16281					0.259211	1.16699
23315.4	0.152041	1.18303	0.226595	1.00931	0.187514	1.15623	0.343124	1.10508	0.448479	1.20473	0.200703	1.48174	0.274523	0.834522	0.188862	1.27444	0.199047	1.23357	0.523111	1.4923	0.338288	0.906605	0.382449	1.0667	0.372169	1.10993	0.259203	1.05225	0.409258	1.2881	0.260656	1.11509	0.30934	1.17847					0.252878	1.13265
23584.2	0.183212	1.3089	0.233636	1.03838	0.213849	1.18298	0.382649	1.15488	0.475865	1.15472	0.199312	1.56477	0.241528	0.91387	0.195084	1.33111	0.230669	1.2207	0.493729	1.59235	0.281533	0.999777	0.377387	1.10314	0.37612	1.1007	0.281568	1.046	0.3802	1.31759	0.290176	1.16701	0.197516	1.2237					0.254959	1.15571
23854.2	0.19244	1.4313	0.244044	1.05247	0.213308	1.22573	0.363181	1.11773	0.431588	1.12845	0.188095	1.4255	0.281488	0.59405	0.170823	1.28048	0.221756	1.18301	0.468056	1.4908	0.376179	1.02258	0.435743	0.88982	0.440258	1.05671	0.329186	1.00188	0.329622	1.36266	0.305587	1.23639	0.185205	1.23886					0.254178	1.16366
24123.1							0.343313	1.05878	0.44749	1.11326	0.197685	1.38869	0.283299	0.513263	0.178719	1.23801	0.195401	1.18342	0.388365	1.52746	0.387417	0.870726	0.365435	0.691625	0.34725	1.065	0.335299	1.02128	0.234166	1.28881	0.304792	1.23672	0.153276	1.22664					0.265651	1.23365
24394							0.30751	1.04348	0.461299	1.14145	0.200503	1.39313	0.286602	0.536272	0.208496	1.21609	0.26428	1.2456	0.313994	1.52684	0.484458	0.942261	0.402017	0.778074	0.400082	1.06492	0.371347	1.0237	0.186608	1.25695	0.279627	1.17276	0.187591	1.2362					0.290312	1.28568
24665							0.260394	1.02502	0.457017	1.1508	0.227955	1.3853	0.296536	0.754013	0.230959	1.23681	0.30317	1.28332	0.339744	1.41148	0.550534	0.862592	0.378642	0.812268	0.488858	1.1553	0.409778	1.00372	0.249773	1.25251	0.31575	1.13653	0.218825	1.17418					0.334669	1.28227
24934.8							0.300492	1.02595	0.475983	1.13432	0.250987	1.37063	0.31626	0.562094	0.28544	1.23769	0.325601	1.16326	0.338895	1.39177	0.522904	0.556108	0.36716	0.821271	0.4418	1.11539	0.386895	1.04345	0.231067	1.35201	0.305563	1.20567	0.183956	1.19113					0.341553	1.1534
25200.3							0.252672	1.14619	0.401878	1.17639	0.226217	1.53271	0.336844	0.508252	0.230367	1.21566	0.359108	1.28694	0.318952	1.49335	0.606457	0.462032	0.246511	0.956252	0.377034	1.08663	0.372185	1.05255	0.248013	1.42847	0.264438	1.23209	0.147236	1.1415
25468.3							0.236057	1.13745	0.430572	1.22134	0.238653	1.55638	0.323595	0.759568	0.263535	1.25162	0.279971	1.36471	0.24103	1.44511	0.530647	0.667655	0.225801	0.929095	0.415362	1.12546	0.390444	1.07973	0.267904	1.44238	0.280615	1.22779	0.263737	1.17784
25736.1							0.268821	1.07637	0.515009	1.18877	0.251159	1.4104	0.355444	0.544366	0.29331	1.15896	0.387992	1.41415	0.299813	1.45407	0.536569	0.461434	0.273697	1.1021	0.394101	1.10075	0.355777	1.00863	0.271558	1.54138	0.30646	1.25893	0.241749	1.19034
26003							0.266615	1.0723	0.550718	1.18968	0.254312	1.43179	0.351542	0.902805	0.222753	1.12608	0.327425	1.35066	0.28605	1.47254	0.435681	0.647853	0.298027	1.13741	0.459189	1.05709	0.383589	1.03558	0.269126	1.4556	0.310034	1.22137	0.268152	1.22823
26268.5							0.36609	1.12791	0.614035	1.12229	0.267506	1.37918	0.312711	0.881522	0.254945	1.18947	0.380024	1.28594	0.29082	1.41178	0.469068	0.565613	0.302948	1.16731	0.444988	1.14484	0.327538	1.04788	0.231764	1.54827	0.285737	1.13734	0.202176	1.18695
26537.3							0.312524	1.09383	0.593018	1.0915	0.276339	1.38747	0.311629	0.88479	0.189207	1.21657	0.283642	1.26324	0.294587	1.55418	0.271592	0.373529	0.214225	1.13253	0.496068	1.16886	0.327955	0.995082	0.237429	1.49526	0.370675	1.16337	0.184898	1.22495
26805.6							0.4419	1.10022	0.660116	1.08756	0.268221	1.38087	0.303943	0.836774	0.171878	1.25712	0.234409	1.31861	0.2711	1.46365	0.242783	0.91255	0.226062	1.23471					0.253817	1.34816	0.332072	1.20969	0.193248	1.26716
27073.2							0.487386	1.09674	0.703376	1.07535	0.290213	1.3408	0.301305	0.791739	0.168687	1.2018	0.293672	1.32596	0.271805	1.47908	0.239148	0.83733	0.236748	1.12534					0.269598	1.27935	0.335697	1.23326	0.191858	1.20335
27339.3							0.477776	1.09198	0.624067	1.07692	0.324253	1.47685	0.283274	0.921509	0.192319	1.21453	0.249465	1.28698	0.310738	1.49519	0.270449	1.04077	0.253643	1.13565					0.260206	1.34805	0.311351	1.23472	0.165247	1.20104
27607.4							0.561659	1.06431	0.659459	1.06226	0.366974	1.44298	0.312108	0.947199	0.173051	1.23731	0.245206	1.31992	0.263169	1.43951	0.279059	1.32765	0.212656	1.16556					0.287962	1.34071	0.345246	1.24957	0.244761	1.26487
27872.3							0.458384	1.08981	0.604838	1.08362	0.36391	1.44931	0.310689	0.946567	0.168319	1.27472	0.239415	1.27992	0.344392	1.39067	0.246543	0.853059	0.321287	1.17953					0.316605	1.29417	0.404449	1.20487	0.213559	1.14994
28138.3							0.447196	1.08678	0.598635	1.09563	0.361134	1.43324	0.286246	0.961039	0.188099	1.22877	0.25115	1.36494	0.402823	1.38693	0.251434	0.922975	0.30909	1.15598					0.393224	1.40819	0.419272	1.22145	0.200417	1.13269
28405.9							0.335815	1.06522	0.472126	1.05765	0.367589	1.61047	0.267715	0.983213	0.176062	1.23153	0.246778	1.3867	0.435061	1.46741	0.272206	1.05089	0.337923	1.18749					0.394286	1.40573	0.504401	1.18079	0.175225	1.27151
28670.6							0.31033	1.02701	0.48978	1.07128	0.3652	1.63147	0.248617	0.896482	0.18456	1.29172	0.235951	1.38184	0.57419	1.41703	0.293005	0.837708	0.385439	1.13336					0.39857	1.43528	0.397235	1.16174	0.175838	1.35431
28935.9							0.30824	1.03235	0.513036	1.05859	0.441243	1.51398	0.275362	0.915271	0.198835	1.28437	0.203622	1.38332	0.571264	1.43627	0.29336	0.833383	0.325997	0.903754					0.33839	1.56117	0.328177	1.15876	0.197267	1.38381
29204.1							0.33025	1.06734	0.475993	1.09083	0.40198	1.4602	0.260573	0.964903	0.16814	1.28325	0.187468	1.18264	0.594975	1.48239	0.292976	0.803206	0.247833	0.865969					0.257234	1.45044	0.267404	1.15747	0.209858	1.36018
