# Supplementary material for: Information management for high content live cell imaging
Source: BMC Bioinformatics. 2009 Jul 21;10:226. doi: 10.1186/1471-2105-10-226 (PMC2723092; doi:10.1186/1471-2105-10-226)
Supplement: Additional file 9 — Test Data. Spreadsheet files containing the raw Nuclear:Cytoplasmic ratios for the test data. [file 1471-2105-10-226-S9.zip › TestSet2.xls]

## Sheet: Sheet1
Time	Cell1T1	Cell1T2	Cell2T1	Cell2T2	Cell3T1	Cell3T2	Cell4T1	Cell4T2	Cell5T1	Cell5T2	Cell6T1	Cell6T2	Cell7T1	Cell7T2	Cell8T1	Cell8T2	Cell9T1	Cell9T2	Cell10T1	Cell10T2	Cell11T1	Cell11T2	Cell12T1	Cell12T2	Cell13T1	Cell13T2	Cell14T1	Cel14T2	Cell15T1	Cell15T2	Cell16T1	Cell16T2	Cell17T1	Cell17T2	Cell18T1	Cell18T2	Cell19T1	Cell19T2	Cell20T1	Cell20T2	Cell21T1	Cell21T2
0	1.22769	0.117349	1.66969	0.188224	1.39844	0.134648	1.22607	0.33397	1.51131	0.163019	1.39657	0.128426	1.10894	0.140488	1.36957	0.161466	2.24794	0.20545	1.86384	0.382754	1.7322	0.213427	1.47208	0.326928	1.97174	0.203591	1.50362	0.128872	1.55047	0.106136	1.42557	0.100316	2.66694	0.218525	1.6215	0.146842	2.19511	0.162584	1.46138	0.101209	1.39008	0.118734
290.375	1.15833	0.106891	1.66622	0.175265	1.45503	0.148003	1.23512	0.305113	1.44955	0.151279	1.38049	0.112185	0.965943	0.146436	1.2867	0.136134	1.72168	0.142549	1.70126	0.307568	1.60802	0.21237	1.33437	0.352398	2.0653	0.238516	1.46541	0.139299	1.37093	0.113669	1.28909	0.118753	2.22672	0.234873	1.57014	0.156709	2.00771	0.185022	1.33818	0.0958738	1.20625	0.116838
583.078	1.1993	0.129096	1.40333	0.143778	1.41626	0.137663	1.15643	0.335081	1.46465	0.175022	1.39973	0.150397	1.03419	0.154985	1.33662	0.171636	1.70788	0.175272	1.92249	0.472728	1.86548	0.316796	1.55297	0.492724	1.69468	0.216856	1.39707	0.116824	1.337	0.115566	1.28898	0.122334	2.22362	0.281951	1.74536	0.166629	2.20926	0.160678	1.29729	0.090628	1.23265	0.100767
875.281	1.16195	0.108762	1.66921	0.130981	1.78326	0.156937	1.30118	0.279275	1.53778	0.160747	1.44011	0.136808	1.01336	0.185063	1.35567	0.210628	1.42971	0.118898	1.77979	0.313186	1.75617	0.252888	1.33033	0.419542	1.85497	0.227745	1.45003	0.10849	1.35286	0.0948672	1.28109	0.103277	2.09574	0.262358	1.7777	0.169458	2.14296	0.168692	1.465	0.104231	1.32123	0.121441
1167.45	1.18233	0.105522	1.37074	0.114282	1.86834	0.186464	1.28604	0.365842	1.68357	0.16592	1.4142	0.129761	1.04685	0.190525	1.43503	0.192938	1.45741	0.146433	1.7728	0.393459	1.8771	0.318755	1.35948	0.44822	1.49602	0.208416	1.46262	0.121365	1.39251	0.124455	1.26904	0.11692	1.96834	0.235601	1.67868	0.159445	2.06591	0.200877	1.36087	0.102084	1.40846	0.137324
1458.27	1.15814	0.128014	1.43641	0.113693	2.14538	0.250894	1.23842	0.369007	1.62328	0.200978	1.30749	0.160945	1.04647	0.153067	1.4204	0.273114	1.50066	0.192087	2.00306	0.460331	1.95589	0.313081	1.43262	0.485011	1.5996	0.207959	1.47001	0.124825	1.41137	0.128957	1.24056	0.112369	2.05228	0.261433	1.75565	0.195439	2.12402	0.212982	1.43578	0.106393	1.33706	0.119302
1752.09	1.13825	0.133423	1.3487	0.124897	1.7043	0.179646	1.27602	0.368024	1.44125	0.164196	1.31723	0.150618	1.07393	0.172607	1.41278	0.209159	1.5636	0.174441	1.81455	0.409432	1.88619	0.290869	1.55529	0.479101	1.54357	0.189624	1.43197	0.108425	1.45553	0.111097	1.39421	0.104908	2.03457	0.189688	1.73176	0.142312	1.89407	0.147701	1.41338	0.0872135	1.42904	0.120875
2045.28	1.17508	0.133256	1.25799	0.139696	1.87354	0.189653	1.30344	0.340013	1.4384	0.135937	1.15187	0.120488	1.1883	0.176307	1.39441	0.233113	1.43027	0.137448	1.85748	0.388586	1.82283	0.226533	1.37369	0.284205	1.58519	0.149682	1.43001	0.102781	1.51565	0.143288	1.34404	0.134646	2.24261	0.256804	1.58582	0.155962	1.88553	0.163344	1.43711	0.0897193	1.48242	0.142213
2337.39	1.13921	0.119143	1.20934	0.149501	1.65109	0.226028	1.25247	0.3676	1.36956	0.137031	1.1833	0.1311	1.13899	0.178384	1.29673	0.183323	1.45616	0.169135	1.6884	0.394812	1.61366	0.258248	1.62251	0.400757	1.54983	0.161403	1.35344	0.109626	1.45886	0.152694	1.27989	0.124628	2.42165	0.310747	1.70115	0.139766	1.60283	0.146491	1.63983	0.106252	1.54086	0.137715
2629.7	1.13393	0.118859	1.18829	0.147997	1.77659	0.23264	1.40445	0.371046	1.50682	0.149148	1.36109	0.148783	1.31965	0.206493	1.22695	0.216939	1.4925	0.158989	1.64546	0.46263	1.52782	0.256353	1.7281	0.37861	1.51945	0.193881	1.22083	0.0981453	1.55338	0.171667	1.3036	0.132351	2.44251	0.265788	1.72118	0.143341	1.66934	0.166475	1.47459	0.101056	1.40999	0.138743
3027.8	1.12586	0.10838	1.17298	0.161197	2.04132	0.190273	1.43644	0.279177	1.63524	0.128677	1.43045	0.126365	1.27461	0.203824	1.31238	0.157644	1.71526	0.196034	1.8293	0.436219	1.62432	0.244688	1.71446	0.342425	1.50957	0.151496	1.32135	0.103105	1.54153	0.164561	1.26773	0.108918	2.22831	0.208591	1.56285	0.173101	1.30231	0.114211	1.47325	0.0799108	1.46678	0.10631
3320.92	1.17022	0.113666	1.1827	0.149414	1.61479	0.174372	1.33957	0.37536	1.51491	0.143008	1.5605	0.181265	1.22912	0.157168	1.24654	0.192762	1.65204	0.192797	1.72267	0.472082	1.65798	0.289594	1.74737	0.348645	1.60464	0.18991	1.40474	0.129744	1.55497	0.222014	1.43706	0.176712	2.53526	0.293051	1.77342	0.1503	1.31771	0.134386	1.47948	0.0937882	1.46498	0.123593
3612.64	1.15741	0.138513	1.16459	0.166528	1.62112	0.222225	1.53177	0.439061	1.55078	0.16243	1.32079	0.157319	1.22137	0.174813	1.29714	0.18545	1.6715	0.188658	1.69188	0.462789	1.61761	0.282684	1.53818	0.307254	1.67901	0.206423	1.49622	0.126432	1.40992	0.242786	1.38618	0.167416	2.41461	0.27742	1.90409	0.156975	1.90368	0.172259	1.48965	0.0882371	1.38714	0.103174
3905.73	1.21425	0.100175	1.15068	0.178274	1.77561	0.424238	1.53812	0.494348	1.62952	0.207379	1.37483	0.19405	1.33283	0.208006	1.37319	0.24903	1.48215	0.181895	1.76781	0.526865	1.54026	0.233353	1.64243	0.321782	1.48912	0.142957	1.45888	0.101894	1.40077	0.390718	1.66578	0.266552	2.73479	0.414208	1.81161	0.147253	1.92256	0.134344	1.57508	0.117372	1.44102	0.127861
4197.45	1.19302	0.106572	1.31225	0.251541	1.68979	0.782575	1.61151	0.5885	1.42196	0.215819	1.45369	0.228702	1.43894	0.239771	1.25868	0.245832	1.43755	0.19452	1.45756	0.389667	1.48785	0.196895	1.66319	0.371803	1.66646	0.256599	1.34794	0.10224	1.46216	0.725322	1.63403	0.296707	2.25916	0.667442	1.66564	0.159978	1.80207	0.158271	1.47867	0.136844	1.50411	0.178011
4491.27	1.28506	0.153642	1.3161	0.383338	1.64389	1.26644	1.52253	0.646472	1.52331	0.250071	1.46836	0.297859	1.23886	0.236566	1.36644	0.313641	1.55993	0.263222	1.55142	0.519353	1.61773	0.339044	1.6531	0.609801	1.71322	0.39916	1.57061	0.155258	1.3743	0.96193	1.50177	0.405136	2.41116	0.972335	1.67571	0.213165	1.65175	0.203484	1.57266	0.173845	1.45864	0.198038
4785.58	1.28711	0.173543	1.26529	0.457216	1.67387	1.67322	1.57995	0.765934	1.58838	0.285394	1.39897	0.29978	1.45493	0.281095	1.38468	0.390778	1.33254	0.19647	1.36039	0.515358	1.44927	0.393679	1.676	0.668997	1.75869	0.525188	1.5558	0.157364	1.40547	1.20937	1.76867	0.555127	2.53026	1.21008	1.80165	0.333117	1.72185	0.249675	1.43961	0.241803	1.49305	0.217104
5078.47	1.33675	0.187857	1.33757	0.56261	1.68762	2.10104	1.77178	1.05731	1.64885	0.276435	1.29869	0.287471	1.31191	0.29792	1.39979	0.440505	1.32258	0.184876	1.32908	0.486809	1.65439	0.472533	1.79454	0.692111	2.06877	0.580655	1.62586	0.159644	1.38847	1.3152	1.61204	0.496354	2.27408	1.24133	1.69015	0.432349	1.53548	0.295395	1.29587	0.283932	1.38887	0.229822
5371.47	1.2975	0.168424	1.25663	0.716169	1.60113	2.6286	1.53118	1.03919	1.92154	0.336291	1.34949	0.301701	1.22957	0.26903	1.3395	0.438268	1.17862	0.1303	1.28865	0.530865	1.49772	0.470722	1.74668	0.940753	1.91968	0.511575	1.44814	0.177191	1.34296	1.39189	1.74709	0.67239	2.56976	1.4451	1.68874	0.552502	1.44402	0.25391	1.09927	0.407604	1.12341	0.36087
5664.06	1.28282	0.198791	1.31033	0.852459	1.65855	3.76608	1.64734	1.15491	1.76549	0.348088	1.38794	0.265388	1.37293	0.323832	1.43656	0.409707	1.33308	0.196524	1.29987	0.471445	1.67542	0.612333	1.88031	1.18964	2.0586	0.53337	1.47422	0.227599	1.21538	1.41603	1.6418	0.703664	2.21287	1.31283	1.57491	0.575706	1.68997	0.348314	1.21723	0.470426	1.12286	0.338081
5956.61	1.17708	0.180631	1.14176	0.900756	1.44983	3.5724	1.47243	0.994429	1.92908	0.398748	1.35923	0.281606	1.31471	0.330651	1.48117	0.42168	1.3707	0.220378	1.35125	0.484537	1.65833	0.60039	1.73868	1.14974	1.70511	0.47996	1.38925	0.216128	1.32175	1.68625	1.63386	0.764822	2.43	1.16685	1.62769	0.619973	1.95886	0.405003	1.27916	0.482301	1.11432	0.418815
6249.81	1.2286	0.216397	1.28177	1.01916	1.45887	3.85026	1.56041	0.743169	1.88609	0.449594	1.19402	0.2118	1.34259	0.33354	1.55136	0.300042	1.246	0.189663	1.31902	0.342045	1.57641	0.37636	1.60409	0.950806	1.74559	0.421145	1.36306	0.204055	1.42649	2.00142	1.51425	0.598721	2.14611	0.767246	1.46223	0.55913	1.81093	0.461677	1.33688	0.537104	1.07881	0.399643
6540.81	1.19568	0.240386	1.18515	0.855126	1.47554	3.80893	1.49286	0.521064	2.07499	0.560384	1.17211	0.206158	1.44961	0.312622	1.78233	0.303778	1.63973	0.272371	1.3052	0.360076	1.71991	0.323055	2.023	0.968592	1.84907	0.418883	1.43365	0.2659	1.47988	2.09554	1.52417	0.442941	2.19753	0.514741	1.50482	0.48009	1.71959	0.435536	1.3192	0.553036	1.11479	0.370466
6831.81	1.14032	0.226555	1.21435	0.697203	1.6998	4.46564	1.56525	0.357429	1.78616	0.481634	1.17588	0.164221	1.20633	0.20288	1.42165	0.180878	1.39728	0.139375	1.35621	0.33401	1.56365	0.247641	1.5698	0.588981	1.89229	0.28653	1.44769	0.218085	1.30664	1.81444	1.40728	0.302049	2.02497	0.254263	1.30914	0.338409	1.66255	0.340242	1.27152	0.499355	1.119	0.307286
7122.91	1.1638	0.206486	1.17207	0.565141	1.52612	3.95945	1.30356	0.378542	1.89332	0.491635	1.30859	0.164127	1.18513	0.162457	1.35648	0.171161	1.57003	0.151511	1.37604	0.379422	1.79166	0.269638	1.68794	0.495012	1.99969	0.249285	1.36402	0.197437	1.44617	1.90823	1.45324	0.284578	2.27927	0.272789	1.39321	0.285909	1.55989	0.249044	1.28916	0.592032	1.14387	0.251493
7413.53	1.2865	0.218822	1.13286	0.369361	1.39816	3.60094	1.23086	0.401956	1.58439	0.386623	1.35836	0.160388	1.387	0.152812	1.31568	0.182964	1.57721	0.160173	1.54997	0.401655	1.75424	0.27498	1.69133	0.409975	2.1208	0.243856	1.46017	0.181485	1.39115	1.73688	1.4758	0.26833	1.92213	0.230152	1.22711	0.153554	1.48947	0.190598	1.30167	0.661515	1.22814	0.263012
7704.14	1.26099	0.210501	1.1194	0.227064	1.28231	3.81067	1.26152	0.368127	1.77037	0.395776	1.29007	0.140324	1.26626	0.137627	1.43269	0.192101	1.45953	0.138713	1.46496	0.44179	1.52693	0.229418	1.57635	0.390043	1.81241	0.228259	1.38215	0.151125	1.39729	1.62539	1.55558	0.244656	1.7737	0.208647	1.22069	0.132187	1.51611	0.155128	1.29279	0.69852	1.23207	0.233285
7994.66	1.14838	0.197473	1.21913	0.148912	1.29261	4.10494	1.23653	0.302154	1.92402	0.338004	1.22632	0.127291	1.51655	0.147819	1.34984	0.161258	1.63835	0.132352	1.53337	0.45778	1.68461	0.224305	1.70185	0.37663	1.98692	0.219354	1.25841	0.12479	1.30535	1.40824	1.35756	0.152437	1.13723	0.150529	1.47148	0.143133	1.48155	0.123978	1.34219	0.671032	1.29697	0.202197
8287.13	1.15811	0.184612	1.11163	0.137171	1.27894	3.89996	1.22177	0.286018	1.98771	0.264558	1.2896	0.127709	1.79332	0.156084	1.41042	0.184251	1.55846	0.124644	1.44515	0.460989	1.55006	0.180802	1.38206	0.33027	1.68969	0.193147	1.27565	0.131506	1.43853	1.52724	1.43464	0.142109	1.1551	0.137745	1.35349	0.123303	1.50953	0.115491	1.39058	0.685909	1.27395	0.166178
8578.98	1.18139	0.24773	1.1216	0.117683	1.23231	4.01484	1.38011	0.397824	1.78338	0.1753	1.25335	0.139369	1.62533	0.115837	1.28409	0.139481	1.90392	0.156789	1.59942	0.709035	1.8241	0.207805	1.60734	0.344775	1.8131	0.203123	1.26977	0.115092	1.39475	1.39696	1.3254	0.116737	1.55157	0.175821	1.50062	0.136326	1.50641	0.140688	1.57292	0.764091	1.33973	0.170319
8870.23	1.10584	0.184042	1.12037	0.12626	1.2737	4.04103	1.27581	0.605219	1.83386	0.165345	1.22997	0.156318	1.54388	0.168924	1.48308	0.184627	1.84591	0.158062	1.45251	0.816224	1.58297	0.194236	1.39679	0.33102	1.53549	0.191777	1.23939	0.116889	1.55881	1.34532	1.41268	0.113132	1.86182	0.15977	1.56618	0.127032	1.58133	0.140829	1.38611	0.67332	1.3185	0.186379
9162.8	1.1228	0.298161	1.14562	0.114994	1.22414	3.60654	1.4153	0.783954	1.60734	0.128341	1.28744	0.156463	1.46907	0.148656	1.34973	0.224141	2.03838	0.193323	1.54128	0.942831	1.87672	0.239802	1.50949	0.305674	1.59757	0.222946	1.22585	0.118935	1.47051	1.02672	1.34616	0.117862	1.82826	0.165396	1.48991	0.155082	1.5534	0.130297	1.3999	0.640678	1.09892	0.244256
9455.83	1.11924	0.173176	1.09483	0.134974	1.21612	3.45328	1.29276	0.854966	1.90496	0.169012	1.2979	0.202835	1.60039	0.183945	1.27984	0.273276	1.84467	0.222498	1.35942	0.913337	1.64758	0.227444	1.38161	0.411455	1.52295	0.262644	1.20006	0.139656	1.42251	0.719057	1.3667	0.125933	1.91554	0.22642	1.3809	0.129935	1.52422	0.120128	1.21215	0.510089	1.09879	0.204582
9746.66	1.14464	0.172431	1.08676	0.129008	1.23093	3.23319	1.25697	0.924078	1.82299	0.158011	1.36727	0.239768	1.43904	0.145213	1.42614	0.457568	1.99866	0.263625	1.42817	0.878441	1.8013	0.236592	1.4625	0.508789	1.49435	0.288631	1.24364	0.144441	1.4576	0.540402	1.27765	0.122311	1.59263	0.230316	1.51157	0.147595	1.37451	0.119727	1.29004	0.404244	1.23371	0.244236
10040.5	1.30764	0.153616	1.14699	0.115907	1.25592	3.13305	1.32988	1.03124	2.12515	0.183332	1.42627	0.266259	1.80026	0.229932	1.57826	0.820118	1.96329	0.332967	1.56357	0.742292	1.62509	0.206216	1.30912	0.516127	1.48276	0.346901	1.45006	0.166008	1.46578	0.383673	1.30752	0.140794	1.62347	0.297472	1.64777	0.171534	1.42545	0.141456	1.26408	0.330525	1.30526	0.616279
10332	1.19196	0.148192	1.1928	0.136595	1.23844	2.58273	1.3417	1.18084	1.77797	0.162243	1.21012	0.266472	1.4398	0.178969	1.44386	0.859636	2.15564	0.414477	1.66823	0.525822	1.76539	0.234589	1.31469	0.661208	1.40837	0.380371	1.52815	0.165232	1.28482	0.237329	1.28163	0.141763	1.64997	0.397077	1.53652	0.219	1.34479	0.183866	1.28301	0.263495	1.17494	0.62649
10623.4	1.30512	0.158436	1.10102	0.131704	1.22649	2.3124	1.27282	1.17839	1.76156	0.151661	1.20313	0.294485	1.52734	0.214688	1.26632	0.687948	1.93611	0.410163	1.62619	0.392742	1.76367	0.243413	1.19353	0.759333	1.43733	0.396567	1.45435	0.136357	1.27543	0.131408	1.22042	0.172615	1.97667	0.6282	1.6781	0.335093	1.48653	0.245086	1.22765	0.261839	1.09715	0.733705
10914	1.20078	0.138568	1.15446	0.148443	1.34256	2.41403	1.28787	1.26381	1.76744	0.166697	1.19965	0.279381	1.54094	0.255542	1.16827	0.556967	2.00315	0.483139	1.5208	0.352938	1.86828	0.249276	1.29955	0.913484	1.40892	0.40259	1.55798	0.172066	1.31461	0.162027	1.25364	0.241533	2.25904	0.903175	1.6107	0.42803	1.54787	0.308211	1.18555	0.20914	1.11667	0.887991
11204.5	1.20996	0.138258	1.15188	0.159948	1.36467	2.28805	1.27831	1.22454	1.73114	0.127356	1.24709	0.259829	1.71583	0.300472	1.18213	0.440669	1.81359	0.370162	1.30363	0.284741	1.6357	0.214788	1.08357	0.847101	1.25202	0.355679	1.56129	0.194376	1.33588	0.149618	1.19529	0.258814	2.46256	1.00116	1.66426	0.592053	1.47633	0.311729	1.12934	0.205799	1.0868	0.934436
11496.2	1.16504	0.180358	1.12475	0.178255	1.50002	2.21364	1.30824	1.0216	1.86985	0.196131	1.32991	0.310011	1.81568	0.340334	1.22596	0.369514	2.1097	0.472688	1.43664	0.375147	1.71759	0.285636	1.38444	1.08552	1.14931	0.417752	1.41735	0.236473	1.35104	0.153778	1.18537	0.289903	2.02949	0.801708	1.48547	0.535952	1.46013	0.331096	1.1008	0.193721	1.07427	0.946334
11787.7	1.24739	0.244069	1.17602	0.198259	1.54613	1.93717	1.45144	0.887299	1.87445	0.216299	1.32806	0.317082	1.58631	0.339833	1.3583	0.281905	1.93311	0.504611	1.20158	0.331872	1.73814	0.292739	1.56662	1.15354	1.06642	0.366393	1.18249	0.227997	1.38486	0.141788	1.31069	0.264496	2.303	0.888223	1.7396	0.743101	1.60974	0.289863	1.1486	0.177437	1.06052	1.05217
12079.4	1.19467	0.269474	1.27979	0.181603	1.64055	1.92643	1.37737	0.723877	1.77705	0.202093	1.27662	0.24973	1.38523	0.349088	1.23941	0.202736	2.04091	0.501236	1.27611	0.309056	1.91228	0.328732	1.63407	1.12292	1.13461	0.326534	1.15138	0.220521	1.21494	0.109463	1.20233	0.188688	2.08805	0.919309	1.54801	0.49979	1.4757	0.215454	1.13119	0.133899	1.18158	1.30785
12371.4	1.30031	0.310446	1.19111	0.155912	1.73639	1.79855	1.27394	0.567176	1.76677	0.195534	1.3266	0.196347	1.50679	0.321494	1.3672	0.179873	1.65941	0.353289	1.27994	0.30274	1.71239	0.320867	1.41349	0.746704	1.08518	0.245677	1.18113	0.226317	1.28046	0.121931	1.34188	0.15215	2.3738	0.896053	1.51635	0.400966	1.47326	0.141814	1.18187	0.157483	1.16229	1.30577
12664	1.30185	0.353265	1.20705	0.138313	2.07383	1.76237	1.40179	0.482858	1.6313	0.217077	1.23475	0.114364	1.2954	0.280331	1.35067	0.145975	1.75579	0.340584	1.40471	0.329767	1.711	0.29419	1.88305	0.693625	1.04973	0.219913	1.2433	0.261482	1.16503	0.0995249	1.37897	0.138574	2.04939	0.469504	1.53435	0.302907	1.37988	0.122878	1.20428	0.114159	1.16661	1.39675
12957.5	1.31669	0.382856	1.21067	0.198689	1.50341	1.05384	1.26102	0.512301	1.84786	0.263126	1.37542	0.128556	1.44031	0.296494	1.52755	0.194097	1.57928	0.292229	1.20733	0.378542	1.46706	0.267785	1.69984	0.555413	1.05911	0.270061	1.21207	0.256098	1.21819	0.108834	1.61689	0.143181	2.8085	0.37356	1.5224	0.259109	1.5206	0.100177	1.24211	0.125682	1.20864	1.391
13247.7	1.35799	0.378724	1.33768	0.209095	1.50956	0.883903	1.32297	0.517875	1.76751	0.299376	1.51192	0.11218	1.38921	0.302996	1.39016	0.153211	1.70823	0.184434	1.34997	0.362417	1.43089	0.245819	2.10402	0.521156	1.15752	0.245294	1.24556	0.259112	1.22454	0.103659	1.55354	0.131381	2.20835	0.189097	1.52343	0.247364	1.34488	0.105091	1.34676	0.101053	1.23819	1.43591
13538.8	1.45803	0.376628	1.25363	0.247275	1.35572	0.67871	1.29154	0.57319	1.81298	0.34858	1.60313	0.121626	1.58884	0.322259	1.50051	0.1797	1.57799	0.138455	1.38605	0.454579	1.36506	0.269085	1.79917	0.464044	0.991414	0.245925	1.26755	0.251039	1.4318	0.13058	1.47717	0.133476	2.13273	0.189163	1.77312	0.221413	1.53656	0.147805	1.31375	0.118916	1.30965	1.46403
13828.8	1.31525	0.291316	1.1851	0.241321	1.36445	0.51549	1.35219	0.647611	1.73996	0.349276	1.46825	0.122806	1.36832	0.247454	1.40221	0.152035	1.74733	0.145458	1.4523	0.611209	1.38157	0.229524	1.62448	0.441709	1.04686	0.256133	1.1497	0.182009	1.57687	0.138996	1.5853	0.153228	2.1345	0.251781	1.90522	0.179278	1.69283	0.147012	1.28455	0.142724	1.40573	1.47993
14118.8	1.32602	0.232797	1.17075	0.305863	1.47784	0.370032	1.37736	0.653847	1.96379	0.412489	1.41644	0.164467	1.5673	0.293207	1.45376	0.197415	2.02476	0.153149	1.39682	0.645931	1.43921	0.323314	1.53569	0.54938	1.16185	0.328245	1.18687	0.154392	1.51285	0.150016	1.39363	0.11353	2.03953	0.246043	1.82173	0.153223	1.51288	0.120493	1.33061	0.137236	1.39409	1.35815
14410.4	1.26814	0.170094	1.19752	0.325949	1.41946	0.188777	1.33168	0.449008	2.02422	0.406307	1.33734	0.115022	1.45777	0.210775	1.46409	0.144358	1.89215	0.12673	1.37245	0.51886	1.42195	0.23024	1.51026	0.404292	1.15355	0.390649	1.14671	0.158935	1.97724	0.1458	1.45305	0.14084	1.87368	0.214307	1.76971	0.137825	1.54422	0.113221	1.30015	0.120886	1.33338	1.15004
14701.1	1.3326	0.136643	1.17027	0.284668	1.71728	0.229541	1.43209	0.335502	2.19271	0.444666	1.42823	0.12624	1.52149	0.21351	1.69246	0.219408	1.84123	0.123538	1.56297	0.477175	1.4406	0.224065	1.56124	0.452501	1.34106	0.411748	1.06873	0.130728	1.90857	0.126123	1.24157	0.142014	2.4507	0.346933	1.65089	0.133862	1.49224	0.110072	1.21674	0.209321	1.19452	0.87523
14990.9	1.22626	0.15892	1.3149	0.35319	1.74093	0.22511	1.34643	0.443193	1.95247	0.432463	1.45953	0.140624	1.42129	0.203468	1.62083	0.198837	1.7084	0.157805	1.38233	0.458549	1.54638	0.284127	1.40846	0.73446	1.26681	0.415191	1.11155	0.155926	2.19463	0.191846	1.25206	0.124322	3.13428	0.383856	1.79871	0.163546	1.53684	0.119578	1.32087	0.135182	1.27653	0.753273
15283.1	1.33655	0.157417	1.29583	0.318797	1.52761	0.226373	1.50366	0.435944	2.02806	0.425028	1.4751	0.153175	1.36559	0.180825	1.49318	0.18028	1.60764	0.140181	1.50095	0.45527	1.48392	0.25134	1.47641	1.04343	1.27751	0.367413	1.11777	0.152326	2.05085	0.195413	1.17871	0.109131	2.68146	0.323128	1.62111	0.196853	1.69914	0.18916	1.31307	0.138332	1.20395	0.545604
15575	1.28584	0.183144	1.29604	0.222781	1.532	0.255718	1.52425	0.383824	2.06181	0.331674	1.52487	0.19584	1.32506	0.165839	1.41335	0.178661	1.66439	0.124156	1.58781	0.390032	1.63855	0.293895	1.54524	1.22291	1.25091	0.316917	1.14143	0.141402	2.32103	0.265478	1.27239	0.119713	1.832	0.256569	1.91325	0.260159	1.74903	0.244166	1.30238	0.118355	1.23883	0.362457
15865.6	1.35471	0.129066	1.32177	0.17881	1.4354	0.231944	1.41366	0.314456	1.87258	0.229991	1.39151	0.21233	1.41763	0.145638	1.36673	0.195536	2.02141	0.121742	1.92697	0.345552	1.64642	0.227158	1.52491	1.40653	1.12042	0.255836	1.154	0.162182	1.81236	0.22823	1.58519	0.131262	2.22808	0.208513	1.76612	0.256591	1.46679	0.263016	1.41674	0.156198	1.17299	0.269479
16156.9	1.22711	0.108608	1.30647	0.157438	1.75719	0.227333	1.43961	0.319458	2.04477	0.185237	1.50861	0.227551	1.51466	0.179549	1.30318	0.226481	1.77091	0.112219	1.78574	0.324256	1.60328	0.240536	1.74979	1.59686	1.25883	0.207552	1.09088	0.152584	2.0423	0.33593	1.32782	0.0964887	1.88749	0.208995	1.65683	0.340148	1.43271	0.343334	1.43685	0.144704	1.36034	0.203184
16448.9	1.24966	0.102946	1.37978	0.136807	1.52665	0.1803	1.43521	0.400518	1.67259	0.148731	1.79752	0.306798	1.55799	0.28098	1.32983	0.214543	1.46272	0.089337	1.46634	0.330728	1.54645	0.264903	1.50193	1.28539	1.15686	0.170842	1.12303	0.147801	1.86252	0.321057	1.48442	0.120405	1.65963	0.196926	1.83186	0.578667	1.57788	0.351575	1.26863	0.113737	1.33732	0.160698
16741	1.23032	0.101263	1.22612	0.121649	1.57553	0.162225	1.59345	0.495543	1.87546	0.147938	1.48875	0.280147	1.39403	0.347785	1.52239	0.237631	1.78236	0.123366	1.64025	0.352615	1.6999	0.280751	1.53196	1.15856	1.10961	0.171249	1.26884	0.143683	2.16859	0.400915	1.51914	0.150767	1.74726	0.196375	1.69783	0.677501	1.5175	0.354944	1.37694	0.133338	1.48706	0.112623
17031.3	1.3243	0.113199	1.35636	0.117737	1.51118	0.199175	1.32742	0.612961	1.877	0.146953	1.57245	0.31453	1.46685	0.399254	1.5003	0.237686	1.71499	0.126486	1.59666	0.527338	1.49512	0.299281	1.44102	0.891544	1.00671	0.157151	1.24684	0.163986	1.93586	0.381904	1.55559	0.203281	1.88679	0.292179	1.82594	0.877397	1.55624	0.307431	1.35012	0.125066	1.34997	0.109643
17323	1.30856	0.121732	1.21655	0.094148	1.5211	0.180178	1.32389	0.761057	1.69068	0.148333	1.48978	0.298332	1.39729	0.395065	1.39957	0.208036	1.82736	0.162461	1.70741	0.619548	1.54841	0.316533	1.37428	0.583021	1.26191	0.226603	1.23761	0.168627	1.97897	0.433414	1.50615	0.246585	1.80592	0.385618	1.68116	1.10728	1.43269	0.271869	1.39629	0.15565	1.48771	0.137437
17614.6	1.42491	0.128624	1.2139	0.110676	1.38426	0.155268	1.28721	0.89893	1.66306	0.119704	1.49749	0.307034	1.39315	0.538802	1.4524	0.219779	1.71153	0.181597	1.57528	0.729145	1.42459	0.311177	1.43876	0.493801	1.19163	0.247279	1.27181	0.16651	2.21959	0.446133	1.60884	0.282076	1.92774	0.46702	1.90673	1.33313	1.54994	0.226721	1.32654	0.161699	1.44455	0.152664
17907.1	1.31668	0.130338	1.24865	0.116778	1.47614	0.187636	1.4335	0.936357	1.48489	0.104736	1.49961	0.272503	1.41383	0.70628	1.32695	0.196982	2.02019	0.27383	1.68501	0.78806	1.54906	0.316783	1.4599	0.450888	1.21322	0.353187	1.32298	0.161849	2.10441	0.348391	1.71606	0.321579	1.8024	0.458201	1.98079	1.42526	1.67499	0.166072	1.26626	0.243806	1.49513	0.176907
18195.6	1.38818	0.180372	1.31147	0.169262	1.36908	0.189017	1.37168	0.977153	1.51594	0.139343	1.46575	0.273666	1.52169	0.760626	1.42774	0.26538	1.63657	0.252744	1.69096	0.987251	1.57265	0.411986	1.30774	0.479311	1.22456	0.441402	1.16813	0.14566	2.01744	0.237405	1.66703	0.316248	1.77018	0.409652	1.79237	1.24748	1.55798	0.149882	1.22915	0.290528	1.36176	0.172812
18486.5	1.32604	0.165928	1.53612	0.163282	1.49101	0.217949	1.36257	1.02441	1.53919	0.113652	1.42091	0.220123	1.46053	0.66051	1.32315	0.265212	1.82657	0.303672	1.98792	1.11856	1.51767	0.404585	1.38568	0.34867	1.18654	0.493093	1.27906	0.142759	1.95905	0.169495	1.60053	0.238599	1.76201	0.360154	1.762	1.23116	1.49817	0.113309	1.50223	0.371916	1.29898	0.150285
18778.4	1.20104	0.15259	1.41241	0.161805	1.49346	0.182125	1.42246	0.983377	1.65254	0.1781	1.50795	0.238796	1.58341	0.665597	1.37519	0.27345	1.82946	0.261871	1.75511	0.912023	1.54621	0.45275	1.37033	0.456202	0.929206	0.58879	1.21965	0.136891	1.75917	0.14828	1.60125	0.204624	1.66993	0.303276	1.91515	0.764086	1.49659	0.132613	1.41629	0.432679	1.27812	0.179526
19070.4	1.28697	0.215647	1.48707	0.176046	1.49214	0.23924	1.46699	0.833278	1.66926	0.171707	1.42977	0.193623	1.65555	0.543266	1.35069	0.240895	1.54825	0.290426	1.70891	1.73854	1.53959	0.40055	1.3924	0.549138	0.882906	0.664682	1.249	0.150848	1.80297	0.139252	1.54037	0.156968	1.75056	0.277432	1.92972	0.519673	1.42095	0.114653	1.53409	0.52929	1.34499	0.144958
19360.9	1.25615	0.209878	1.58101	0.197155	1.31343	0.159322	1.65049	0.644445	1.74931	0.126141	1.49791	0.195526	1.96158	0.42514	1.40196	0.268757	1.84269	0.245535	1.88131	0.608756	1.70031	0.445296	1.28112	0.438033	0.782538	0.668274	1.22661	0.163413	1.85556	0.154782	1.51338	0.14083	2.04157	0.236164	1.93612	0.33742	1.40892	0.118965	1.41466	0.555447	1.25673	0.287277
19651.7	1.29942	0.203032	1.41987	0.181212	1.37213	0.173145	1.57986	0.597	1.67372	0.122212	1.32434	0.136146	1.67103	0.236519	1.28039	0.290333	1.74957	0.254101	2.10763	0.598559	2.02503	0.494298	1.5553	0.591931	0.766506	0.682399	1.26674	0.178024	1.63514	0.133875	1.43516	0.137831	1.66853	0.177703	1.93563	0.175404	1.54432	0.125089	1.54809	0.674756	1.27947	0.148131
19942.8	1.48799	0.242478	1.34171	0.233594	1.37898	0.154562	1.46033	0.388665	1.376	0.091903	1.3843	0.145999	1.57738	0.164136	1.25281	0.195972	1.4685	0.201633	1.9813	0.466526	1.5413	0.486522	1.45003	0.622207	0.739199	0.733205	1.23135	0.202635	1.70518	0.13761	1.56685	0.153939	1.6594	0.181469	1.95749	0.159366	1.63956	0.129502	1.48286	0.661704	1.53186	0.126243
20233.5	1.29804	0.200071	1.3537	0.264026	1.28291	0.183253	1.48044	0.36714	1.4059	0.0949556	1.38562	0.12129	1.45745	0.144667	1.27746	0.205288	1.17087	0.178448	2.14867	0.420834	1.44395	0.332408	1.56007	0.776609	0.72032	0.647886	1.21649	0.242545	1.88938	0.130106	1.45778	0.126734	1.36193	0.152294	1.72128	0.131422	1.67559	0.165921	1.5451	0.667179	1.60188	0.146442
20525.1	1.49737	0.224381	1.33799	0.299421	1.24761	0.157173	1.43236	0.372213	1.62283	0.104222	1.45619	0.144861	1.71813	0.172676	1.46195	0.217848	0.931699	0.13157	1.76838	0.384941	1.33019	0.293442	1.31576	0.836536	0.658419	0.446067	1.15578	0.237992	2.11562	0.168036	1.50889	0.120699	1.61236	0.172334	2.01851	0.152112	1.67028	0.130053	1.21563	0.562148	1.33974	0.180998
20817.1	1.26455	0.154493	1.38484	0.317367	1.23063	0.158109	1.40339	0.364949	1.55663	0.0968152	1.34468	0.123763	1.53573	0.146982	1.36306	0.243541	0.951239	0.160449	2.02774	0.45539	1.11398	0.201092	1.42579	0.972029	0.653074	0.374303	1.20062	0.238464	1.96461	0.128144	1.48464	0.127659	1.58033	0.160336	1.73577	0.118769	1.72529	0.144367	1.32191	0.544641	1.42682	0.1325
21107	1.44698	0.161558	1.36138	0.271845	1.36064	0.153626	1.36511	0.33847	1.75617	0.144608	1.4292	0.145948	1.70029	0.163707	1.31399	0.233711	0.838814	0.109978	1.81967	0.449936	1.20624	0.208772	1.44617	0.895334	0.741925	0.221978	1.19502	0.225544	1.9198	0.12827	1.59073	0.145207	1.56568	0.182714	1.80053	0.124738	1.7506	0.118258	1.30535	0.426653	1.37991	0.125493
21400.2	1.3125	0.130801	1.48723	0.215291	1.30938	0.177344	1.37606	0.341344	1.80997	0.132334	1.33384	0.109202	1.69791	0.136567	1.23729	0.28968	1.06366	0.114955	2.12488	0.516984	1.47227	0.208693	1.39451	0.68158	0.686173	0.192075	1.27888	0.250552	1.89465	0.142566	1.37452	0.129618	1.42774	0.205277	1.91812	0.149693	1.78319	0.167364	1.31124	0.323032	1.44544	0.123451
21691.3	1.33797	0.125589	1.36897	0.136731	1.30643	0.166272	1.4103	0.336848	1.73653	0.144551	1.34459	0.130331	1.76475	0.166808	1.23485	0.247968	1.18542	0.134602	1.81874	0.439303	1.72356	0.256089	1.41974	0.676094	0.656017	0.169064	1.27032	0.235048	1.85816	0.129075	1.66065	0.154628	1.30855	0.1689	2.27417	0.184136	1.83999	0.148289	1.37629	0.241715	1.38099	0.111175
21981.8	1.14933	0.109782	1.38715	0.133848	1.41311	0.173429	1.45714	0.35383	1.5541	0.139397	1.38769	0.118389	1.5608	0.135478	1.19394	0.225427	1.33763	0.147122	1.81485	0.499767	2.3432	0.296531	1.24052	0.548284	0.746851	0.168598	1.32818	0.206018	1.8986	0.136963	1.58243	0.195053	1.29053	0.235334	2.14984	0.161464	1.7987	0.170357	1.33073	0.24796	1.3686	0.112615
22274.6	1.31968	0.148293	1.42971	0.152079	1.38523	0.154679	1.33988	0.392463	1.46018	0.144668	1.49405	0.145767	1.68628	0.157851	1.44408	0.27961	1.06329	0.124149	1.55279	0.482681	1.63805	0.22313	1.31865	0.389502	0.736283	0.19225	1.54265	0.217136	1.83702	0.130697	1.60819	0.169478	1.31505	0.154126	1.93323	0.156951	1.5021	0.108824	1.38546	0.172836	1.28445	0.096488
22567.5	1.19555	0.116404	1.6398	0.161106	1.6639	0.18561	1.41172	0.384598	1.45951	0.127141	1.35609	0.141595	1.56777	0.158964	1.32181	0.229878	1.29994	0.149105	1.84784	0.699304	1.8803	0.200102	1.38429	0.405077	0.803947	0.188087	1.62391	0.163793	1.72232	0.118671	1.48749	0.210538	1.11006	0.170784	1.9351	0.175196	1.31995	0.134488	1.35377	0.146683	1.24688	0.123875
22860.5	1.22506	0.140629	1.3338	0.129025	1.52631	0.183877	1.24884	0.448319	1.40914	0.12321	1.35856	0.154624	1.49595	0.162072	1.237	0.230546	1.47132	0.17374	1.63859	0.748817	1.81432	0.258919	1.15984	0.48306	0.834967	0.20038	1.58623	0.154655	1.80333	0.124684	1.41785	0.207495	1.15923	0.194718	1.87354	0.19776	1.54019	0.169889	1.25858	0.141655	1.19402	0.117954
23152.7	1.21742	0.171371	1.55447	0.16168	1.53146	0.230185	1.27843	0.576163	1.47221	0.13045	1.42008	0.152688	1.51958	0.173008	1.20648	0.24237	1.63892	0.236649	1.696	0.703003	2.14151	0.262287	1.28314	0.49123	0.972548	0.22828	1.71715	0.15535	1.6395	0.129331	1.31433	0.200642	1.1364	0.178583	1.87757	0.226354	1.45736	0.209184	1.26398	0.125716	1.43051	0.148227
23444.7	1.22139	0.159099	1.49772	0.134119	1.54196	0.237462	1.27809	0.735351	1.4407	0.125561	1.42892	0.152208	1.38074	0.167458	1.2911	0.314199	1.64885	0.265101	1.14563	0.624513	1.98666	0.273715	1.29545	0.516203	0.849325	0.269708	1.56093	0.132751			1.50768	0.206183	1.22042	0.153408	1.82757	0.367202	1.51319	0.185079	1.27813	0.120595	1.36281	0.140189
23738	1.25824	0.205115	1.79402	0.179675	1.50658	0.208074	1.36102	0.942698	1.53384	0.128539	1.33232	0.152822	1.55016	0.242067	1.30484	0.275618	1.93874	0.358527	1.47724	0.519862	2.05276	0.246191	1.1236	0.398897	0.862041	0.306741	1.54734	0.121255			1.76822	0.212213	1.32491	0.172055	1.81181	0.549489	1.42443	0.227594	1.25295	0.125061	1.37111	0.222591
24028	1.23748	0.197269	1.38694	0.114263	1.51146	0.254159	1.3327	0.990293	1.48782	0.102775	1.32031	0.159691	1.62367	0.226182	1.40183	0.243292	1.5224	0.357112	1.39799	0.363398	1.79748	0.212406	1.0283	0.378034	0.802725	0.264085	1.31781	0.109296			2.1422	0.25641	1.66968	0.268843	1.63389	0.538345	1.48373	0.269028	1.29307	0.131813	1.17427	0.137791
24320.5	1.19268	0.249247	1.37374	0.108196	1.57003	0.339656	1.5358	0.96987	1.53243	0.140222	1.43599	0.166666	1.7085	0.270444	1.27704	0.185886	1.61422	0.403448	1.48956	0.325001	1.97757	0.223843	1.25015	0.410099	0.847113	0.314481	1.48584	0.116686			2.14498	0.337139	1.4886	0.349439	1.77018	0.661635	1.38483	0.286429	1.23502	0.142605	1.185	0.251737
24611.7	1.28463	0.224701	1.29981	0.11512	1.5382	0.411322	1.55663	0.947271	1.68229	0.138064	1.54256	0.204819	1.59068	0.277713	1.50643	0.210986	1.42009	0.445104	1.49399	0.439504	1.6039	0.23978	1.29683	0.502765	0.860251	0.324661	1.45602	0.112509			2.20669	0.352772	1.40527	0.404778	1.94328	0.713002	1.40058	0.351516	1.16472	0.133158	1.17239	0.201301
24904.1	1.15533	0.25413	1.36799	0.125053	1.67669	0.415052	1.73439	0.837999	1.53723	0.122432	1.42859	0.1743	1.38753	0.273873	1.51379	0.171025	1.37039	0.479695	1.44362	0.402031	1.7341	0.275104	1.10127	0.500153	0.670324	0.409449	1.58287	0.138608			2.21034	0.353714	1.34049	0.502619	1.87061	0.589772	1.30971	0.35189	1.22269	0.142237	1.1215	0.148556
25194.3	1.27009	0.245245	1.56322	0.156955	1.58684	0.406955	1.45147	0.593407	1.62703	0.140639	1.42584	0.177753	1.30393	0.268814	1.51041	0.184834	1.26605	0.455516	1.37589	0.438759	1.596	0.240001	1.01405	0.511602	0.782044	0.392807	1.78229	0.141309			2.02373	0.264043	1.40507	0.535864	1.74913	0.385053	1.17414	0.273441	1.32011	0.175949	1.22602	0.154702
25485.3	1.24954	0.234728	1.43649	0.139015	1.67789	0.359816	1.45394	0.494645	1.61184	0.130452	1.51673	0.181998	1.55068	0.267322	1.4768	0.197519	0.846053	0.347537	1.34828	0.384032	1.62115	0.243255	1.24684	0.526363	0.808372	0.448024	1.48725	0.146588			2.03822	0.239152	1.44425	0.468491	1.93514	0.319301	1.21631	0.24408	1.17683	0.136808	1.39081	0.113746
25777.2	1.27112	0.222196	1.56103	0.152973	2.11046	0.389039	1.55229	0.405293	1.6969	0.146189	1.56366	0.17885	1.49847	0.189106	1.30964	0.150415	0.859653	0.28823	1.25924	0.286243	1.50172	0.192521	1.01364	0.52877	0.913836	0.492994	1.38077	0.129252			1.80237	0.17912	1.5095	0.447723	2.23537	0.255815	1.25351	0.215523
26069.3	1.28666	0.206392	1.54143	0.157467	2.31474	0.529232	1.34624	0.410458	1.83291	0.171515	1.56676	0.190919	1.5706	0.164404	1.35491	0.180343	1.81459	0.305347	1.31729	0.409655	1.71406	0.257411	1.19671	0.68356	0.917959	0.357035	1.34611	0.110314			1.48717	0.136063	1.36617	0.342652	1.93763	0.187399	1.16487	0.147693
26361.2	1.21481	0.182394	1.47281	0.138248	2.29629	0.547974			1.72905	0.135377	1.46827	0.144897	1.49719	0.151079	1.20473	0.131135	1.50642	0.193386	1.29709	0.435252	1.73736	0.251013	1.38563	0.671372	0.735246	0.25901	1.38399	0.121092			1.45146	0.141152	1.41904	0.259834	1.86155	0.172921	1.25233	0.157074
26654.1	1.21796	0.170068	1.56847	0.146289	2.74204	0.432658			1.74504	0.156991	1.48533	0.139309	1.48003	0.168331	1.25887	0.143034	1.51899	0.199682	1.24161	0.463383	1.61098	0.240087	1.21765	0.563512	0.825056	0.18543	1.32142	0.102519			1.4318	0.139089	1.49207	0.181108	1.96727	0.172179	1.19321	0.130267
26944.4	1.1187	0.167665	1.41318	0.199678	2.36993	0.349374			1.65057	0.138053	1.47237	0.158329	1.52972	0.155664	1.34793	0.160152	1.20909	0.152831	1.2722	0.562816	1.68483	0.227918	0.814998	0.479352	0.841009	0.187882	1.54818	0.144343			1.50275	0.145449	1.41459	0.193061	1.90773	0.174668	1.19759	0.130624
27236.5	1.23843	0.172415	1.51825	0.272801	2.62988	0.405185			1.87762	0.177453	1.40415	0.177915	1.47366	0.173255	1.42866	0.183639	1.37617	0.188615	1.217	0.7052	1.63382	0.266907	0.857503	0.551522	0.897022	0.152472	1.54241	0.136615			1.58489	0.146381	1.65737	0.180492	1.82492	0.150024	1.21018	0.140878
27528.2	1.1423	0.155238	1.41899	0.318109	2.45303	0.357541			1.5582	0.148485	1.40707	0.190233	1.40764	0.192579	1.28504	0.215098	1.5906	0.181421	1.36462	0.86132	1.7244	0.245475	1.17212	0.522416	0.639547	0.181138	1.35163	0.120654			1.82949	0.148677	1.6983	0.181707	1.58618	0.156188	1.22819	0.139826
27820.6	1.15704	0.160886	1.56656	0.4192	2.09107	0.34592			1.63905	0.148591	1.54203	0.194864	1.5365	0.169465	1.31145	0.233441	1.28243	0.18008	1.35377	0.872788	1.8201	0.241799	0.760814	0.536449	0.907684	0.163397	1.28022	0.124639			1.88911	0.167885	1.52882	0.179505	1.58325	0.167678	1.32678	0.147229
28111.1	1.05979	0.15532	1.48506	0.452333	2.19815	0.356721			1.51791	0.132481	1.514	0.20775	1.47989	0.164702	1.31931	0.272735	1.46593	0.187499	1.50655	0.70407	2.12922	0.321979	0.666002	0.445369	0.695149	0.14874	1.30949	0.118605			1.84639	0.155609	1.59692	0.190889	1.63882	0.144452	1.17894	0.161165
28402	1.15246	0.153964	1.79344	0.515006	2.57598	0.316984			1.6675	0.11924	1.81117	0.199167	1.40726	0.170813	1.36728	0.317218	1.08876	0.170036	1.31737	0.582088	1.77608	0.268147	0.402642	0.41486	0.958572	0.19471	1.37188	0.130123			1.81264	0.185964	1.53707	0.169472	1.66699	0.169956	1.23371	0.136668
28691.9	1.13704	0.17263	1.42488	0.395254	2.07954	0.228234			1.78242	0.132653	1.49607	0.190085	1.43341	0.172985	1.53543	0.43596	0.945711	0.156098	1.32782	0.466675	1.92106	0.300271	1.31206	0.420836	0.802116	0.231292	1.43113	0.143398			1.54443	0.167935	1.58717	0.152814	1.48031	0.149697	1.183	0.159167
28982.7	1.21151	0.173331	1.56559	0.460333	2.33541	0.200957			1.71749	0.100381	1.58688	0.187298	1.44504	0.179902	1.55731	0.430154	1.18544	0.151213	1.26404	0.409975	1.62502	0.276222	0.908372	0.442597	0.804538	0.213897	1.34411	0.161667			1.55082	0.16001	1.51486	0.18637	1.57058	0.207399	1.09854	0.123414
