# Supplementary material for: Information management for high content live cell imaging
Source: BMC Bioinformatics. 2009 Jul 21;10:226. doi: 10.1186/1471-2105-10-226 (PMC2723092; doi:10.1186/1471-2105-10-226)
Supplement: Additional file 9 — Test Data. Spreadsheet files containing the raw Nuclear:Cytoplasmic ratios for the test data. [file 1471-2105-10-226-S9.zip › TestSet3.xls]

## Sheet: Sheet1
Time	Cell1T1	Cell1T2	Cell2T1	Cell2T2	Cell3T1	Cell3T2	Cell4T1	Cell4T2	Cell5T1	Cell5T2	Cell6T1	Cell6T2	Cell7T1	Cell7T2	Cell8T1	Cell8T2	Cell9T1	Cell9T2	Cell10T1	Cell10T2	Cell11T1	Cell11T2	Cell12T1	Cell12T2	Cell13T1	Cell13T2	Cell14T1	Cel14T2	Cell15T1	Cell15T2	Cell16T1	Cell16T2	Cell17T1	Cell17T2	Cell18T1	Cell18T2	Cell19T1	Cell19T2	Cell20T1	Cell20T2	Cell21T1	Cell21T2	Cell22T1	Cell22T2	Cell23T1	Cell23T2
0	0.213401	1.57703	0.324214	2.3526	0.200745	1.40367	0.165978	1.93824	0.196628	2.27658	0.158849	1.51615	0.198475	1.52611	0.160211	1.12427	0.23287	1.58621	0.169007	1.48633	0.196924	1.19864	0.262146	1.64775	0.22443	1.11073	0.270918	1.40855	0.215276	1.45849	0.178234	1.30664	0.204933	1.23932	0.353669	1.19026	0.169268	1.81125	0.473662	1.14549	0.329864	2.21686	0.296359	1.73629	0.24819	1.41396
397.718	0.213816	1.56424	0.361237	2.61324	0.218785	1.43904	0.201931	2.24212	0.237484	2.54221	0.174473	1.60169	0.235092	1.81811	0.170589	1.13175	0.27159	1.76131	0.213389	1.81361	0.243527	1.32951	0.317043	1.98549	0.271657	1.15497	0.281569	1.38695	0.22468	1.53884	0.168677	1.31279	0.256884	1.2278	0.341982	1.21682	0.174898	1.67424	0.467764	1.24642	0.251135	1.97043	0.289411	1.8003	0.192492	1.32229
709.531	0.209442	1.48563	0.299357	2.01686	0.224108	1.4428	0.194221	1.98538	0.277499	2.19114	0.182649	1.71151	0.208082	1.69605	0.169556	1.12262	0.23394	1.525	0.240756	1.87175	0.2765	1.40489	0.314235	2.04902	0.273102	1.14794	0.325689	1.40373	0.218807	1.49623	0.200719	1.27515	0.228189	1.1903	0.237966	1.37897	0.20421	1.76208	0.3706	1.31746	0.270998	2.10297	0.33032	1.95035	0.223084	1.34658
980.093	0.20747	1.38143	0.291651	2.0128	0.25629	1.60825	0.218911	2.14423	0.251829	2.22299	0.16997	1.56635	0.200277	1.54783	0.204964	1.14038	0.229221	1.484	0.201614	1.67031	0.250337	1.34002	0.280518	2.01388	0.284121	1.15743	0.334795	1.39292	0.236982	1.56998	0.189969	1.26901	0.232484	1.20178	0.253191	1.47961	0.188261	1.70951	0.252472	1.28924	0.217437	1.95275	0.299224	1.93544	0.235818	1.3957
1248.72	0.22146	1.57666	0.283989	1.93164	0.215082	1.62965	0.197642	2.03737	0.250337	2.0598	0.148892	1.5427	0.196449	1.36366	0.197076	1.13786	0.219212	1.48015	0.222375	1.68787	0.329124	1.59858	0.303791	1.92529	0.275111	1.08849	0.348454	1.31718	0.238574	1.65697	0.200194	1.31042	0.225238	1.25153	0.219061	1.41386	0.164184	1.66623	0.215778	1.33117	0.222158	1.98488	0.250167	1.85519	0.200073	1.3305
1516.3	0.178944	1.37888	0.291366	1.96894	0.220748	1.63831	0.188887	1.94298	0.200659	1.84123	0.169423	1.59896	0.192329	1.43794	0.214338	1.12881	0.221504	1.52756	0.220066	1.61522	0.304839	1.46169	0.326292	1.9393	0.279853	1.11761	0.319943	1.36206	0.215125	1.48041	0.204561	1.4308	0.335203	1.52456	0.202818	1.26936	0.181314	1.77518	0.20856	1.26255	0.209964	1.96179	0.261815	1.82274	0.190841	1.31985
1787.84	0.182526	1.3962	0.310644	2.01674	0.232917	1.54543	0.178583	1.98168	0.209773	1.86885	0.176203	1.60428	0.181453	1.39681	0.178898	1.10908	0.240249	1.51762	0.225399	1.60823	0.244009	1.361	0.300412	2.1679	0.248084	1.03495	0.328308	1.34293	0.222281	1.44172	0.171339	1.34942	0.310219	1.41538	0.194476	1.329	0.167737	1.65465	0.207145	1.23685	0.234386	1.78321	0.212906	1.69418	0.196465	1.3318
2056.84	0.172922	1.29626	0.288957	1.8782	0.218953	1.58559	0.188983	2.0584	0.22703	1.98815	0.152432	1.49846	0.17922	1.36556	0.171333	1.15113	0.247885	1.56089	0.262981	1.6415	0.224274	1.39803	0.269889	2.0707	0.258512	1.04855	0.313695	1.33904	0.200985	1.46854	0.163662	1.38537	0.310122	1.40345	0.204016	1.3578	0.183087	1.72979	0.330911	1.68243	0.189338	1.82819	0.225759	1.65676	0.228033	1.28329
2329.83	0.155502	1.32672	0.266287	1.69182	0.227639	1.67815	0.219156	2.11773	0.250638	1.96242	0.168432	1.50609	0.212113	1.41784	0.205381	1.13121	0.259836	1.54162	0.202372	1.5283	0.242464	1.37944	0.271887	2.03672	0.251374	1.0539	0.250654	1.20842	0.222464	1.44697	0.157972	1.37669	0.351956	1.48225	0.177594	1.32609	0.239989	1.99468	0.293147	1.6637	0.188128	1.87849	0.215489	1.64897	0.194299	1.28303
2601.36	0.148755	1.27881	0.23398	1.62149	0.232249	1.63629	0.221743	2.05598	0.301142	2.00856	0.205808	1.504	0.238752	1.54357	0.230141	1.1763	0.250922	1.57195	0.276925	1.60397	0.323627	1.66564	0.256938	1.97215	0.286545	1.06158	0.276946	1.28096	0.216692	1.4914	0.197163	1.38052	0.336955	1.66181	0.217015	1.39467	0.213027	1.84657	0.26733	1.34098	0.211242	1.93984	0.228689	1.65224	0.236762	1.28253
3100.08	0.146497	1.30008	0.255149	1.52358	0.237768	1.62087	0.185423	1.68454	0.301991	1.69289	0.155448	1.28459	0.29475	1.61239	0.156678	1.17773	0.24314	1.56422	0.237959	1.47908	0.276232	1.63542	0.270064	1.89419	0.299897	1.04449	0.301167	1.26226	0.226322	1.39216	0.209833	1.23816	0.344117	1.54021	0.223518	1.34865	0.178198	1.64986	0.189583	1.14894	0.196858	1.79219	0.218723	1.48621	0.182	1.23069
3371.86	0.159252	1.41664	0.261297	1.63442	0.303269	1.83368	0.223938	1.95876	0.330065	1.84081	0.160065	1.33659	0.216086	1.4923	0.195855	1.26144	0.24728	1.48498	0.237896	1.43242	0.226661	1.58984	0.169663	1.61398	0.269272	0.996947	0.305947	1.33024	0.182501	1.4177	0.202003	1.2372	0.377648	1.63883	0.220936	1.35808	0.203936	1.79394	0.179298	1.20192	0.208584	1.89902	0.277992	1.52346	0.162788	1.21759
3641.09	0.179011	1.49349	0.272725	1.63331	0.326285	1.73091	0.226464	1.85569	0.427508	1.78509	0.180819	1.35883	0.313948	1.61825	0.196488	1.32128	0.250263	1.55695	0.25186	1.55934	0.207762	1.73363	0.22463	1.88944	0.308497	0.996293	0.324462	1.29755	0.209871	1.3636	0.197783	1.22837	0.328174	1.52299	0.238463	1.46043	0.210018	1.69433	0.193641	1.17013	0.2426	1.81375	0.305314	1.4197	0.191399	1.1898
3912.23	0.200582	1.40437	0.298371	1.64738	0.317475	1.76348	0.214567	1.8983	0.495332	1.70481	0.183728	1.48029	0.254934	1.56497	0.217979	1.40779	0.233587	1.48407	0.248823	1.60783	0.181921	1.64466	0.253954	2.02441	0.259052	0.926996	0.287731	1.25778	0.203812	1.34225	0.199073	1.2942	0.415968	1.743	0.194282	1.39464	0.183309	1.63155	0.2028	1.151	0.329071	1.85604	0.29686	1.4579	0.173837	1.23076
4183.36	0.223247	1.45178	0.34853	1.7197	0.34858	1.76323	0.241714	1.99857	0.635613	1.76329	0.174856	1.53771	0.230287	1.51467	0.243544	1.46588	0.246887	1.48243	0.240473	1.62077	0.189853	1.49142	0.227489	1.90204	0.311525	0.992822	0.313497	1.26223	0.209605	1.28311	0.215656	1.30866	0.36976	1.65997	0.225038	1.43691	0.214956	1.66985	0.228424	1.20766	0.250057	1.7343	0.252809	1.39698	0.153585	1.20193
4457.44	0.189219	1.42105	0.333789	1.68075	0.341898	1.64887	0.288473	1.96693	0.72513	1.73701	0.218756	1.65319	0.237668	1.62696	0.21455	1.45745	0.293148	1.73861	0.230314	1.58035	0.186438	1.43022	0.197633	1.82744	0.308578	0.971874	0.378026	1.23883	0.21938	1.32775	0.200596	1.26041	0.404878	1.69447	0.245585	1.39384	0.198049	1.64578	0.199491	1.17391	0.284634	1.66844	0.246862	1.36999	0.168324	1.17017
4728.11	0.170951	1.33769	0.35424	1.65007	0.301902	1.57195	0.26998	1.79956	0.766448	1.59489	0.18539	1.52087	0.26487	1.46755	0.244302	1.4686	0.208418	1.49151	0.225994	1.57423	0.201884	1.50239	0.206206	1.77847	0.338275	1.05297	0.547899	1.45577	0.237374	1.30531	0.214379	1.33869	0.429496	1.66677	0.241192	1.29684	0.213512	1.62707	0.181204	1.15982	0.231941	1.82147	0.216999	1.40835	0.214132	1.22236
4999.63	0.190162	1.32652	0.323053	1.60606	0.26318	1.54274	0.2944	1.93567	0.990128	1.89934	0.201936	1.52199	0.408642	1.65017	0.252142	1.38068	0.210887	1.35351	0.253481	1.73939	0.206364	1.57487	0.264907	1.98839	0.343049	1.02824	0.511592	1.38562	0.220857	1.26024	0.203493	1.23629	0.566192	1.70375	0.259327	1.33812	0.207892	1.52249	0.209965	1.16206	0.246387	1.74836	0.216133	1.47179	0.186308	1.23473
5269.97	0.225358	1.39456	0.361494	1.7759	0.272278	1.66748	0.298246	1.82317	0.99249	1.79228	0.195804	1.43067	0.471394	1.60509	0.27474	1.31758	0.231639	1.43202	0.270543	1.67244	0.226155	1.4693	0.249782	1.88258	0.371846	1.00841	0.540148	1.3918	0.201513	1.28552	0.221345	1.32201	0.511964	1.47796	0.248707	1.27481	0.224687	1.51059	0.26479	1.1974	0.274761	1.67764	0.200898	1.42714	0.174411	1.19563
5541.75	0.202604	1.37888	0.333137	1.69028	0.252494	1.62142	0.394134	1.9652	1.12286	1.80114	0.242469	1.44511	0.425728	1.47239	0.257029	1.32214	0.233939	1.47493	0.2763	1.42757	0.214472	1.42535	0.220178	2.13353	0.521353	1.0227	0.555222	1.37107	0.220437	1.23188	0.201891	1.23122	0.388472	1.48442	0.276786	1.27359	0.221308	1.4479	0.247261	1.21012	0.26879	1.65277	0.187381	1.36508	0.187414	1.16487
5813.56	0.212344	1.44213	0.265963	1.54469	0.265965	1.77104	0.377439	1.86164	1.0872	1.65514	0.200196	1.45242	0.426846	1.4257	0.292028	1.51011	0.242321	1.38197	0.279824	1.47283	0.207198	1.43663	0.213704	2.0298	0.694142	1.05738	0.60828	1.34438	0.237639	1.22717	0.186271	1.11441	0.365336	1.54629	0.265653	1.22777	0.220623	1.39246	0.255029	1.07613	0.271922	1.67489	0.212423	1.41577	0.20428	1.20066
6084.59	0.250981	1.58262	0.238724	1.42848	0.234026	1.70512	0.450308	2.01146	1.37268	1.91837	0.220752	1.52124	0.423643	1.52682	0.186657	1.23491	0.241745	1.36086	0.330801	1.58763	0.212532	1.54343	0.252679	2.28618	0.842652	1.05092	0.61794	1.36772	0.278125	1.30206	0.210727	1.208	0.416251	1.69884	0.19719	1.27648	0.21463	1.36947	0.233723	1.14673	0.251134	1.57813	0.197409	1.32532	0.27848	1.18217
6354.75	0.221752	1.42981	0.229743	1.38855	0.214387	1.65263	0.433685	1.95301	1.23897	1.76812	0.171886	1.45502	0.360349	1.41746	0.218931	1.46642	0.213153	1.40889	0.274843	1.45906	0.235448	1.62017	0.256271	1.99399	0.732996	1.04345	0.717653	1.34809	0.293056	1.27138	0.264274	1.19796	0.468184	1.65633	0.187527	1.26646	0.221639	1.47563	0.249099	1.21231	0.232412	1.49948	0.226681	1.38258	0.35379	1.17749
6626.33	0.205126	1.3674	0.252648	1.44371	0.209552	1.62858	0.488037	1.70438	1.04144	1.48446	0.185311	1.45532	0.296285	1.41214	0.214572	1.41895	0.201489	1.33075	0.219824	1.38962	0.195374	1.47888	0.214202	1.76025	0.518574	0.935284	0.811239	1.32015	0.345432	1.23062	0.267372	1.29264	0.549158	1.7614	0.216917	1.33851	0.254611	1.44662	0.237903	1.24101	0.283397	1.51201	0.21923	1.39757	0.358649	1.1761
6897.55	0.258945	1.44649	0.242008	1.4523	0.270191	1.76486	0.619985	2.01368	1.33074	1.83498	0.196565	1.48613	0.250947	1.39037	0.225733	1.42428	0.232772	1.42803	0.223061	1.46182	0.190874	1.41606	0.262862	2.1295	0.386436	1.0101	0.763837	1.31377	0.324852	1.20187	0.265821	1.32046	0.590584	1.75266	0.220105	1.38451	0.288158	1.63041	0.24323	1.21395	0.331138	1.54691	0.261185	1.42787	0.334054	1.18477
7169.47	0.259986	1.44171	0.211584	1.38217	0.25022	1.73316	0.652034	1.9655	1.32903	1.77826	0.201533	1.49216	0.251501	1.43319	0.216044	1.28178	0.237452	1.3199	0.211171	1.53289	0.195577	1.43605	0.281596	2.03362	0.294678	0.996327	0.600981	1.2729	0.303659	1.21038	0.253943	1.28282	0.674234	1.76679	0.224532	1.42342	0.337697	1.73357	0.224829	1.15751	0.321388	1.63934	0.294076	1.40659	0.298884	1.19669
7440.16	0.269968	1.43984	0.23668	1.31048	0.250643	1.6028	0.667611	1.93807	1.40104	1.74219	0.201066	1.4804	0.270573	1.4038	0.221018	1.38543	0.288924	1.48572	0.231085	1.45102	0.201094	1.40322	0.239794	1.96974	0.297973	1.01328	0.433783	1.26617	0.280522	1.25531	0.287997	1.40499	0.812757	2.06741	0.241856	1.47784	0.319618	1.75765	0.191785	1.15146	0.314118	1.56904	0.302719	1.34629	0.253208	1.18589
7712.56	0.360511	1.59043	0.262383	1.35426	0.272635	1.62552	0.622011	1.80636	1.45359	1.71592	0.173208	1.35882	0.236084	1.35215	0.218418	1.38639	0.27153	1.39921	0.210076	1.44444	0.21073	1.56649	0.2405	2.00502	0.321535	1.05987	0.404271	1.24018	0.223986	1.27111	0.277116	1.36392	0.836616	1.99715	0.224924	1.50167	0.27562	1.74566	0.202697	1.18329	0.317075	1.57496	0.31464	1.3339	0.190247	1.16252
7986.89	0.331903	1.44609	0.297801	1.36923	0.338327	1.58436	0.625433	1.80185	1.3555	1.48524	0.169451	1.28968	0.23326	1.34384	0.206804	1.28665	0.239503	1.27338	0.224518	1.39608	0.243458	1.36588	0.203225	1.84262	0.30425	1.00043	0.491889	1.21067	0.250912	1.32046	0.247371	1.28085	0.53186	1.71258	0.19449	1.3121	0.266156	1.65801	0.205591	1.20219	0.247315	1.47264	0.300479	1.29115	0.172837	1.14815
8259.62	0.360398	1.35657	0.328798	1.36453	0.365532	1.44616	0.514105	1.56614	1.22309	1.31427	0.198611	1.36868	0.24789	1.32388	0.238783	1.20018	0.26385	1.32681	0.22709	1.33274	0.231927	1.33621	0.226351	1.89919	0.286693	0.99317	0.402746	1.31949	0.230926	1.32765	0.23494	1.41519	0.454649	1.83623	0.237627	1.42285	0.290361	1.77966	0.21525	1.25759	0.215276	1.67817	0.289269	1.34147	0.18287	1.17064
8531.44	0.35542	1.32444	0.313419	1.26689	0.43831	1.47435	0.557207	1.62223	1.31785	1.36411	0.20918	1.37442	0.290413	1.428	0.24169	1.44568	0.265661	1.31169	0.246099	1.36625	0.215098	1.29721	0.228322	1.76188	0.315147	1.01254	0.42693	1.35312	0.222135	1.24854	0.23437	1.4823	0.450838	1.78882	0.257321	1.52115	0.247298	1.6325	0.218487	1.19047	0.190349	1.55186	0.261748	1.27666	0.213885	1.18423
8800.84	0.351864	1.32401	0.375812	1.48352	0.667456	1.48394	0.505551	1.51708	1.3974	1.35665	0.19662	1.32355	0.361414	1.40891	0.174017	1.37233	0.286741	1.31074	0.225965	1.41748	0.18899	1.33669	0.302276	1.90204	0.289847	1.03403	0.395077	1.40941	0.224067	1.28275	0.257187	1.56435	0.533723	1.83314	0.251102	1.45921	0.247919	1.64083	0.240482	1.29358	0.263227	1.70914	0.276795	1.34543	0.200205	1.17861
9071.02	0.329615	1.36473	0.288849	1.33976	0.843109	1.47953	0.494708	1.57776	1.36202	1.25626	0.171764	1.32875	0.453582	1.43408	0.174933	1.41611	0.280734	1.38981	0.156436	1.29747	0.177318	1.25817	0.29969	1.66895	0.353188	1.03496	0.396944	1.35933	0.221064	1.30345	0.219985	1.41917	0.54828	1.86901	0.24132	1.45693	0.259885	1.72223	0.261233	1.26281	0.197209	1.63312	0.267259	1.34629	0.199888	1.1574
9340.16	0.282594	1.27482	0.333984	1.42114	0.979076	1.47535	0.374861	1.41374	1.37045	1.20443	0.155861	1.31613	0.517754	1.32124	0.190362	1.56838	0.268477	1.27238	0.165195	1.30513	0.150809	1.33711	0.414051	1.88811	0.597286	1.05207	0.381322	1.26397	0.20351	1.23017	0.248721	1.40194	0.57831	1.89917	0.257975	1.53691	0.252384	1.76954	0.213854	1.17407	0.226193	1.6435	0.273873	1.39047	0.198715	1.15527
9611.66	0.242289	1.24913	0.344928	1.32112	1.08091	1.51573	0.399471	1.50429	1.53032	1.20767	0.155151	1.35881	0.656895	1.44048	0.175753	1.43051	0.272709	1.35333	0.162514	1.27316	0.174187	1.30424	0.362568	1.7013	1.02289	1.04289	0.38333	1.28139	0.240806	1.37042	0.335869	1.34404	0.520046	1.84995	0.263076	1.53475	0.217327	1.71281	0.218535	1.13488	0.222911	1.7287	0.236192	1.32387	0.198158	1.14222
9884.44	0.206673	1.39061	0.34442	1.35628	1.09532	1.54581	0.393012	1.57797	1.68315	1.25243	0.178993	1.37983	0.660979	1.41192	0.202622	1.34597	0.259601	1.44735	0.189423	1.39798	0.193693	1.37019	0.514496	2.30182	1.64408	1.04724	0.382419	1.22551	0.206957	1.23574	0.497885	1.4231	0.523065	1.84449	0.308575	1.58114	0.198609	1.62375	0.186144	1.09205	0.220964	1.68954	0.216347	1.26719	0.178283	1.13293
10157	0.219797	1.36549	0.330204	1.32052	1.12824	1.67597	0.347295	1.5521	1.80778	1.26339	0.238552	1.43479	0.621332	1.42503	0.208664	1.21514	0.254796	1.49578	0.185887	1.37353	0.203915	1.50052	0.515859	2.2122	2.54244	1.13667	0.361064	1.22243	0.198332	1.28108	0.703799	1.40104	0.58971	1.83004	0.334919	1.47876	0.213126	1.6131	0.203044	1.15006	0.214889	1.71028	0.222998	1.30563	0.186107	1.13749
10425.8	0.213234	1.35554	0.347499	1.27855	0.961588	1.62099	0.269249	1.42774	1.85317	1.25207	0.311016	1.49307	0.557348	1.36812	0.25834	1.34869	0.283794	1.62876	0.170968	1.31537	0.248044	1.57277	0.409896	2.02968	2.57	1.0927	0.381135	1.21779	0.178666	1.22124	0.728479	1.28029	0.57851	1.68692	0.364369	1.37346	0.212008	1.66696	0.251153	1.20159	0.216578	1.74799	0.258256	1.31588	0.204585	1.12592
10697.6	0.19429	1.39413	0.335606	1.37015	0.82677	1.70348	0.239943	1.48364	2.19247	1.39028	0.367364	1.59125	0.524948	1.44851	0.261777	1.29932	0.310305	1.51144	0.17961	1.29118	0.213726	1.41804	0.430871	2.08306	2.40432	1.06818	0.415274	1.21584	0.175037	1.25504	0.862311	1.27146	0.551856	1.66435	0.356011	1.31224	0.168633	1.43386	0.247706	1.15768	0.233859	1.46274	0.246521	1.21529	0.199743	1.10077
10968.4	0.185388	1.30926	0.419995	1.37932	0.608224	1.50213	0.260963	1.54931	2.08275	1.28627	0.375161	1.5155	0.587095	1.54646	0.275468	1.41379	0.309324	1.54828	0.196487	1.38032	0.226806	1.46153	0.382109	2.01386	2.06208	1.06217	0.539815	1.25358	0.169515	1.26742	0.97147	1.24311	0.521598	1.69922	0.392662	1.36032	0.1756	1.49525	0.275926	1.1644	0.231699	1.54498	0.220394	1.26377	0.235494	1.114
11236.7	0.217976	1.29482	0.320708	1.28705	0.386949	1.43372	0.264913	1.60774	2.13969	1.29493	0.379658	1.53663	0.474117	1.40662	0.247867	1.24538	0.336691	1.64304	0.177772	1.33619	0.218945	1.43776	0.331962	1.95572	1.68022	1.10362	0.613917	1.23924	0.179229	1.2573	0.992551	1.30189	0.480818	1.6972	0.391731	1.32306	0.204598	1.48934	0.3107	1.16777	0.237298	1.55132	0.224418	1.2303	0.234586	1.10025
11506.9	0.24672	1.3174	0.30702	1.31531	0.240642	1.40225	0.331478	1.59625	2.30566	1.32299	0.371018	1.43929	0.402805	1.3471	0.264707	1.24598	0.279979	1.57127	0.190003	1.29725	0.250824	1.54169	0.401089	2.1102	1.47714	1.06887	0.671557	1.22293	0.196246	1.32607	0.95296	1.35525	0.454281	1.66646	0.340384	1.31644	0.191615	1.52074	0.274822	1.1449	0.253895	1.60684	0.244133	1.283	0.221304	1.12193
11780.1	0.199176	1.23446	0.313658	1.26251	0.242637	1.44235	0.346443	1.63901	2.28075	1.30969	0.391801	1.59434	0.349679	1.30916	0.276822	1.41456	0.30383	1.41403	0.207822	1.19816	0.215684	1.38529	0.296433	1.7271	1.19291	1.0444	0.735841	1.21472	0.220121	1.35066	1.14261	1.45447	0.531733	1.72494	0.339052	1.29784	0.198395	1.55851	0.27827	1.17371	0.267196	1.68709	0.245069	1.27632	0.232998	1.11342
12052	0.192852	1.161	0.272492	1.25818	0.259363	1.65931	0.298853	1.51118	2.39473	1.3202	0.351968	1.55191	0.347114	1.29969	0.336448	1.43923	0.321852	1.5946	0.274783	1.22108	0.270198	1.57823	0.354995	2.0101	0.974356	1.07194	0.770194	1.28707	0.25125	1.33089	0.930672	1.38549	0.425232	1.63028	0.317217	1.24594	0.208053	1.49285	0.299092	1.24973	0.226141	1.66142	0.283508	1.31022	0.276524	1.12918
12324.5	0.172111	1.15868	0.283428	1.18181	0.207421	1.38295	0.319977	1.58352	2.50846	1.30851	0.347973	1.59642	0.345433	1.34627	0.344497	1.41058	0.360063	1.44137	0.391511	1.19178	0.265666	1.51887	0.322474	1.98693	0.625715	1.10123	0.825643	1.27066	0.353939	1.34269	0.70068	1.4136	0.44835	1.66503	0.292511	1.28327	0.188313	1.4456	0.282841	1.21833	0.251325	1.61338	0.263732	1.22259	0.220141	1.07435
12593.8	0.194565	1.23175	0.323086	1.35482	0.227887	1.34137	0.262936	1.44488	2.54263	1.30806	0.285672	1.49444	0.285474	1.29817	0.298766	1.39097	0.361855	1.47624	0.541389	1.22257	0.262514	1.47466	0.26029	1.6978	0.40431	1.11273	0.986922	1.34947	0.433259	1.33694	0.37116	1.45324	0.389771	1.67206	0.282018	1.31522	0.201342	1.47067	0.302613	1.20573	0.292868	1.60221	0.296935	1.26014	0.25883	1.09696
12863	0.195693	1.08344	0.33477	1.44647	0.184793	1.23533	0.368111	1.63982	2.73205	1.35021	0.284681	1.45591	0.284482	1.35287	0.221305	1.28511	0.370522	1.53362	0.672206	1.29899	0.24355	1.65476	0.287444	2.08893	0.330089	1.05852	0.879969	1.32288	0.49995	1.28031	0.350222	1.51527	0.412953	1.656	0.270192	1.17908	0.198123	1.40114	0.326868	1.2442	0.281945	1.49935	0.319357	1.21618	0.294711	1.12529
13133.6	0.240378	1.34552	0.303259	1.38775	0.209943	1.20275	0.377162	1.61059	2.91255	1.41809	0.195965	1.32938	0.282114	1.29797	0.260339	1.28488	0.288611	1.29624	0.6209	1.23871	0.256546	1.64909	0.249065	1.99382	0.336993	1.06111	0.866103	1.3519	0.604107	1.24469	0.297811	1.41551	0.478457	1.70229	0.253136	1.2388	0.205357	1.46146	0.329586	1.22733	0.2944	1.42208	0.42554	1.29119	0.278808	1.1136
13401.9	0.253722	1.28747	0.244681	1.35814	0.228296	1.22506	0.483474	1.53287	2.81897	1.39299	0.198612	1.54979	0.260607	1.28617	0.244221	1.34284	0.305763	1.35898	0.545352	1.23883	0.230062	1.34428	0.237258	2.13408	0.325293	1.05222	0.623371	1.30693	0.686948	1.25765	0.281896	1.45949	0.497743	1.68069	0.255841	1.28052	0.191962	1.45061	0.335588	1.24752	0.245582	1.36159	0.427305	1.23813	0.272705	1.11392
13671.3	0.282695	1.40362	0.310175	1.58306	0.220174	1.21219	0.571698	1.56161	2.94021	1.38463	0.18815	1.42265	0.239312	1.31253	0.194521	1.25441	0.331877	1.53693	0.487475	1.25936	0.2605	1.44836	0.301103	2.10571	0.333259	1.06317	0.462284	1.2392	0.599283	1.24829	0.275765	1.38496	0.475562	1.6519	0.269358	1.2375	0.184595	1.39618	0.309567	1.22018	0.26385	1.39906	0.43155	1.23635	0.246213	1.11133
13941.6	0.349	1.3656	0.288869	1.26998	0.236134	1.2261	0.601262	1.47863	3.03112	1.41274	0.185759	1.39726	0.250424	1.29892	0.204844	1.34558	0.364969	1.54147	0.340562	1.21848	0.265756	1.32312	0.254471	1.96234	0.318296	1.04452	0.438919	1.27389	0.490809	1.24109	0.317331	1.48928	0.473682	1.74103	0.396433	1.33481	0.202958	1.39735	0.322612	1.24532	0.23217	1.37455	0.414095	1.25872	0.221084	1.10184
14211.9	0.440706	1.31102	0.310886	1.30004	0.190606	1.1807	0.611754	1.50006	2.87436	1.36336	0.146723	1.3242	0.236625	1.25533	0.218711	1.45702	0.338654	1.52471	0.213479	1.2175	0.25627	1.36936	0.291494	2.16662	0.324184	1.0364	0.412281	1.23191	0.394485	1.15973	0.269107	1.40528	0.372019	1.57546	0.437705	1.27841	0.2181	1.36581	0.316938	1.18395	0.253039	1.3902	0.37735	1.26079	0.201552	1.08821
14482	0.45656	1.36004	0.384457	1.41221	0.190687	1.2059	0.61089	1.39431	2.91554	1.33452	0.159491	1.39511	0.235975	1.29233	0.242991	1.41271	0.361899	1.46279	0.221259	1.22901	0.257779	1.3761	0.23347	2.1675	0.339919	1.04934	0.371698	1.17076	0.304675	1.16535	0.278633	1.33806	0.341955	1.55874	0.565436	1.29706	0.282895	1.39955	0.319656	1.19471	0.28986	1.52548	0.296692	1.23491	0.210724	1.07859
14751.3	0.460842	1.31384	0.336135	1.33231	0.188695	1.24656	0.574959	1.4413	3.22172	1.38968	0.17588	1.39267	0.233847	1.29456	0.232509	1.38565	0.370958	1.48261	0.19289	1.33122	0.233951	1.42595	0.230999	2.0059	0.4226	1.04052	0.333174	1.16648	0.276247	1.18818	0.262231	1.47597	0.423996	1.74803	0.630594	1.39035	0.369607	1.51317	0.3424	1.27644	0.309947	1.44913	0.269529	1.28268	0.259752	1.08273
15021.7	0.567583	1.56087	0.452719	1.48713	0.243518	1.38668	0.476354	1.27739	3.24519	1.4236	0.20725	1.54669	0.261754	1.3819	0.237722	1.43418	0.399314	1.52891	0.212816	1.43557	0.244641	1.48568	0.296108	2.37028	0.702632	1.06613	0.296899	1.13584	0.250805	1.22806	0.274938	1.46198	0.437733	1.64882	0.630165	1.33617	0.390495	1.47514	0.315128	1.27743	0.285979	1.60261	0.263916	1.19567	0.218692	1.05622
15289.4	0.544244	1.4248	0.488149	1.57291	0.203449	1.27803	0.474525	1.27958	3.09522	1.39935	0.173896	1.43412	0.246233	1.29599	0.284805	1.34238	0.40133	1.46134	0.174811	1.29714	0.242848	1.49921	0.218554	1.95554	1.15931	1.02467	0.31922	1.11169	0.252395	1.19565	0.255801	1.36899	0.395261	1.47922	0.510454	1.17403	0.457186	1.47592	0.290276	1.24866	0.27055	1.50515	0.281222	1.2524	0.272742	1.09289
15559.1	0.587125	1.50579	0.510196	1.68479	0.202144	1.44919	0.483761	1.30133	3.10993	1.40901	0.166992	1.45091	0.265703	1.25707	0.240487	1.4372	0.446198	1.40685	0.174908	1.32485	0.255035	1.44119	0.247507	1.98985	1.759	1.0383	0.301748	1.1	0.240923	1.26465	0.245763	1.2878	0.380391	1.48232	0.504998	1.20797	0.455259	1.47653	0.299437	1.2172	0.251693	1.6069	0.297479	1.16596	0.221916	1.0619
15830.2	0.45723	1.37113	0.528284	1.61327	0.200891	1.37232	0.497052	1.3423	2.77815	1.36119	0.159455	1.46133	0.251506	1.33671	0.277081	1.41838	0.459449	1.47088	0.187646	1.31777	0.292995	1.65703	0.239832	2.09376	2.24647	1.05231	0.285218	1.07371	0.230995	1.2405	0.22248	1.2784	0.472161	1.50966	0.486254	1.29971	0.462808	1.45817	0.287659	1.22454	0.253939	1.61524	0.278157	1.17191	0.217661	1.05601
16099	0.505051	1.67356	0.62019	1.62915	0.201253	1.3579	0.521056	1.32755	2.95581	1.49471	0.205768	1.58433	0.288901	1.37441	0.254033	1.43879	0.435731	1.47237	0.161858	1.29966	0.233247	1.44748	0.224175	2.02427	2.32293	0.999728	0.332915	1.11071	0.211949	1.22149	0.217242	1.25857	0.570284	1.59746	0.357781	1.30154	0.434549	1.43275	0.282355	1.20218	0.253953	1.62362	0.308509	1.17252	0.219291	1.06211
16368.2	0.38036	1.52925	0.653271	1.48944	0.192855	1.30058	0.547663	1.35743	2.6889	1.49765	0.210804	1.61003	0.277203	1.35237	0.233569	1.42584	0.475853	1.53069	0.168231	1.3005	0.298732	1.65466	0.27632	2.23831	2.61039	1.04614	0.300827	1.12955	0.221868	1.2416	0.235449	1.35114	0.600216	1.52888	0.311991	1.27178	0.433425	1.44024	0.270633	1.1747	0.229253	1.52284	0.308555	1.18707	0.223665	1.05501
16638.6	0.262082	1.63637	0.747383	1.49061	0.214617	1.36317	0.506183	1.34903	2.3449	1.46795	0.201363	1.57901	0.272888	1.30484	0.250048	1.46888	0.415832	1.41108	0.163065	1.28312	0.281181	1.73815	0.333637	2.45374	2.38544	0.996323	0.311979	1.0881	0.21675	1.1768	0.242138	1.30784	0.716518	1.43414	0.250439	1.23365	0.396038	1.5018	0.304781	1.17354	0.302611	1.63594	0.367725	1.32832	0.252464	1.08161
16910.1	0.23778	1.60657	0.679007	1.47473	0.269291	1.50985	0.47655	1.3569	1.97203	1.38325	0.246637	1.68563	0.300985	1.38104	0.187204	1.45513	0.393226	1.49126	0.235076	1.37532	0.367374	1.86502	0.406366	2.70494	2.10177	1.01791	0.299989	1.14082	0.234056	1.2716	0.22316	1.21068	0.659707	1.31239	0.295816	1.30334	0.33635	1.47359	0.269077	1.15585	0.321098	1.55205	0.294851	1.21821	0.210523	1.04783
17181	0.235389	1.44807	0.64396	1.35827	0.281289	1.45057	0.457282	1.36078	1.64225	1.357	0.219205	1.6047	0.297331	1.35315	0.216215	1.51708	0.3098	1.46918	0.178721	1.281	0.274274	1.68504	0.310949	2.28709	1.49171	1.03874	0.29623	1.10789	0.214932	1.24858	0.238444	1.26862	0.713744	1.49872	0.277748	1.25855	0.254306	1.51328	0.30765	1.18434	0.302844	1.54444	0.27268	1.18893	0.231286	1.04438
17451.9	0.256702	1.57274	0.735459	1.45069	0.331904	1.51744	0.375274	1.28563	1.46549	1.42334	0.210302	1.57869	0.370535	1.347	0.170471	1.49164	0.30526	1.77563	0.20162	1.37894	0.30534	1.76008	0.406891	2.51513	0.945443	1.08013	0.310112	1.10143	0.193057	1.26652	0.232315	1.22843	0.657124	1.52221	0.246289	1.20488	0.250558	1.50835	0.311549	1.19854	0.351181	1.67868	0.271542	1.20647	0.192777	1.04684
17723.8	0.274261	1.69281	0.662316	1.60979	0.47846	1.7125	0.347014	1.2815	1.05493	1.36088	0.191618	1.55138	0.490603	1.31485	0.176368	1.46406	0.28205	1.77818	0.219759	1.42474	0.254314	1.51501	0.444651	2.47649	0.573398	1.07749	0.301197	1.10551	0.189063	1.22297	0.267746	1.26932	0.6404	1.56336	0.231309	1.19973	0.248154	1.49979	0.324423	1.18365	0.365128	1.63602	0.263512	1.15867	0.188029	1.03442
17993.1	0.244743	1.68789	0.489633	1.49481	0.528093	1.64322	0.350884	1.29316	0.861499	1.40726	0.221488	1.63214	0.568233	1.34374	0.17848	1.50488	0.318876	1.84312	0.206764	1.3685	0.213494	1.41935	0.435437	2.38776	0.386374	1.08499	0.389726	1.13666	0.207373	1.17207	0.30265	1.3334	0.472547	1.49283	0.238661	1.26685	0.21711	1.53609	0.300373	1.16419	0.422581	1.68223	0.255556	1.13183	0.187126	1.03993
18263.2	0.304355	1.78313	0.416872	1.38546	0.559967	1.60126	0.382312	1.31107	0.648128	1.42668	0.220235	1.52524	0.515293	1.21148	0.196296	1.49936	0.24801	1.57412	0.217489	1.39103	0.235756	1.50776	0.444836	2.40073	0.384006	1.06361	0.368488	1.11039	0.214188	1.13613	0.243969	1.24147	0.391498	1.42716	0.210821	1.20426	0.234313	1.55331	0.289287	1.15948	0.486461	1.68981	0.244914	1.15157	0.202845	1.06659
18532.4	0.241815	1.51928	0.394016	1.45835	0.515206	1.44778	0.446184	1.42812	0.413516	1.39198	0.235174	1.50984	0.535371	1.24501	0.196725	1.52381	0.279492	1.69034	0.221176	1.41794	0.223764	1.43231	0.44388	2.36443	0.36111	1.05682	0.359148	1.10447	0.186555	1.11377	0.298567	1.31637	0.55375	1.72452	0.268414	1.38343	0.252353	1.52044	0.30169	1.17735	0.450635	1.54584	0.270516	1.1705	0.212645	1.04466
18802.9	0.240378	1.53166	0.361835	1.47017	0.557766	1.59856	0.464249	1.35411	0.329922	1.32132	0.244368	1.58007	0.594336	1.32164	0.212191	1.4772	0.280451	1.70105	0.189294	1.31163	0.235205	1.45041	0.425794	2.20664	0.368155	1.06063	0.330284	1.08196	0.206595	1.19315	0.294975	1.21467	0.500245	1.54319	0.219187	1.26432	0.234353	1.48416	0.291173	1.13929	0.456779	1.5452	0.300954	1.13398	0.261574	1.05083
19073.5	0.282839	1.63079	0.435753	1.51193	0.507858	1.48667	0.521574	1.35456	0.323099	1.38814	0.294396	1.65532	0.538697	1.28743	0.262387	1.5819	0.323836	1.82978	0.223745	1.41304	0.222485	1.48634	0.391593	2.09604	0.36443	1.06422	0.315152	1.05582	0.228442	1.19968	0.390226	1.29294	0.528311	1.57672	0.248145	1.33909	0.213111	1.4604	0.291335	1.1507	0.438633	1.59709	0.359024	1.16805	0.296732	1.054
19343.9	0.249742	1.63477	0.38532	1.56325	0.449654	1.62408	0.662737	1.49281	0.314702	1.4948	0.322075	1.58108	0.524823	1.29858	0.27397	1.63948	0.304292	1.84499	0.229617	1.3855	0.232835	1.46162	0.46917	2.19553	0.382341	1.06621	0.358231	1.08489	0.20811	1.19653	0.460783	1.28116	0.471162	1.50452	0.257886	1.31836	0.221469	1.42178	0.311451	1.1262	0.389254	1.4983	0.345914	1.16677	0.397162	1.06429
19611.6	0.238708	1.58706	0.358616	1.52971	0.427527	1.52328	0.783338	1.36844	0.305511	1.41672	0.292394	1.48069	0.469079	1.26284	0.32186	1.51325	0.274587	1.57226	0.217409	1.32329	0.196055	1.43061	0.397898	2.01357	0.358903	1.04425	0.336701	1.02163	0.246968	1.17144	0.441031	1.2625	0.539009	1.50409	0.279135	1.34011	0.216801	1.44983	0.270457	1.09216	0.452063	1.7202	0.347995	1.12809	0.39923	1.03321
19882.1	0.193906	1.54161	0.423237	1.60124	0.340248	1.52316	1.05487	1.35336	0.232133	1.24571	0.294885	1.43079	0.377947	1.21195	0.397412	1.52019	0.297572	1.53672	0.199358	1.22182	0.179376	1.41864	0.37325	2.16974	0.384442	1.06603	0.435351	1.06346	0.213683	1.15357	0.437087	1.30048	0.518994	1.51078	0.308728	1.36504	0.201021	1.38587	0.309134	1.14271	0.428849	1.81229	0.338768	1.15153	0.499314	0.979652
20150.3	0.221728	1.6208	0.365552	1.6044	0.349734	1.64167	1.20961	1.3598	0.253259	1.28456	0.290531	1.44372	0.347092	1.24537	0.427891	1.51932	0.295622	1.57817	0.200601	1.25975	0.171457	1.34127	0.373261	2.26939	0.350967	1.07323	0.315609	1.04404	0.211776	1.15327	0.394092	1.22769	0.479554	1.43791	0.314485	1.29922	0.215549	1.31342	0.298294	1.10911	0.290561	1.60328	0.334658	1.12623	0.412965	1.02662
20420.1	0.178682	1.45185	0.327609	1.53645	0.290414	1.52627	0.980072	1.17881	0.252225	1.25644	0.249586	1.40618	0.354145	1.30027	0.468892	1.58191	0.273041	1.58714	0.178335	1.23733	0.17229	1.44466	0.454006	2.59081	0.363047	1.09309	0.349707	1.08793	0.225373	1.17127	0.357062	1.25605	0.497617	1.42558	0.296591	1.30483	0.235716	1.37223	0.294376	1.14971	0.226221	1.48029	0.361139	1.13899	0.417688	1.03146
20689.4	0.197375	1.45443	0.368148	1.5417	0.252153	1.45395	1.04229	1.22674	0.235224	1.27019	0.255467	1.48501	0.321314	1.313	0.46653	1.6498	0.226511	1.49028	0.185624	1.23473	0.16157	1.44379	0.324127	2.18942	0.370099	1.01883	0.400807	1.0716	0.34073	1.08087	0.330535	1.23101	0.472264	1.42988	0.297441	1.28184	0.21883	1.31746	0.268084	1.12309	0.197669	1.42319	0.371647	1.11711	0.51077	1.02157
20960.1	0.190868	1.36722	0.411582	1.58481	0.240402	1.53051	1.13548	1.22984	0.233909	1.24914	0.20774	1.34545	0.255881	1.23391	0.36736	1.48755	0.20196	1.3937	0.181739	1.24942	0.163515	1.45075	0.348011	2.34568	0.352228	1.06073	0.402946	1.09421	0.556876	1.23742	0.386546	1.25866	0.549523	1.56388	0.264581	1.24808	0.242702	1.38349	0.282169	1.17429	0.207533	1.57823	0.33472	1.12964	0.319799	1.04967
21233.1	0.195612	1.40603	0.392429	1.55013	0.238205	1.42204	1.21587	1.28282	0.217921	1.25477	0.227601	1.48192	0.229991	1.23942	0.298035	1.47435	0.229462	1.48069	0.169197	1.13393	0.181556	1.39384	0.255316	1.86437	0.391325	1.05102	0.40165	1.07115	0.763037	1.28729	0.365093	1.23003	0.544639	1.48049	0.276909	1.2287	0.208338	1.32963	0.289802	1.1571	0.214697	1.51409	0.312835	1.11055	0.464227	1.04612
21505	0.256181	1.54395	0.412046	1.69507	0.25608	1.3951	1.19111	1.21213	0.198014	1.21463	0.209319	1.55906	0.208102	1.25517	0.195453	1.39449	0.203882	1.40206	0.153818	1.12818	0.192637	1.27654	0.236138	1.83866	0.519892	1.06807	0.4029	1.08139	0.984587	1.32147	0.454905	1.36637	0.643631	1.71083	0.291402	1.29517	0.242653	1.39072	0.299665	1.19335	0.275394	1.65502	0.291055	1.16718	0.456093	1.03355
21777.2	0.261868	1.57606	0.403723	1.58239	0.247549	1.41342	1.52529	1.34963	0.221443	1.22162	0.209705	1.65031	0.237356	1.2855	0.212694	1.57744	0.185884	1.33362	0.143545	1.10636	0.204615	1.39038	0.248062	1.95668	0.648328	1.02877	0.423729	1.06152	0.926497	1.22718	0.304957	1.21103	0.550469	1.44905	0.372952	1.28208	0.215285	1.40415	0.283534	1.18572	0.22856	1.59893	0.268992	1.11088	0.290125	1.02093
22048.9	0.27713	1.46374	0.360509	1.45971	0.237638	1.48466	1.69957	1.34409	0.226797	1.25316	0.207815	1.55788	0.24912	1.27763	0.168207	1.54774	0.193404	1.30788	0.1415	1.10999	0.200619	1.37775	0.282406	2.01817	0.836256	1.0325	0.34594	1.04826	0.984659	1.24825	0.275383	1.20499	0.630162	1.49803	0.27948	1.24473	0.234428	1.40286	0.314506	1.1886	0.23502	1.64698	0.263033	1.14015
22318.4	0.328925	1.4039	0.364596	1.3897	0.248994	1.4339	1.5641	1.3212	0.342802	1.24723	0.24107	1.69527	0.254373	1.2825	0.172534	1.64923	0.208961	1.35703	0.172968	1.1494	0.220827	1.46377	0.357562	2.13041	1.32786	1.1053	0.38392	1.07911	1.00265	1.34888	0.29241	1.23749	0.725984	1.49682	0.290445	1.22586	0.24047	1.3857	0.314433	1.16646	0.244388	1.65061	0.262377	1.10534
22590	0.369251	1.35645	0.414892	1.51394	0.223961	1.40591	1.6936	1.32121	0.229368	1.24529	0.209973	1.48097	0.268181	1.18342	0.156345	1.45264	0.207574	1.30867	0.186033	1.15597	0.219333	1.43967	0.242075	1.83137	1.50007	1.04022	0.359114	1.04387	0.763553	1.17611	0.263424	1.20397	0.598159	1.36812	0.263716	1.20261	0.247118	1.32674	0.285334	1.12803	0.262536	1.58454	0.246018	1.09014
22860.5	0.394783	1.35954	0.43565	1.55456	0.225577	1.39945	1.37543	1.23185	0.202201	1.26428	0.203459	1.53689	0.266064	1.15992	0.160551	1.46179	0.214329	1.33392	0.185801	1.15894	0.276654	1.53963	0.339309	1.8987	1.7056	1.0761	0.326198	1.02782	0.730297	1.26079	0.263024	1.29577	0.734892	1.5289	0.292708	1.2604	0.209718	1.32982	0.304717	1.16541	0.247497	1.75822	0.24964	1.10149
23131	0.422618	1.3422	0.433658	1.58249	0.233832	1.40851	1.1623	1.21856	0.185955	1.22098	0.221193	1.60284	0.243024	1.18122	0.188899	1.57028	0.214849	1.42865	0.167714	1.17096	0.245277	1.5988	0.292117	1.86013	1.85823	1.0634	0.328064	1.00343	0.60016	1.23131	0.262981	1.24998	0.607487	1.40096	0.246566	1.1813	0.217219	1.27209	0.285365	1.12795	0.251663	1.64532	0.256072	1.08847
23401.6	0.394478	1.22491	0.334401	1.51784	0.252746	1.48861	0.998175	1.23189	0.186682	1.25361	0.242546	1.52855	0.243425	1.18158	0.231859	1.55851	0.245272	1.56084	0.174828	1.17177	0.230858	1.53587	0.258286	1.8674	1.78372	1.05941	0.374691	1.03873	0.393655	1.23766	0.270027	1.2869	0.518914	1.41882	0.27759	1.21252	0.238404	1.29769	0.321107	1.11689	0.275204	1.63347	0.313448	1.08463
23672.2	0.440664	1.29348	0.398713	1.62476	0.2568	1.49576	0.804746	1.194	0.207845	1.23639	0.19345	1.43704	0.2273	1.14108	0.337161	1.55468	0.241134	1.44105	0.181849	1.2074	0.234198	1.55407	0.272268	1.95524	1.68477	1.07416	0.366341	1.01456	0.267486	1.20235	0.317636	1.28969	0.500507	1.37966	0.280766	1.18462	0.280977	1.36717	0.278011	1.17028	0.222905	1.54433	0.270922	1.08529
23943.8	0.445122	1.39974	0.441071	1.69516	0.267835	1.60825	0.641496	1.16332	0.215847	1.17818	0.217853	1.48027	0.232028	1.15621	0.41398	1.42362	0.264341	1.518	0.20271	1.22251	0.269493	1.63891	0.2467	1.91987	1.43068	1.05395	0.321756	0.957177	0.285977	1.25585	0.276458	1.27553	0.45673	1.32062	0.284274	1.16434	0.260825	1.31277	0.339392	1.14772	0.21952	1.42383	0.291594	1.08502
24214.7	0.353037	1.32416	0.401714	1.68672	0.311069	1.59849	0.418944	1.09963	0.212849	1.16322	0.198515	1.41618	0.248132	1.20208	0.545302	1.38708	0.355045	1.62098	0.256246	1.29938	0.343411	1.90336	0.400186	2.36452	1.30026	1.08627	0.443795	1.03342	0.258009	1.29202	0.315378	1.33882	0.513334	1.33644	0.268209	1.18557	0.246914	1.27571	0.363504	1.14721	0.259987	1.59375	0.292938	1.0744
24486.2	0.264832	1.30022	0.469929	1.60511	0.275735	1.36591	0.292734	1.09058	0.230309	1.1909	0.229341	1.39822	0.249748	1.197	0.666619	1.31099	0.35083	1.52237	0.208369	1.18259	0.351015	1.8136	0.296415	2.14262	1.05983	1.07414	0.465826	1.081	0.260592	1.26267	0.270017	1.26474	0.44558	1.2945	0.292388	1.13147	0.220804	1.2501	0.376211	1.1361	0.237353	1.52204	0.318516	1.08474
24758.4	0.243682	1.32237	0.541288	1.64617	0.266682	1.33837	0.234115	1.06521	0.206705	1.17657	0.187438	1.46461	0.289243	1.19707	0.789285	1.27801	0.376922	1.55977	0.200625	1.22412	0.293957	1.37795	0.244683	1.7773	0.773119	1.05815	0.472011	1.0475	0.311288	1.21693	0.250537	1.21505	0.443497	1.23773	0.3441	1.10681	0.255765	1.22003	0.445827	1.10204	0.231166	1.38156	0.322815	1.08689
25031.8	0.196368	1.41132	0.589716	1.7593	0.322713	1.4751	0.207414	1.0571	0.259256	1.14068	0.203376	1.31021	0.311324	1.20913	1.01981	1.43049	0.355156	1.44515	0.198048	1.22012	0.280579	1.43749	0.226477	1.83622	0.590056	1.07685	0.427959	0.998479	0.276612	1.20861	0.292095	1.29775	0.429333	1.3064	0.322043	1.13354	0.276082	1.27337	0.478217	1.13294	0.195488	1.47236	0.335314	1.09982
25302.9	0.235263	1.39851	0.623027	1.83695	0.368385	1.62476	0.202821	1.10116	0.304587	1.20335	0.212267	1.34579	0.28946	1.18254	1.05031	1.44681	0.336154	1.38998	0.205365	1.17342	0.244142	1.32639	0.247952	1.8157	0.474695	1.07157	0.379022	0.972597	0.232062	1.23201	0.297922	1.29535	0.424741	1.35922	0.380546	1.17784	0.253242	1.27437	0.564839	1.1504	0.181677	1.42597	0.369736	1.08468
25575	0.217724	1.48338	0.597023	1.87321	0.380118	1.6134	0.228161	1.07989	0.259142	1.21222	0.247877	1.35855	0.284172	1.18315	0.999175	1.50625	0.364528	1.50092	0.209545	1.19133	0.246175	1.3337	0.231168	1.75519	0.452439	1.06115	0.344078	0.928627	0.231482	1.1795	0.305731	1.29342	0.451103	1.28321	0.392529	1.1479	0.266359	1.23736	0.50022	1.11768	0.197116	1.56308	0.458777	1.09002
25845.8	0.211313	1.494	0.548943	1.85553	0.427225	1.491	0.234786	1.05886	0.267095	1.15043	0.300184	1.38733	0.286825	1.20503	1.0294	1.53741	0.362992	1.54575	0.214037	1.19947	0.229957	1.40385	0.269545	1.86389	0.403284	1.0688	0.379364	0.99078	0.231409	1.24238	0.346203	1.31671	0.436556	1.34225	0.382097	1.16694	0.275208	1.29223	0.505716	1.14933	0.190867	1.61038	0.449745	1.07243
26118.2	0.208876	1.46638	0.393611	1.6935	0.42225	1.47465	0.266181	1.08643	0.298234	1.2008	0.325913	1.47904	0.305314	1.2154	0.913576	1.58932	0.333501	1.57807	0.225089	1.16906	0.232334	1.38786	0.259264	1.82204	0.416092	1.1045	0.303135	0.918201	0.218271	1.21841	0.321191	1.24067	0.414679	1.25409	0.488953	1.12974	0.303356	1.24711	0.405037	1.11994	0.225285	1.624	0.455891	1.08939
26389.3	0.198373	1.44312	0.365712	1.60963	0.36656	1.401	0.241559	1.0929	0.283014	1.17276	0.277708	1.28676	0.280023	1.16796	0.629493	1.41394	0.307589	1.51081	0.209202	1.10638	0.213179	1.3285	0.254528	1.76229	0.396994	1.06419	0.319932	0.900033	0.21905	1.18166	0.338225	1.28421	0.460778	1.29844	0.471292	1.12124	0.28514	1.31078	0.402473	1.13297	0.20912	1.69552	0.392418	1.10277
26660.5	0.205418	1.54384	0.388775	1.78415	0.377405	1.61134	0.217016	1.09627	0.305778	1.25466	0.313779	1.49777	0.265108	1.2366	0.489028	1.52273	0.291973	1.56427	0.259888	1.1436	0.197862	1.41606	0.2732	1.63722	0.404319	1.05765	0.289263	0.994041	0.235757	1.23039	0.327375	1.27826	0.45902	1.33005	0.431105	1.11555	0.292716	1.31534	0.344319	1.151	0.200585	1.6247	0.283095	1.09965
26932.5	0.21876	1.52971	0.334197	1.55015	0.305226	1.59302	0.246496	1.093	0.302128	1.25051	0.293737	1.46367	0.314315	1.26517	0.38757	1.51132	0.314122	1.61883	0.264248	1.15597	0.261273	1.55974	0.244217	1.66191	0.384181	1.04613	0.30863	1.03885	0.234256	1.24219	0.325536	1.19142	0.491481	1.34276	0.457405	1.10894	0.258901	1.2465	0.359589	1.10475	0.210572	1.63656	0.277842	1.08831
27204.4	0.170644	1.24531	0.336355	1.61637	0.255057	1.48406	0.257633	1.0852	0.298407	1.21462	0.31985	1.55866	0.333899	1.24982	0.233406	1.41238	0.285995	1.55421	0.275831	1.15776	0.247674	1.49893	0.247876	1.68723	0.365382	1.03065	0.295665	1.02305	0.240541	1.24036	0.384828	1.20489	0.437072	1.21913	0.47472	1.11518	0.25373	1.23641	0.348723	1.11037	0.250682	1.50923	0.27567	1.06814
											0.231942	1.39903	0.389877	1.28626	0.193875	1.33466	0.271081	1.54605	0.298909	1.15569	0.256819	1.48532	0.2404	1.72734	0.37673	1.04411	0.342273	1.03597	0.242576	1.21106	0.437809	1.1928	0.416983	1.21049			0.250914	1.27689	0.3573	1.13221			0.259715	1.06907
											0.256737	1.48829	0.44789	1.31843	0.18467	1.34977	0.33707	1.63118	0.287317	1.16389	0.268468	1.6761	0.289092	1.82161	0.381991	1.0032	0.361211	1.01708	0.232032	1.15735	0.517929	1.18686	0.399807	1.2244			0.274981	1.32487	0.318845	1.13597			0.247558	1.05241
											0.205513	1.35703	0.343583	1.18013	0.209	1.37633	0.27992	1.48143	0.311682	1.17764	0.219304	1.47956	0.28321	1.86072	0.434348	1.01574	0.366727	1.03326	0.224646	1.17493	0.662624	1.17181	0.388017	1.17234			0.274025	1.30693	0.363194	1.14699			0.259481	1.05938
											0.190619	1.2705	0.364955	1.18865	0.205073	1.30051	0.245962	1.38247	0.261388	1.16926	0.25499	1.44579	0.316901	1.81287	0.516026	1.03271	0.33029	1.0173	0.235197	1.18776	0.784697	1.23564	0.473667	1.252			0.298416	1.32064	0.372786	1.14027			0.299088	1.09788
											0.201301	1.36587	0.377886	1.19715	0.166068	1.26853	0.323828	1.51396	0.265198	1.21489	0.26742	1.58543	0.472616	2.20815	0.734852	1.02964	0.374993	1.04872	0.264415	1.26369	0.886981	1.22015	0.472789	1.27784			0.360824	1.25015	0.338484	1.11351			0.326932	1.05136
											0.21537	1.44713	0.373561	1.28797	0.168787	1.26065	0.28698	1.52103	0.227006	1.16751	0.295683	1.52585	0.325931	1.83251	0.895739	1.01787	0.405097	1.04933	0.234647	1.2734	0.912021	1.22157	0.535249	1.25246			0.282793	1.30085	0.322277	1.12565			0.302413	1.06933
											0.216856	1.53004	0.351482	1.23025	0.179119	1.26015	0.271715	1.50449	0.24559	1.23834	0.240583	1.5066	0.453266	2.27399	0.974381	1.04431	0.389307	1.06623	0.214044	1.2392	0.903329	1.22087	0.525308	1.25703			0.312766	1.282	0.353331	1.14205			0.307603	1.07657
											0.200451	1.42963	0.327225	1.20047	0.190472	1.23165	0.305285	1.51371	0.244565	1.1982	0.287622	1.66706	0.404516	1.98415	0.9416	1.03563	0.355301	1.07162	0.215092	1.29204	0.808978	1.23853	0.602887	1.24921			0.265579	1.27073	0.372464	1.13319			0.291621	1.07964
											0.210355	1.35699	0.304899	1.26208	0.184824	1.25154	0.311507	1.56651	0.206231	1.15098	0.238475	1.63052	0.367521	1.9556	0.891467	1.05496	0.336979	1.05254	0.259946	1.26809	0.565975	1.20343	0.51579	1.23689			0.23766	1.20872	0.353961	1.13624			0.314724	1.07312
											0.200714	1.34215	0.309436	1.22076	0.189276	1.28336	0.332864	1.51137	0.204771	1.16399	0.298489	1.66505	0.388883	2.12003	0.740709	1.0516	0.354751	1.07718	0.268732	1.36168	0.39677	1.28167	0.536759	1.2249			0.271675	1.21473	0.354768	1.13745			0.277308	1.06124
