# Supplementary material for: Information management for high content live cell imaging
Source: BMC Bioinformatics. 2009 Jul 21;10:226. doi: 10.1186/1471-2105-10-226 (PMC2723092; doi:10.1186/1471-2105-10-226)
Supplement: Additional file 9 — Test Data. Spreadsheet files containing the raw Nuclear:Cytoplasmic ratios for the test data. [file 1471-2105-10-226-S9.zip › TestSet4.xls]

## Sheet: Sheet1
Time (min)	Cell1T1	Cell1T2	Cell2T1	Cell2T2	Cell3T1	Cell3T2	Cell4T1	Cell4T2	Cell5T1	Cell5T2	Cell6T1	Cell6T2	Cell7T1	Cell7T2	Cell8t1	Cell8T2	Cell9T1	Cell9T2	Cell10T1	Cell10T2
0	0.398099	0.284884	0.536359	0.436453	0.587579	0.262834	0.294297	0.432482	0.280276	0.438147	0.388063	0.581873	0.395868	0.543664	0.400591	0.624855	0.288891	0.511511	0.449645	0.577422
4.19635	0.367205	0.246904	0.49378	0.37918	0.6496	0.301901	0.251886	0.396612	0.285405	0.421656	0.38311	0.597809	0.374899	0.543101	0.372929	0.598788	0.303098	0.529164	0.424582	0.541876
7.55157	0.380352	0.259059	0.785406	0.781688	0.596141	0.266111	0.293866	0.438747	0.265818	0.437811	0.379727	0.597943	0.379317	0.55598	0.368677	0.602289	0.294325	0.534381	0.43835	0.566772
10.8956	0.349361	0.239336	0.82727	0.813856	0.621059	0.279553	0.291639	0.425165	0.266185	0.431342	0.435449	0.662713	0.389895	0.538457	0.359696	0.63465	0.357003	0.60433	0.439168	0.557752
14.2284	0.365355	0.245961	0.804607	0.772633	0.657862	0.327394	0.283893	0.411493	0.254951	0.414033	0.4438	0.700223	0.387967	0.536118	0.432102	0.716072	0.372644	0.623588	0.47961	0.598027
17.5956	0.365297	0.248012	0.771917	0.74863	0.685576	0.325992	0.258085	0.386339	0.255961	0.405233	0.447101	0.741512	0.396386	0.557687	0.379939	0.695888	0.36556	0.678524	0.482777	0.595773
20.9031	0.375667	0.257977	0.814343	0.789802	0.723806	0.336039	0.281169	0.401599	0.25458	0.397274	0.434727	0.77873	0.368284	0.505747	0.41309	0.751752	0.391965	0.773028	0.47051	0.602677
24.2344	0.356441	0.242249	0.756398	0.705192	0.757828	0.296825	0.266833	0.380797	0.244466	0.366533	0.424725	0.820923	0.368587	0.521467	0.384898	0.750866	0.387633	0.793818	0.466218	0.597082
27.5638	0.375415	0.257152	0.723434	0.655975	0.795145	0.330244	0.242444	0.372946	0.233217	0.380961	0.444294	0.893613	0.326228	0.483251	0.40747	0.830485	0.611195	0.986928	0.422947	0.545036
30.9031	0.36354	0.235108	0.712343	0.649498	0.85685	0.358079	0.231995	0.364986	0.249905	0.392779	0.482798	0.958327	0.349834	0.524323	0.547215	0.93418	0.72837	1.06616	0.410803	0.538909
34.2524	0.401224	0.300287	0.742881	0.671082	0.910136	0.400522	0.254196	0.380554	0.22663	0.406035	0.49742	1.04422	0.342194	0.498685	0.553474	0.95325	0.738711	1.11462	0.454968	0.579466
37.5734	0.422355	0.31052	0.723005	0.650296	0.965914	0.347748	0.260803	0.370438	0.257371	0.403537	0.479792	1.0918	0.343109	0.500136	0.526261	0.939242	0.683766	1.09615	0.397884	0.558661
40.949	0.407641	0.300529	0.707705	0.633314	1.03572	0.4081	0.229248	0.358539	0.274328	0.428126	0.487684	1.13324	0.36952	0.537054	0.520499	0.961597	0.703603	1.11525	0.402868	0.552297
44.2789	0.39525	0.28581	0.776563	0.701734	1.0696	0.461555	0.223873	0.350888	0.284961	0.426315	0.466367	1.13429	0.354432	0.506865	0.495318	1.00186	0.613851	1.1542	0.437894	0.628576
47.6318	0.398695	0.272346	0.792323	0.735553	1.08766	0.440139	0.210421	0.339103	0.280043	0.451454	0.550678	1.26297	0.355292	0.531889	0.506239	0.896275	0.619571	1.12082	0.475633	0.648571
50.9781	0.426851	0.306919	0.801384	0.755004	1.1024	0.429505	0.2275	0.36573	0.274051	0.422011	0.551507	1.22013	0.362236	0.525523	0.465082	0.994311	0.588051	1.18219	0.467112	0.680475
54.2904	0.398849	0.290665	0.790395	0.742494	1.17251	0.502063	0.234765	0.36437	0.258467	0.425456	0.522341	1.22363	0.403882	0.57667	0.471965	1.02947	0.609104	1.1632	0.517535	0.719873
57.6216	0.430688	0.311296	0.833934	0.790935	1.24806	0.543382	0.228933	0.362502	0.265607	0.430803	0.529334	1.30556	0.412983	0.586343	0.465844	1.03416	0.608202	1.21437	0.483641	0.732255
60.9711	0.441422	0.323573	0.844574	0.792813	1.40967	0.865121	0.224377	0.354047	0.255983	0.431918	0.469015	1.18972	0.442176	0.611233	0.484037	1.06553	0.582312	1.26648	0.528316	0.77729
64.3136	0.42334	0.30298	0.818565	0.764564	1.50506	0.975963	0.209219	0.338481	0.233786	0.426332	0.488727	1.19921	0.473794	0.648124	0.47817	1.09118	0.576635	1.26526	0.509873	0.78073
67.6755	0.428396	0.304067	0.806422	0.74592	1.46953	1.02088	0.198569	0.331486	0.244638	0.444034	0.45283	1.16029	0.448416	0.622313	0.467124	1.07598	0.582132	1.20481	0.5537	0.83916
71.006	0.470653	0.341367	0.791952	0.727546	1.57023	1.10284	0.204911	0.339002	0.224582	0.423073	0.445643	1.15622	0.421926	0.618128	0.447125	1.0926	0.581271	1.31589	0.595779	0.881148
74.3557	0.485844	0.348925	0.773644	0.716727	1.55107	1.03293	0.202298	0.342257	0.224987	0.448602	0.443345	1.18536	0.385924	0.596118	0.479046	1.12519	0.624961	1.28939	0.553018	0.869599
77.7294	0.469949	0.344252	0.759344	0.721021	1.53318	0.960798	0.218851	0.35703	0.23392	0.451704	0.44906	1.19933	0.366196	0.589139	0.543671	1.13221	0.603014	1.29949	0.489479	0.801862
81.0607	0.511092	0.359692	0.785686	0.735554	1.55592	0.941312	0.220841	0.355373	0.199444	0.452036	0.422791	1.14649	0.34601	0.573853	0.493999	1.20971	0.563217	1.39367	0.448112	0.75932
84.3888	0.522872	0.353962	0.759644	0.694959	1.55816	0.958976	0.21829	0.362007	0.238032	0.495036	0.398813	1.17642	0.343599	0.568227	0.52324	1.21811	0.555018	1.38468	0.443713	0.769636
87.751	0.562501	0.367398	0.739996	0.666409	1.45653	0.870394	0.209024	0.337369	0.247306	0.518962	0.407844	1.13558	0.352638	0.583416	0.516291	1.29536	0.588399	1.38724	0.429586	0.758424
91.1003	0.612464	0.390755	0.764307	0.699095	1.56448	0.909108	0.215462	0.353369	0.245519	0.531824	0.397528	1.15652	0.373238	0.607561	0.528917	1.27385	0.589167	1.38908	0.440503	0.793899
94.4443	0.641237	0.398956	0.755561	0.688441	1.50554	0.883545	0.237742	0.373466	0.296914	0.60368	0.397244	1.14337	0.367647	0.58044	0.515268	1.34295	0.590634	1.47306	0.418746	0.764012
97.7649	0.693518	0.412952	0.786387	0.717561	1.60572	0.823971	0.223828	0.36382	0.303656	0.645267	0.401569	1.14232	0.352866	0.57346	0.493397	1.26551	0.537455	1.44167	0.41665	0.753763
101.097	0.774455	0.454126	0.80856	0.741588	1.65139	0.757466	0.236682	0.38643	0.306254	0.645143	0.398373	1.18022	0.367777	0.603797	0.505657	1.2952	0.509589	1.47552	0.42775	0.776566
104.464	0.810267	0.456104	0.836277	0.763902	1.63207	0.7744	0.240351	0.394381	0.35958	0.733769	0.411033	1.1896	0.371286	0.621987	0.5097	1.2792	0.602545	1.5032	0.381969	0.74248
107.793	0.858906	0.468749	0.844132	0.755569	1.62262	0.809604	0.223418	0.380809	0.35396	0.704401	0.43829	1.19663	0.435275	0.696868	0.563463	1.23324	0.547314	1.50125	0.378443	0.735689
111.155	0.915216	0.499328	0.772019	0.674969	1.59102	0.761314	0.233586	0.390219	0.369432	0.759741	0.421705	1.19484	0.417383	0.689537	0.470613	1.24469	0.511013	1.53081	0.545108	0.84355
114.503	1.00344	0.536624	0.837085	0.735705	1.55847	0.784619	0.220177	0.391179	0.35862	0.770825	0.423639	1.19375	0.43584	0.731686	0.50825	1.24901	0.517107	1.46383	0.380181	0.766954
117.855	1.0118	0.529318	0.856959	0.727422	1.62914	0.734196	0.215383	0.37812	0.349873	0.791398	0.407142	1.1779	0.414833	0.705457	0.52976	1.29791	0.59204	1.51904	0.344302	0.730861
121.213	1.11088	0.571874	0.892198	0.760859	1.73538	0.769429	0.22769	0.393143	0.366536	0.819189	0.447553	1.24507	0.416125	0.727832	0.524384	1.34194	0.486271	1.45479	0.382841	0.748121
124.58	1.12704	0.584691	0.892413	0.756798	1.51281	0.813512	0.245094	0.411734	0.384832	0.8569	0.400611	1.17767	0.40547	0.723193	0.495241	1.27577	0.610578	1.61013	0.365345	0.742235
127.957	1.19154	0.591758	0.897323	0.752531	1.57969	0.742848	0.253441	0.421705	0.360861	0.895169	0.390411	1.13635	0.417504	0.75943	0.476558	1.25523	0.636312	1.53748	0.440409	0.794937
131.318	1.23099	0.602505	0.931617	0.753876	1.59846	0.731828	0.245038	0.434485	0.353705	0.881811	0.384821	1.11177	0.422111	0.750763	0.46764	1.21445	0.549471	1.61897	0.475776	0.820783
134.665	1.29564	0.627332	0.951225	0.758979	1.59382	0.909197	0.25995	0.453469	0.382086	0.917631	0.378994	1.10631	0.430067	0.758744	0.465496	1.20209	0.531747	1.58462	0.502411	0.860722
138.015	1.36316	0.671942	0.981188	0.770587	1.50844	0.938932	0.232408	0.448694	0.374267	0.896226	0.345782	1.06128	0.423169	0.764958	0.455738	1.23047	0.490285	1.6268	0.458048	0.795953
141.348	1.37606	0.670996	1.0105	0.767569	1.63458	0.978468	0.265357	0.472614	0.415418	1.00264	0.352842	1.05211	0.392676	0.740895	0.517653	1.28837	0.532436	1.61811	0.419573	0.776931
144.679	1.41651	0.67944	1.05025	0.790312	1.58082	0.928817	0.264703	0.481212	0.414632	0.971804	0.359915	1.04775	0.432037	0.779689	0.484682	1.28228	0.519879	1.60565	0.420488	0.779523
148.001	1.52381	0.749403	1.08027	0.811699	1.68463	0.952208	0.275743	0.517825	0.443149	1.05671	0.344235	1.07764	0.416214	0.757815	0.449569	1.24677	0.53605	1.56983	0.469159	0.810305
151.352	1.57826	0.772998	1.13509	0.853694	1.65918	0.898889	0.261824	0.504881	0.396963	1.01294	0.369151	1.08295	0.387562	0.767479	0.439165	1.26951	0.469021	1.4756	0.465306	0.811526
154.702	1.58882	0.765402	1.09192	0.796244	1.68313	0.862642	0.252494	0.513063	0.410131	1.04454	0.364624	1.07933	0.364938	0.73838	0.523276	1.23501	0.459354	1.55036	0.441022	0.794984
158.042	1.56958	0.754817	1.17343	0.845547	1.71897	0.827104	0.295806	0.561482	0.410574	1.05566	0.368954	1.0828	0.369354	0.749273	0.568382	1.25294	0.477374	1.54921	0.443261	0.793055
161.382	1.65209	0.779922	1.18088	0.858149	1.66263	0.79043	0.293175	0.579898	0.41489	1.06752	0.371632	1.07043	0.370094	0.748853	0.623373	1.21552	0.483743	1.51811	0.44515	0.814509
164.727	1.66052	0.761744	1.20125	0.86674	1.66054	0.797177	0.280985	0.576429	0.430471	1.10255	0.37031	1.04098	0.36846	0.753775	0.569227	1.21135	0.486438	1.554	0.440899	0.818925
168.065	1.71446	0.786505	1.22296	0.858849	1.75488	0.800531	0.278125	0.591446	0.458713	1.16439	0.377659	1.04661	0.375771	0.771557	0.586677	1.27779	0.526696	1.59417	0.438248	0.822798
171.413	1.77745	0.809857	1.2831	0.905866	1.65208	0.747585	0.296109	0.626097	0.46988	1.21443	0.359697	1.03608	0.378184	0.815381	0.571289	1.25215	0.573831	1.62685	0.470043	0.840581
174.756	1.83242	0.868338	1.24908	0.85949	1.69861	0.74384	0.305745	0.631323	0.486215	1.17989	0.375332	1.04538	0.380019	0.803828	0.537508	1.26398	0.653639	1.63738	0.487794	0.845782
178.136	1.89399	0.878512	1.33034	0.913044	1.66652	0.728858	0.300289	0.653992	0.477054	1.23995	0.375432	1.0344	0.377349	0.792623	0.520084	1.20615	0.621041	1.59006	0.466712	0.83994
181.481	1.86477	0.870407	1.33333	0.90702	1.70855	0.741612	0.306538	0.679848	0.458319	1.21876	0.375175	1.00838	0.372331	0.816729	0.548532	1.28987	0.572489	1.59698	0.473062	0.844384
184.824	1.86333	0.878438	1.36435	0.930744	1.76688	0.733101	0.329922	0.718006	0.491378	1.28072	0.345135	0.959135	0.369603	0.831066	0.599373	1.31186	0.491566	1.57776	0.492913	0.831603
188.163	1.87466	0.850389	1.38685	0.94433	1.77256	0.761791	0.332425	0.722034	0.487611	1.33468	0.373766	0.977815	0.367289	0.818513	0.553937	1.3047	0.638031	1.53954	0.43629	0.838718
191.508	2.01922	0.94699	1.38087	0.938838	1.76353	0.737366	0.331688	0.745982	0.511136	1.31821	0.345255	0.944544	0.391068	0.859189	0.511709	1.34671	0.597409	1.52493	0.463154	0.867818
194.86	2.11264	1.00297	1.44996	0.956092	1.81175	0.740812	0.333522	0.770611	0.574205	1.38021	0.351538	0.941346	0.387374	0.871343	0.571209	1.27273	0.583867	1.47541	0.513486	0.933494
198.18	2.14302	1.0354	1.42469	0.941611	1.86519	0.719592	0.341037	0.779897	0.549334	1.39633	0.35924	0.940707	0.411297	0.893817	0.583511	1.31188	0.481155	1.53515	0.490717	0.942223
201.531	2.11805	0.988277	1.3797	0.899578	1.81255	0.690876	0.364422	0.839325	0.537084	1.40968	0.376683	0.948956	0.41857	0.91396	0.544914	1.43378	0.446953	1.48848	0.4956	0.986411
204.866	2.36979	1.08709	1.3652	0.878425	1.73863	0.735431	0.349309	0.837238	0.528051	1.4069	0.372729	0.94555	0.420133	0.904193	0.513214	1.41013	0.474284	1.6011	0.533841	1.00499
208.226	2.43424	1.13864	1.44231	0.954298	1.81914	0.725778	0.361234	0.837273	0.558433	1.44904	0.369744	0.930402	0.437956	0.933245	0.50788	1.32436	0.586577	1.50959	0.576115	1.07698
211.572	2.45184	1.14853	1.47945	0.970562	1.81707	0.770658	0.365087	0.865408	0.560957	1.45641	0.369947	0.955078	0.410173	0.956603	0.561454	1.33262	0.501589	1.56388	0.550937	1.06995
214.914	2.4733	1.10919	1.50531	0.969725	1.84334	0.733318	0.361367	0.892688	0.545756	1.48608	0.362788	0.937638	0.432854	0.932677	0.560251	1.38801	0.451774	1.64352	0.553378	1.11328
218.267	2.57344	1.16853	1.43701	0.912435	1.94527	0.774076	0.361101	0.894112	0.575656	1.60183	0.37579	0.96598	0.471751	1.00446	0.582504	1.3403	0.435173	1.59148	0.550153	1.13878
221.616	2.59325	1.20284	1.44076	0.883937	1.97712	0.788149	0.351173	0.916943	0.63399	1.69897	0.368204	0.95672	0.499736	1.04021	0.542435	1.39987	0.406037	1.53298	0.561744	1.14545
224.948	2.66706	1.19911	1.53934	0.971841	1.95307	0.783517	0.358763	0.93886	0.646408	1.69284	0.401564	0.985106	0.486512	1.03466	0.53029	1.38653	0.431013	1.51065	0.580369	1.17478
228.3	2.68542	1.14146	1.50954	0.937325	1.84656	0.808578	0.377499	0.962118	0.656237	1.75925	0.413322	0.982699	0.472986	1.04542	0.52523	1.37687	0.455055	1.50863	0.56829	1.21241
231.649	2.695	1.14343	1.52242	0.943629	1.86141	0.789933	0.391607	1.00238	0.663593	1.84297	0.395496	0.96263	0.509929	1.06484	0.596463	1.41552	0.442722	1.54863	0.574446	1.22688
235.035	2.78553	1.20058	1.53022	0.95077	1.94532	0.806984	0.380764	1.00708	0.658539	1.9114	0.397877	0.956911	0.495023	1.07726	0.635957	1.40175	0.432003	1.57533	0.600483	1.22355
238.426	2.90537	1.23379	1.52357	0.931604	1.90763	0.792674	0.402945	1.03781	0.679405	1.94177	0.38338	0.955004	0.479581	1.07543	0.609254	1.34123	0.468802	1.66078	0.648364	1.30026
241.782	2.90363	1.20842	1.52996	0.895096	1.88735	0.790765	0.394576	1.04134	0.693544	2.00668	0.370193	0.963275	0.517364	1.06932	0.541348	1.30873	0.426543	1.62077	0.592488	1.25327
245.138	2.9131	1.21047	1.55681	0.897469	1.94927	0.902254	0.415252	1.0655	0.688128	1.98957	0.377634	0.976599	0.498999	1.0819	0.571223	1.38971	0.441049	1.56511	0.601472	1.27204
248.485	3.06266	1.25268	1.56561	0.920899	1.94657	0.857495	0.409179	1.08774	0.710625	2.0252	0.368773	0.950439	0.486126	1.04642	0.545049	1.32689	0.422847	1.56038	0.647203	1.32297
251.829	3.1838	1.38276	1.56236	0.920432	1.84387	0.935976	0.39173	1.10145	0.716743	2.08155	0.387017	0.956313	0.523503	1.12034	0.585402	1.3891	0.478127	1.68553	0.586864	1.26332
255.185	3.1045	1.30714	1.60122	0.919956	1.96558	0.904489	0.411012	1.12601	0.72875	1.99923	0.384522	0.970352	0.491363	1.1155	0.585757	1.4482	0.454125	1.67196	0.601219	1.28702
258.52	3.19697	1.40477	1.62433	0.948633	1.98804	0.905894	0.399801	1.13161	0.742283	2.10078	0.375933	0.967486	0.488084	1.09021	0.572099	1.45597	0.472599	1.76689	0.778414	1.27697
261.857	3.24648	1.28296	1.61684	0.906019	2.15817	0.892943	0.434287	1.17477	0.72244	2.12429	0.365038	0.945711	0.529403	1.17076	0.590731	1.37196	0.558111	1.76073	0.806664	1.31417
265.21	3.24354	1.32482	1.66272	0.953476	2.10037	0.948441	0.423321	1.17873	0.708477	2.12716	0.367374	0.940249	0.541399	1.1547	0.54894	1.41737	0.542027	1.7415	0.715162	1.26568
268.559	3.12267	1.39195	1.6414	0.938644	1.95491	0.950384	0.402365	1.17904	0.73326	2.05852	0.383142	0.940792	0.537078	1.16683	0.566361	1.47082	0.463512	1.80506	0.731204	1.27081
271.916	3.38322	1.31672	1.69125	0.946717	2.21422	0.93073	0.420653	1.21105	0.733164	2.08392	0.397231	0.977036	0.531899	1.17581	0.54882	1.48014	0.496592	1.81099	0.794657	1.26393
275.271	3.32654	1.27004	1.72218	0.967701	2.16712	0.974699	0.440798	1.25264	0.729478	2.12829	0.424538	1.00136	0.522947	1.12654	0.526327	1.49773	0.536142	1.84999	0.756928	1.32053
278.614	3.38744	1.31381	1.76334	0.982826	2.1794	0.946386	0.440979	1.23911	0.810689	2.2366	0.42107	1.0154	0.520892	1.17131	0.548006	1.4794	0.510491	1.84628	0.756862	1.37546
281.986	3.3155	1.33351	1.81622	1.0674	2.16295	0.908118	0.426256	1.2777	0.740916	2.16505	0.416296	0.999915	0.540654	1.1781	0.57474	1.51251	0.605444	2.02317	0.735494	1.32529
285.333	3.41478	1.21934	1.82706	1.0514	2.15502	0.8744	0.448363	1.2827	0.800255	2.20005	0.425118	1.03345	0.531335	1.20345	0.56845	1.47379	0.543532	1.83214	0.706719	1.32476
288.695	3.33964	1.24313	1.80442	1.02012	2.13409	0.9421	0.446322	1.28712	0.787357	2.19317	0.433236	1.04891	0.507501	1.1662	0.563776	1.59998	0.521835	1.91616	0.75329	1.43052
292.055	3.52068	1.25816	1.79072	0.981931	2.1867	0.874138	0.444596	1.32273	0.872925	2.34095	0.44781	1.07102	0.517024	1.13445	0.542208	1.62357	0.553604	1.86152	0.750992	1.49077
295.399	3.53955	1.20286	1.81549	1.03979	2.1802	0.818387	0.457476	1.32552	0.787644	2.25872	0.469598	1.07276	0.556697	1.22101	0.576381	1.57187	0.533975	1.88097	0.72156	1.44658
298.718	3.44339	1.14135	1.76603	0.992087	1.86213	0.830794	0.445952	1.35451	0.836878	2.31221	0.438964	1.07161	0.529712	1.20397	0.592669	1.6987	0.524333	1.87933	0.658078	1.4876
302.049	3.76907	1.21116	1.79733	0.95993	2.01623	0.825115	0.434511	1.34272	0.894851	2.41254	0.451199	1.05311	0.494075	1.1872	0.613926	1.70096	0.588787	2.06407	0.694116	1.44673
305.38	3.75408	1.16293	1.78151	0.95042	2.08372	0.844362	0.453503	1.35619	0.819359	2.27527	0.41302	1.03614	0.586295	1.33545	0.578253	1.65482	0.541238	1.94475	0.672402	1.45423
308.761	3.71419	1.17253	1.81628	0.966376	2.05158	0.857101	0.447054	1.39545	0.823927	2.2452	0.452805	1.09032	0.586451	1.26823	0.559554	1.62636	0.614604	2.00933	0.624211	1.47716
312.097	3.62213	1.07534	1.81095	0.945692	1.95794	0.849178	0.456551	1.42907	0.794327	2.25486	0.456653	1.12357	0.580289	1.34035	0.553304	1.62059	0.569702	1.96952	0.607074	1.48203
315.468	3.85355	1.1694	1.80981	0.922811	1.96928	0.798864	0.4692	1.43377	0.759439	2.22634	0.432033	1.10296	0.554157	1.26385	0.530159	1.65657	0.573333	1.9627	0.669385	1.56288
318.807	3.88301	1.19272	1.84315	0.930359	2.0061	0.862413	0.444991	1.44137	0.757997	2.32833	0.467246	1.14116	0.603205	1.36483	0.590578	1.79567	0.631423	2.17905	0.615428	1.49723
322.174	3.71498	1.08926	1.85589	0.951017	2.06569	0.866461	0.443818	1.3985	0.747823	2.17501	0.457144	1.14479	0.628464	1.45066	0.593221	1.80163	0.624455	2.1028	0.650657	1.49232
325.546	3.80322	1.13563	1.90271	0.950938	1.99381	0.810392	0.455811	1.46985	0.71913	2.25873	0.434268	1.12783	0.593819	1.34533	0.571171	1.80683	0.632497	2.20072	0.660333	1.46909
328.912	3.75572	1.11218	1.8805	0.978362	2.16996	0.81084	0.471543	1.49805	0.773725	2.24492	0.457083	1.17527	0.589511	1.39049	0.572205	1.81502	0.655171	2.21417	0.63971	1.45193
332.242	3.87958	1.14765	1.88743	0.96524	2.06613	0.816873	0.443322	1.49304	0.720338	2.25723	0.449539	1.16009	0.5576	1.39848	0.572809	1.70867	0.636194	2.24849	0.646175	1.45409
335.59	3.9333	1.14707	1.87731	0.929043	2.08893	0.815911	0.451645	1.54109	0.712398	2.27477	0.46534	1.18233	0.584119	1.3754	0.621877	1.82281	0.618743	2.05981	0.698369	1.45726
338.939	3.98427	1.19637	1.90089	0.9544	1.95678	0.841705	0.461723	1.53773	0.650303	2.15062	0.472764	1.20686	0.57653	1.41235	0.567955	1.76947	0.637278	2.08645	0.765157	1.46941
342.31	4.02464	1.09321	1.9466	0.966146	1.98576	0.858637	0.488908	1.61583	0.643138	2.2079	0.462558	1.22729	0.613409	1.4786	0.568612	1.70692	0.631306	2.17895	0.752708	1.53
345.655	3.96685	1.07386	1.95562	0.966392	1.96797	0.864467	0.454052	1.6044	0.668782	2.15688	0.468025	1.26543	0.613107	1.45868	0.54943	1.7354	0.666672	2.32602	0.709623	1.48629
349.005	4.13895	1.10336	1.98541	0.98961	2.21708	0.829042	0.490781	1.6123	0.662839	2.12831	0.465191	1.28628	0.598903	1.44096	0.526162	1.72223	0.661443	2.30454	0.729515	1.59027
352.368	4.06418	1.09924	1.98631	1.00266	2.07785	0.823424	0.482919	1.60889	0.703543	2.21346	0.462357	1.25497	0.566674	1.44123	0.569485	1.73595	0.649155	2.17414	0.632226	1.49611
355.74	4.04044	1.06592	2.05942	0.98787	2.14313	0.770498	0.472714	1.63624	0.678411	2.1587	0.455506	1.24313	0.672724	1.60254	0.554954	1.73521	0.650626	2.27275	0.630338	1.45059
359.087	4.12441	1.06953	2.067	1.02874	2.17626	0.867608	0.481484	1.63354	0.699015	2.22148	0.467311	1.285	0.60697	1.53449	0.581134	1.84254	0.677539	2.1432	0.65956	1.45958
362.451	4.25868	1.11256	2.00986	0.970555	2.16876	0.811189	0.487134	1.63362	0.688176	2.19346	0.478718	1.29769	0.677261	1.5988	0.546512	1.76552	0.730318	2.18867	0.6326	1.48875
365.823	4.20265	1.08587	2.03756	0.983492	2.30007	0.796671	0.527295	1.73974	0.681414	2.28702	0.487471	1.31577	0.678395	1.62518	0.606779	1.96557	0.83276	2.23558	0.623496	1.47323
369.179	4.19579	1.07639	2.08463	0.997043	2.25156	0.843404	0.501554	1.70041	0.725529	2.30573	0.536445	1.44618	0.657418	1.6413	0.599269	1.95256	1.04575	2.17799	0.651758	1.511
372.517	4.23227	1.08707	2.04255	0.957906	2.1686	0.79424	0.484326	1.69896	0.71341	2.20339	0.497972	1.38795	0.664915	1.62296	0.637057	2.04001	0.967631	2.31061	0.643311	1.59645
375.878	4.45688	1.14976	2.0027	0.935806	2.26233	0.803221	0.496526	1.77168	0.701089	2.27915	0.476953	1.39284	0.65115	1.64443	0.677218	2.03759	0.778132	2.20619	0.637088	1.5319
379.253	4.43992	1.21087	2.10416	0.942941	1.97326	0.761922	0.471577	1.74187	0.638587	2.21549	0.486835	1.4119	0.665713	1.65382	0.621724	1.9782	0.884037	2.2312	0.648591	1.48676
382.586	4.4505	1.10779	2.06893	0.933802	2.04707	0.801514	0.474007	1.77441	0.660335	2.27364	0.48633	1.45278	0.682795	1.69773	0.63115	2.03784	0.869306	2.2587	0.64979	1.5586
385.937	4.36459	1.04562	2.18791	1.02803	2.11184	0.759339	0.484136	1.8264	0.67475	2.43662	0.498022	1.45825	0.684723	1.68648	0.640926	1.93571	0.886539	2.18339	0.690634	1.52053
389.282	4.29612	1.10965	2.15798	0.982029	2.10864	0.868255	0.495939	1.85127	0.628144	2.21933	0.487241	1.41507	0.718859	1.82202	0.619274	2.11222	0.760724	2.28057	0.615677	1.51345
392.607	4.42383	1.12752	2.09818	0.928372	2.09664	0.945888	0.515955	1.87293	0.697916	2.35348	0.516448	1.49113	0.708446	1.81049	0.629285	1.9824	0.727955	2.12742	0.566951	1.45061
395.953	4.34223	1.14979	2.06045	0.891434	1.87166	0.976821	0.475816	1.87317	0.675912	2.26377	0.507702	1.43285	0.710093	1.79067	0.636357	2.0553	0.668373	2.19448	0.568851	1.50571
399.305	4.38116	1.18156	2.06782	0.974869	2.0462	1.0481	0.505483	1.99188	0.655289	2.25613	0.535516	1.52683	0.667264	1.71739	0.616168	2.08841	0.709576	2.27643	0.60989	1.5671
402.654	4.53626	1.21902	2.0648	0.96397	2.04901	1.17102	0.532747	2.05299	0.710554	2.43678	0.566748	1.52779	0.652595	1.76096	0.695759	2.18563	0.648467	2.40545	0.605015	1.57869
405.982	4.46645	1.23944	2.07323	0.925756	2.06631	1.06448	0.533443	2.05195	0.667337	2.38817	0.566538	1.51611	0.674573	1.77648	0.693902	2.24776	0.730677	2.23007	0.605928	1.60791
409.342	4.47765	1.22854	2.1049	0.936833	2.06966	0.949927	0.523902	2.03431	0.604482	2.34899	0.55836	1.51976	0.647227	1.70939	0.742385	2.28919	0.61111	2.18273	0.627972	1.62653
412.708	4.47469	1.18786	2.07988	0.897873	2.08502	0.94978	0.492426	1.97545	0.65147	2.42632	0.574038	1.52009	0.634594	1.6276	0.693183	2.12878	0.648289	2.15057	0.666435	1.72571
416.063	4.41778	1.15727	2.15763	0.966379	2.05799	0.923113	0.525991	2.15502	0.729968	2.36381	0.569566	1.50944	0.635426	1.71767	0.672734	2.14226	0.599505	2.08283	0.617485	1.73822
419.426	4.51598	1.18273	2.16445	0.921766	2.1193	0.932262	0.508655	2.05362	0.685553	2.35206	0.571897	1.54964	0.634712	1.6982	0.670023	2.13154	0.61777	2.07169	0.638309	1.59441
422.783	4.63835	1.18151	2.22739	0.977813	2.07748	0.869016	0.530092	2.18829	0.673973	2.40292	0.585434	1.60887	0.656767	1.73281	0.671278	2.14655	0.676942	2.26954	0.694741	1.71969
426.153	4.89978	1.16434	2.17946	0.933754	2.04849	0.889175	0.540959	2.23192	0.610621	2.44631	0.593258	1.61042	0.650745	1.74804	0.703828	2.15519	0.633658	2.20355	0.650044	1.83652
429.506	4.655	1.13257	2.10898	0.896401	2.05399	0.852804	0.524179	2.1996	0.585779	2.42586	0.566745	1.59796	0.691193	1.8478	0.703628	2.19355	0.693299	2.13577	0.697628	1.83123
432.84	4.77188	1.12121	2.16847	0.930229	1.94902	0.857552	0.593177	2.1201	0.570408	2.39565	0.554208	1.62612	0.667883	1.73278	0.713354	2.23652	0.667048	2.18311	0.722956	1.85847
436.175	4.51378	1.07658	2.14568	0.918516	1.98562	0.820277	0.567067	2.16669	0.571389	2.37679	0.568471	1.69429	0.66712	1.7273	0.732356	2.14214	0.6375	2.05356	0.737745	1.88182
439.543	4.51081	1.06889	2.29432	0.919822	2.08212	0.81948	0.55915	2.20088	0.518428	2.36814	0.593858	1.71718	0.718442	1.79573	0.726765	2.29562	0.688094	2.11956	0.712917	1.90181
442.901	4.5477	1.03639	2.23479	0.939063	1.95453	0.841805	0.571478	2.17546	0.482266	2.27202	0.606672	1.759	0.651688	1.73562	0.738942	2.35929	0.710752	2.12645	0.70687	1.90157
446.246	4.63587	1.08873	2.25827	0.912993	1.88414	0.8205	0.557041	2.26532	0.490487	2.26393	0.617612	1.78558	0.693002	1.81666	0.737686	2.2476	0.676061	2.18612	0.744981	2.03709
449.593	4.61483	1.04863	2.2333	0.923427	1.91607	0.827291	0.569466	2.27982	0.507521	2.2925	0.608563	1.82864	0.62717	1.71905	0.730417	2.33218	0.73588	2.07789	0.751926	2.00232
452.958	4.84653	1.15918	2.20701	0.917426	1.62929	0.802767	0.568051	2.35756	0.485841	2.20948	0.613586	1.81442	0.644447	1.75759	0.666288	2.1846	0.780669	2.30391	0.771975	2.07139
456.314	5.01154	1.14989	2.26664	0.907967	1.59044	0.8363	0.596139	2.46623	0.522538	2.26255	0.616906	1.85912	0.661804	1.83105	0.712685	2.18492	0.791267	2.28442	0.775611	2.14359
459.656	4.51826	1.01671	2.26974	0.870104	1.77776	0.767867	0.579714	2.47632	0.436502	2.27101	0.628152	1.86848	0.670657	1.89694	0.700831	2.41563	0.600646	2.03741	0.733898	2.12206
463.011	4.4621	0.89076	2.22317	0.883924	1.85275	0.804142	0.552246	2.47609	0.438718	2.19404	0.623692	1.88921	0.651268	1.63484	0.708937	2.32823	0.621636	2.1179	0.762277	2.10144
466.369	4.47971	0.867847	2.26493	0.907366	1.89516	0.739924	0.578891	2.54741	0.424406	2.19203	0.621274	1.91443	0.680799	1.69377	0.736182	2.30437	0.700396	2.2755	0.798598	2.31596
469.708	4.60008	0.913244	2.28154	0.911166	1.72884	0.79022	0.566484	2.56871	0.408154	2.20818	0.63378	1.93918	0.645586	1.88168	0.716531	2.16624	0.619449	2.15727	0.740628	2.29128
473.072	4.66892	0.909351	2.19714	0.829582	1.71769	0.746435	0.492129	2.41848	0.506884	2.31048	0.635594	1.95239	0.66398	1.68609	0.735913	2.29127	0.607413	2.0597	0.722038	2.1781
476.426	4.52036	0.8581	2.1632	0.820806	1.66254	0.727441	0.52556	2.4221	0.533363	2.46372	0.644252	2.09143	0.691502	1.99961	0.725356	2.26119	0.63525	2.05865	0.751513	2.28698
479.764	4.85514	1.0243	2.14537	0.816049	1.66067	0.709082	0.539354	2.37236	0.656865	2.6443	0.645495	2.03036	0.663421	1.86697	0.716333	2.4077	0.568803	1.80442	0.776432	2.26621
483.093	4.81071	0.972102	2.30196	0.896601	1.64585	0.665051	0.517579	2.43184	0.698506	2.67557	0.634989	2.04506	0.64836	1.70714	0.697835	2.28901	0.665365	2.26498	0.717912	2.3268
486.476	4.6494	0.915337	2.22266	0.818962	1.56704	0.688888	0.519817	2.45971	0.702415	2.62066	0.655813	2.06453	0.622994	1.76798	0.762063	2.45452	0.611714	2.05945	0.748362	2.42601
489.849	4.72297	0.901514	2.2981	0.87921	1.63754	0.654085	0.499691	2.43803	0.663212	2.73235	0.643738	2.10915	0.632497	1.8774	0.825905	2.60348	0.659482	2.2566	0.800863	2.44557
493.241	4.64688	0.881091	2.2706	0.833413	1.58132	0.63306	0.504121	2.46979	0.638701	2.54161	0.648657	2.16322	0.640479	1.91992	0.801053	2.45104	0.9082	2.10913	0.73907	2.44291
496.6	4.6399	0.888597	2.23906	0.814263	1.53925	0.600132	0.485356	2.34852	0.626638	2.57569	0.674179	2.1782	0.591348	1.84192	0.782839	2.59671	0.851335	2.18433	0.813151	2.61817
499.988	4.6977	0.898546	2.23929	0.829781	1.61999	0.670657	0.493826	2.39296	0.609146	2.58294	0.666597	2.20288	0.573269	1.86621	0.798287	2.50365	0.727094	2.09343	0.782293	2.52674
503.366	4.95229	0.963385	2.25745	0.845078	1.53243	0.601705	0.491364	2.47139	0.674416	2.54842	0.670418	2.18202	0.67085	1.7521	0.934227	2.11271	0.716844	2.10931	0.815101	2.54064
506.736	4.89014	0.95875	2.32288	0.869112	1.51669	0.578326	0.490008	2.44865	0.622682	2.47847	0.669846	2.24298	0.614207	1.89548	0.919417	1.95645	0.682153	2.13161	0.810508	2.56696
510.09	4.97848	0.985022	2.28603	0.833844	1.42915	0.545402	0.502168	2.46585	0.650649	2.48496	0.676323	2.20275	0.601911	1.92536	0.90462	2.04781	0.710835	2.13515	0.769088	2.5605
513.417	4.93593	0.940362	2.27761	0.808759	1.47634	0.552905	0.519858	2.52247	0.643968	2.50653	0.707328	2.33568	0.581733	1.826	0.866184	2.14666	0.773854	2.1012	0.775392	2.51934
516.779	4.98046	0.972107	2.37068	0.854212	1.39401	0.518924	0.490284	2.40035	0.579538	2.53514	0.70058	2.32407	0.61735	1.80365	0.838788	2.21501	0.699836	2.17989	0.738368	2.60284
520.129	4.8856	0.948767	2.34348	0.865958	1.39139	0.459197	0.472607	2.36298	0.591536	2.53071	0.720569	2.39065	0.584037	1.85054	0.783889	2.21537	0.681882	2.21088	0.796503	2.55329
523.474	4.70976	0.889186	2.39538	0.872471	1.41264	0.427753	0.500324	2.49588	0.590459	2.52098	0.692141	2.40736	0.528886	1.91977	0.805813	2.22349	0.689108	2.18455	0.775184	2.50783
526.842	4.70618	0.863354	2.5319	1.02502	1.37125	0.474492	0.490545	2.41774	0.5672	2.51373	0.725289	2.41445	0.530907	1.97776	0.769536	2.13269	0.723182	2.12778	0.690266	2.39299
530.185	4.76581	0.880422	2.49546	1.07187	1.3403	0.426547	0.493005	2.51103	0.562986	2.4845	0.709403	2.51186	0.541618	1.86998	0.82696	2.17923	0.744903	2.01637	0.747466	2.53379
533.547	4.62627	0.870486	2.47607	1.10462	1.341	0.417421	0.499079	2.51687	0.566525	2.47399	0.706261	2.46085	0.564488	1.89397	0.8157	2.20021	0.754909	2.22917	0.715369	2.40063
536.914	4.52141	0.84147	2.41931	1.07446	1.27141	0.371412	0.487496	2.50953	0.562184	2.42329	0.734987	2.4565	0.55724	1.98387	0.792206	2.21568	0.732876	1.77022	0.787923	2.64151
540.266	4.50372	0.841529	2.41964	1.19393	1.22561	0.37209	0.484783	2.49745	0.556507	2.46323	0.725604	2.35189	0.56805	1.87347	0.762019	2.18172	0.701546	1.97957	0.744973	2.64387
543.633	4.45903	0.851497	2.45228	1.1935	1.21019	0.398005	0.470822	2.49925	0.515045	2.4129	0.732585	2.41178	0.552798	1.99672	0.845587	2.33208	0.674528	2.0047	0.775539	2.59691
546.999	4.51759	0.890201	2.46509	1.16632	1.16614	0.370433	0.474382	2.52627	0.528409	2.4968	0.720617	2.50393	0.548472	2.0611	0.795584	2.27789	0.792411	2.05908	0.759486	2.69497
550.355	4.53673	0.921388	2.39377	1.0967	1.07849	0.334094	0.484189	2.52839	0.551396	2.38352	0.675196	2.36964	0.622794	2.00651	0.776175	2.12553	0.69069	1.92783	0.704607	2.51342
553.707	4.37705	0.879701	2.45119	1.0863	1.0312	0.324456	0.482855	2.5772	0.596672	2.61524	0.645056	2.34476	0.579957	2.09433	0.801572	2.49862	0.733439	1.98541	0.764466	2.54745
557.083	4.38766	0.907282	2.31494	1.0096	0.990616	0.296619	0.482306	2.76182	0.541555	2.43829	0.665621	2.37971	0.573362	2.05966	0.826114	2.41808	0.672912	2.14008	0.715689	2.42836
560.431	4.24265	0.891565	2.42835	1.04486	0.961698	0.30222	0.477575	2.69538	0.537265	2.49203	0.654403	2.44101	0.546139	2.0407	0.875987	2.38316	0.686565	2.06059	0.805748	2.65412
563.788	4.24554	0.8727	2.48485	1.05794	0.885842	0.295842	0.496594	2.73894	0.577264	2.38971	0.677838	2.4295	0.564864	2.0592	0.849937	2.57392	0.675356	1.95537	0.746412	2.6315
567.162	4.26946	0.842599	2.50217	1.06717	0.828084	0.279687	0.492533	2.6834	0.552488	2.44145	0.681061	2.43504	0.559249	2.01745	0.834034	2.38676	0.653888	1.97457	0.771294	2.56983
570.532	4.23739	0.862647	2.56756	1.10418	0.837921	0.263509	0.516292	2.88497	0.55005	2.51132	0.662407	2.33195	0.598497	2.04998	0.881896	2.35498	0.658529	2.12852	0.800648	2.47774
573.877	4.17362	0.817404	2.54541	1.08059	0.788961	0.271268	0.512504	2.71207	0.510587	2.4562	0.655279	2.34458	0.66168	2.13982	0.874835	2.75538	0.679786	2.06721	0.800055	2.55975
577.205	3.95735	0.789183	2.54066	1.09638	0.756858	0.266842	0.474332	2.61895	0.495732	2.49255	0.664355	2.3536	0.575497	2.18409	0.817479	2.56988	0.725086	2.13015	0.777248	2.53027
580.554	4.07429	0.802909	2.55875	1.11914	0.697566	0.252716	0.464728	2.78351	0.50129	2.60403	0.683999	2.35416	0.610008	2.16598	0.914684	2.6123	0.539078	2.24546	0.796183	2.73686
583.883	3.91488	0.898386	2.57713	1.08524	0.661978	0.257527	0.468255	2.77938	0.492834	2.43762	0.647952	2.34258	0.637752	2.13644	0.984453	2.9454	0.71609	1.92421	0.790306	2.64029
587.238	3.96301	0.784147	2.54239	1.03826	0.646983	0.261423	0.473719	2.74303	0.553587	2.65757	0.671788	2.42701	0.588518	2.17603	0.992535	2.76794	0.73596	2.05944	0.897914	2.81718
590.604	4.03432	0.841813	2.56294	1.08223	0.605114	0.237333	0.468937	2.89808	0.525778	2.52462	0.660337	2.34728	0.677307	2.30712	0.873539	2.7051	0.794269	2.14055	0.797216	2.78765
593.963	3.90913	0.791638	2.58144	1.07508	0.599688	0.252143	0.482475	2.86131	0.537144	2.55358	0.684919	2.43586	0.614728	2.16574	0.916047	2.51342	0.716061	2.11652	0.738693	2.38054
