# Supplementary material for: Information management for high content live cell imaging
Source: BMC Bioinformatics. 2009 Jul 21;10:226. doi: 10.1186/1471-2105-10-226 (PMC2723092; doi:10.1186/1471-2105-10-226)
Supplement: Additional file 9 — Test Data. Spreadsheet files containing the raw Nuclear:Cytoplasmic ratios for the test data. [file 1471-2105-10-226-S9.zip › TestSet5.xls]

## Sheet: Sheet1
Time (min)	Cell1T1	Cell1T2	Cell2T1	Cell2T2	Cell3T1	Cell3T2	Cell4T1	Cell4T2	Cell5T1	Cell5T2	Cell6T1	Cell6T2	Cell7T1	Cell7T2	Cell8t1	Cell8T2	Cell9T1	Cell9T2	Cell10T1	Cell10T2	Cell11T1	Cell11T2	Cell12T1	Cell12T2
0	0.494953	0.3982	0.492439	0.37109	0.61645	0.403272	0.547358	0.412044	0.66754	0.384843	0.826645	0.700378	0.852905	0.819646	0.571905	0.608928	0.591252	0.592811	0.53276	0.682495	0.55224	0.809355	0.902203	0.496926
4.13673	0.529454	0.441859	0.506558	0.395656	0.768453	0.519748	0.565132	0.415613	0.667805	0.396433	0.864819	0.716933	0.865312	0.813009	0.605787	0.601279	0.641043	0.62617	0.506262	0.664006	0.55909	0.820003	0.859331	0.448901
8.30053	0.509923	0.399514	0.450438	0.338901	0.775818	0.520018	0.540884	0.401777	0.670024	0.401191	0.815116	0.680217	0.854702	0.786319	0.603889	0.608137	0.636404	0.641115	0.470622	0.627141	0.475729	0.754492	0.934654	0.468505
12.501	0.500524	0.407175	0.468294	0.349583	0.789047	0.546966	0.557491	0.418131	0.675719	0.389745	0.816167	0.675312	0.87776	0.779192	0.585457	0.607666	0.621776	0.621517	0.503519	0.651911	0.535401	0.805523	0.914539	0.476088
16.7523	0.496846	0.407421	0.465705	0.355113	0.771306	0.513012	0.548558	0.410228	0.706097	0.399269	0.850677	0.688275	0.887264	0.788619	0.592524	0.612104	0.61354	0.618846	0.495313	0.64761	0.544692	0.818916	0.902418	0.473028
20.9396	0.490624	0.409694	0.481391	0.365349	1.02474	0.649702	0.567622	0.412769	0.675718	0.369491	0.88593	0.709644	0.953418	0.797445	0.572916	0.596989	0.628939	0.635415	0.495567	0.624793	0.522928	0.80107	0.90397	0.469421
25.0826	0.508417	0.437662	0.49742	0.370998	1.15815	0.827748	0.566916	0.418345	0.654713	0.36865	0.877252	0.711906	0.883387	0.768173	0.58396	0.601637	0.681203	0.655272	0.513605	0.654801	0.548127	0.80139	0.891902	0.474563
29.2289	0.540081	0.449949	0.522194	0.388537	1.04759	0.743011	0.583804	0.433162	0.706974	0.392456	0.884993	0.719631	0.91469	0.774009	0.614066	0.612205	0.679886	0.679535	0.495744	0.624898	0.528274	0.792759	0.941585	0.477959
33.8141	0.568902	0.4899	0.501243	0.378817	0.851772	0.621477	0.583824	0.429757	0.6914	0.395854	0.914627	0.765646	0.900221	0.797253	0.650289	0.63216	0.685992	0.682609	0.506541	0.646455	0.55279	0.790749	0.956244	0.508077
37.9888	0.563977	0.473033	0.525864	0.397236	0.80921	0.586354	0.592174	0.438123	0.702799	0.39994	0.894764	0.854168	0.899085	0.80838	0.625276	0.623609	0.661015	0.653576	0.494642	0.635873	0.554949	0.806126	0.954419	0.524604
42.1248	0.524904	0.493041	0.503608	0.419783	0.799859	0.55636	0.577058	0.420872	0.69143	0.396066	0.944163	1.37398	0.96201	0.874036	0.623273	0.616906	0.712402	0.761758	0.492499	0.632336	0.551001	0.81145	0.976868	0.559004
46.2857	0.587611	0.66101	0.566776	0.573112	0.73888	0.512212	0.629517	0.473843	0.701012	0.430499	1.10931	1.81072	0.991203	0.989856	0.644786	0.647376	0.732007	0.915334	0.479727	0.647116	0.518252	0.829611	0.961345	0.526924
50.4638	0.593408	0.857932	0.569369	0.693273	0.7389	0.497198	0.619778	0.451824	0.705858	0.439951	1.18963	1.90197	1.01311	1.13513	0.716601	0.726806	0.802317	1.05997	0.500755	0.671783	0.537869	0.888059	0.944276	0.548458
54.6755	0.66276	1.06758	0.606196	0.817401	0.737051	0.501829	0.613403	0.448767	0.712944	0.445004	1.16404	1.8532	1.03695	1.19824	0.720781	0.701631	0.778166	1.10585	0.529622	0.678716	0.613353	0.943818	0.897669	0.512902
58.8589	0.680442	1.19096	0.611904	0.949709	0.761403	0.511757	0.660134	0.478187	0.709917	0.444775	1.15408	1.86693	1.0407	1.2231	0.740045	0.703192	0.766861	1.17101	0.511448	0.70166	0.590223	0.949127	0.93362	0.4903
62.9932	0.698302	1.33748	0.607735	1.12694	0.718453	0.456357	0.627347	0.441407	0.688083	0.405755	1.17776	1.93489	1.10631	1.29835	0.766771	0.723342	0.806924	1.15781	0.513334	0.681525	0.614027	0.929449	0.954342	0.542611
67.1352	0.750427	1.40026	0.653367	1.14766	0.741583	0.46025	0.63571	0.439588	0.676215	0.400814	1.1841	1.91032	1.10411	1.30643	0.788727	0.732155	0.835648	1.1822	0.515712	0.668538	0.620479	0.938218	0.942849	0.517467
71.2586	0.76347	1.49379	0.659696	1.2023	0.753876	0.460633	0.655595	0.450013	0.719308	0.420991	1.11387	1.70444	1.04649	1.26757	0.764905	0.704902	0.85832	1.14079	0.522708	0.667176	0.67294	0.889062	0.952085	0.525636
75.4198	0.786264	1.49616	0.696595	1.1644	0.755923	0.479461	0.620117	0.436162	0.745521	0.421665	1.18523	1.62863	1.05316	1.24482	0.756154	0.687874	0.818002	1.09844	0.539628	0.681624	0.663269	0.863894	0.937008	0.520184
79.5664	0.78478	1.49425	0.66847	1.1294	0.741963	0.449233	0.603017	0.396721	0.725549	0.383867	1.15518	1.51413	1.0526	1.20992	0.773739	0.681317	0.823723	1.02628	0.490326	0.628185	0.604709	0.796192	0.948311	0.532191
83.7453	0.789967	1.40276	0.669556	1.04792	0.735604	0.468239	0.622965	0.425766	0.712903	0.394901	1.11597	1.28291	1.01802	1.14786	0.764371	0.689634	0.836892	0.970481	0.523291	0.641353	0.63388	0.784246	0.95366	0.52287
87.9208	0.763741	1.25266	0.65628	0.996916	0.73326	0.42209	0.61448	0.389213	0.689254	0.356719	1.10761	1.29361	1.01436	1.11034	0.758856	0.671854	0.783531	0.887069	0.521526	0.606383	0.632896	0.781404	0.960555	0.531735
92.0768	0.768293	1.18792	0.656162	0.935189	0.729934	0.421589	0.601102	0.385482	0.70238	0.358154	1.0603	1.1489	0.985275	1.04435	0.781881	0.695509	0.842713	0.846477	0.569221	0.6765	0.664956	0.813862	0.969535	0.555405
96.2133	0.798086	1.13957	0.676577	0.882776	0.752712	0.474598	0.655404	0.442215	0.729439	0.401734	1.04306	1.05555	0.928191	0.962236	0.743843	0.662073	0.823926	0.817542	0.50431	0.614367	0.607819	0.772336	1.00962	0.559266
100.37	0.808489	1.1085	0.698188	0.827828	0.746468	0.451836	0.645725	0.43504	0.726765	0.413667	0.989403	0.95327	0.893564	0.939614	0.760783	0.65126	0.795153	0.727955	0.509598	0.59864	0.544695	0.729306	1.03698	0.528572
104.56	0.758718	0.982065	0.637552	0.760153	0.76856	0.436443	0.633737	0.390378	0.693377	0.363408	0.998308	0.896765	0.878138	0.86556	0.765767	0.645642	0.869085	0.781012	0.574259	0.651564	0.608077	0.796115	1.0071	0.561158
108.73	0.80534	0.970611	0.666741	0.722636	0.725003	0.441134	0.634447	0.425476	0.699181	0.414896	0.940011	0.833853	0.838916	0.854722	0.775777	0.647025	0.850719	0.7327	0.54812	0.643262	0.608602	0.812443	0.982077	0.521428
112.888	0.804792	0.907243	0.680365	0.674025	0.740156	0.452608	0.674624	0.437692	0.688414	0.388073	0.977642	0.805631	0.802319	0.806995	0.844505	0.712998	0.908964	0.759397	0.541689	0.629722	0.590879	0.768801	0.986802	0.535332
117.035	0.770323	0.823418	0.690215	0.608468	0.738979	0.451414	0.664923	0.43222	0.699139	0.385504	0.969073	0.763994	0.802637	0.816657	0.848775	0.720493	0.859686	0.734028	0.540101	0.631298	0.626094	0.802577	0.963274	0.522015
121.182	0.806872	0.806122	0.660652	0.542188	0.756966	0.450541	0.660144	0.418571	0.692357	0.386575	0.980037	0.774013	0.749408	0.79643	0.865945	0.706934	0.85126	0.714019	0.504612	0.612688	0.538898	0.732093	0.999127	0.468663
125.355	0.797624	0.643731	0.677621	0.496955	0.759187	0.445001	0.65953	0.410199	0.653371	0.376535	0.943338	0.777031	0.773717	0.823245	0.848982	0.708576	0.85394	0.731712	0.528998	0.60723	0.605094	0.795149	1.0183	0.544412
129.496	0.827207	0.614639	0.688656	0.444533	0.763682	0.427411	0.672117	0.403226	0.640932	0.358095	0.965764	0.79533	0.750829	0.799944	0.908493	0.747603	0.835617	0.744888	0.539835	0.629573	0.610533	0.799751	0.992929	0.539228
133.633	0.81921	0.591364	0.705591	0.443689	0.745996	0.452478	0.67014	0.424915	0.668477	0.398182	0.911775	0.775859	0.753076	0.815256	0.857943	0.702711	0.845957	0.736321	0.543087	0.619607	0.565806	0.759889	1.02064	0.544636
137.782	0.807275	0.560048	0.719389	0.402337	0.740201	0.45562	0.66288	0.417103	0.671108	0.399862	0.910995	0.803311	0.724005	0.800307	0.928986	0.743154	0.845107	0.731601	0.548114	0.625878	0.577831	0.788982	1.00339	0.536273
141.968	0.801761	0.482355	0.68648	0.345245	0.765154	0.436575	0.675504	0.41431	0.649978	0.360361	0.927246	0.793558	0.716612	0.790752	0.884454	0.687729	0.807833	0.651108	0.517935	0.613973	0.558493	0.787318	1.00391	0.493028
146.143	0.806695	0.504238	0.713265	0.392274	0.758735	0.433636	0.697969	0.414109	0.650259	0.385755	0.910763	0.783877	0.735047	0.824631	0.869076	0.708435	0.839147	0.68388	0.525045	0.59506	0.528622	0.742762	0.988296	0.482915
150.424	0.818318	0.484823	0.702735	0.354625	0.765352	0.440647	0.687297	0.404725	0.645367	0.38602	0.908575	0.791461	0.756318	0.828377	0.868798	0.708732	0.815346	0.707967	0.514953	0.613264	0.538194	0.755949	1.03319	0.500799
154.58	0.807136	0.510834	0.723996	0.385936	0.777992	0.457377	0.647136	0.392822	0.661206	0.382945	0.924229	0.802639	0.703771	0.810747	0.884279	0.708596	0.838189	0.705892	0.513277	0.597407	0.550487	0.774792	1.01886	0.54127
158.773	0.847119	0.534377	0.733832	0.390741	0.783957	0.461903	0.658086	0.424935	0.670791	0.411603	0.943405	0.845922	0.665648	0.813957	0.890648	0.707635	0.855383	0.738559	0.566727	0.626933	0.605197	0.816642	1.02499	0.559915
162.935	0.867089	0.533494	0.722237	0.376094	0.794685	0.478541	0.740971	0.448772	0.660575	0.403376	0.941872	0.832549	0.669075	0.800279	0.881952	0.693994	0.850579	0.695132	0.531255	0.617392	0.59109	0.792629	1.06003	0.523975
167.096	0.838628	0.442964	0.720566	0.348333	0.796184	0.441614	0.713337	0.409112	0.597717	0.344576	0.9193	0.816772	0.644438	0.776521	0.916576	0.702176	0.811852	0.677644	0.562048	0.632613	0.551153	0.760068	1.08383	0.540924
171.242	0.842168	0.44941	0.730277	0.345789	0.794624	0.427567	0.700079	0.397791	0.604983	0.353684	0.930369	0.805043	0.692501	0.808717	0.87695	0.692351	0.815861	0.669504	0.567942	0.646151	0.600864	0.813895	1.05459	0.541393
175.428	0.854883	0.480645	0.719163	0.374954	0.80822	0.473954	0.696897	0.404629	0.619866	0.36283	0.890529	0.806896	0.686497	0.801279	0.882296	0.679778	0.822801	0.681949	0.564319	0.633901	0.548208	0.781943	1.10477	0.561474
179.54	0.878504	0.418454	0.748879	0.355058	0.820529	0.439749	0.694645	0.394709	0.621488	0.363342	0.835113	0.769274	0.673919	0.79229	0.867838	0.668924	0.816191	0.70892	0.596479	0.65634	0.635057	0.830314	0.978118	0.524274
183.734	0.849781	0.498061	0.730152	0.403844	0.820993	0.465839	0.707654	0.409809	0.634154	0.374626	0.892434	0.804934	0.63134	0.77222	0.886912	0.690479	0.798188	0.648098	0.755048	0.718376	0.609138	0.827414	0.968229	0.513321
187.907	0.880525	0.515974	0.768378	0.395341	0.825054	0.482176	0.70873	0.429024	0.653995	0.401266	0.871196	0.80544	0.639393	0.775788	0.922841	0.724554	0.852126	0.691304	0.850981	0.75302	0.619022	0.832784	0.988809	0.50513
192.095	0.864588	0.524517	0.793999	0.421859	0.801282	0.451197	0.705872	0.410214	0.635701	0.37109	0.883972	0.796811	0.64087	0.772817	0.896087	0.709793	0.794319	0.69016	0.672736	0.71056	0.635253	0.833555	0.955881	0.523784
196.295	0.883599	0.491022	0.776433	0.402238	0.824309	0.456734	0.711602	0.403029	0.63323	0.378933	0.894674	0.839155	0.676883	0.775657	0.997645	0.74117	0.845087	0.688225	0.609107	0.666877	0.590935	0.804423	0.937533	0.453687
200.441	0.909847	0.457396	0.784643	0.386507	0.831586	0.443724	0.760675	0.452694	0.643578	0.392458	0.892077	0.814441	0.636848	0.75563	0.918235	0.710293	0.889731	0.747823	0.591212	0.6396	0.619802	0.825791	0.986054	0.497986
204.607	0.933014	0.487782	0.816234	0.416379	0.824309	0.424646	0.772814	0.419597	0.631577	0.389291	0.863926	0.806251	0.619112	0.750272	0.902068	0.720026	0.888096	0.736972	0.62608	0.689576	0.649058	0.83594	0.96254	0.541317
208.727	0.932992	0.532807	0.842668	0.511919	0.78899	0.437233	0.774341	0.44998	0.697957	0.432269	0.818329	0.788201	0.692487	0.77844	0.934001	0.722005	0.863239	0.716564	0.586994	0.621918	0.658728	0.837557	0.987515	0.556792
212.896	0.901346	0.48965	0.83421	0.49142	0.809458	0.476475	0.769975	0.462325	0.692882	0.422818	0.846293	0.791868	0.630678	0.747746	0.934038	0.710472	0.840877	0.685617	0.59681	0.629359	0.640103	0.835733	0.971441	0.529777
217.051	0.934203	0.445404	0.834608	0.450841	0.84243	0.436784	0.797333	0.440935	0.668981	0.382926	0.854314	0.809816	0.59545	0.715778	0.954254	0.717277	0.852562	0.703555	0.587721	0.61817	0.694059	0.877181	0.961663	0.534455
221.199	0.917809	0.449122	0.826883	0.473236	0.836147	0.471298	0.782481	0.458273	0.652807	0.418908	0.877141	0.840441	0.642209	0.738725	0.956527	0.73914	0.899288	0.704655	0.602703	0.621787	0.611002	0.796139	0.959447	0.477807
225.347	0.893235	0.428474	0.838918	0.418798	0.84412	0.457692	0.804053	0.447058	0.645175	0.387826	0.841781	0.821772	0.590688	0.703308	0.973801	0.737164	0.863464	0.692095	0.640616	0.65364	0.662433	0.861977	0.944141	0.490333
229.506	0.916297	0.472724	0.842757	0.484288	0.83348	0.44885	0.802122	0.480097	0.652687	0.394173	0.860134	0.845048	0.680805	0.749676	1.01329	0.745917	0.879289	0.721264	0.621402	0.624459	0.687304	0.879222	0.979403	0.537288
233.671	0.931489	0.50395	0.849428	0.489818	0.830079	0.45697	0.814768	0.471177	0.656661	0.399733	0.817251	0.827588	0.658149	0.716361	1.00304	0.741289	0.850439	0.712053	0.592578	0.619148	0.69988	0.877425	0.946934	0.525967
237.841	0.939584	0.526287	0.861983	0.494205	0.868723	0.492972	0.808052	0.466159	0.64893	0.392887	0.821793	0.84766	0.638417	0.703556	0.973332	0.727793	0.848897	0.679013	0.648507	0.635318	0.682142	0.847181	0.991634	0.520886
241.974	0.958753	0.468116	0.881735	0.478052	0.921933	0.526498	0.814124	0.4452	0.646314	0.390724	0.824515	0.827498	0.617657	0.675294	0.972248	0.695797	0.842977	0.709657	0.584829	0.634345	0.697603	0.871435	0.980048	0.507854
246.117	0.891321	0.503085	0.874342	0.530258	0.903323	0.489897	0.780069	0.433898	0.637174	0.366993	0.798825	0.779947	0.575492	0.654214	0.940884	0.693737	0.888925	0.726843	0.622821	0.656689	0.717993	0.870605	0.985139	0.538633
250.25	0.915543	0.52202	0.915319	0.560597	0.842961	0.467984	0.792473	0.471943	0.67767	0.413447	0.819302	0.796033	0.607444	0.679325	0.978569	0.736564	0.89858	0.723432	0.642769	0.670728	0.698927	0.857113	0.971859	0.531157
254.409	0.948217	0.511727	0.884178	0.513227	0.821522	0.462423	0.786773	0.457581	0.66229	0.407192	0.805899	0.78175	0.585353	0.658816	0.987314	0.756398	0.894127	0.750873	0.647784	0.67589	0.678342	0.842834	0.984109	0.558762
258.554	0.932145	0.496509	0.874215	0.515561	0.812164	0.432188	0.805941	0.435174	0.631101	0.369075	0.802224	0.805755	0.575616	0.645833	1.03959	0.718593	0.916541	0.724165	0.670685	0.677004	0.65646	0.8039	0.983817	0.506125
262.711	0.948162	0.522018	0.94299	0.55909	0.817708	0.443052	0.815504	0.465412	0.672891	0.39857	0.818177	0.828744	0.561154	0.646647	0.991987	0.707976	0.939674	0.766748	0.671649	0.652778	0.698724	0.825957	1.00705	0.524879
266.878	0.941228	0.529882	0.886897	0.507932	0.831859	0.444074	0.814177	0.480575	0.669335	0.400335	0.801108	0.800302	0.514583	0.601125	0.958846	0.690668	0.943914	0.769715	0.67363	0.682285	0.722466	0.832431	0.989974	0.570816
271.017	0.976421	0.569352	0.899976	0.528035	0.813127	0.437991	0.833756	0.504418	0.655995	0.392691	0.824012	0.818038	0.541752	0.610293	0.991539	0.715058	0.971327	0.783851	0.670434	0.677003	0.734957	0.866014	0.990365	0.504604
275.183	1.01959	0.621774	0.924936	0.537067	0.824289	0.441762	0.895811	0.54625	0.649654	0.389632	0.791439	0.806653	0.553822	0.637197	1.01517	0.747712	0.966817	0.81849	0.641351	0.655311	0.714581	0.823499	0.989441	0.487417
279.323	0.974019	0.502285	0.886459	0.46973	0.851734	0.446544	0.915282	0.483103	0.63934	0.350911	0.80802	0.796576	0.566547	0.615082	1.04551	0.709815	0.993332	0.78499	0.657503	0.641389	0.773224	0.869927	0.96185	0.53068
283.482	0.950399	0.53383	0.909868	0.522409	0.848562	0.463261	0.896341	0.511614	0.622806	0.364773	0.825538	0.829019	0.589549	0.644452	1.00874	0.723784	0.952375	0.764845	0.64577	0.631286	0.71761	0.818144	1.01142	0.525253
287.664	0.976572	0.523119	0.861836	0.475107	0.877918	0.458733	0.885486	0.481819	0.613567	0.350073	0.808288	0.801395	0.56336	0.609609	1.06133	0.728423	0.966349	0.769557	0.620122	0.6392	0.709716	0.838443	0.948116	0.497606
291.805	1.01981	0.560143	0.910824	0.539951	0.873457	0.457071	0.887235	0.527891	0.655934	0.387235	0.820635	0.81477	0.582818	0.628768	1.00414	0.754212	0.990032	0.82958	0.610494	0.618731	0.757649	0.830253	0.903061	0.506029
295.966	1.03061	0.698037	0.916572	0.579992	0.846138	0.452348	0.866961	0.511388	0.677031	0.387643	0.803285	0.801013	0.570392	0.619217	1.0259	0.747342	0.961059	0.782849	0.632967	0.646818	0.765151	0.8757	0.89521	0.508325
300.139	1.03252	0.64827	0.928152	0.581651	0.855462	0.452857	0.859266	0.500999	0.637719	0.364481	0.844286	0.831001	0.565321	0.616186	1.04587	0.721415	0.948753	0.75585	0.646569	0.630362	0.740434	0.85139	0.89869	0.44918
304.266	1.03101	0.585122	0.913247	0.530916	0.865188	0.435639	0.871604	0.522364	0.653225	0.368333	0.836752	0.829566	0.590539	0.62514	1.03481	0.767883	0.963485	0.778902	0.623921	0.641107	0.752272	0.842517	0.922954	0.477878
308.425	1.01438	0.593665	0.893214	0.518952	0.885385	0.426223	0.851283	0.479536	0.640905	0.34124	0.845834	0.851704	0.584243	0.623702	1.05442	0.770992	0.987962	0.793847	0.631738	0.631258	0.806795	0.886438	0.943685	0.520046
312.61	1.00821	0.638667	0.906886	0.559668	0.882839	0.440751	0.91139	0.513983	0.693142	0.374396	0.85061	0.832852	0.597856	0.634089	1.08924	0.810587	1.00579	0.793526	0.643917	0.647143	0.813486	0.899831	0.92492	0.503485
316.765	1.02066	0.595626	0.899093	0.507688	0.886975	0.447066	0.909266	0.520845	0.6833	0.374645	0.87064	0.847129	0.586793	0.624814	1.06565	0.778426	1.0007	0.746331	0.647367	0.629585	0.797157	0.857338	0.926974	0.500266
320.896	1.01967	0.616001	0.903965	0.509621	0.913526	0.449944	0.940382	0.504423	0.659169	0.343183	0.854741	0.852178	0.610069	0.635341	1.07554	0.779818	1.00339	0.702976	0.660246	0.627903	0.781037	0.854293	0.937813	0.454195
325.061	1.02206	0.577415	0.900592	0.486306	0.904473	0.448845	0.913849	0.497677	0.658798	0.333121	0.875636	0.836813	0.607081	0.619789	1.06266	0.779296	0.976053	0.775134	0.641348	0.606698	0.829081	0.876461	0.909025	0.492393
329.16	1.047	0.575594	0.93802	0.478916	0.926446	0.510612	0.906171	0.48168	0.656572	0.341285	0.859922	0.820784	0.59999	0.600986	1.05364	0.763851	1.00183	0.793386	0.661164	0.641625	0.817421	0.877064	0.940441	0.496244
333.347	1.03994	0.629492	0.913125	0.519596	0.944721	0.542511	0.902291	0.502786	0.657175	0.36069	0.822836	0.816302	0.562669	0.590436	1.05482	0.791988	1.02745	0.820833	0.676517	0.642601	0.807472	0.842893	0.954089	0.496165
337.519	1.00409	0.627801	0.955194	0.579561	0.932467	0.552714	0.932024	0.508803	0.69856	0.367781	0.834371	0.828684	0.559105	0.577716	1.03542	0.761031	1.02611	0.807385	0.665129	0.629715	0.800144	0.864888	0.90467	0.460671
341.671	1.0237	0.538604	0.910441	0.497467	0.963422	0.532943	0.963865	0.496651	0.664242	0.329968	0.854716	0.843122	0.568087	0.572593	1.01792	0.752448	1.05537	0.783913	0.637256	0.603836	0.818917	0.850271	0.923229	0.469561
345.847	1.02283	0.622562	0.942767	0.541395	0.922425	0.532864	0.957627	0.537848	0.683827	0.358114	0.856599	0.839066	0.585734	0.581681	1.03922	0.757057	1.03121	0.81653	0.676858	0.624454	0.800268	0.842369	0.90794	0.466822
350.022	0.997524	0.6104	0.935114	0.522406	0.908937	0.527679	0.973324	0.580805	0.762234	0.40019	0.835218	0.829058	0.584996	0.593209	1.03514	0.736804	1.07809	0.820971	0.675614	0.623879	0.75896	0.831229	0.901872	0.453503
354.201	0.990643	0.651534	0.97483	0.567981	0.933897	0.510773	0.940368	0.539218	0.747537	0.397076	0.84037	0.803342	0.568586	0.570745	1.01998	0.727228	1.08366	0.834331	0.665862	0.627431	0.79967	0.848864	0.916717	0.45356
358.32	0.99363	0.652695	0.948779	0.565913	0.91232	0.52088	0.939827	0.538718	0.777056	0.403517	0.819273	0.832827	0.57168	0.568559	1.07581	0.7259	1.0626	0.801498	0.691987	0.653127	0.810317	0.848431	0.945657	0.435294
362.503	1.01168	0.618243	0.959676	0.540592	0.914067	0.492006	0.9672	0.500479	0.852754	0.415314	0.790531	0.830032	0.540683	0.55714	1.02795	0.707754	1.02616	0.749859	0.688064	0.6263	0.78659	0.826739	0.92067	0.43433
366.686	1.02853	0.57623	0.940753	0.513507	0.88579	0.477459	0.976033	0.500936	0.792414	0.396772	0.795856	0.812988	0.530994	0.54503	1.03232	0.712774	1.07441	0.776249	0.694976	0.626585	0.773209	0.830111	0.945869	0.476643
370.812	1.02609	0.614576	0.941531	0.531205	0.891046	0.485236	0.963996	0.550447	0.820906	0.423443	0.842666	0.839089	0.570406	0.568707	1.06346	0.741727	1.06292	0.809464	0.687666	0.636581	0.77761	0.839833	0.976223	0.472364
374.945	1.0323	0.619256	0.945313	0.565814	0.887553	0.468593	0.978817	0.516999	0.880117	0.426743	0.837628	0.826705	0.580451	0.566453	1.03681	0.705404	1.02829	0.730027	0.726079	0.632274	0.72973	0.789735	0.973845	0.462279
379.119	1.03457	0.630639	0.933102	0.568513	0.886197	0.485025	0.981728	0.545081	0.844064	0.438229	0.863631	0.83915	0.583771	0.558053	1.01071	0.70062	1.04085	0.723429	0.692947	0.644319	0.724328	0.813863	0.955002	0.466504
383.234	1.05302	0.636224	0.958827	0.525015	0.927999	0.509836	0.957378	0.562536	0.847491	0.459997	0.875171	0.862688	0.621895	0.601786	1.02869	0.740744	0.998956	0.752342	0.693121	0.647581	0.781144	0.829492	0.989949	0.522876
387.399	1.0498	0.675673	0.933033	0.543144	0.913604	0.504255	0.985525	0.555759	0.836908	0.441941	0.888128	0.823815	0.590799	0.577304	1.03838	0.750567	1.03697	0.741954	0.675294	0.627404	0.776909	0.829045	0.972044	0.519613
391.576	1.03298	0.668588	0.967354	0.520233	0.922379	0.488738	0.969614	0.532695	0.855507	0.437821	0.896946	0.864544	0.607828	0.570952	1.03916	0.726305	1.05487	0.718818	0.701734	0.60818	0.741373	0.80221	1.0026	0.468804
395.745	1.03573	0.591346	0.945372	0.449446	0.920865	0.473553	1.00024	0.565468	0.802084	0.421558	0.921286	0.869797	0.628245	0.590609	1.05761	0.744176	1.02117	0.745605	0.710288	0.642085	0.729691	0.808756	0.952853	0.444728
399.865	1.0291	0.632507	0.980722	0.468936	0.90831	0.500578	0.996104	0.554496	0.83302	0.423287	0.945934	0.917072	0.63665	0.591495	1.07597	0.748476	1.02181	0.748022	0.714019	0.634016	0.779707	0.862789	0.92625	0.458004
404.004	1.01563	0.658346	0.960076	0.477452	0.95096	0.522194	1.00227	0.547173	0.839305	0.452723	0.926092	0.87687	0.627657	0.597188	1.0212	0.728602	1.049	0.78015	0.713803	0.648767	0.773041	0.838819	0.909411	0.470992
408.134	1.00629	0.657971	0.958639	0.507998	0.962035	0.521589	1.03083	0.56273	0.861741	0.464767	0.921241	0.883609	0.635839	0.59891	1.03124	0.716372	1.06248	0.751806	0.7157	0.626129	0.734811	0.807258	0.937184	0.459946
412.278	1.05784	0.627868	0.934797	0.421806	0.935107	0.474695	1.02217	0.546312	0.856873	0.444123	0.893784	0.860239	0.611792	0.573554	1.00484	0.713572	1.0375	0.767191	0.744813	0.653216	0.784747	0.843759	0.947222	0.501005
416.443	1.02011	0.680287	0.965636	0.484118	0.942435	0.4992	1.0643	0.521934	0.821648	0.406275	0.944901	0.881139	0.623974	0.576089	1.05196	0.73431	1.07936	0.832527	0.732842	0.665303	0.778505	0.837046	0.925821	0.527947
420.818	1.03705	0.669698	0.935956	0.496395	0.927593	0.491471	1.00941	0.570775	0.770821	0.404753	1.00494	0.922084	0.664836	0.627702	1.02266	0.722658	1.06537	0.784895	0.683957	0.616282	0.744043	0.815518	0.945271	0.542538
424.982	1.05137	0.633413	0.966319	0.471133	0.918109	0.50283	0.981994	0.565532	0.802964	0.407879	0.9382	0.877001	0.670063	0.629486	0.987782	0.692893	1.06693	0.794295	0.713395	0.623684	0.79471	0.859309	0.941153	0.558308
429.157	1.06402	0.575007	0.974159	0.453189	0.935256	0.476509	0.994413	0.487117	0.815112	0.367721	0.943852	0.891343	0.672065	0.615977	1.03736	0.708633	1.11266	0.803658	0.68094	0.604733	0.766176	0.824265	0.974163	0.543629
433.286	1.01284	0.644477	0.9547	0.50959	0.954605	0.511297	0.970438	0.520225	0.819062	0.412508	0.933004	0.882354	0.646447	0.60609	1.04371	0.69393	1.07813	0.824735	0.73248	0.601531	0.711022	0.790059	0.989653	0.556274
437.449	1.0428	0.655256	0.984016	0.475988	0.985394	0.508637	0.989588	0.530133	0.848993	0.416045	0.920976	0.875563	0.647621	0.604859	1.06695	0.723552	1.11167	0.821151	0.726908	0.626693	0.717134	0.817834	0.98066	0.541916
441.594	1.05611	0.663965	0.9874	0.474141	0.987867	0.507579	1.00115	0.53969	0.860516	0.408733	0.939711	0.887726	0.677215	0.618999	1.00488	0.731353	1.10021	0.844894	0.702659	0.610955	0.75001	0.824279	0.969131	0.574299
445.75	1.07888	0.690065	0.952223	0.514337	1.00449	0.531282	1.02888	0.600335	0.882567	0.437027	0.952088	0.900391	0.671273	0.620818	1.02866	0.721642	1.1318	0.823007	0.71406	0.637842	0.785842	0.833413	1.01199	0.605585
449.894	1.04702	0.683343	0.946877	0.517774	0.983462	0.544352	0.97398	0.569172	0.869478	0.429396	0.95015	0.882161	0.66833	0.618403	1.02836	0.691169	1.10627	0.792756	0.750477	0.630647	0.727516	0.811785	1.01806	0.557331
454.056	1.11317	0.606281	0.986222	0.476235	0.979488	0.500815	0.961989	0.524437	0.834835	0.412108	0.949452	0.873187	0.675496	0.638716	1.03969	0.715999	1.1117	0.828679	0.784378	0.634241	0.731025	0.804247	0.997507	0.558279
458.157	1.10165	0.645406	0.962621	0.493379	0.995812	0.50904	0.9289	0.501564	0.823581	0.374123	0.964073	0.887049	0.685423	0.616388	1.05185	0.714397	1.08752	0.80888	0.779873	0.63975	0.769131	0.835204	0.991412	0.611416
462.309	1.08396	0.741089	0.970386	0.515574	1.02192	0.556281	0.973714	0.70819	0.852729	0.418371	1.00955	0.913011	0.687698	0.632771	0.999701	0.717489	1.08764	0.852736	0.746639	0.63768	0.777175	0.851885	0.970887	0.625113
466.425	1.09809	0.713756	0.959987	0.535225	1.01083	0.580141			0.856081	0.431414	1.00726	0.919504	0.710882	0.653974	0.993849	0.706665	1.08728	0.833847	0.731794	0.61238	0.742655	0.80952	0.980821	0.614668
470.609	1.1216	0.646423	1.002	0.48826	1.00956	0.5153			0.804373	0.380046	0.987897	0.933168	0.683667	0.617266	1.00178	0.702131	1.08546	0.872762	0.710889	0.603894	0.755085	0.806157	0.996408	0.583436
474.733	1.08762	0.690608	0.967741	0.521371	0.992785	0.552122			0.858139	0.425486	1.00208	0.919797	0.711254	0.615859	1.00018	0.719555	1.07856	0.796364	0.770152	0.636945	0.796066	0.861373	0.987908	0.604891
478.884	1.09396	0.694292	0.948558	0.52348	0.984303	0.555367			0.871863	0.430479	0.992886	0.894421	0.722701	0.640132	1.02485	0.718601	1.03994	0.812325	0.760322	0.660235	0.8357	0.881153	1.01013	0.598492
483.069	1.08031	0.714222	0.961795	0.527112	1.00073	0.563607			0.836013	0.415862	1.03624	0.902961	0.696113	0.615595	1.00432	0.711828	1.06768	0.831142	0.764423	0.635197	0.812809	0.83921	0.978805	0.561692
487.218	1.12301	0.676022	0.994779	0.5303	0.999188	0.53623			0.830112	0.408665	0.999327	0.912089	0.687361	0.603439	1.00913	0.704997	1.04915	0.797503	0.767486	0.609627	0.772138	0.807158	1.02426	0.548271
491.382	1.10807	0.684684	0.976287	0.526465	1.01601	0.551139			0.841372	0.435882	0.987642	0.871691	0.705006	0.601925	1.01854	0.705374	1.05248	0.779049	0.745788	0.603769	0.750982	0.822304	1.01441	0.557733
495.547	1.11276	0.650045	0.95556	0.500793	0.984589	0.56692			0.910379	0.547604	0.965955	0.876105	0.715807	0.610564	1.01472	0.702519	1.11948	0.837682	0.773406	0.618569	0.896253	0.889846	0.981668	0.570196
499.69	1.09473	0.638465	0.996112	0.53491	0.98719	0.537785			0.874052	0.565026	0.957668	0.875363	0.7284	0.599829	1.03271	0.736578	1.06376	0.840063	0.773688	0.614854	0.942015	0.911739	0.992516	0.551728
503.793	1.07452	0.64087	0.972716	0.57345	0.984825	0.518758			0.920534	0.638139	0.99734	0.903373	0.746788	0.624212	1.00933	0.709414	1.07056	0.859005	0.792302	0.643751	0.846699	0.866506	1.00371	0.582704
507.98	1.05873	0.630235	0.974358	0.549617	0.999314	0.517293			0.893957	0.598603	0.967915	0.870443	0.722189	0.600043	1.0125	0.717638	1.088	0.83165	0.770004	0.620732	0.80308	0.84922	1.02098	0.536555
512.165	1.09907	0.56285	1.00531	0.466954	1.00828	0.501585					0.963063	0.873076	0.696926	0.564061	1.03695	0.69733	1.11191	0.841492	0.859916	0.645439	0.771733	0.815665	1.00602	0.527514
516.314	1.04913	0.574655	1.00351	0.469669	1.02528	0.503755					0.990433	0.884144	0.690109	0.575999	1.03018	0.714735	1.09268	0.846519	0.870141	0.666968	0.764155	0.818584	1.0046	0.559655
520.504	1.04922	0.635614	0.980335	0.51863	1.01181	0.500981					0.963933	0.864537	0.705876	0.605814	1.04111	0.708895	1.10469	0.841089	0.83057	0.649821	0.751305	0.80727	1.00121	0.535696
524.697	1.06208	0.535975	0.981678	0.474299	1.01637	0.4621					0.958531	0.858839	0.688549	0.582529	1.04493	0.67867	1.02228	0.764837	0.807858	0.627371	0.751023	0.799413	0.99664	0.533899
528.829	1.03872	0.544763	0.979311	0.485124	1.00846	0.504128					0.969628	0.836178	0.669621	0.575937	1.04744	0.786349	1.08133	0.786696	0.900787	0.693307	0.725478	0.768405	0.995649	0.562697
532.96	1.04384	0.582712	0.970912	0.500243	1.01954	0.5192					1.03498	0.870925	0.694475	0.611452	1.09124	0.81648	1.06174	0.83516	0.938161	0.729373	0.76771	0.809368	0.99673	0.557236
537.14	1.03411	0.591048	0.985713	0.533826	1.00347	0.494359					0.97849	0.869909	0.694165	0.61568	1.03	0.768167	1.03988	0.786088	0.882605	0.682303	0.733488	0.784979	1.01564	0.54564
541.295	1.05392	0.546664	1.0222	0.484766	1.03833	0.48661					0.988159	0.86421	0.683585	0.591669	1.04009	0.74619	1.06519	0.746517	0.825585	0.684576	0.773981	0.817658	0.994557	0.535464
545.458	1.03112	0.565332	0.99391	0.51376	1.02774	0.473471					1.02056	0.899045	0.67647	0.586433	1.02447	0.742689	1.03252	0.76835	0.772012	0.674733	0.748266	0.826904	1.0235	0.560113
549.632	1.02251	0.625824	0.990742	0.563087	1.00901	0.511299					1.00754	0.902421	0.700594	0.64427	0.963099	0.727983	1.0312	0.783866	0.768671	0.634816	0.752213	0.828267	1.01674	0.557099
553.786	1.01208	0.605822	0.977936	0.533352	1.00072	0.532875					0.99811	0.909438	0.683248	0.63142	0.982396	0.725161	1.03921	0.748132	0.792024	0.639274	0.733483	0.784041	0.997086	0.505256
557.964	1.01752	0.523838	1.01885	0.453848	1.02534	0.49779					0.998814	0.875694	0.64441	0.607304	0.959812	0.6995	1.04587	0.736155	0.787728	0.640015	0.75401	0.819383	0.990603	0.540023
562.077	1.03337	0.554165	1.00473	0.489267	1.00333	0.533591					0.964615	0.863062	0.665007	0.617947	0.994502	0.695976	1.03467	0.683482	0.792262	0.625464	0.743698	0.798415	1.00454	0.514498
566.191	1.04062	0.536356	0.979114	0.481907	1.00577	0.521698					0.991243	0.871541	0.644221	0.605022	0.966841	0.711499	1.02863	0.713479	0.786394	0.62882	0.747484	0.810868	1.00271	0.691929
570.359	1.01449	0.571874	0.989898	0.523441	0.9976	0.542714					1.02803	0.938157	0.626476	0.602156	0.937387	0.702091	1.05173	0.765955	0.775229	0.623082	0.753781	0.798336	1.01338	0.635568
574.502	1.03723	0.549227	1.00124	0.497644	1.00892	0.513135					1.06463	0.952628	0.684426	0.643358	0.981989	0.732459	1.01153	0.772433	0.774575	0.644536	0.746716	0.787162	0.96629	0.611278
578.68	1.01284	0.555607	0.996729	0.523875	1.01471	0.48973					1.0461	0.9488	0.690115	0.633101	0.97276	0.690089	1.03691	0.718156	0.786975	0.621182	0.682127	0.747206	0.946254	0.563996
582.826	1.0088	0.532437	1.00216	0.508173	0.981152	0.487162					1.05988	0.933759	0.694367	0.636425	0.974911	0.713243	1.06466	0.756907	0.775997	0.643041	0.704662	0.7858
587.019	1.05608	0.543755	1.01162	0.512774	0.990783	0.472223					1.03832	0.930442	0.641293	0.585694	0.986721	0.728399	1.03279	0.869192	0.785768	0.652464	0.713499	0.77344
591.179	1.07149	0.582742	1.04475	0.553889	0.954378	0.544587					1.03062	0.939613	0.65999	0.616992	0.971641	0.726178	1.04041	0.847613	0.784726	0.629797	0.703776	0.754241
595.313	1.02437	0.567928	1.002	0.544278	0.966946	0.580169					1.04324	0.936778	0.648514	0.618323	0.944088	0.713334	1.07919	0.86448	0.763926	0.608801	0.673872	0.73222
599.477	1.06585	0.559986	1.03367	0.527455	0.967699	0.524322					1.04371	0.917515	0.626284	0.584424	0.953276	0.706669	1.09238	0.85919	0.776287	0.618682	0.689401	0.753774
603.639	1.06166	0.599993	1.01912	0.56917	0.950394	0.522336					1.03555	0.897594	0.628905	0.603235	0.981291	0.740527	1.06485	0.88841	0.777964	0.613482	0.692534	0.729738
607.782	1.05865	0.591167	1.05593	0.557799	0.921257	0.511678					0.982168	0.874816	0.639835	0.602144	0.96688	0.733278	1.07546	0.917514	0.778761	0.636142	0.686394	0.728204
611.934	1.08834	0.631182	1.00765	0.565997	0.918737	0.514388					1.02913	0.919036	0.623266	0.60275	0.982539	0.737282	1.06326	0.890167	0.76702	0.630466	0.69488	0.742199
616.115	1.06118	0.596467	1.00591	0.528653	0.929503	0.490384					1.04326	0.941119	0.646638	0.610676	0.959131	0.714657	1.11319	0.838042	0.78221	0.624763	0.659921	0.693136
620.243	1.09225	0.583755	1.01852	0.461425	0.911231	0.470944					1.03972	0.895125	0.632699	0.596201	0.928526	0.714444	1.09894	1.0013	0.771315	0.637827	0.686127	0.729665
