# Supplementary material for: Information management for high content live cell imaging
Source: BMC Bioinformatics. 2009 Jul 21;10:226. doi: 10.1186/1471-2105-10-226 (PMC2723092; doi:10.1186/1471-2105-10-226)
Supplement: Additional file 9 — Test Data. Spreadsheet files containing the raw Nuclear:Cytoplasmic ratios for the test data. [file 1471-2105-10-226-S9.zip › TestSet6.xls]

## Sheet: Sheet1
Time (min)	Cell1T1	Cell1T2	Cell2T1	Cell2T2	Cell3T1	Cell3T2	Cell4T1	Cell4T2	Cell5T1	Cell5T2	Cell6T1	Cell6T2	Cell7T1	Cell7T2	Cell8t1	Cell8T2	Cell9T1	Cell9T2	Cell10T1	Cell10T2	Cell11T1	Cell11T2	Cell12T1	Cell12T2
0	0.353337	0.407915	0.276966	0.317308	0.354223	0.405388	0.234688	0.291899	0.449107	0.495073	0.237403	0.420443	0.249461	0.344426	0.222597	0.264238	0.378523	0.389034	0.348837	0.256181	0.334793	0.523403	0.171865	0.370944
4.99713	0.245318	0.288804	0.257776	0.306934	0.307177	0.345459	0.239118	0.29674	0.395748	0.452596	0.270394	0.443385	0.248214	0.333779	0.223787	0.259412	0.369176	0.389599	0.322825	0.226134	0.407917	0.602975	0.193652	0.37498
9.89868	0.33738	0.400463	0.327392	0.383348	0.297983	0.342509	0.267818	0.327191	0.303729	0.378509	0.280514	0.368054	0.228958	0.313755	0.230115	0.26927	0.322528	0.358797	0.485266	0.365653	0.334894	0.584577	0.268957	0.38215
14.7919	0.243648	0.293443	0.299033	0.371214	0.231844	0.293452	0.393447	0.443021	0.29869	0.365177	0.276254	0.351287	0.26913	0.370911	0.280581	0.327063	0.407867	0.438012	0.468001	0.29503	0.307403	0.413747	0.193292	0.341349
19.6885	0.265073	0.302965	0.344101	0.408655	0.296371	0.339836	0.305234	0.365973	0.361809	0.421374	0.224779	0.261621	0.255719	0.345768	0.249968	0.298652	0.390775	0.417378	0.0454106	0.0324919	2.30793	3.16936	0.210178	0.334958
24.5763	0.207949	0.250333	0.449777	0.519396	0.302153	0.363447	0.348492	0.389721	0.294521	0.357341	0.220892	0.248971	0.286097	0.359443	0.197731	0.238858	0.425406	0.44844	0.472178	0.361861	0.566038	0.952941	0.230206	0.364074
29.5127	0.250156	0.297115	0.337356	0.411468	0.4721	0.505265	0.343641	0.406545	0.282189	0.36087	0.165008	0.220679	0.212392	0.297931	0.145462	0.186909	0.397563	0.443519	0.418706	0.327215	0.313956	0.463066	0.182862	0.268148
34.4169	0.29012	0.337328	0.310635	0.38326	0.43204	0.455012	0.305747	0.346128	0.281418	0.369859	0.212331	0.267313	0.246322	0.335365	0.14746	0.178332	0.4729	0.517046	0.431676	0.326487	0.287832	0.45324	0.19317	0.271483
39.3745	0.232962	0.271223	0.338161	0.416775	0.499718	0.550804	0.345609	0.366514	0.335342	0.387017	0.211938	0.286478	0.239085	0.313243	0.149468	0.184581	0.407825	0.450822	0.39124	0.254736	0.27658	0.409301	0.245469	0.320347
44.393	0.289363	0.336424	0.358441	0.456191	0.404958	0.445836	0.352522	0.396809	0.318607	0.399476	0.24288	0.283343	0.250146	0.346695	0.134238	0.168551	0.384294	0.445771	0.280014	0.193951	0.247721	0.333542	0.222746	0.31297
49.3599	0.384409	0.446409	0.39497	0.490841	0.428497	0.465668	0.29088	0.327041	0.327851	0.401389	0.299212	0.353698	0.248663	0.349163	0.131596	0.167155	0.407358	0.46977	0.247712	0.205088	0.225161	0.319623	0.246691	0.314592
54.2989	0.365971	0.406223	0.368764	0.463944	0.362747	0.404856	0.266542	0.316328	0.329437	0.396859	0.219165	0.289168	0.247666	0.335156	0.195036	0.231053	0.432576	0.507402	0.316608	0.237094	0.245719	0.317149	0.223346	0.28393
59.2349	0.284811	0.339996	0.244028	0.334082	0.410103	0.489981	0.326846	0.382454	0.320639	0.410039	0.242701	0.279134	0.236776	0.325546	0.183826	0.244425	0.460035	0.535207	0.273872	0.199904	0.354147	0.416132	0.304989	0.345552
64.2013	0.317746	0.366465	0.233285	0.30335	0.349772	0.402774	0.300499	0.350604	0.335968	0.41605	0.242838	0.276539	0.264132	0.344069	0.234383	0.282986	0.470939	0.533146	0.300644	0.208453	0.33694	0.432995	0.3354	0.368
69.1224	0.367206	0.425361	0.197813	0.244081	0.401568	0.444124	0.392258	0.427254	0.336081	0.411903	0.261288	0.301901	0.267938	0.345841	0.250638	0.287162	0.599119	0.653567	0.283258	0.182972	0.276617	0.331303	0.271741	0.357645
74.082	0.362097	0.418362	0.243255	0.307859	0.554797	0.597643	0.343622	0.406257	0.343376	0.416033	0.248253	0.299129	0.246661	0.322408	0.186244	0.226028	0.741223	0.800638	0.34239	0.230207	0.259848	0.315861	0.257813	0.326984
78.9854	0.348852	0.401594	0.22653	0.298509	0.437051	0.473709	0.327601	0.373954	0.335455	0.41402	0.335634	0.392762	0.279474	0.375524	0.180952	0.225508	0.571733	0.65531	0.310863	0.204617	0.236266	0.288073	0.422881	0.668505
83.8841	0.307663	0.3367	0.228249	0.290451	0.400974	0.445977	0.301017	0.355002	0.386022	0.484179	0.328171	0.360092	0.328196	0.425438	0.206967	0.258837	0.53099	0.622719	0.286073	0.186246	0.237226	0.264786	0.296912	0.368642
88.825	0.28161	0.329903	0.283053	0.378035	0.51421	0.550502	0.294662	0.365689	0.409085	0.527372	0.296763	0.315887	0.272208	0.364051	0.229249	0.281389	0.472961	0.555778	0.312946	0.213624	0.239005	0.281101	0.220948	0.267635
93.751	0.29	0.350246	0.254333	0.360811	0.416448	0.502744	0.316421	0.39575	0.389669	0.503455	0.362932	0.374791	0.296087	0.414313	0.239198	0.300648	0.503355	0.621032	0.356865	0.223747	0.186104	0.215513	0.319832	0.339899
98.669	0.344392	0.392486	0.295786	0.389819	0.411034	0.475016	0.348401	0.41715	0.492012	0.594934	0.367778	0.400155	0.276008	0.395915	0.231435	0.289047	0.460547	0.56502	0.353919	0.268674	0.170828	0.222243	0.343378	0.378592
103.6	0.360612	0.428355	0.296704	0.359019	0.389489	0.458599	0.329088	0.402083	0.608566	0.737402	0.39071	0.410688	0.290839	0.417144	0.384624	0.45575	0.490769	0.605128	0.352001	0.265572	0.17783	0.210109	0.283178	0.326147
108.571	0.296614	0.367588	0.234391	0.302026	0.347876	0.42617	0.372412	0.424669	0.60546	0.711371	0.282216	0.304859	0.275541	0.367974	0.326118	0.393166	0.473199	0.573397	0.331309	0.234325	0.207752	0.257635	0.241089	0.28136
113.494	0.253629	0.304202	0.230741	0.313508	0.376581	0.431788	0.346973	0.393812	0.563042	0.667696	0.331411	0.344748	0.310261	0.410463	0.29711	0.363298	0.4425	0.520897	0.30352	0.204693	0.191797	0.234071	0.182705	0.208868
118.413	0.25652	0.312651	0.27693	0.343379	0.434725	0.497319	0.370597	0.448359	0.586646	0.681101	0.33517	0.348747	0.326988	0.46169	0.340416	0.403524	0.366372	0.450283	0.302731	0.198253	0.205063	0.252607	0.171636	0.205781
123.367	0.200101	0.230962	0.259759	0.329457	0.492368	0.550629	0.441262	0.519676	0.443935	0.558352	0.354182	0.38351	0.33295	0.454203	0.345593	0.415077	0.515722	0.618909	0.425774	0.294489	0.189883	0.217092	0.160493	0.198712
128.32	0.224228	0.261764	0.2467	0.306234	0.566654	0.607422	0.452114	0.508722	0.490235	0.5885	0.303894	0.306467	0.379947	0.482925	0.256534	0.324547	0.52003	0.61718	0.359454	0.220041	0.319147	0.400079	0.220236	0.258214
133.265	0.198495	0.248567	0.259223	0.330183	0.520724	0.585731	0.455129	0.535151	0.57671	0.709702	0.270346	0.29141	0.718644	0.844971	0.290333	0.368232	0.638155	0.743895	0.325789	0.19383	0.352591	0.4637	0.317851	0.409014
138.273	0.196364	0.228796	0.205088	0.271326	0.417088	0.488132	0.502697	0.588602	0.571389	0.727352	0.299804	0.32637	0.552686	0.686994	0.289856	0.373774	0.591091	0.72972	0.37246	0.249044	0.180837	0.204182	0.419023	0.508384
143.228	0.189322	0.232991	0.224145	0.286813	0.367958	0.450614	0.488697	0.558834	0.558581	0.71166	0.381496	0.404692	0.304581	0.430319	0.279189	0.37202	0.535866	0.662086	0.370826	0.237393	0.172883	0.202531	0.282497	0.320341
148.18	0.197765	0.24577	0.254884	0.320859	0.38717	0.441865	0.627596	0.687338	0.581604	0.736723	0.322582	0.360079	0.308445	0.456439	0.303897	0.392791	0.560906	0.685858	0.365193	0.228948	0.225011	0.235764	0.278209	0.299997
153.119	0.187857	0.234497	0.262708	0.347699	0.399336	0.462065	0.604954	0.65305	0.574568	0.703369	0.304396	0.331059	0.279648	0.389335	0.266881	0.347	0.708804	0.824715	0.379491	0.238365	0.258126	0.280298	0.228665	0.244134
158.076	0.204077	0.252549	0.251537	0.315281	0.327471	0.385983	0.55984	0.620721	0.631281	0.77416	0.30403	0.331326	0.262269	0.381864	0.218477	0.294144	0.700783	0.809227	0.371485	0.22459	0.222145	0.234931	0.218409	0.23583
162.99	0.198703	0.234488	0.190005	0.251252	0.338376	0.406683	0.500296	0.53284	0.709737	0.823704	0.276605	0.305651	0.261305	0.368813	0.241927	0.314236	0.676072	0.777185	0.419607	0.268363	0.15871	0.182034	0.220197	0.244749
167.928	0.19265	0.236315	0.215893	0.280197	0.38662	0.443822	0.425567	0.476288	0.732551	0.860349	0.26712	0.291953	0.242692	0.347701	0.369504	0.441914	0.710301	0.814105	0.379247	0.222991	0.179632	0.215132	0.261817	0.282066
172.857	0.170946	0.219121	0.224957	0.291042	0.445524	0.512928	0.476051	0.544138	0.644067	0.786759	0.287963	0.318956	0.232116	0.344791	0.329968	0.421041	0.807333	0.88898	0.370495	0.223589	0.16618	0.186998	0.28421	0.321015
177.743	0.18018	0.22423	0.210963	0.266621	0.403857	0.457956	0.449059	0.533833	0.672612	0.817168	0.289082	0.325341	0.20507	0.318613	0.293086	0.385232	0.695319	0.79222	0.371329	0.198823	0.170321	0.191853	0.260726	0.285653
182.666	0.188868	0.23728	0.206033	0.266894	0.351477	0.416115	0.328189	0.398123	0.943126	0.883587	0.322114	0.349281	0.171214	0.258668	0.295443	0.388929	0.632648	0.742868	0.347339	0.189279	0.222662	0.237652	0.205194	0.241094
187.627	0.162037	0.195053	0.250781	0.318411	0.427841	0.487457	0.363861	0.430836	0.730148	0.861053	0.320288	0.347774	0.176877	0.246865	0.403999	0.48352	0.631561	0.755185	0.356523	0.209131	0.224256	0.244481	0.148841	0.169843
192.576	0.16187	0.207157	0.183226	0.245057	0.435547	0.475399	0.416509	0.509314	0.780155	0.886796	0.347938	0.383811	0.153181	0.232746	0.309346	0.382419	0.657163	0.765525	0.359212	0.223383	0.259937	0.293986	0.178694	0.208058
197.556	0.215507	0.259087	0.242765	0.317791	0.453535	0.524436	0.402379	0.483607	0.743296	0.890632	0.344202	0.388527	0.211452	0.297725	0.186094	0.256467	0.636926	0.735402	0.427523	0.261041	0.298995	0.329977	0.230166	0.263571
202.513	0.251599	0.303619	0.236616	0.303453	0.424374	0.514272	0.294068	0.3825	0.69729	0.856754	0.342766	0.379125	0.293072	0.390649	0.235345	0.309041	0.567213	0.676375	0.389034	0.253156	0.345022	0.366419	0.326714	0.350815
207.477	0.266199	0.321154	0.194283	0.24502	0.332784	0.39324	0.314207	0.396607	0.634835	0.777293	0.303267	0.320982	0.549281	0.663862	0.305377	0.378942	0.407374	0.481776	0.405235	0.285556	0.328899	0.361658	0.310822	0.346937
212.431	0.275817	0.319341	0.138151	0.164053	0.300774	0.372868	0.289359	0.350263	0.59643	0.741621	0.378254	0.393729	0.291508	0.37014	0.246235	0.312895	0.427232	0.51991	0.439291	0.35251	0.280599	0.325625	0.278358	0.302278
217.384	0.24322	0.285468	0.158621	0.198515	0.27448	0.317468	0.232027	0.29555	0.632159	0.774199	0.377353	0.412447	0.316897	0.414737	0.158859	0.235903	0.395393	0.498359	0.410507	0.30164	0.264405	0.294275	0.209686	0.240535
222.364	0.226356	0.272047	0.155169	0.201236	0.294587	0.363693	0.234899	0.30149	0.627454	0.782258	0.396608	0.42377	0.417995	0.505823	0.181978	0.255	0.475426	0.590428	0.411087	0.312466	0.221651	0.25967	0.176862	0.215665
227.348	0.216132	0.261337	0.176543	0.226556	0.346556	0.413049	0.266975	0.364787	0.615854	0.783665	0.386734	0.445125	0.260204	0.366268	0.198629	0.278293	0.614869	0.725165	0.431535	0.319171	0.167293	0.199608	0.189363	0.220673
232.259	0.287526	0.344845	0.231465	0.302159	0.32454	0.383884	0.280456	0.353992	0.587861	0.741097	0.478661	0.521743	0.324841	0.419072	0.210696	0.292355	0.626228	0.71571	0.338275	0.217511	0.181626	0.208753	0.211351	0.241043
237.19	0.262642	0.296721	0.232014	0.292811	0.364342	0.420644	0.290861	0.356144	0.674918	0.829775	0.442023	0.495962	0.304956	0.405817	0.206256	0.281744	0.49751	0.627316	0.388026	0.214208	0.175309	0.208109	0.257519	0.298653
242.091	0.276994	0.315272	0.229463	0.282328	0.311167	0.364849	0.339505	0.417626	0.571469	0.738578	0.421812	0.470512	0.424367	0.526212	0.195367	0.257374	0.507958	0.614478	0.380485	0.212607	0.206876	0.24144	0.402844	0.440957
246.977	0.290558	0.321727	0.225181	0.283789	0.225873	0.287596	0.257192	0.313314	0.544972	0.720494	0.373204	0.422035	0.46226	0.577428	0.151014	0.21318	0.639494	0.726884	0.39451	0.213527	0.206858	0.230911	0.365111	0.394625
251.925	0.284922	0.328566	0.234755	0.282592	0.310226	0.367127	0.28685	0.3867	0.493608	0.682265	0.405099	0.463142	0.479128	0.59894	0.18944	0.262175	0.55948	0.684931	0.421729	0.270673	0.190572	0.216871	0.267605	0.304597
256.866	0.223276	0.267317	0.241905	0.296044	0.304408	0.35515	0.300858	0.380655	0.514471	0.681489	0.505457	0.558489	0.495232	0.62509	0.187413	0.249178	0.634645	0.735817	0.369851	0.220601	0.232344	0.265821	0.279304	0.312182
261.761	0.212257	0.261472	0.281327	0.337568	0.324962	0.39777	0.248068	0.320592	0.584984	0.763157	0.477293	0.517677	0.335516	0.443007	0.150884	0.217643	0.685274	0.79642	0.410148	0.272642	0.221576	0.267859	0.190241	0.220396
266.683	0.189734	0.232943	0.272171	0.327076	0.441159	0.500833	0.328508	0.425817	0.559441	0.730718	0.411219	0.46142	0.36365	0.475217	0.157569	0.217939	0.635302	0.760349	0.362847	0.22215	0.246282	0.261209	0.198903	0.233096
271.593	0.242288	0.282905	0.348633	0.430141	0.314136	0.354847	0.407735	0.51003	0.521255	0.702302	0.490658	0.539051	0.385914	0.519094	0.150012	0.218551	0.568586	0.67874	0.415475	0.287361	0.242076	0.288831	0.205721	0.249416
276.508	0.232717	0.266603	0.275335	0.356108	0.249505	0.312733	0.349522	0.446409	0.580335	0.73498	0.433757	0.503256	0.448885	0.600072	0.136136	0.200421	0.455367	0.581777	0.428317	0.27687	0.241275	0.268662	0.236521	0.270113
281.438	0.209286	0.249359	0.400037	0.480747	0.276095	0.324258	0.422841	0.497944	0.596016	0.775819	0.430916	0.497467	0.403267	0.563923	0.119216	0.192729	0.508005	0.656449	0.350755	0.240042	0.238707	0.284015	0.239275	0.260142
286.386	0.282626	0.327611	0.308127	0.382307	0.371193	0.399444	0.41682	0.526989	0.567155	0.758584	0.555216	0.615022	0.378655	0.532858	0.205985	0.278586	0.552393	0.683015	0.379052	0.260936	0.247146	0.287474	0.226268	0.263845
291.318	0.255785	0.306473	0.382765	0.478516	0.5422	0.595945	0.347135	0.46576	0.51769	0.714711	0.571291	0.662431	0.374695	0.528821	0.158278	0.220489	0.422649	0.536728	0.45973	0.302408	0.269612	0.305749	0.20237	0.236434
296.245	0.261863	0.299358	0.318339	0.420126	0.471066	0.519963	0.440888	0.543393	0.411922	0.585056	0.684527	0.761911	0.49688	0.615995	0.237529	0.321644	0.42052	0.530672			0.229797	0.27309	0.143907	0.174434
301.203	0.26054	0.289267	0.328846	0.418372			0.419809	0.544466	0.358309	0.511982	0.536287	0.599046	0.284553	0.409326	0.279188	0.362724	0.392185	0.480167			0.201663	0.227398	0.196283	0.230529
306.163	0.260068	0.30514	0.357135	0.451462			0.392347	0.529325	0.432503	0.58804	0.482313	0.552217	0.276359	0.412931	0.267069	0.333941	0.361589	0.454626			0.183352	0.226383	0.263793	0.29546
311.131	0.23036	0.273487	0.459577	0.574399			0.445363	0.592482	0.510141	0.680096	0.568316	0.640566	0.369024	0.520267	0.235116	0.303845	0.347144	0.444884			0.171844	0.210866	0.266267	0.314047
316.063	0.221871	0.266879	0.373457	0.493427			0.410978	0.532559	0.509576	0.685337	0.503202	0.587797	0.393526	0.556877	0.185593	0.255721	0.357332	0.453421			0.150207	0.184882	0.329268	0.37747
321.052	0.27293	0.321967	0.387559	0.47343			0.431199	0.535119	0.579356	0.740878	0.488556	0.578128	0.451295	0.589986	0.224915	0.309942	0.391054	0.528484			0.176935	0.220538	0.321076	0.364107
325.984	0.249807	0.285174	0.443981	0.555503			0.56239	0.675124	0.522086	0.691338	0.534912	0.628683	0.473443	0.648881	0.267076	0.360566	0.486186	0.622551			0.167931	0.201702	0.216757	0.264539
330.966	0.292417	0.347329	0.49193	0.623065			0.410016	0.499121	0.509456	0.670017	0.522655	0.616395			0.289847	0.377305	0.529985	0.650572			0.19343	0.229733	0.240426	0.28212
335.918	0.3184	0.334815	0.493968	0.598852			0.474313	0.573451	0.522451	0.681025	0.490805	0.581732			0.285372	0.395671	0.490807	0.613377			0.172424	0.211562	0.255893	0.29589
340.895	0.344147	0.386387	0.403065	0.492137			0.420277	0.563676	0.479043	0.624743	0.555641	0.639292			0.359983	0.485253	0.621492	0.749906			0.223524	0.252871	0.257572	0.308098
345.856	0.35331	0.405808	0.359682	0.439345			0.299133	0.435151	0.42767	0.578249	0.5611	0.659325			0.32998	0.417715	0.689218	0.792686			0.217289	0.252547	0.272023	0.313361
350.825	0.424245	0.449745	0.347066	0.415724			0.289188	0.419948	0.57818	0.700717	0.594573	0.67652			0.290413	0.38792	0.54224	0.680391			0.253367	0.280912	0.289997	0.32191
355.802	0.55562	0.579893	0.389415	0.454603			0.280861	0.41111	0.725603	0.828604	0.597836	0.676498			0.286645	0.353247	0.581577	0.697783			0.2864	0.328905	0.299486	0.337616
360.777	0.379221	0.418078	0.381587	0.451926			0.267775	0.404725	0.778644	0.880176	0.593354	0.685249			0.263478	0.333958	0.518882	0.643192			0.349402	0.40052	0.307078	0.367716
365.738	0.315821	0.356685					0.302524	0.438522	0.819252	0.889101	0.601636	0.685871			0.266256	0.35146	0.460616	0.592019			0.346334	0.373391	0.324831	0.389894
370.697	0.281594	0.330988					0.263773	0.399267	0.770614	0.873047	0.68689	0.789154			0.262945	0.361377	0.548672	0.680999			0.317734	0.35461	0.350195	0.428684
375.595	0.217305	0.263296					0.356481	0.461244	0.747904	0.888857	0.626122	0.733115			0.33347	0.43307	0.537726	0.65115			0.223338	0.247657
380.505	0.235257	0.275834					0.277919	0.410784			0.574443	0.686033			0.277176	0.363386	0.477535	0.605154			0.16711	0.199736
385.429	0.263605	0.313878					0.254838	0.422018			0.492463	0.589899			0.337546	0.424115	0.573541	0.696569			0.143536	0.178499
390.343	0.239427	0.288335					0.286253	0.421958			0.565202	0.661356			0.334783	0.431913	0.574804	0.699516			0.331901	0.362652
395.238	0.346588	0.405518					0.237439	0.396098			0.553923	0.665897			0.400379	0.537399
400.189	0.464084	0.523453					0.284587	0.432241			0.594683	0.701605			0.391759	0.489616
