# Supplementary material for: Information management for high content live cell imaging
Source: BMC Bioinformatics. 2009 Jul 21;10:226. doi: 10.1186/1471-2105-10-226 (PMC2723092; doi:10.1186/1471-2105-10-226)
Supplement: Additional file 9 — Test Data. Spreadsheet files containing the raw Nuclear:Cytoplasmic ratios for the test data. [file 1471-2105-10-226-S9.zip › TestSet7.xls]

## Sheet: Sheet1
Time (min)	Cell1 T1	Cell 1 T2	Cell1 T3	Cell 2 T1	Cell 2 T2	Cell 2 T3	Cell 3 T1	Cell 3 T2	Cell 3 T3	Cell 4 T1	Cell 4 T2	Cell 4 T3	Cell 5 T1	Cell 5 T2	Cell 5 T3	Cell 6 T1	Cell 6 T2	Cell 6 T3
0	0.446389	0.661983	0.679753	0.259665	0.609052	1.45473	0.476252	0.751392	1.04909	0.235102	0.366346	0.343186	0.32875	0.748816	1.22873	0.125332	0.257167	0.193402
7.28828	0.367078	0.609162	0.552118	0.413098	0.58857	0.991821	0.183253	0.42269	0.44132	0.213764	0.353277	0.293849	0.309489	0.729565	1.26184	0.144427	0.273587	0.197074
14.5857	0.313118	0.549856	0.469814	0.410386	0.604819	0.890229	0.172095	0.405472	0.44056	0.231199	0.37566	0.327076	0.297704	0.736139	1.24026	0.156522	0.285806	0.223646
21.8836	0.276322	0.513752	0.464669	0.314854	0.535546	0.783952	0.162131	0.431436	0.493086	0.240912	0.404696	0.335359	0.263451	0.705451	1.26324	0.136876	0.276254	0.193851
29.2008	0.320395	0.557501	0.466004	0.386875	0.617067	0.856285	0.184954	0.456427	0.48612	0.208038	0.378564	0.314614	0.310594	0.756524	1.23231	0.158324	0.297708	0.22961
36.482	0.271088	0.494393	0.35221	0.338257	0.613435	0.868055	0.159545	0.446222	0.402559	0.239069	0.433775	0.339301	0.371588	0.843215	1.27244	0.145406	0.3126	0.213093
43.7867	0.230747	0.462444	0.364301	0.261464	0.576417	0.800865	0.16121	0.435411	0.362312	0.20174	0.41305	0.293454	0.39557	0.85495	1.32241	0.14745	0.35394	0.210547
51.045	0.211935	0.465503	0.325603	0.27203	0.623483	0.836952	0.160488	0.463241	0.368753	0.264483	0.440287	0.36385	0.444977	0.887079	1.30806	0.116065	0.303814	0.190532
58.2596	0.213669	0.466787	0.326514	0.2754	0.6622	0.783093	0.20672	0.540223	0.419946	0.253134	0.453118	0.346807	0.368239	0.954401	1.31876	0.173048	0.369552	0.242005
65.5172	0.250946	0.49638	0.38242	0.364525	0.806796	0.911486	0.23169	0.529864	0.437579	0.26582	0.458895	0.328453	0.347765	0.942323	1.34786	0.167302	0.37016	0.224194
72.7833	0.220987	0.47356	0.328886	0.256535	0.603088	0.63325	0.172656	0.483124	0.363409	0.238076	0.430457	0.31099	0.335233	0.98414	1.30163	0.160139	0.409869	0.253305
80.0177	0.247899	0.493646	0.37099	0.230378	0.645234	0.658155	0.193938	0.511371	0.369162	0.240415	0.416491	0.315236	0.340447	1.03139	1.25536	0.26944	0.53358	0.386969
87.2891	0.275751	0.508541	0.425871	0.330742	0.799729	0.827072	0.199856	0.556708	0.386243	0.202129	0.38715	0.28254	0.395933	1.09144	1.26788	0.1964	0.487566	0.300244
94.5338	0.302605	0.522482	0.484935	0.350552	0.811927	0.79419	0.241077	0.590434	0.426121	0.195485	0.365815	0.317153	0.404801	1.07545	1.19113	0.192349	0.507787	0.340796
101.782	0.289805	0.497207	0.436961	0.18955	0.641852	0.558566	0.253037	0.611877	0.431923	0.185774	0.359245	0.289819	0.50764	1.1711	1.19406	0.261307	0.571012	0.342905
109.074	0.25834	0.474114	0.380057	0.466767	0.907742	0.889974	0.219272	0.552202	0.360138	0.14456	0.304757	0.220797	0.524077	1.18893	1.26313	0.104888	0.373059	0.201959
116.32	0.253943	0.482994	0.381578	0.328201	0.914799	0.784087	0.176836	0.520622	0.333235	0.161272	0.311489	0.258701	0.58237	1.24162	1.24838	0.123391	0.410005	0.226536
123.57	0.262966	0.479179	0.47447	0.435908	1.06509	0.957673	0.221234	0.545491	0.397387	0.147776	0.299821	0.2567	0.44537	1.31417	1.30944	0.135685	0.456617	0.246765
130.847	0.270905	0.489668	0.45522	0.790281	1.35533	1.24057	0.317416	0.671442	0.509326	0.148716	0.306201	0.220756	0.424484	1.45665	1.35545	0.104144	0.386055	0.195105
138.118	0.243556	0.460536	0.355466	0.590712	1.31627	1.11459	0.260049	0.650005	0.405256	0.141851	0.284011	0.224746	0.489162	1.4418	1.25769	0.297959	0.663657	0.439555
145.4	0.308962	0.536457	0.446099	0.808079	1.55429	1.37424	0.2772	0.652503	0.46001	0.149001	0.291624	0.23194	0.472095	1.56188	1.33355	0.266888	0.620763	0.370754
152.702	0.265458	0.459595	0.434277	0.527288	1.28069	1.05165	0.330767	0.721621	0.480686	0.149804	0.293216	0.251174	0.474751	1.55133	1.2801	0.148322	0.500208	0.257911
159.968	0.269482	0.474757	0.42024	0.879832	1.62769	1.35128	0.309287	0.709895	0.50632	0.180567	0.323203	0.264603	0.539715	1.62022	1.30427	0.199652	0.581725	0.321758
167.261	0.23367	0.437691	0.351486	0.715037	1.44123	1.2202	0.376009	0.788905	0.612053	0.200957	0.338889	0.313493	0.52838	1.76263	1.35527	0.193289	0.610002	0.308837
174.577	0.282855	0.481522	0.410935	0.765736	1.54427	1.32832	0.283687	0.724326	0.472672	0.158975	0.29235	0.264156	0.621305	1.88689	1.39863	0.243928	0.648569	0.315365
181.817	0.330732	0.538175	0.530891	0.741501	1.71931	1.34753	0.302237	0.752055	0.47323	0.187025	0.312217	0.305971	0.608455	1.84488	1.39159	0.19631	0.569847	0.298352
189.109	0.375657	0.558796	0.548682	0.670841	1.67904	1.3046	0.272437	0.782206	0.448498	0.217297	0.348281	0.32968	0.62192	2.03394	1.4638	0.179143	0.591101	0.297927
196.381	0.34533	0.5165	0.484807	0.851727	1.8225	1.49627	0.331327	0.83323	0.541038	0.232455	0.381213	0.339183	0.707687	2.09361	1.46197	0.201733	0.646454	0.295432
203.732	0.349802	0.495097	0.483149	0.939116	2.12942	1.61589	0.394248	0.975849	0.544331	0.192211	0.344982	0.28411	0.717639	2.0856	1.43513	0.225786	0.726443	0.329096
211.047	0.353095	0.516542	0.507819	0.792773	1.68232	1.34215	0.363979	0.938096	0.536966	0.245118	0.405145	0.364276	0.746392	2.14794	1.48804	0.237952	0.733955	0.355998
218.339	0.310169	0.469524	0.501821	1.13255	2.05473	1.71266	0.404109	1.04884	0.59359	0.230645	0.401976	0.338429	0.697153	2.25603	1.55164	0.190343	0.669515	0.301813
225.613	0.277857	0.425846	0.445949	0.908185	2.15749	1.59016	0.354917	0.998278	0.480056	0.189428	0.367175	0.264403	0.818264	2.36699	1.70531	0.17723	0.670068	0.280748
232.895	0.349401	0.467166	0.498567	1.05264	2.15968	1.68235	0.449928	1.10794	0.640265	0.20447	0.384372	0.322594	0.741738	2.35531	1.61555	0.204695	0.704125	0.311035
240.139	0.298803	0.426302	0.40749	1.13602	2.15871	1.61487	0.463538	1.16274	0.61738	0.175725	0.373758	0.29531	0.691189	2.49194	1.68509	0.162662	0.613222	0.277023
247.348	0.3234	0.446675	0.445892	1.29544	2.20661	1.73399	0.399638	1.13951	0.557022	0.183496	0.382784	0.28573	0.696074	2.60223	1.74289	0.234139	0.798201	0.352801
254.587	0.310001	0.438294	0.487482	1.43909	1.45506	1.46382	0.482169	1.19615	0.703975	0.219139	0.408005	0.372417	0.734447	2.57444	1.62378	0.338466	0.945616	0.464627
261.818	0.30897	0.403071	0.440927	1.39777	1.20305	1.33577	0.452194	1.2318	0.691847	0.189768	0.375539	0.304773	0.673012	2.49501	1.65169	0.224726	0.707839	0.307608
269.069	0.239937	0.36133	0.388434	1.07276	0.898797	0.992727	0.464481	1.19478	0.727322	0.219256	0.398811	0.377527	0.698588	2.4696	1.51667	0.288537	0.717192	0.363446
276.302	0.235536	0.36104	0.361258	0.808628	2.20505	1.56474	0.473779	1.21023	0.685977	0.190461	0.365708	0.297226	0.671566	2.5269	1.6456	0.249798	0.607586	0.294698
283.606	0.246027	0.353172	0.376794	1.17964	2.90623	1.93539	0.503837	1.29391	0.705462	0.281482	0.438016	0.407269	0.703175	2.54279	1.60463	0.161812	0.495493	0.24199
290.863	0.280278	0.386652	0.43043	1.29639	1.42203	1.27474	0.466593	1.26637	0.711044	0.246649	0.400834	0.414236	0.683693	2.46469	1.66276	0.163954	0.462193	0.240507
298.161	0.248932	0.370472	0.430372	1.17395	1.22276	1.14603	0.476353	1.27023	0.665183	0.307719	0.452597	0.412837	0.736825	2.49013	1.73018	0.139718	0.417164	0.200767
305.402	0.281471	0.38332	0.436223	1.12332	1.56517	1.32514	0.546137	1.2871	0.730883	0.320943	0.448504	0.422799	0.74427	2.59267	1.81111	0.124925	0.364167	0.180428
312.657	0.262101	0.378955	0.408952	1.46564	3.08491	2.4054	0.53142	1.34288	0.77159	0.323472	0.45507	0.448567	0.727112	2.66751	1.78911	0.139608	0.342651	0.187282
319.944	0.255351	0.368022	0.365863	2.18633	3.79541	2.69959	0.518538	1.40905	0.730202	0.317246	0.482518	0.434624	0.842144	2.8043	2.07382	0.117965	0.293545	0.164282
327.276	0.304119	0.41922	0.423021	3.09649	4.78759	3.53828	0.585654	1.47129	0.729274	0.314503	0.467268	0.430449	0.826517	2.54372	1.8745	0.116634	0.27663	0.160912
334.512	0.308073	0.41304	0.48574	2.31764	4.19254	2.77885	0.55458	1.49444	0.759841	0.275259	0.438015	0.382665	0.807957	2.38542	1.84707	0.126682	0.283249	0.152735
341.807	0.273789	0.375206	0.453616	2.04108	3.38491	2.31852	0.547754	1.47377	0.721676	0.346264	0.524681	0.493415	0.837776	2.58493	1.8873	0.127279	0.287279	0.177225
349.128	0.294413	0.417078	0.421132	1.71479	3.55307	2.0627	0.647291	1.69659	0.804902	0.306053	0.535044	0.447231	0.83821	2.74509	2.07906	0.12885	0.296377	0.159708
356.408	0.297509	0.384946	0.407259	1.83773	3.51966	2.10662	0.624549	1.55395	0.78894	0.298149	0.561725	0.421477	0.967417	3.00382	2.43479	0.119311	0.288233	0.166146
363.624	0.344537	0.410844	0.480439	2.20911	3.94688	2.16781	0.653078	1.63531	0.799519	0.372083	0.662444	0.477085	0.98404	3.06187	2.40525	0.146918	0.32034	0.182019
370.887	0.3623	0.436367	0.476392	0.974991	2.55375	1.15801	0.677005	1.55936	0.758255	0.373801	0.729431	0.52898	1.01563	2.95215	2.30887	0.144961	0.304326	0.185248
378.105	0.344846	0.429287	0.477035	0.409233	1.13434	0.511792	0.645807	1.54994	0.759462	0.418131	0.796368	0.529526	0.956685	2.91428	2.36662	0.155936	0.33002	0.180614
385.339	0.308852	0.40461	0.448738	0.209124	0.611947	0.27045	0.661078	1.54675	0.751241	0.423454	0.866891	0.567026	0.939815	2.97272	2.3669	0.155005	0.371871	0.207042
392.629	0.303578	0.406735	0.461307	0.117006	0.494207	0.137225	0.70127	1.52389	0.792341	0.411485	0.912842	0.563991	1.00688	3.17316	2.5058	0.150415	0.414168	0.213102
399.853	0.300576	0.406115	0.459398	0.102454	0.527848	0.114957	0.78411	1.7221	0.928188	0.390394	0.935943	0.527401	0.999013	3.0285	2.40983	0.229941	0.551353	0.309404
407.113	0.3145	0.426741	0.502404	0.11263	0.562858	0.179917	0.871969	1.72919	0.900368	0.410002	1.01521	0.583538	0.97375	2.76052	2.21557	0.196651	0.57129	0.290365
414.363	0.308432	0.409182	0.446317	0.104469	0.576725	0.191923	0.881531	1.8173	0.9763	0.565069	1.1541	0.685061	0.908073	2.73438	2.32841	0.214398	0.629175	0.327577
421.681	0.307439	0.41445	0.459656	0.0466177	0.485099	0.0844792	0.740539	1.89854	0.926192	0.543632	1.13895	0.679213	0.965367	2.98793	2.5467	0.232034	0.731621	0.339167
428.924	0.327313	0.416947	0.503434	0.0697669	0.46803	0.130986	0.816951	1.76252	0.890732	0.641618	1.29389	0.801629	0.913043	2.95832	2.46828	0.260085	0.757853	0.370472
436.161	0.316127	0.416994	0.503258	0.0492696	0.43194	0.0833962	0.709607	1.7648	0.844184	0.534644	1.13874	0.660798	0.866583	2.9087	2.50088	0.239298	0.743599	0.327597
443.418	0.309593	0.405405	0.474014	0.0459777	0.439286	0.107147	0.759468	1.66532	0.820817	0.568588	1.16191	0.717972	0.920489	2.94477	2.53474	0.240054	0.726338	0.340088
450.661	0.303782	0.38933	0.465724	0.0430569	0.431634	0.0982762	0.664313	1.52088	0.788974	0.541703	1.13543	0.693695	0.956266	3.06516	2.6845	0.269904	0.794523	0.372141
457.853	0.281909	0.392847	0.443636	0.0436149	0.413271	0.0961702	0.676843	1.41047	0.797048	0.489958	1.11803	0.618732	0.992555	2.9964	2.73142	0.260257	0.751285	0.31827
465.084	0.309117	0.419403	0.484466	0.0381859	0.371439	0.0847212	0.691385	1.24457	0.752497	0.499417	1.0369	0.638982	1.02194	3.21424	2.77619	0.273037	0.736685	0.347899
472.359	0.283353	0.390525	0.435142	0.0468381	0.375742	0.110721	0.676202	1.07274	0.705914	0.51603	1.13835	0.659314	1.05305	3.17798	2.84494	0.188908	0.565318	0.268912
479.646	0.275186	0.395629	0.480723	0.0301379	0.310944	0.0697537	0.554872	0.919117	0.677599	0.416741	0.941485	0.54419	1.01342	3.23854	2.82066	0.173508	0.561593	0.237959
486.909	0.272956	0.375544	0.403021	0.0387132	0.327577	0.0847624	0.57244	0.776249	0.636566	0.412426	0.938126	0.566778	1.06094	3.29615	2.91229	0.184297	0.5345	0.238827
494.127	0.33371	0.426691	0.451734	0.0178213	0.229531	0.0435392	0.457825	0.650259	0.572585	0.40905	0.905045	0.518949	1.06898	3.14756	2.99966	0.215174	0.516063	0.260579
501.416	0.280413	0.378894	0.423702				0.433104	0.599277	0.560135	0.368653	0.796458	0.490274	1.10942	3.27958	3.01527	0.159528	0.388688	0.202437
508.704	0.303179	0.397459	0.433448				0.428029	0.554714	0.564665	0.427794	0.783321	0.586173	1.13777	3.70123	3.11425	0.183479	0.369773	0.22373
515.939	0.374994	0.466551	0.544814				0.424048	0.571664	0.556769	0.332168	0.660227	0.476018	1.18543	3.72047	3.05936	0.177633	0.364345	0.217547
523.246	0.30172	0.391101	0.440851				0.465224	0.529373	0.555173	0.345307	0.628047	0.460576	1.23469	3.83382	3.15089	0.147418	0.327049	0.197028
530.528	0.270148	0.36993	0.420464				0.387472	0.503473	0.517354	0.344701	0.591472	0.464227	1.17431	3.63459	3.19844	0.145677	0.314226	0.185075
537.733	0.287014	0.388262	0.447581				0.428904	0.520492	0.572411	0.319067	0.543676	0.403816	1.17214	3.49876	3.12642	0.177272	0.340036	0.210144
544.997	0.327573	0.428983	0.514227				0.470921	0.5431	0.582517	0.363964	0.54498	0.441913	1.21311	3.69395	3.13619	0.205929	0.38329	0.242351
552.248	0.327628	0.414844	0.475695				0.36906	0.501058	0.526183	0.337258	0.523262	0.437911	1.25101	3.96715	3.32556	0.209845	0.386663	0.251121
559.533	0.32126	0.403002	0.439496				0.410681	0.555247	0.543904	0.315645	0.494733	0.411583	1.26856	3.97473	3.3217	0.230259	0.444869	0.271164
566.846	0.381565	0.454301	0.542505				0.441601	0.683442	0.598995	0.285782	0.466967	0.368604	1.3565	4.10331	3.46563	0.215251	0.475788	0.267751
574.105	0.332975	0.409326	0.454009				0.411702	0.859331	0.614655	0.261873	0.456697	0.35609	1.34973	3.98055	3.49883	0.24538	0.663559	0.342004
581.32	0.441656	0.508766	0.626128				0.608712	1.09993	0.754954	0.246219	0.450957	0.325171	1.43307	4.01428	3.61615	0.289542	0.786625	0.391437
588.589	0.389145	0.449052	0.523164				0.516994	1.13509	0.706755	0.274164	0.510626	0.391224	1.45456	4.24746	3.69684	0.354406	0.952594	0.446091
595.865	0.376114	0.45039	0.512134				0.549552	1.16412	0.700461	0.298477	0.656255	0.38316	1.40327	4.17977	3.62608	0.33185	1.07355	0.453775
603.145	0.395094	0.477337	0.576967				0.533362	1.18201	0.704393	0.283117	0.695698	0.385717	1.41849	4.35707	3.69469	0.424331	1.27111	0.500272
610.434	0.341664	0.419659	0.525626				0.554353	1.11871	0.706407	0.388762	0.956583	0.5169	1.53367	4.53763	3.8631	0.468963	1.40056	0.567066
617.724	0.332344	0.399355	0.416334				0.58028	1.04362	0.696819	0.35418	0.96016	0.467854	1.54547	4.3668	3.81597	0.5179	1.6067	0.604225
624.995	0.365266	0.451039	0.503172				0.501546	0.946267	0.637722	0.41924	1.06355	0.511749	1.65589	4.6658	4.08961	0.452402	1.41811	0.502482
632.271	0.326679	0.399617	0.445386				0.484992	0.76919	0.620881	0.403398	1.08452	0.490915	1.56211	4.32369	3.99837	0.383945	1.26716	0.45189
