# Supplementary material for: Information management for high content live cell imaging
Source: BMC Bioinformatics. 2009 Jul 21;10:226. doi: 10.1186/1471-2105-10-226 (PMC2723092; doi:10.1186/1471-2105-10-226)
Supplement: Additional file 9 — Test Data. Spreadsheet files containing the raw Nuclear:Cytoplasmic ratios for the test data. [file 1471-2105-10-226-S9.zip › TestSet8.xls]

## Sheet: p65
time	cell 1	cell 2	cell 3	cell 4	cell 5	cell 6	cell 7	cell 8	cell 9	cell 10	cell 11	cell 12	cell 13	cell 14	cell 15	cell 16	cell 17	cell 18	cell 19	cell 20	cell 21	cell 22	cell 23	cell 24	cell 25	cell 26	cell 27	cell 28	cell 29	cell 30	cell 31	cell 32	cell 33	cell 34	cell 35	cell 36	cell 37	cell 38	cell 39	cell 40	cell 41	cell 42	cell 43	cell 44	cell 45	cell 46	cell 47	cell 48	cell 49
0	0.23301	0.42495	0.19115	0.424552	0.444793	0.367673	0.327753	0.622198	0.577719	0.552355	0.41234	0.556964	0.251054	0.292552	0.374025	0.438154	0.598165	0.254524	0.283749	0.199654	0.249519	0.271457	0.492884	0.36321	0.545673	0.447392	0.301937	0.303723	0.428923	0.458055	0.736022	0.531296	0.347969	0.72115	0.254407	0.461476	0.416613	0.355909	0.559466	0.433393	0.432407	0.445715	0.51557	0.288963	0.590962	0.223938	0.395946	0.657171	0.226637
311.437	0.269569	0.461784	0.71564	0.422327	0.387905	0.362446	0.335297	0.700266	0.524449	0.532202	0.437411	0.56296	0.266071	0.355118	0.48684	0.789026	1.09942	0.651152	0.998023	0.336491	0.290149	0.533007	0.866745	0.361226	0.569901	0.918132	0.453096	0.625054	0.660098	0.677529	0.437018	0.742462	0.336811	1.25751	0.301399	0.421441	0.313933	0.355179	0.587344	0.633755	0.645834	0.509888	1.45591	0.677852	1.06336	0.212374	0.399225	1.18465	0.263881
622.781	0.677122	0.784747	0.909838	2.2249	1.94041	0.37331	0.405105	1.99559	2.47664	3.23881	0.944443	1.3245	0.379409	0.651128	0.975293	1.64583	1.94387	1.87921	1.75529	1.0203	0.638028	1.31267	1.49568	0.33676	1.09857	1.5737	0.897414	1.31915	1.73028	1.08979	0.628946	0.501399	0.902846	3.99195	1.04511	2.07207	2.88772	0.41232	0.593594	0.982592	1.78768	1.5759	5.82375	4.53134	4.2864	1.35568	1.92921	4.0964	0.27755
932.484	2.79179	1.47515	1.62475	7.12965	6.66568	0.568311	0.516468	3.81571	4.22768	7.39706	2.52189	4.22878	0.558106	1.02065	1.2804	2.01256	2.8934	2.25072	1.86108	1.27369	1.01323	1.82363	1.87176	0.361984	1.57108	1.77252	1.25793	1.8125	3.83604	3.00433	1.11515	0.738346	2.10717	5.94277	2.30682	4.74177	5.35036	1.04097	1.25355	1.74468	3.65354	2.99857	7.29827	6.12931	5.65681	4.62504	3.37941	7.23028	0.615621
1243.44	5.62391	2.44711	1.87963	9.46549	8.93034	0.84003	0.765996	5.56172	5.44768	6.16259	3.94262	6.68712	0.734058	1.01693	1.25171	2.04279	2.86141	2.12121	2.00802	1.55871	1.26286	1.9532	1.7427	0.732357	1.82862	1.84852	1.31769	2.26446	5.85732	4.29126	2.56967	0.929161	3.44827	5.63968	4.03972	5.93273	7.03036	1.73371	1.94616	2.51839	4.73181	4.39751	5.76419	8.74922	9.46179	7.39888	4.80947	7.66418	1.01861
1557.58	6.99279	3.4886	2.99808	10.3623	9.3331	0.97904	0.809018	5.21501	4.61207	5.90638	5.28258	7.54202	0.838756	1.0566	1.20684	2.33591	2.44654	1.94845	2.26534	1.73283	1.45202	2.22643	1.70389	0.954365	1.46133	1.74703	1.22106	1.73547	4.72677	4.16819	3.51041	0.838069	4.38285	5.53198	4.73587	6.00861	7.77407	2.32381	2.88915	2.72354	5.25775	4.19107	6.71468	8.1606	7.9141	9.49034	4.43538	6.56787	1.18751
1869.67	8.99978	5.78144	2.78972	11.7288	8.91857	1.08281	0.905541	4.20591	3.16342	4.00866	5.5634	8.53113	1.1314	0.981009	1.23849	1.9108	2.05023	2.0268	2.12632	1.89981	1.62577	2.03927	1.73691	1.3014	1.69793	1.58207	1.30206	1.65623	4.82232	4.17509	4.53407	1.13637	4.81711	6.72457	5.09061	5.48704	8.02088	2.52097	3.30609	2.48604	4.53129	3.77996	5.95515	9.02393	6.86437	9.10874	6.82721	6.21648	1.46995
2181.03	7.45782	5.91813	2.89451	8.61034	6.57397	1.17083	0.992267	2.85646	1.72419	2.05238	4.82303	6.46776	1.21478	1.0323	1.18852	1.71067	1.65797	1.75331	1.96165	1.88505	1.57486	1.91226	1.46516	1.25135	1.48389	1.579	1.2222	1.47643	4.69404	3.56066	4.68968	1.39756	4.83704	4.5751	5.13727	4.23763	5.96771	2.66526	3.06507	2.29797	3.56587	3.91197	4.27136	5.62697	5.13806	10.1152	4.91062	5.50082	1.61436
2492.17	7.45846	5.80672	3.91105	9.07414	5.11211	1.28503	1.09681	1.68362	0.91233	0.846773	4.86685	6.45254	1.37444	1.11843	1.08488	2.09987	1.60118	1.6723	1.54453	1.70623	1.53163	1.77927	1.35767	1.33861	1.52049	1.82024	1.08843	1.22241	4.00618	2.64578	4.35006	1.23685	4.92426	3.11356	5.17004	3.77978	4.70725	2.66578	2.69627	1.40714	2.78538	3.485	3.26069	4.64186	4.76775	12.2202	4.12918	4.23134	1.69921
2801.47	6.67798	4.86586	3.21373	8.00932	4.18137	1.45343	1.07664	1.04252	0.607126	0.648682	4.422	5.73619	1.39968	0.927401	1.19142	1.88453	1.18616	1.27699	1.30424	1.70648	1.49803	1.77611	1.32665	1.34147	1.19664	2.15489	1.13777	0.914381	3.31976	1.2219	3.4335	1.40677	4.73581	2.28598	5.04018	2.79152	3.13161	2.26854	2.99141	1.03538	2.74388	2.294	2.04376	3.51497	4.07972	10.1836	3.05285	2.78444	1.82119
3113.95	5.66444	3.43294	3.92824	5.44649	2.54614	1.57286	0.906628	0.781381	0.684935	0.686725	4.53047	5.16535	1.42446	0.839173	0.947949	1.79763	0.991218	1.00413	1.23653	1.61959	1.4032	1.40606	1.1113	1.53194	1.56732	1.83276	1.05161	0.763648	3.2979	0.757831	2.73347	1.64215	4.66153	1.27958	4.87262	2.07378	2.07191	2.25216	2.80912	0.737604	2.6815	2.25867	1.3567	2.50533	2.71505	8.57055	2.61755	1.64547	1.88256
3425.08	6.60435	3.26482	3.29298	4.28806	1.89566	1.30359	0.783707	0.703961	0.433414	0.723947	4.06575	4.31677	1.42191	0.800469	0.956754	1.59107	0.746854	0.939474	1.0381	1.52139	1.37091	1.36626	1.0008	1.43612	1.33874	1.71445	1.01203	0.559929	2.8575	0.577175	1.71124	1.41809	4.32632	0.65531	4.28164	1.48691	1.50362	1.76156	2.33301	0.667521	1.9811	1.76111	0.728541	1.16075	1.64023	10.5884	1.81139	1.03412	1.87719
3735.06	5.56955	2.22174	3.05099	3.22179	1.12818	1.11206	0.638193	0.751251	0.367321	0.62694	3.45945	3.90292	1.49296	0.7473	0.853278	1.72179	0.785632	0.590028	0.861748	1.44122	1.26696	1.3199	0.925654	1.39352	1.6141	1.60562	0.816468	0.606091	2.32448	0.566969	1.15003	1.67002	4.00141	0.782707	3.83973	1.22076	0.901182	1.40104	1.79089	0.537101	1.58275	1.42119	0.619922	0.714125	1.13348	9.83054	1.08167	0.929514	1.88332
4047.19	4.55206	1.97172	2.82684	2.35499	0.639338	1.08628	0.591762	0.69011	0.415342	0.679837	2.93876	3.3988	1.42518	0.639698	0.868807	1.32228	0.929936	0.513127	1.0637	1.40784	1.1683	1.23289	1.05045	1.36186	1.62996	1.40478	0.850853	0.517481	2.04445	0.61486	0.759654	1.37879	3.83192	0.836156	3.6323	0.764968	0.594286	1.1667	1.69377	0.571472	1.86743	1.41067	0.654427	0.517716	0.750259	7.30143	0.615828	0.816463	1.88332
4357.84	3.90344	1.53285	2.03693	1.5661	0.336719	0.796816	0.431408	0.656483	0.384799	0.587013	2.71372	2.95552	1.33388	0.588806	0.755602	1.31287	0.939645	0.629185	0.943058	1.36646	1.13852	1.10977	0.91533	1.4969	1.45531	1.44967	0.733324	0.593928	1.56776	0.574046	0.664612	1.23339	3.34982	0.668737	3.00497	0.443766	0.516208	0.75626	1.38748	0.567697	1.30277	1.04452	0.474611	0.35467	0.574697	7.75754	0.489253	0.767131	1.74599
4667.55	3.58855	0.966344	1.64808	1.2898	0.325115	0.67404	0.401726	0.691028	0.459449	0.636113	2.55725	2.45163	1.26213	0.562145	0.679004	1.46747	1.06808	0.786282	1.14828	1.38387	1.07442	1.09164	0.861792	1.34408	1.4491	1.42003	0.684046	0.635825	1.47929	0.557194	0.620586	1.00025	3.06562	0.72344	2.70589	0.410227	0.3512	0.460733	1.0783	0.577766	1.18185	1.02115	0.494722	0.367726	0.473999	5.70143	0.395017	0.788279	1.59463
4977.89	3.52961	0.924198	1.55227	0.915091	0.328822	0.494596	0.22613	0.694178	0.434919	0.674136	2.20004	2.12058	1.26068	0.664607	0.767313	1.46677	1.12488	0.772363	0.955782	1.39905	1.07962	1.1069	0.892415	1.30281	1.50272	1.39054	0.74968	0.751803	1.17388	0.52523	0.49635	1.15047	2.76327	0.782762	2.30619	0.389052	0.327836	0.439704	0.80079	0.462482	0.918932	0.596408	0.388322	0.291822	0.426935	5.58043	0.381491	0.780274	1.37579
5290.14	2.8621	0.53091	1.70325	0.60071	0.314701	0.425774	0.273598	0.727425	0.432968	0.655656	1.85009	1.9991	1.33227	0.646615	0.714496	1.56075	0.901021	1.01825	1.02936	1.4756	1.05304	1.20788	1.21179	1.53642	1.5152	1.13192	0.704075	0.75079	0.991441	0.614096	0.587106	0.937902	2.36584	0.676238	1.90654	0.47881	0.326149	0.387444	0.843081	0.521432	0.596029	0.533664	0.461347	0.282698	0.453696	4.81759	0.386457	0.774346	1.22975
5603.17	2.62004	0.507779	1.39172	0.638879	0.367773	0.417433	0.28098	0.739462	0.411953	0.693579	1.58215	1.28761	1.14939	0.706835	0.741662	1.54842	1.08111	1.11709	1.08437	1.35027	1.06796	1.15665	1.14551	1.41892	1.36668	1.43711	0.742625	0.870299	0.806132	0.501227	0.526764	0.653632	2.25131	0.699942	1.59621	0.416733	0.30305	0.379533	0.524534	0.455324	0.570784	0.43659	0.660603	0.305007	0.362847	4.04859	0.395955	0.783688	1.10847
5911.33	2.64824	0.392202	1.01595	0.56992	0.374131	0.410268	0.271866	0.760422	0.44998	0.759957	1.3708	1.00275	1.16461	0.922947	0.863386	1.38717	1.24658	1.1251	0.927865	1.45137	1.03334	1.21536	1.06965	1.26934	1.42552	1.07672	0.782834	1.02679	0.794029	0.629753	0.536975	0.793253	1.90349	0.549265	1.42741	0.337028	0.242852	0.377576	0.407152	0.480374	0.527508	0.514012	0.635178	0.345885	0.494935	3.82724	0.392349	0.857591	0.898924
6223.72	2.10517	0.448893	1.2471	0.527489	0.377266	0.429851	0.264245	0.864496	0.434278	0.718936	1.16766	0.652022	1.00485	0.748933	0.928821	1.47246	1.26028	1.13568	0.906723	1.45254	1.16059	1.26948	1.034	1.43197	1.42507	1.08212	0.816012	0.973131	0.544943	0.549551	0.570545	1.12996	1.59851	0.597051	1.128	0.407537	0.274487	0.367189	0.317011	0.549292	0.448287	0.503663		0.382337	0.469862	3.14859	0.258185	0.674639	0.754829
6536.25	2.17284	0.359115	0.836916	0.514086	0.314199	0.440993	0.31123	0.755148	0.38345	0.904547	0.89444	0.57039	0.999582	0.963953	0.97185	1.29642	1.414	1.1431	0.992024	1.42995	1.09795	1.36716	1.08438	1.32053	1.27924	1.28765	0.736694	1.01832	0.414686	0.485838	0.481121	0.515333	1.21885	0.482003	0.956187	0.380052	0.300425	0.305026	0.298357	0.505817	0.389253	0.482791		0.366889	0.4601	3.08827	0.469775	0.641495	0.584658
6850.58	2.13013	0.505939	0.713746	0.486	0.298317	0.441881	0.283138		0.468794	1.00779	0.725591	0.55727	0.898626	0.853982	1.03197	1.71529	1.15533	1.34019	0.898522	1.51858	1.13583	1.44706	1.18786	1.31992	1.34948	1.10914	0.740102	0.971903	0.517818	0.565199	0.48137	0.692865	0.928642	0.77451	0.715553	0.372767	0.267677	0.379969	0.280966	0.516937	0.406081	0.53856		0.447544	0.44676	2.33588	0.471773	0.697457	0.4021
7161.11	1.95243	0.447714	0.63779	0.488376	0.349047	0.451882	0.36286		0.615574	1.25009	0.526024	0.603495	0.928126	0.855637	0.899685	1.55946	1.38225	1.18513	1.01091	1.52659	1.15815	1.26662	1.09881	1.32047	1.44875	1.45186	0.707219	1.10262	0.382094	0.448451	0.652876	0.793483	0.712581	0.536866	0.549051	0.342862	0.266675	0.335078	0.320497	0.479083	0.397642	0.47701		0.49562	0.529247	1.78755	0.533717	0.724714	0.263466
7470.03	1.5586	0.330688	0.597782	0.493197	0.337773	0.368678	0.296011		0.520028	1.10667	0.452972	0.625765	0.992658	0.856893	0.855938	1.47283	1.24503	1.30649	0.88246	1.4032	1.13799	1.04321	1.03621	1.29807	1.5	1.0994	0.615998	0.952973	0.355956	0.579849	0.722926	0.724646	0.508374	0.824196	0.407311	0.384138	0.225554	0.328307	0.322953	0.519316	0.467455	0.468045		0.584904	0.735456	1.43057	0.605865	0.690026	0.280865
7780.22	1.69195	0.407604	0.692792	0.390295	0.407247	0.338015	0.29158		0.535621	0.922175	0.462136	0.542611	1.00316	0.851821	0.994637	1.662	1.16952	1.07214	0.967474	1.40466	1.20089	0.828338	1.13225	1.45036	1.46947	1.35303	0.593392	0.912186	0.368217	0.435747	0.941286	0.739867	0.474035	1.24487	0.424463	0.48167	0.326955	0.390468	0.326585	0.520729	0.408378	0.481326		0.652498	0.777552	1.097	0.788041	0.86016	0.269252
8091.06	1.51752	0.543364	0.456504	0.526552	0.421217	0.420149	0.285099		0.507995	1.09984	0.465893	0.50952	0.901388	0.713904	0.974751	1.65984	1.21818	1.00148	0.980532	1.34268	1.19974	0.851473	1.00562	1.21916	1.27712	1.22888	0.585052	0.970859	0.443866	0.463216	0.986453	0.81265	0.469334	1.238	0.370317	0.445798	0.34523	0.332825	0.310197	0.544502	0.438004	0.488125		0.658815	0.820641	0.856141	0.839682		0.231031
8402.59	1.38063	0.383648	0.393343	0.562362	0.461019	0.359106	0.303024		0.57513	0.900507	0.414063	0.494951	1.04108	0.78754	0.979659	1.84863	1.09856	0.960157	0.964506	1.34202	1.1029	0.692692	1.0416	1.36315	1.387	1.36849	0.468636	0.991021	0.487913	0.41656	1.19654	0.875117	0.422156	1.427	0.349224	0.461181	0.340905	0.347116	0.370334	0.678251	0.401218	0.53652		0.551081	0.890878	0.497144	1.01003		0.199897
8713.92	1.17585	0.382748	0.459375	0.590974	0.576803	0.426514	0.362602		0.553869	0.815107	0.431642	0.577872	1.04282	0.805467	0.879271	1.73868	1.10267	0.823757	0.885418	1.25473	1.03692	0.712358	1.04548	1.48689	1.57518	1.50832	0.51256	0.933869	0.444679	0.538142	1.19578	1.03695	0.396228	1.52941	0.320966	0.476965	0.358784	0.35337	0.397142	0.743394	0.500712	0.623625		0.62836	0.678905	0.322657	1.19245		0.245382
9027.3	0.897639	0.371637	0.51264	0.666906	0.54826	0.494091	0.259408		0.601638	0.789353	0.441001	0.515711	1.14902	0.683129	0.8441	1.54013	1.23213	0.816953	1.01701	1.22924	0.995799	0.735832	1.03317	1.27017	1.39372	1.67379	0.619388	0.8379	0.401719	0.536414	1.19018	0.986198	0.395167	1.36152	0.361679	0.519728	0.408999	0.349076	0.504624	0.796405	0.464641	0.598659		0.60977	0.609882	0.315762	1.13076		0.243623
9338.58	0.766688	0.303405	0.743842	0.81665	0.538402	0.380806	0.296649		0.532609	0.558463	0.431379	0.501137	1.25975	0.718931	0.848155	1.31125	0.945635	0.910302	0.925118	1.17632	0.883535	0.910072	1.03635	1.39952	1.39278	1.46143	0.717112	0.957615	0.368887	0.620529	1.12155	0.97493	0.35784	0.899566	0.32404	0.481219	0.373455	0.312639	0.381714	0.771225	0.732458	0.654178		0.625546	0.416411	0.391135	1.01041		0.238855
9647.69	0.522661	0.436093	0.485715	0.997083	0.674004	0.35219	0.298532		0.547834	0.672459	0.489549	0.500405	1.31635	0.540744	0.787264	1.57113	1.09112	0.881939	1.04873	1.1997	0.756786	1.07498	0.963823	1.37711	1.4706	1.38076	0.754188	1.19841	0.36391	0.681104	1.23195	1.1977	0.33911	0.812657	0.306298	0.513496	0.328169	0.419309	0.435994	0.739058	0.600533	0.627576		0.522722	0.477596	0.290635	0.741296		0.246529
9959.31	0.354028	0.46422	0.48796	0.931692	0.728212	0.414636	0.313791		0.47452	0.592909	0.494641	0.461343	1.33659	0.573758	0.849019	1.43695	0.913193	0.916027	0.782611	1.14245	0.782589	1.03563	0.952703	1.29748	1.4215	1.39127	0.719019	0.887612	0.37086	0.645182	1.2358	0.911219	0.336913	0.496888	0.358881	0.535229	0.354503	0.430271	0.381012	0.763591	0.551267	0.745763		0.561846	0.383031	0.305205	0.642575		0.282319
10270.4	0.398705	0.312279	0.459466	0.999217	0.579194	0.368326	0.370653		0.492095	0.650024	0.541504	0.568273	1.41436	0.500315	0.938849	1.60565	1.21321	0.895341	0.937136	1.19587	0.762723	1.07238	1.10975	1.25484	1.20228	1.42888	0.748199	0.917568	0.4458	0.614134	0.922275	1.02879	0.335305	0.539878	0.327102	0.504491	0.315334	0.358755	0.481755	0.621062	0.647611	0.686649		0.329759	0.342561	0.465246	0.444757		0.274067
10582.8	0.386113	0.405326	0.513087	1.12025	0.681405	0.373621	0.480491		0.495793	0.580361	0.629842	0.590842	1.36598	0.490922	0.837122	1.71013	0.999586	1.14172	0.744631	1.12338	0.819634	1.1712	0.957085	1.28471	1.50045	1.29069	0.707149	0.943151	0.539899	0.879892	0.852777	0.630578	0.29289	0.706319	0.30114	0.482747	0.336329	0.354083	0.441755	0.507211	0.636028	0.623685		0.444982	0.41114	0.239215	0.473605		0.289374
10895.5	0.352519	0.434366	0.638111	1.16443	0.702846	0.41504	0.363724		0.626172	0.594635	0.640302	0.608543	1.5699	0.534492	0.758211	1.32577	0.982607	1.1668	1.03426	1.22768	0.780309	1.0615	1.03427	1.15582	1.38035	1.45521	0.798682	0.703671	0.41005	0.791105	0.939595	0.745049	0.317193	0.646474	0.360939	0.417632	0.364821	0.382782	0.45694	0.450587	0.616861	0.709771		0.526528	0.394996	0.240082	0.422445		0.334744
11206.4	0.340358	0.387463	0.502969	1.10711	0.638378	0.423363	0.316088		0.598446	0.535771	0.617361	0.642636	1.41305	0.5261	0.783649	1.74384	0.971342	1.12599	1.01014	1.1825	0.786136	1.03701	1.06031	1.2241	1.51313	1.42281	0.781236	0.970162	0.476337	0.741329	1.06756	0.879479	0.30019	0.499961	0.345852	0.482187	0.30057	0.373082	0.501098	0.443201	0.601421	0.572772		0.565675	0.344148	0.289493	0.348572		0.331841
11515.7	0.328515	0.477519	0.442165	1.35564	0.532337	0.371354	0.399525		0.512538	0.473446	0.636387	0.627482	1.24682	0.582548	0.816731	1.46472	1.01829	1.09116	0.882092	1.13912	0.892359	0.957579	1.05075	1.18468	1.29571	1.38521	0.770815	0.841065	0.444239	0.635333	0.91372	0.514127	0.29508	0.467635	0.403105	0.385555	0.317376	0.45687	0.522591	0.448282	0.56152	0.492298		0.4223	0.409441	0.314073	0.362671		0.348131
11828.2	0.368499	0.371218	0.488725	1.16636	0.645445	0.379593	0.388425		0.576792	0.460501	0.601384	0.729811	1.2014	0.674829	0.753448	1.40974	0.893014	0.97412	1.06126	1.15469	0.860002	1.01473	1.07124	1.199	1.40284	1.18113	0.757463	1.0011	0.518167	0.658039	0.785303	0.802171	0.304852	0.673319	0.410335	0.395796	0.342001	0.617268	0.560974	0.534297	0.518075	0.409997		0.44638	0.500528	0.396903	0.29878		0.352474
12139.9	0.364299	0.51075	0.390452	1.14825	0.544556	0.401514	0.407661		0.536022	0.539324	0.514658	0.763383	1.17415	0.572128	0.797395	1.26943	0.949296	1.21493	0.954719	1.17336	0.832258	1.0099	1.16143	1.12636	1.25498	1.23005	0.669116	1.02309	0.470366	0.54819	0.76047	0.566961	0.319981	0.587739	0.44769	0.322787	0.394399	0.566072	0.591001	0.503911	0.458942	0.385788		0.630128	0.392956	0.474521	0.393377		0.327467
12448	0.496815	0.319805	0.361667	1.21423	0.590546	0.373728	0.338653		0.545959	0.381271	0.595444	0.628714	1.10597	0.730556	0.870113	1.26186	1.03064	1.18297	0.879649	1.11689	0.794551	1.05183	1.13086	1.24694	1.22551	1.26803	0.597803	1.06755	0.510283	0.491297	0.729885	0.558308	0.308281	0.742973	0.503686	0.401225	0.41574	0.487343	0.569118	0.501494	0.328273	0.574713		0.639126	0.466556	0.575304	0.36106		0.355697
12761.2	0.372899	0.502918	0.570915	0.947572	0.686136	0.445159	0.402504		0.61204	0.613795	0.553967	0.643821	1.05473	0.79802	1.06582	1.177	1.1751	1.04517	1.11495	1.08689	0.760203	0.932969	1.18572	1.19323	1.31318	1.17446	0.469656	1.04318	0.422237	0.536295	0.707072	0.783485	0.293214	0.841469	0.483796	0.43896	0.353606	0.616417	0.69217	0.492708	0.299763	0.369865		0.684287	0.576701	0.604034	0.404308		0.326889
13074	0.448506	0.383692	0.400881	0.833695	0.861302	0.408295	0.37024		0.75319	1.57419	0.495653	0.594531	0.993566	0.746028	0.873043	0.99887	1.1339	1.03826	0.924664	1.18743	0.759839	0.885409	1.0552	1.13681	1.20124	1.17006	0.470141	1.02161	0.677115	0.648866	0.650442	0.656705	0.253427	1.16471	0.457178	0.356921	0.358487	0.63351	0.604339	0.530098	0.328872	0.346654		0.655197	0.682686	0.483456	0.34265		0.288298
13386.3	0.543483	0.418157	0.38444	0.850542	0.878855	0.452049	0.386947		0.49501	0.928965	0.409119	0.595923	0.937913	0.762308	0.89625	0.870816	1.3144	1.06848	0.976526	1.14034	0.73457	0.918109	1.11109	1.22876	1.27335	1.2861	0.439772	0.954074	0.611841	0.579541	0.79154	0.75865	0.247618	1.07192	0.440076	0.414509	0.379458	0.68024	0.719653	0.515562	0.31694	0.313574		0.762944	0.615213	0.518618	0.408718		0.255106
13696.8	0.6466	0.423194	0.337254	0.696315	0.986453	0.424452	0.345407		0.531677	0.851145	0.417812	0.589879	0.858276	0.760679	0.81339	0.883703	1.17606	1.07346	1.02973	1.11887	0.753048	1.00194	0.92296	1.12018	0.941937	1.2896	0.446989	1.07516	0.431875	0.613413	0.597058	0.750798	0.297246	1.16894	0.374156	0.355859	0.293818	0.513863	0.660405	0.490777	0.360839	0.370172		0.794846	0.605678	0.5265	0.563908		0.257625
14009	0.57062	0.382414	0.193504	0.702441	1.02503	0.442115	0.335351		0.494779	0.735793	0.413721	0.520175	0.894202	0.732402	0.814287	1.11934	1.15884	0.899139	1.25616	1.15592	0.771773	1.02221	1.10733	1.2045	0.968262	1.37198	0.46588	0.963109	0.474299	0.591072	0.908922	0.855611	0.289868	1.47072	0.379132	0.497819	0.327818	0.471859	0.639909	0.476925	0.33188	0.428793		0.648986	0.588323	0.46119	0.551007		0.261684
14317.4	0.612985	0.458659	0.185989	0.66884	1.12858	0.396644	0.303401		0.663513	0.633778	0.327323	0.612665	0.837348	0.742257	0.819619	1.10404	0.905962	0.981438	1.25628	1.12435	0.705272	0.851782	1.07972	1.18656	1.09788	1.17268	0.477984	0.964368	0.408169	0.624932	0.739245	0.913975	0.302854	1.11838	0.375249	0.456408	0.296903	0.581116	0.599463	0.462461	0.36699	0.369048		0.583568	0.6618	0.368208	0.727359		0.236698
14627.3	0.619865	0.445075	0.27769	0.671889	0.911415	0.395444	0.407033		0.567248	0.669529	0.3585	0.561204	0.9423	0.703904	0.861984	1.06472	1.08727	0.91915	1.25092	1.04116	0.735128	0.96676	1.00801	1.14998	1.11729	1.34038	0.490386	0.840949	0.548302	0.534489	0.810365	0.746179	0.28104	1.42234	0.331088	0.468637	0.335602	0.453865	0.481677	0.490348	0.381676	0.385922		0.568878	0.758192	0.345163	0.770152		0.220969
14939.7	0.662757	0.426372	0.207156	0.592426	0.923423	0.363319	0.365371		0.563403	0.660792	0.334747	0.540883	0.932564	0.782182	0.8537	1.01922	1.13501	0.763631	1.46876	1.06725	0.71815	0.9021	0.891623	1.08614	1.07562	1.35657	0.543776	0.912748	0.542307	0.605403	1.02333	0.870749	0.241195	1.2363	0.314237	0.471641	0.312845	0.422763	0.669602	0.475497	0.41863	0.392791		0.4667	0.544601	0.276758	0.736322		0.249626
15249.9	0.592603	0.407156	0.393478	0.483008	0.935158	0.373508	0.358746		0.701536	0.644009	0.373579	0.559003	0.920232	0.713766	0.852416	1.23852	1.15856	0.90957	1.14141	0.964143	0.708182	0.742363	0.889261	1.03988	1.02485	1.40338	0.542597	0.827062	0.530879	0.661236	0.834708	1.32378	0.259023	1.07131	0.316573	0.539048	0.389405	0.381249	0.510321	0.555861	0.446254	0.426619		0.571916	0.433796	0.252788	0.778444		0.261489
15557.5	0.63959	0.553921	0.451868	0.622749	0.782806	0.433377	0.341235		0.742753	0.627953	0.404718	0.561744	0.902001	0.716272	0.83604	1.3358	1.1632	0.906211	0.955308	0.987645	0.68033	0.805151	0.937456	1.17771	1.10493	1.29274	0.497479	0.825123	0.517706	0.693314	0.928187	0.905841	0.224598	1.19358	0.365752	0.604934	0.431151	0.436836	0.79676	0.571887	0.441252	0.457738		0.403054	0.365871	0.26059	0.74808		0.295577
15867	0.688167	0.520496	0.380939	0.669334	0.819148	0.354402	0.492829		0.512272	0.537935	0.403735	0.649155	0.982012	0.66167	0.801654	1.16356	0.993366	0.988566	1.41725	0.985301	0.705636	0.854413	0.719936	1.0777	0.98313	1.43498	0.501078	0.823419	0.446615	0.601381	0.939809	0.941183	0.217462	0.814375	0.290974	0.690764	0.442791	0.38237	0.792937	0.62442	0.431426	0.407761		0.532411	0.37148	0.324015	0.645368		0.319889
16177.2	0.543023	0.476515	0.350361	0.630035	0.899543	0.356812	0.397832		0.872687	0.546859	0.402814	0.599293	1.08498	0.655767	0.831196	1.36104	1.26151	0.856955	0.940427	0.937154	0.627971	0.952303	0.856043	1.01833	1.00118	1.28555	0.476602	0.867049	0.499587	0.677257	0.731194	1.06724	0.216052	1.09571	0.289389	0.621227	0.385708	0.557436	0.728594	0.735797	0.545736	0.504047		0.44834	0.361696	0.308736	0.685932		0.354182
16489.1	0.542223	0.46264	0.376641	0.710286	0.787013	0.342802	0.372699		0.577296	0.476839	0.442481	0.510817	1.01692	0.71268	0.757824	1.42374	1.03	0.870946	0.927865	0.908468	0.596085	0.781774	1.00438	1.04288	1.15657	1.44373	0.537337	0.95893	0.605869	0.596011	0.803269	1.09842	0.222241	0.666537	0.321839	0.500984	0.502875	0.447128	0.600837	0.70763	0.49442	0.443181		0.412607	0.421777	0.342362	0.626768		0.363318
16802	0.506139	0.486595	0.369929	0.649097	0.73839	0.331587	0.414692		0.639414	0.574748	0.416196	0.796686	0.91531	0.71156	0.759386	1.06282	1.15728	0.888748	0.808146	0.847813	0.566862	0.963276	0.855759	1.18919	1.07806	1.37002	0.47439	0.831493	0.420169	0.688772	0.919105	1.11459	0.226581	0.87815	0.309795	0.386033	0.35554	0.580909	0.702511	0.593268	0.405989	0.487714		0.626981	0.36717	0.273733	0.503419		0.428548
17115.2	0.545558	0.488111	0.418441	0.716747	0.73516	0.38333	0.328047		0.808452	0.517802	0.441303	0.703435	0.902214	0.676024	0.773801	1.22647	0.979333	0.77097	0.897941	0.747629	0.666874	1.0099	0.907786	1.06777	1.05589	1.52855	0.468393	1.04063	0.417746	0.439047	1.01995	1.26078	0.219046	0.831228	0.336344	0.415214	0.35988	0.486979	0.670546	0.500786	0.392719	0.448078		0.790408	0.427061	0.370016	0.535896		0.415473
17425.9	0.482532	0.478526	0.390663	0.81014	0.66472	0.361342	0.381862		0.530603	0.542288	0.478418	0.686505	0.94513	0.63512	0.834491	1.28109	1.06234	0.867303	0.832543	0.799291	0.668847	1.05956	0.983366	0.870882	0.990278	1.48965	0.499793	1.27355	0.421151	0.505464	0.751223	0.849437	0.205845	1.29401	0.343948	0.37099	0.468632	0.583347	0.70263	0.51818	0.293347	0.338851		0.841489	0.519076	0.448666	0.437549		0.42995
17736.7	0.406762	0.45477	0.36385	0.738032	0.699461	0.410325	0.336121		0.626269	0.625057	0.428103	0.617199	0.848753	0.728998	0.778151	1.29275	0.977839	1.28982	1.09366	0.915924	0.636947	1.00484	0.948781	0.987896	1.17316	1.56685	0.493223	1.05663	0.374027	0.48452	1.10794	0.949787	0.199296	1.01675	0.321671	0.425045	0.452586	0.543994	0.620669	0.536462	0.315382	0.3928		0.634206	0.561658	0.472127	0.406408		0.364925
18047.7	0.575393	0.497021	0.370043	0.822191	0.74211	0.398733	0.34101		0.920587	0.649731	0.479574	0.573764	0.798422	0.665676	0.727078	1.40205	1.24387	1.16536	1.13023	0.799682	0.733336	0.828407	1.07086	1.06072	1.04868	1.51707	0.42479	1.17119	0.4089	0.570028	0.923025	1.16733	0.20464	0.883229	0.442302	0.392067	0.427673	0.54444	0.796043	0.544459	0.292143	0.336582		0.651428	0.658593	0.414315	0.321482		0.36917
18359.8	0.519876	0.38229	1.22633	0.835854	1.81009	0.418862	0.375571		1.0612	0.707493	0.49979	0.581924	0.918367	0.656378	0.701488	1.49903	0.925829	1.11523	1.02122	0.850925	0.724653	0.726883	1.07109	0.941633	1.0801	1.48903	0.39084	1.03291	0.496128	0.672446	0.935412	0.785817	0.245073	1.00645	0.451585	0.471643	0.383773	0.484525	0.620744	0.532892	0.314028	0.303379		0.644593	0.638755	0.401173	0.767944		0.33855
[truncated: 53 more columns]
